# Supplementary material for: Single-cell transcriptomic profiling of C. elegans Q neuroblast lineage during migration and differentiation
Source: PLoS One. 2026 Mar 3;21(3):e0343734. doi: 10.1371/journal.pone.0343734 (PMC12956130; doi:10.1371/journal.pone.0343734)
Supplement: S1 File — (XLSX) [file pone.0343734.s012.xlsx]

## Sheet: WT_Q_cells_1_OP50_14h
Gene	p_val	avg_log2FC	pct.1	pct.2	p_val_adj	cluster
F32H5.3	2.79446e-265	5.96058	0.783	0.048	2.70253e-261	Qx.p
hphd-1	4.14371e-242	6.16994	0.716	0.037	4.00738e-238	Qx.p
shc-2	9.39032e-187	2.68318	0.902	0.302	9.08138e-183	Qx.p
cyd-1	1.00076e-185	4.27744	0.652	0.06	9.67837e-182	Qx.p
ZK930.6	4.76657e-176	2.60915	0.919	0.362	4.60975e-172	Qx.p
syd-9	4.554e-153	-6.53422	0.033	0.741	4.40417e-149	Qx.p
che-2	1.96044e-142	-7.62282	0.221	0.778	1.89594e-138	Qx.p
C27A2.8	5.75925e-141	-8.30703	0.057	0.714	5.56977e-137	Qx.p
gcy-36	1.09056e-137	-6.59216	0.041	0.699	1.05468e-133	Qx.p
tmem-231	8.16518e-133	-7.16411	0.026	0.676	7.89655e-129	Qx.p
pezo-1	7.53642e-132	3.73693	0.552	0.077	7.28847e-128	Qx.p
cdl-1	5.32456e-126	3.19198	0.575	0.093	5.14938e-122	Qx.p
gcy-35	3.37667e-124	-7.68904	0.017	0.643	3.26558e-120	Qx.p
pdl-1	8.92142e-118	-8.89431	0.011	0.617	8.62791e-114	Qx.p
fmi-1	5.45431e-117	-6.87733	0.026	0.625	5.27487e-113	Qx.p
dyf-6	2.7912e-114	-7.82757	0.015	0.608	2.69936e-110	Qx.p
arl-3	6.05771e-114	-8.32523	0.017	0.607	5.85841e-110	Qx.p
egl-13	1.45622e-107	-5.80458	0.022	0.594	1.40831e-103	Qx.p
top-2	5.54398e-106	2.44471	0.639	0.165	5.36159e-102	Qx.p
fkb-2	4.06517e-105	2.10578	0.733	0.247	3.93143e-101	Qx.p
msa-1	6.20226e-105	-3.49933	0.383	0.78	5.99821e-101	Qx.p
daf-25	8.68607e-104	-5.08337	0.066	0.61	8.40029e-100	Qx.p
mks-2	1.23706e-103	-8.91814	0.007	0.564	1.19636e-99	Qx.p
unc-54	8.27847e-103	-4.21565	0.18	0.678	8.0061e-99	Qx.p
Y47A7.2	1.24333e-99	3.55449	0.468	0.074	1.20243e-95	Qx.p
jbts-14	2.49802e-96	-7.52581	0.007	0.537	2.41583e-92	Qx.p
mcm-7	5.63561e-94	3.29946	0.451	0.071	5.4502e-90	Qx.p
gcy-37	9.48092e-94	-7.84987	0.013	0.531	9.169e-90	Qx.p
mksr-2	2.25727e-93	-8.0586	0.007	0.525	2.18301e-89	Qx.p
egl-46	5.93439e-93	-5.99517	0.018	0.538	5.73915e-89	Qx.p
M01H9.4	1.67249e-92	-7.09841	0.013	0.528	1.61746e-88	Qx.p
nphp-1	2.50288e-92	-8.28239	0.006	0.519	2.42054e-88	Qx.p
sbt-1	2.54882e-92	-6.94088	0.009	0.525	2.46496e-88	Qx.p
F56H9.2	9.74582e-92	2.06073	0.696	0.255	9.42518e-88	Qx.p
aqp-2	1.19305e-89	-2.02828	0.44	0.815	1.15379e-85	Qx.p
Y44A6D.2	4.43698e-89	-8.56331	0.011	0.511	4.29101e-85	Qx.p
gcy-32	4.80133e-88	-7.35747	0.009	0.507	4.64337e-84	Qx.p
K07C11.10	1.34977e-87	-8.21504	0.004	0.499	1.30536e-83	Qx.p
WBGene00014307	2.20335e-87	-4.57172	0.068	0.559	2.13086e-83	Qx.p
F49H12.4	2.39042e-87	-7.89396	0.009	0.503	2.31178e-83	Qx.p
dylt-2	3.57414e-85	-7.81003	0.006	0.491	3.45656e-81	Qx.p
ift-20	1.81894e-84	-9.32194	0.004	0.486	1.7591e-80	Qx.p
R01H2.8	1.84391e-84	-6.82875	0.013	0.495	1.78324e-80	Qx.p
Y7A9D.1	2.75709e-84	-4.33993	0.055	0.543	2.66638e-80	Qx.p
F48E3.9	3.93524e-84	-8.02671	0.006	0.486	3.80577e-80	Qx.p
rfc-4	1.25054e-83	2.29321	0.569	0.158	1.20939e-79	Qx.p
mksr-1	2.63338e-80	-9.7398	0.002	0.466	2.54674e-76	Qx.p
riok-1	1.53792e-79	2.35196	0.6	0.207	1.48732e-75	Qx.p
ceph-41	2.07585e-79	-7.03026	0.009	0.47	2.00755e-75	Qx.p
Y57G11C.22	3.54427e-79	-4.67914	0.031	0.498	3.42767e-75	Qx.p
ifta-2	2.11013e-78	-7.17049	0.009	0.466	2.04071e-74	Qx.p
ugt-50	6.02092e-78	-2.43493	0.221	0.669	5.82284e-74	Qx.p
tmem-218	1.17893e-77	-7.51233	0.007	0.461	1.14014e-73	Qx.p
Y97E10C.1	1.44052e-77	-7.69943	0.006	0.459	1.39313e-73	Qx.p
ZK616.1	6.59465e-77	-7.46927	0.018	0.468	6.37769e-73	Qx.p
F49E12.8	1.6462e-76	-7.52805	0.013	0.461	1.59204e-72	Qx.p
F58B4.2	8.7424e-75	-8.70645	0.017	0.457	8.45477e-71	Qx.p
cdk-1	1.518e-74	2.01945	0.576	0.177	1.46806e-70	Qx.p
bbs-9	2.53089e-74	-10.3163	0.002	0.44	2.44763e-70	Qx.p
mks-5	2.02395e-73	-7.4467	0.006	0.441	1.95737e-69	Qx.p
ctf-8	1.56385e-71	2.7515	0.425	0.089	1.51239e-67	Qx.p
T04C12.9	4.90058e-71	-7.65178	0.009	0.433	4.73935e-67	Qx.p
ham-1	5.46468e-71	-5.1723	0.017	0.448	5.28489e-67	Qx.p
W04B5.8	7.64837e-71	-8.117	0.004	0.426	7.39674e-67	Qx.p
ift-81	8.28162e-71	-9.31165	0.002	0.424	8.00915e-67	Qx.p
tctn-1	1.34646e-69	-7.13826	0.006	0.424	1.30216e-65	Qx.p
R07E5.17	3.37711e-69	-4.50594	0.033	0.46	3.26601e-65	Qx.p
mam-8	1.51399e-68	-7.06302	0.009	0.423	1.46418e-64	Qx.p
ztf-11	1.12413e-67	2.78402	0.413	0.091	1.08715e-63	Qx.p
sti-1	1.32056e-67	-2.40379	0.234	0.636	1.27711e-63	Qx.p
F44E5.1	2.62345e-67	-3.52104	0.197	0.59	2.53714e-63	Qx.p
arcp-1	4.46524e-66	-9.15523	0.006	0.406	4.31833e-62	Qx.p
che-13	4.92435e-66	-8.697	0.002	0.402	4.76234e-62	Qx.p
gcy-34	5.60749e-65	-5.33832	0.028	0.428	5.423e-61	Qx.p
Y51H4A.1	9.10545e-65	-7.47768	0.006	0.401	8.80589e-61	Qx.p
R05H5.3	3.9311e-64	2.07628	0.506	0.156	3.80177e-60	Qx.p
T01D3.1	6.99147e-64	-8.39768	0.006	0.396	6.76145e-60	Qx.p
T19D12.6	8.72787e-64	-6.09455	0.013	0.405	8.44072e-60	Qx.p
daf-19	1.59891e-63	-6.36478	0.009	0.401	1.54631e-59	Qx.p
tost-1	6.03714e-63	2.45785	0.407	0.095	5.83852e-59	Qx.p
osm-5	7.89105e-63	-7.29507	0.004	0.39	7.63144e-59	Qx.p
ZK792.7	3.95615e-61	-4.80476	0.018	0.404	3.826e-57	Qx.p
T10B5.4	5.98578e-61	-7.51724	0.004	0.381	5.78885e-57	Qx.p
C09G4.4	1.41958e-60	2.49647	0.403	0.098	1.37288e-56	Qx.p
T02G5.3	2.01793e-60	-8.1498	0.002	0.376	1.95154e-56	Qx.p
T22B7.22	3.30436e-60	5.50286	0.208	0.009	3.19564e-56	Qx.p
guk-1	5.91835e-60	-3.81661	0.094	0.475	5.72364e-56	Qx.p
bbs-4	5.98912e-60	-6.90651	0.006	0.379	5.79208e-56	Qx.p
F01E11.3	7.88666e-60	-5.52616	0.015	0.391	7.62719e-56	Qx.p
cla-1	8.70299e-60	-6.66058	0.007	0.38	8.41666e-56	Qx.p
dyf-18	1.10313e-59	-7.52069	0.004	0.375	1.06684e-55	Qx.p
cab-1	1.12293e-59	-6.59633	0.007	0.38	1.08599e-55	Qx.p
mcm-5	1.21417e-59	2.29755	0.416	0.105	1.17422e-55	Qx.p
tofu-6	6.47299e-59	2.66884	0.372	0.084	6.26003e-55	Qx.p
mec-12	6.52541e-59	-10.84	0.002	0.368	6.31072e-55	Qx.p
T02E9.5	1.44497e-58	-6.8788	0.004	0.37	1.39743e-54	Qx.p
arl-13	2.24039e-58	-7.36669	0.004	0.368	2.16668e-54	Qx.p
hsp-70	3.99168e-58	-2.52178	0.219	0.594	3.86036e-54	Qx.p
sma-1	8.23463e-58	2.16848	0.416	0.107	7.96371e-54	Qx.p
bkip-1	1.28795e-57	-6.12085	0.007	0.37	1.24558e-53	Qx.p
dpy-20	1.64074e-56	-6.85343	0.006	0.362	1.58676e-52	Qx.p
mks-3	5.1902e-56	-6.79094	0.006	0.359	5.01944e-52	Qx.p
lec-1	4.4389e-55	-2.09313	0.228	0.604	4.29286e-51	Qx.p
osm-6	2.17139e-54	-8.70288	0.002	0.345	2.09995e-50	Qx.p
flp-5	9.45476e-53	-9.6949	0.013	0.351	9.1437e-49	Qx.p
mks-6	1.6258e-52	-8.84065	0.002	0.335	1.57231e-48	Qx.p
F26F4.8	1.86469e-52	2.29617	0.396	0.11	1.80335e-48	Qx.p
ptb-1	2.64125e-52	-6.71329	0.007	0.342	2.55436e-48	Qx.p
ric-4	4.49317e-52	-5.40058	0.013	0.351	4.34535e-48	Qx.p
gnrr-2	8.38961e-52	-8.30663	0.004	0.334	8.11359e-48	Qx.p
myrf-1	9.56693e-52	2.4246	0.326	0.065	9.25218e-48	Qx.p
Y55D5A.1	1.44973e-51	-7.3481	0.004	0.333	1.40203e-47	Qx.p
ric-19	1.50922e-51	-4.9048	0.015	0.352	1.45957e-47	Qx.p
mks-1	2.67036e-51	-7.14954	0.006	0.334	2.5825e-47	Qx.p
C46C11.3	5.23242e-51	-8.29834	0.004	0.33	5.06028e-47	Qx.p
aqp-12	7.69097e-51	-6.63582	0.006	0.333	7.43794e-47	Qx.p
smc-4	9.56069e-51	2.36302	0.37	0.097	9.24614e-47	Qx.p
zag-1	1.50527e-50	2.04947	0.311	0.057	1.45575e-46	Qx.p
gcy-33	1.6806e-50	-8.63525	0.006	0.33	1.62531e-46	Qx.p
ccep-290	3.23323e-50	-6.01557	0.007	0.333	3.12685e-46	Qx.p
sri-48	6.17037e-50	-7.86497	0.004	0.324	5.96737e-46	Qx.p
egl-21	6.35646e-50	-7.75541	0.004	0.324	6.14733e-46	Qx.p
nphp-4	7.27395e-50	-6.48496	0.007	0.329	7.03464e-46	Qx.p
Y17D7B.10	3.88134e-49	-7.4041	0.006	0.324	3.75364e-45	Qx.p
bbs-5	1.55261e-48	-6.14215	0.007	0.324	1.50153e-44	Qx.p
xbx-4	1.6665e-48	-7.103	0.004	0.317	1.61168e-44	Qx.p
flp-14	1.88983e-48	-6.09138	0.033	0.355	1.82765e-44	Qx.p
cng-1	2.16243e-48	-6.82787	0.006	0.32	2.09128e-44	Qx.p
Y38H6C.16	3.03612e-47	2.73213	0.289	0.059	2.93623e-43	Qx.p
gcy-25	3.32785e-47	-7.9257	0.004	0.31	3.21837e-43	Qx.p
ZC449.5	2.27814e-46	-8.23371	0.002	0.303	2.20319e-42	Qx.p
F38B6.6	3.14615e-46	-3.98574	0.031	0.349	3.04264e-42	Qx.p
rpa-1	3.44387e-46	2.12985	0.378	0.111	3.33057e-42	Qx.p
dyf-1	3.54162e-46	-4.46696	0.022	0.334	3.4251e-42	Qx.p
rab-19	4.2929e-46	-4.16383	0.024	0.337	4.15167e-42	Qx.p
Y102A11A.9	8.9146e-46	-8.72692	0.002	0.3	8.6213e-42	Qx.p
T24C4.2	1.09311e-45	3.45325	0.208	0.023	1.05715e-41	Qx.p
F46C5.2	1.40061e-45	-7.03353	0.004	0.302	1.35453e-41	Qx.p
K09G1.1	2.29797e-45	-5.89979	0.007	0.307	2.22237e-41	Qx.p
gst-7	5.43659e-45	-2.37281	0.166	0.499	5.25772e-41	Qx.p
ifta-1	6.77011e-44	-8.31977	0.002	0.289	6.54737e-40	Qx.p
div-1	9.42562e-44	2.00602	0.383	0.122	9.11552e-40	Qx.p
dma-1	1.20551e-43	-5.1775	0.015	0.31	1.16584e-39	Qx.p
C43H6.6	2.23441e-43	-6.84193	0.004	0.29	2.1609e-39	Qx.p
WBGene00018199	2.41673e-43	-4.83682	0.017	0.311	2.33722e-39	Qx.p
che-3	3.29843e-43	-7.22243	0.002	0.287	3.18992e-39	Qx.p
unc-44	6.36978e-43	-2.05915	0.173	0.515	6.16021e-39	Qx.p
unc-5	2.60907e-42	3.01675	0.228	0.037	2.52323e-38	Qx.p
cmk-1	3.683e-42	-6.09056	0.004	0.284	3.56183e-38	Qx.p
wdr-60	3.84695e-42	-10.9505	0	0.277	3.72039e-38	Qx.p
ZK470.14	1.05739e-41	-7.41933	0.004	0.28	1.0226e-37	Qx.p
ZK813.5	1.96451e-41	-6.85277	0.004	0.279	1.89988e-37	Qx.p
hcp-6	2.00626e-41	2.1762	0.33	0.092	1.94025e-37	Qx.p
Y54E10BL.3	2.00958e-41	-8.07631	0.002	0.275	1.94347e-37	Qx.p
sto-1	2.29841e-41	2.69423	0.238	0.041	2.22279e-37	Qx.p
lin-32	2.55035e-41	-3.75912	0.076	0.373	2.46645e-37	Qx.p
H37A05.4	7.33223e-41	5.1427	0.147	0.008	7.091e-37	Qx.p
smo-1	9.88658e-41	2.23188	0.355	0.114	9.56131e-37	Qx.p
dyf-7	1.09998e-40	-11.2782	0	0.269	1.06379e-36	Qx.p
ift-74	1.22244e-40	-6.99095	0.002	0.272	1.18222e-36	Qx.p
F54D5.5	1.55625e-40	2.21551	0.322	0.089	1.50505e-36	Qx.p
lfi-1	2.00067e-40	-6.13736	0.006	0.276	1.93485e-36	Qx.p
gasr-8	5.11648e-40	-3.94605	0.024	0.306	4.94815e-36	Qx.p
max-1	8.69526e-40	-5.03319	0.011	0.283	8.40918e-36	Qx.p
grl-10	1.3719e-39	4.94786	0.16	0.013	1.32677e-35	Qx.p
ZK287.1	1.84884e-39	-6.35033	0.006	0.27	1.78802e-35	Qx.p
bbs-8	1.8733e-39	-5.50515	0.007	0.275	1.81167e-35	Qx.p
pat-2	6.79816e-39	-7.97694	0.002	0.261	6.5745e-35	Qx.p
ZK512.1	8.0556e-39	4.18427	0.153	0.011	7.79057e-35	Qx.p
F23B12.4	9.16861e-38	-5.45128	0.007	0.265	8.86696e-34	Qx.p
ssq-1	1.02004e-37	-6.89296	0.006	0.26	9.86481e-34	Qx.p
cnb-1	1.10213e-37	-3.45512	0.041	0.315	1.06587e-33	Qx.p
mcm-3	1.49482e-37	2.26308	0.285	0.075	1.44564e-33	Qx.p
F58H1.7	2.36989e-37	-8.86788	0.002	0.252	2.29192e-33	Qx.p
tag-275	4.5374e-37	-7.11391	0.002	0.251	4.38812e-33	Qx.p
flp-21	4.96406e-37	-6.99043	0.013	0.267	4.80075e-33	Qx.p
daf-10	5.42182e-37	-6.25454	0.006	0.256	5.24344e-33	Qx.p
tppp-1	7.64134e-37	-2.5563	0.101	0.393	7.38994e-33	Qx.p
bub-1	1.45401e-36	2.05855	0.326	0.101	1.40617e-32	Qx.p
tbc-7	1.76388e-36	-7.06845	0.002	0.248	1.70585e-32	Qx.p
F12F6.7	2.6263e-36	2.62435	0.267	0.07	2.53989e-32	Qx.p
WBGene00271716	3.05591e-36	-6.40979	0.004	0.249	2.95537e-32	Qx.p
bbs-2	3.81871e-36	-6.73134	0.004	0.248	3.69308e-32	Qx.p
kap-1	5.90592e-36	-6.03345	0.004	0.248	5.71161e-32	Qx.p
calf-1	1.21228e-35	-3.55528	0.031	0.292	1.1724e-31	Qx.p
T01D3.3	4.03304e-35	-7.06388	0.004	0.242	3.90035e-31	Qx.p
eat-6	5.37831e-35	-2.83954	0.05	0.318	5.20136e-31	Qx.p
pag-3	6.49742e-35	-10.5164	0	0.235	6.28365e-31	Qx.p
C03A3.1	6.71837e-35	-8.08664	0.002	0.238	6.49733e-31	Qx.p
atf-4	7.8324e-35	-4.37074	0.018	0.265	7.57472e-31	Qx.p
T27C4.1	1.14908e-34	-7.82944	0.002	0.236	1.11127e-30	Qx.p
che-10	2.1785e-34	-2.2772	0.12	0.399	2.10682e-30	Qx.p
abts-1	3.47934e-34	-4.77671	0.009	0.247	3.36487e-30	Qx.p
ric-3	4.15958e-34	-5.04869	0.009	0.247	4.02273e-30	Qx.p
lit-1	4.7465e-34	-2.04318	0.127	0.413	4.59034e-30	Qx.p
lnp-1	2.16941e-33	2.14047	0.265	0.07	2.09803e-29	Qx.p
F21D12.3	2.91693e-33	-5.59776	0.004	0.233	2.82096e-29	Qx.p
dmd-6	3.50186e-33	-3.79537	0.026	0.268	3.38665e-29	Qx.p
ptp-3	3.73114e-33	-6.48604	0.004	0.231	3.60839e-29	Qx.p
mcm-6	5.19977e-33	2.47201	0.254	0.067	5.0287e-29	Qx.p
F59B10.2	7.31425e-33	-10.5354	0	0.222	7.07361e-29	Qx.p
mcm-4	9.51473e-33	2.14279	0.298	0.096	9.2017e-29	Qx.p
mec-8	1.82895e-32	-4.59979	0.009	0.239	1.76878e-28	Qx.p
casy-1	1.9089e-32	-3.39556	0.037	0.281	1.8461e-28	Qx.p
C33A12.4	2.07474e-32	-7.36429	0.004	0.226	2.00648e-28	Qx.p
thk-1	2.08882e-32	2.14627	0.271	0.077	2.0201e-28	Qx.p
unc-43	2.15237e-32	-2.22939	0.099	0.37	2.08155e-28	Qx.p
pde-1	2.34632e-32	-6.60858	0.007	0.231	2.26913e-28	Qx.p
eat-20	4.49005e-32	-10.4502	0	0.218	4.34233e-28	Qx.p
rba-1	1.33694e-31	2.12768	0.271	0.079	1.29296e-27	Qx.p
C39E9.12	1.6771e-31	2.8674	0.195	0.039	1.62192e-27	Qx.p
C54C6.6	2.03134e-31	-2.16494	0.105	0.375	1.9645e-27	Qx.p
tmem-17	2.05773e-31	-6.29732	0.004	0.22	1.99003e-27	Qx.p
C42D4.18	2.46143e-31	-2.27232	0.077	0.34	2.38045e-27	Qx.p
E04F6.10	3.51843e-31	-10.8142	0	0.212	3.40268e-27	Qx.p
ptc-1	8.61813e-31	-2.75991	0.052	0.295	8.3346e-27	Qx.p
K09F6.13	8.81488e-31	-8.87237	0.004	0.216	8.52487e-27	Qx.p
pole-1	1.06535e-30	2.29713	0.256	0.074	1.0303e-26	Qx.p
C30F12.5	1.19896e-30	2.11103	0.308	0.105	1.15951e-26	Qx.p
mapk-15	1.9046e-30	-6.78073	0.004	0.213	1.84194e-26	Qx.p
rif-1.1	2.31137e-30	2.5117	0.232	0.061	2.23533e-26	Qx.p
set-1	2.55354e-30	2.18664	0.285	0.094	2.46953e-26	Qx.p
rfc-3	5.17396e-30	2.79719	0.188	0.037	5.00374e-26	Qx.p
H38K22.9	5.74065e-30	-2.55776	0.059	0.302	5.55178e-26	Qx.p
dgn-1	7.6558e-30	-3.5859	0.02	0.242	7.40393e-26	Qx.p
glb-24	8.60874e-30	-4.39184	0.013	0.227	8.32551e-26	Qx.p
tbc-18	9.3648e-30	-7.06451	0.002	0.207	9.0567e-26	Qx.p
F53G12.4	1.33916e-29	-5.43117	0.006	0.213	1.2951e-25	Qx.p
F18A11.5	1.91025e-29	-5.14284	0.007	0.216	1.8474e-25	Qx.p
F33H2.3	2.46761e-29	2.2353	0.252	0.074	2.38642e-25	Qx.p
Y51H4A.15	2.56987e-29	2.7105	0.16	0.025	2.48532e-25	Qx.p
rgs-11	2.7243e-29	3.45094	0.153	0.023	2.63467e-25	Qx.p
mnm-2	3.41018e-29	-10.1397	0	0.2	3.29798e-25	Qx.p
lig-1	4.44473e-29	2.24116	0.23	0.061	4.2985e-25	Qx.p
tmem-107	4.9859e-29	-4.87381	0.009	0.216	4.82186e-25	Qx.p
tth-1	5.56766e-29	3.11586	0.177	0.034	5.38448e-25	Qx.p
mdf-2	5.98813e-29	2.29512	0.245	0.071	5.79112e-25	Qx.p
sem-2	1.29318e-28	3.56409	0.133	0.015	1.25064e-24	Qx.p
WBGene00023302	3.66755e-28	-8.18141	0.002	0.196	3.54689e-24	Qx.p
F39E9.6	3.7027e-28	-7.3653	0.002	0.196	3.58088e-24	Qx.p
isw-1	5.35079e-28	2.12706	0.262	0.084	5.17475e-24	Qx.p
Y45G5AM.6	5.5096e-28	-6.75161	0.004	0.198	5.32834e-24	Qx.p
mes-4	6.14183e-28	2.27475	0.232	0.065	5.93976e-24	Qx.p
icp-1	7.29799e-28	2.07262	0.256	0.079	7.05788e-24	Qx.p
R09F10.5	7.81626e-28	-7.30899	0.002	0.194	7.5591e-24	Qx.p
cki-1	7.99157e-28	-3.84522	0.018	0.225	7.72865e-24	Qx.p
tax-6	9.4421e-28	-3.95852	0.015	0.22	9.13146e-24	Qx.p
mig-10	9.6512e-28	-3.01095	0.033	0.249	9.33368e-24	Qx.p
ctf-18	9.85831e-28	2.22284	0.243	0.072	9.53397e-24	Qx.p
hbl-1	1.35786e-27	-3.81608	0.02	0.227	1.31318e-23	Qx.p
cdh-12	1.76281e-27	-6.23929	0.004	0.196	1.70482e-23	Qx.p
cdkl-1	1.86022e-27	-10.3726	0	0.189	1.79902e-23	Qx.p
F15G9.1	1.871e-27	-3.07215	0.037	0.252	1.80944e-23	Qx.p
mig-13	1.96808e-27	-3.23978	0.035	0.249	1.90333e-23	Qx.p
fkh-5	5.00693e-27	-10.2188	0	0.186	4.84221e-23	Qx.p
B0205.13	6.40935e-27	-12.0188	0	0.185	6.19848e-23	Qx.p
rab-28	7.94954e-27	-6.27412	0.002	0.189	7.688e-23	Qx.p
klp-19	8.91476e-27	2.30455	0.234	0.069	8.62146e-23	Qx.p
C18A3.9	9.7436e-27	2.01012	0.223	0.061	9.42304e-23	Qx.p
tyms-1	1.27349e-26	2.34328	0.219	0.061	1.23159e-22	Qx.p
unc-24	1.53575e-26	-7.50595	0.002	0.186	1.48522e-22	Qx.p
F34D10.4	1.84397e-26	3.94004	0.118	0.012	1.7833e-22	Qx.p
psd-1	1.93668e-26	2.0095	0.228	0.065	1.87297e-22	Qx.p
K10D2.5	2.71097e-26	2.41081	0.203	0.052	2.62178e-22	Qx.p
somi-1	2.80605e-26	-10.0714	0	0.181	2.71373e-22	Qx.p
lin-33	3.41603e-26	-6.48428	0.002	0.185	3.30365e-22	Qx.p
chp-1	5.6113e-26	-2.05707	0.098	0.33	5.42669e-22	Qx.p
F53C11.4	5.63865e-26	-2.19598	0.064	0.288	5.45314e-22	Qx.p
eva-1	5.85255e-26	-10.3229	0	0.179	5.66e-22	Qx.p
Y55B1BL.1	7.03299e-26	5.27322	0.088	0.003	6.80161e-22	Qx.p
rab-3	9.54258e-26	-10.0145	0	0.178	9.22863e-22	Qx.p
egl-44	1.64092e-25	2.20369	0.201	0.052	1.58693e-21	Qx.p
talp-3	2.52978e-25	-10.021	0	0.175	2.44655e-21	Qx.p
hot-3	3.34909e-25	-5.65672	0.004	0.182	3.2389e-21	Qx.p
Y37E3.30	3.36125e-25	2.29826	0.19	0.047	3.25066e-21	Qx.p
osm-12	3.84116e-25	-7.02321	0.002	0.177	3.71479e-21	Qx.p
cyp-31A2	4.22589e-25	-7.02896	0.002	0.177	4.08686e-21	Qx.p
ncam-1	4.42892e-25	-5.8972	0.004	0.18	4.28321e-21	Qx.p
dyf-3	5.24295e-25	-9.96074	0	0.173	5.07046e-21	Qx.p
C39D10.5	8.51266e-25	-10.0458	0	0.171	8.23259e-21	Qx.p
unc-104	1.04934e-24	-6.24017	0.002	0.175	1.01481e-20	Qx.p
nasp-2	1.28604e-24	2.02475	0.245	0.082	1.24373e-20	Qx.p
Y26D4A.5	1.90303e-24	-6.97844	0.002	0.173	1.84042e-20	Qx.p
glb-1	1.91892e-24	-6.79327	0.004	0.176	1.85579e-20	Qx.p
imb-3	2.23991e-24	2.17178	0.193	0.051	2.16622e-20	Qx.p
ZK742.7	2.63298e-24	-9.02875	0.002	0.171	2.54636e-20	Qx.p
dyf-19	2.84788e-24	-9.94235	0	0.168	2.75419e-20	Qx.p
ttbk-7	2.96994e-24	-6.00781	0.004	0.175	2.87223e-20	Qx.p
sws-1	4.24833e-24	2.65359	0.155	0.031	4.10856e-20	Qx.p
cdt-1	4.91449e-24	2.24853	0.204	0.058	4.75281e-20	Qx.p
W05H7.1	7.66795e-24	-2.95514	0.035	0.227	7.41567e-20	Qx.p
Y54F10AR.1	1.93601e-23	-4.03292	0.013	0.187	1.87232e-19	Qx.p
C04A11.2	2.13575e-23	-2.57138	0.048	0.246	2.06548e-19	Qx.p
flp-4	2.46735e-23	-11.0612	0	0.162	2.38618e-19	Qx.p
sri-47	3.13273e-23	-10.0962	0	0.161	3.02967e-19	Qx.p
pgal-1	3.48327e-23	-6.04551	0.004	0.168	3.36867e-19	Qx.p
byn-1	5.31415e-23	2.06807	0.199	0.056	5.13932e-19	Qx.p
zig-1	5.54942e-23	-3.21925	0.018	0.195	5.36684e-19	Qx.p
Y50E8A.5	6.17591e-23	3.02502	0.147	0.03	5.97272e-19	Qx.p
homt-1	6.4603e-23	2.2241	0.177	0.044	6.24775e-19	Qx.p
F28E10.1	7.46944e-23	-6.51524	0.002	0.163	7.2237e-19	Qx.p
W04A8.1	9.95487e-23	2.05358	0.192	0.052	9.62736e-19	Qx.p
C03C10.5	1.02032e-22	-5.66429	0.006	0.168	9.86748e-19	Qx.p
ppw-1	1.0237e-22	4.02296	0.09	0.007	9.90016e-19	Qx.p
F39H12.3	1.30617e-22	-9.97539	0	0.157	1.2632e-18	Qx.p
hlh-3	1.47766e-22	4.11149	0.096	0.009	1.42905e-18	Qx.p
sas-5	1.49647e-22	2.10493	0.21	0.065	1.44724e-18	Qx.p
C06E7.4	2.30856e-22	-3.0477	0.035	0.216	2.23261e-18	Qx.p
hlh-14	2.40744e-22	-4.60108	0.022	0.193	2.32824e-18	Qx.p
aspm-1	2.51333e-22	2.09395	0.188	0.052	2.43064e-18	Qx.p
scp-1	2.65296e-22	-3.10193	0.05	0.236	2.56568e-18	Qx.p
hum-5	4.17042e-22	-2.5917	0.055	0.245	4.03321e-18	Qx.p
ate-1	4.62689e-22	2.2482	0.18	0.048	4.47466e-18	Qx.p
ZK1067.3	4.70207e-22	2.0898	0.203	0.062	4.54737e-18	Qx.p
nex-4	6.08633e-22	-7.36172	0.004	0.159	5.88609e-18	Qx.p
WBGene00045410	8.95244e-22	2.13869	0.179	0.048	8.6579e-18	Qx.p
bbs-1	1.0962e-21	-6.70562	0.002	0.154	1.06013e-17	Qx.p
Y37E11AL.3	1.26786e-21	2.04471	0.206	0.065	1.22615e-17	Qx.p
Y51H7C.3	1.4019e-21	-4.67688	0.007	0.165	1.35578e-17	Qx.p
C05G5.3	1.42649e-21	-5.38709	0.006	0.16	1.37956e-17	Qx.p
erh-2	2.16689e-21	2.37348	0.177	0.049	2.0956e-17	Qx.p
mat-2	2.19286e-21	2.03216	0.204	0.064	2.12071e-17	Qx.p
Y38H6C.24	2.21603e-21	-10.2206	0	0.149	2.14312e-17	Qx.p
ZK867.2	2.21603e-21	-9.90076	0	0.149	2.14312e-17	Qx.p
F35D11.4	2.37671e-21	3.53612	0.101	0.012	2.29851e-17	Qx.p
F25H2.6	2.43297e-21	-2.50216	0.052	0.238	2.35293e-17	Qx.p
nlp-43	2.44065e-21	-4.99058	0.028	0.195	2.36035e-17	Qx.p
air-1	3.12633e-21	2.36027	0.184	0.054	3.02348e-17	Qx.p
unc-36	3.41397e-21	-7.21547	0.002	0.151	3.30165e-17	Qx.p
ctf-4	3.47674e-21	2.09897	0.19	0.056	3.36236e-17	Qx.p
pcmd-1	3.52254e-21	2.97874	0.103	0.013	3.40664e-17	Qx.p
mig-39	4.47493e-21	-9.90382	0	0.147	4.3277e-17	Qx.p
npp-12	5.33099e-21	2.07233	0.199	0.062	5.1556e-17	Qx.p
F58E2.5	5.65367e-21	-10.448	0	0.146	5.46766e-17	Qx.p
psf-3	6.76723e-21	2.30093	0.168	0.044	6.54459e-17	Qx.p
aakg-5	6.90538e-21	2.18433	0.153	0.036	6.67819e-17	Qx.p
ins-18	7.90013e-21	-5.22891	0.004	0.153	7.64022e-17	Qx.p
hlh-14.1	2.75045e-305	7.52903	0.811	0.018	2.65996e-301	Qx.pa
mec-7	9.83603e-198	4.35827	0.802	0.099	9.51243e-194	Qx.pa
F33A8.7	2.86817e-175	5.11492	0.61	0.041	2.77381e-171	Qx.pa
nid-1	4.68316e-142	7.6907	0.384	0.004	4.52908e-138	Qx.pa
C09D4.2	4.85613e-138	3.44598	0.793	0.208	4.69637e-134	Qx.pa
mig-1	4.76987e-112	4.09726	0.548	0.082	4.61295e-108	Qx.pa
C08F1.10	1.2344e-97	3.99659	0.402	0.034	1.19379e-93	Qx.pa
msa-1.1	1.08473e-91	-4.06214	0.133	0.776	1.04905e-87	Qx.pa
che-2.1	2.04909e-90	-7.82961	0.099	0.728	1.98168e-86	Qx.pa
unc-68	3.03786e-85	4.31817	0.359	0.032	2.93791e-81	Qx.pa
WBGene00018813	6.63794e-83	7.8606	0.226	0.002	6.41955e-79	Qx.pa
C06E7.2	3.0803e-77	8.85103	0.204	0.001	2.97896e-73	Qx.pa
C01C4.3	2.44016e-76	5.47036	0.245	0.008	2.35988e-72	Qx.pa
gcy-36.1	6.7268e-76	-6.06748	0.009	0.618	6.50549e-72	Qx.pa
unc-54.1	7.28293e-74	-6.0455	0.043	0.639	7.04333e-70	Qx.pa
F36G3.1	3.04805e-73	5.53036	0.254	0.013	2.94776e-69	Qx.pa
Y47G6A.31	6.47624e-65	3.28334	0.39	0.068	6.26317e-61	Qx.pa
fmi-1.1	1.65175e-64	-9.99895	0.006	0.55	1.5974e-60	Qx.pa
C40A11.6	1.4062e-63	3.80291	0.288	0.029	1.35994e-59	Qx.pa
daf-25.1	3.96146e-58	-5.43034	0.043	0.543	3.83113e-54	Qx.pa
egl-13.1	2.8369e-56	-5.69235	0.025	0.519	2.74357e-52	Qx.pa
arl-3.1	4.0751e-56	-6.30378	0.04	0.525	3.94102e-52	Qx.pa
mks-2.1	1.37752e-55	-12.6617	0	0.492	1.3322e-51	Qx.pa
lbp-3	9.95796e-54	11.7722	0.139	0	9.63034e-50	Qx.pa
pdl-1.1	2.30949e-53	-5.34245	0.065	0.527	2.2335e-49	Qx.pa
R11G1.2	6.8604e-53	3.22453	0.328	0.057	6.6347e-49	Qx.pa
tsp-7	1.32632e-51	5.90291	0.17	0.007	1.28268e-47	Qx.pa
F16F9.1	2.27246e-51	11.3326	0.133	0	2.19769e-47	Qx.pa
C10A4.3	5.62732e-51	4.16974	0.22	0.02	5.44218e-47	Qx.pa
jbts-14.1	5.73202e-51	-8.51127	0.006	0.468	5.54343e-47	Qx.pa
gcy-37.1	2.15212e-48	-6.82203	0.019	0.462	2.08132e-44	Qx.pa
dyf-6.1	2.34778e-48	-4.64815	0.087	0.516	2.27053e-44	Qx.pa
mksr-2.1	1.27959e-47	-6.15568	0.015	0.456	1.23749e-43	Qx.pa
arrd-25	3.085e-47	4.70102	0.186	0.013	2.98351e-43	Qx.pa
F49H12.4.1	4.95994e-47	-9.6049	0.003	0.439	4.79675e-43	Qx.pa
nphp-1.1	2.47931e-46	-5.61443	0.015	0.45	2.39774e-42	Qx.pa
dylt-2.1	7.25209e-46	-11.4972	0	0.428	7.0135e-42	Qx.pa
R01H2.8.1	2.98333e-45	-7.45867	0.009	0.432	2.88518e-41	Qx.pa
gcy-32.1	4.47864e-45	-7.22213	0.019	0.44	4.33129e-41	Qx.pa
F48E3.9.1	8.8975e-45	-10.6305	0.003	0.423	8.60477e-41	Qx.pa
K07C11.10.1	1.27525e-44	-6.52838	0.012	0.432	1.23329e-40	Qx.pa
C15C8.5	2.54829e-44	11.2518	0.115	0	2.46445e-40	Qx.pa
tbca-1	3.26101e-44	2.40845	0.48	0.171	3.15372e-40	Qx.pa
tmem-231.1	9.24251e-44	-3.08417	0.18	0.56	8.93843e-40	Qx.pa
soem-1	3.88115e-43	2.08781	0.477	0.166	3.75346e-39	Qx.pa
ZK616.1.1	1.58854e-42	-8.63427	0.006	0.411	1.53627e-38	Qx.pa
F49E12.8.1	1.74149e-42	-12.1468	0	0.404	1.6842e-38	Qx.pa
ceph-41.1	1.97438e-42	-7.92878	0.006	0.41	1.90943e-38	Qx.pa
ifta-2.1	2.03529e-42	-8.28789	0.003	0.407	1.96833e-38	Qx.pa
F58B4.2.1	1.27467e-41	-9.63883	0.003	0.401	1.23274e-37	Qx.pa
ift-20.1	4.08213e-41	-4.93667	0.019	0.419	3.94782e-37	Qx.pa
mksr-1.1	1.84346e-40	-5.47935	0.009	0.404	1.78281e-36	Qx.pa
tmem-218.1	7.88025e-40	-6.03186	0.012	0.4	7.62099e-36	Qx.pa
mks-5.1	8.54363e-40	-11.175	0	0.385	8.26254e-36	Qx.pa
mec-3	4.32897e-39	9.81278	0.108	0.001	4.18655e-35	Qx.pa
F54B11.10	1.14595e-38	5.72587	0.118	0.003	1.10825e-34	Qx.pa
T04C12.9.1	1.40074e-38	-9.36833	0.003	0.379	1.35466e-34	Qx.pa
shc-2.1	2.00162e-38	-2.57793	0.133	0.53	1.93576e-34	Qx.pa
gcy-34.1	2.52589e-38	-8.38201	0.006	0.38	2.44279e-34	Qx.pa
bbs-9.1	4.78438e-38	-6.5254	0.009	0.381	4.62697e-34	Qx.pa
sti-1.1	9.13474e-38	-2.22717	0.201	0.589	8.83421e-34	Qx.pa
ham-1.1	1.59861e-37	-3.4564	0.015	0.391	1.54602e-33	Qx.pa
tctn-1.1	8.25834e-37	-7.02779	0.006	0.369	7.98664e-33	Qx.pa
lbp-1	9.27565e-37	10.3901	0.102	0.001	8.97048e-33	Qx.pa
ift-81.1	9.65214e-37	-7.43468	0.006	0.368	9.33458e-33	Qx.pa
Y105C5A.1268	3.44849e-36	2.25756	0.418	0.145	3.33503e-32	Qx.pa
mam-8.1	4.0173e-36	-6.53621	0.009	0.368	3.88513e-32	Qx.pa
arcp-1.1	7.01402e-36	-11.9296	0	0.355	6.78326e-32	Qx.pa
T19D12.6.1	7.63545e-35	-6.6433	0.006	0.355	7.38424e-31	Qx.pa
W10D9.1	1.21156e-34	7.59913	0.093	0.001	1.1717e-30	Qx.pa
guk-1.1	1.48448e-34	-3.65831	0.071	0.429	1.43564e-30	Qx.pa
che-13.1	1.53363e-34	-6.77356	0.003	0.349	1.48317e-30	Qx.pa
C08F1.6	1.98824e-34	7.30177	0.096	0.001	1.92283e-30	Qx.pa
R07E5.17.1	2.42257e-34	-3.64531	0.04	0.403	2.34287e-30	Qx.pa
WBGene00014307.1	6.46897e-34	-2.36315	0.111	0.486	6.25614e-30	Qx.pa
sbt-1.1	1.84743e-33	-2.80267	0.084	0.443	1.78665e-29	Qx.pa
T01D3.1.1	3.69991e-33	-7.03716	0.009	0.344	3.57818e-29	Qx.pa
F55B12.10	5.45299e-33	5.83955	0.099	0.002	5.27359e-29	Qx.pa
bbs-4.1	6.95033e-33	-10.6085	0	0.331	6.72166e-29	Qx.pa
osm-5.1	1.1886e-32	-5.19602	0.006	0.339	1.14949e-28	Qx.pa
gst-7.1	1.8723e-32	-2.45694	0.108	0.466	1.8107e-28	Qx.pa
dyf-18.1	2.26115e-32	-10.756	0	0.327	2.18676e-28	Qx.pa
unc-52	1.73026e-31	10.9047	0.08	0	1.67334e-27	Qx.pa
lin-32.1	1.58822e-30	-4.89175	0.022	0.344	1.53597e-26	Qx.pa
Y97E10C.1.1	1.63274e-30	-2.85609	0.05	0.391	1.57903e-26	Qx.pa
tmed-13	1.88177e-30	2.73743	0.214	0.041	1.81986e-26	Qx.pa
T02G5.3.1	2.44849e-30	-4.90603	0.009	0.325	2.36793e-26	Qx.pa
daf-19.1	4.38098e-30	-3.8709	0.025	0.346	4.23685e-26	Qx.pa
gcy-35.1	5.14415e-30	-2.56244	0.241	0.517	4.97491e-26	Qx.pa
ZK792.7.1	5.19983e-30	-3.51252	0.028	0.351	5.02876e-26	Qx.pa
arl-13.1	6.31991e-30	-5.58827	0.009	0.319	6.11198e-26	Qx.pa
flp-5.1	1.32388e-29	-8.23747	0.003	0.308	1.28032e-25	Qx.pa
C24H12.1	1.34412e-29	5.94331	0.087	0.002	1.2999e-25	Qx.pa
mks-3.1	3.90706e-29	-5.92354	0.009	0.312	3.77852e-25	Qx.pa
dpy-20.1	6.47164e-29	-4.54437	0.009	0.314	6.25873e-25	Qx.pa
ptb-1.1	1.19965e-28	-7.94902	0.003	0.299	1.16018e-24	Qx.pa
sem-4	1.94576e-28	2.04183	0.31	0.092	1.88174e-24	Qx.pa
WBGene00021130	1.99256e-28	5.66639	0.084	0.002	1.927e-24	Qx.pa
R02D5.1	2.01831e-28	2.74326	0.229	0.052	1.95191e-24	Qx.pa
mks-1.1	2.92921e-28	-10.3393	0	0.292	2.83284e-24	Qx.pa
flp-14.1	3.31059e-28	-6.55585	0.019	0.315	3.20167e-24	Qx.pa
gcy-33.1	7.56826e-28	-12.0517	0	0.288	7.31926e-24	Qx.pa
pkd-2	1.00749e-27	-2.47391	0.139	0.469	9.74344e-24	Qx.pa
gnrr-2.1	1.15445e-27	-7.39355	0.003	0.291	1.11646e-23	Qx.pa
aqp-12.1	1.37166e-27	-7.23144	0.003	0.29	1.32653e-23	Qx.pa
osm-6.1	1.52832e-27	-5.72689	0.009	0.298	1.47804e-23	Qx.pa
mks-6.1	1.73598e-27	-5.98972	0.003	0.291	1.67887e-23	Qx.pa
bbs-5.1	2.66016e-27	-10.2224	0	0.283	2.57264e-23	Qx.pa
K04C2.3	3.85484e-27	3.42907	0.142	0.018	3.72801e-23	Qx.pa
C27A2.8.1	6.76835e-27	-3.06279	0.39	0.563	6.54567e-23	Qx.pa
Y55D5A.1.1	6.86997e-27	-5.86519	0.006	0.289	6.64394e-23	Qx.pa
Y17D7B.10.1	1.19856e-26	-7.92846	0.003	0.282	1.15912e-22	Qx.pa
cab-1.1	2.07955e-26	-3.76314	0.034	0.326	2.01113e-22	Qx.pa
C40A11.3	3.53212e-26	5.13247	0.087	0.004	3.41591e-22	Qx.pa
sri-48.1	4.21114e-26	-6.59127	0.006	0.282	4.0726e-22	Qx.pa
nphp-4.1	5.86611e-26	-5.35116	0.009	0.286	5.67311e-22	Qx.pa
gcy-25.1	8.02319e-26	-10.7318	0	0.27	7.75923e-22	Qx.pa
cng-1.1	8.68468e-26	-6.76819	0.006	0.278	8.39895e-22	Qx.pa
K09G1.1.1	3.52863e-25	-7.99913	0.003	0.269	3.41254e-21	Qx.pa
ced-8	5.67796e-25	3.8542	0.099	0.007	5.49115e-21	Qx.pa
F01E11.3.1	6.41127e-25	-3.22029	0.05	0.335	6.20034e-21	Qx.pa
T10B5.4.1	7.81538e-25	-3.16496	0.04	0.324	7.55825e-21	Qx.pa
F39B2.3	7.87884e-25	2.43035	0.26	0.077	7.61963e-21	Qx.pa
Y102A11A.9.1	9.13122e-25	-10.1186	0	0.261	8.8308e-21	Qx.pa
atg-2	1.88967e-24	2.26634	0.266	0.081	1.8275e-20	Qx.pa
egl-21.1	2.04774e-24	-4.01353	0.012	0.281	1.98037e-20	Qx.pa
ccep-290.1	7.3579e-24	-4.05305	0.022	0.287	7.11583e-20	Qx.pa
ifta-1.1	8.62695e-24	-9.96241	0	0.252	8.34312e-20	Qx.pa
gasr-8.1	1.12166e-23	-4.90999	0.012	0.271	1.08475e-19	Qx.pa
che-3.1	1.56153e-23	-10.0186	0	0.249	1.51015e-19	Qx.pa
C43H6.6.1	2.08527e-23	-7.25691	0.003	0.252	2.01667e-19	Qx.pa
ZC449.5.1	3.1679e-23	-5.15316	0.009	0.262	3.06368e-19	Qx.pa
ncs-2	3.47827e-23	-2.21877	0.074	0.365	3.36383e-19	Qx.pa
tppp-1.1	4.29714e-23	-2.38326	0.074	0.359	4.15576e-19	Qx.pa
frpr-18	5.11176e-23	6.63423	0.062	0.001	4.94358e-19	Qx.pa
ZK470.14.1	5.88446e-23	-10.0417	0	0.244	5.69086e-19	Qx.pa
EEED8.15	7.43536e-23	5.22651	0.077	0.004	7.19074e-19	Qx.pa
T27A1.2	8.98684e-23	6.13625	0.068	0.002	8.69117e-19	Qx.pa
bbs-8.1	1.22356e-22	-9.90847	0	0.241	1.1833e-18	Qx.pa
tbx-2	1.39935e-22	-4.53701	0.009	0.258	1.35331e-18	Qx.pa
F52B10.3	2.09099e-22	2.0545	0.319	0.124	2.0222e-18	Qx.pa
ZK813.5.1	2.22233e-22	-7.19709	0.003	0.243	2.14921e-18	Qx.pa
xbx-4.1	2.32993e-22	-4.09937	0.022	0.273	2.25328e-18	Qx.pa
C02B10.3	3.20525e-22	10.5166	0.056	0	3.09979e-18	Qx.pa
ift-74.1	3.38942e-22	-9.96853	0	0.237	3.27791e-18	Qx.pa
C27H5.2	3.84436e-22	2.33137	0.232	0.068	3.71788e-18	Qx.pa
wdr-60.1	4.60686e-22	-7.19916	0.003	0.24	4.4553e-18	Qx.pa
F38B6.6.1	1.29636e-21	-2.39988	0.04	0.306	1.25371e-17	Qx.pa
flp-21.1	1.55708e-21	-8.33564	0.003	0.235	1.50585e-17	Qx.pa
hphd-1.1	3.00448e-21	-4.59201	0.022	0.261	2.90563e-17	Qx.pa
dyf-7.1	3.25941e-21	-6.81858	0.003	0.233	3.15218e-17	Qx.pa
mrck-1	4.41745e-21	2.09307	0.291	0.109	4.27211e-17	Qx.pa
casy-1.1	4.45466e-21	-3.66491	0.015	0.253	4.3081e-17	Qx.pa
daf-10.1	6.91455e-21	-9.76273	0	0.224	6.68706e-17	Qx.pa
ssq-1.1	9.65873e-21	-7.72228	0.003	0.227	9.34096e-17	Qx.pa
arl-3.2	0	5.96255	0.971	0.05	0	Qx.ap
mks-2.2	0	7.73548	0.935	0.018	0	Qx.ap
dyf-6.2	0	6.49835	0.967	0.053	0	Qx.ap
daf-25.2	0	5.56448	0.969	0.079	0	Qx.ap
pdl-1.2	0	5.103	0.957	0.07	0	Qx.ap
gcy-37.2	0	8.54242	0.888	0.013	0	Qx.ap
fmi-1.2	0	4.45827	0.955	0.089	0	Qx.ap
gcy-35.2	0	4.86713	0.959	0.104	0	Qx.ap
tmem-231.2	0	3.97834	0.976	0.138	0	Qx.ap
gcy-36.2	0	3.87649	0.995	0.16	0	Qx.ap
C27A2.8.2	0	5.23189	0.993	0.189	0	Qx.ap
che-2.2	0	4.06103	1	0.343	0	Qx.ap
mksr-2.2	1.21616e-307	6.67735	0.865	0.021	1.17615e-303	Qx.ap
F49H12.4.2	1.8095e-304	9.07196	0.844	0.009	1.74996e-300	Qx.ap
gcy-32.2	9.21767e-302	8.21065	0.844	0.014	8.9144e-298	Qx.ap
K07C11.10.2	1.84185e-296	7.75053	0.832	0.011	1.78125e-292	Qx.ap
sbt-1.2	4.30799e-288	5.34604	0.85	0.033	4.16626e-284	Qx.ap
msa-1.2	1.33469e-280	3.3853	0.99	0.431	1.29078e-276	Qx.ap
nphp-1.2	1.67692e-280	5.44519	0.835	0.035	1.62175e-276	Qx.ap
ceph-41.2	2.36511e-276	8.04775	0.789	0.009	2.2873e-272	Qx.ap
mksr-1.2	2.29005e-273	7.77374	0.782	0.005	2.21471e-269	Qx.ap
dylt-2.2	1.27488e-272	6.04419	0.803	0.023	1.23294e-268	Qx.ap
ZK616.1.2	1.1974e-271	8.66135	0.783	0.014	1.15801e-267	Qx.ap
F49E12.8.2	5.45145e-270	8.916	0.775	0.009	5.2721e-266	Qx.ap
ifta-2.2	4.32241e-266	7.16293	0.775	0.014	4.1802e-262	Qx.ap
F58B4.2.2	6.50767e-266	10.1317	0.768	0.011	6.29357e-262	Qx.ap
tmem-218.2	1.04145e-265	7.4517	0.771	0.01	1.00718e-261	Qx.ap
WBGene00014307.2	3.22567e-265	4.34226	0.861	0.096	3.11954e-261	Qx.ap
act-4	1.50619e-261	-2.45843	0.847	0.996	1.45664e-257	Qx.ap
rpl-12	3.54477e-260	-3.0853	0.631	0.977	3.42814e-256	Qx.ap
ift-20.2	3.86532e-256	5.27771	0.783	0.03	3.73815e-252	Qx.ap
R01H2.8.2	3.94387e-254	5.32137	0.788	0.043	3.81412e-250	Qx.ap
T04C12.9.2	1.23712e-250	9.29788	0.731	0.005	1.19642e-246	Qx.ap
F48E3.9.2	9.44661e-250	5.29283	0.775	0.038	9.13581e-246	Qx.ap
tbb-2	5.51247e-247	-3.12736	0.432	0.95	5.33111e-243	Qx.ap
ctsa-1.1	1.23082e-245	-2.95788	0.529	0.976	1.19033e-241	Qx.ap
jbts-14.2	6.9217e-245	3.93063	0.824	0.067	6.69397e-241	Qx.ap
ift-81.2	1.42149e-243	9.30489	0.714	0.004	1.37473e-239	Qx.ap
mks-5.2	3.33818e-243	6.3056	0.731	0.013	3.22835e-239	Qx.ap
gcy-34.2	2.83403e-237	6.95667	0.718	0.018	2.74079e-233	Qx.ap
asp-4	2.25888e-233	-3.71099	0.229	0.902	2.18457e-229	Qx.ap
syd-9.1	3.55391e-231	2.74824	0.945	0.248	3.43698e-227	Qx.ap
Y44A6D.2.1	2.01335e-230	4.34962	0.779	0.07	1.94712e-226	Qx.ap
arcp-1.2	5.45544e-229	10.0009	0.683	0.005	5.27595e-225	Qx.ap
guk-1.2	3.73569e-225	4.83586	0.76	0.077	3.61279e-221	Qx.ap
bbs-9.2	7.3508e-223	5.31898	0.708	0.028	7.10895e-219	Qx.ap
che-13.2	6.33755e-222	7.47591	0.672	0.007	6.12904e-218	Qx.ap
T01D3.1.2	4.61897e-221	9.03413	0.666	0.005	4.46701e-217	Qx.ap
rbm-3.2	3.03014e-217	-2.72845	0.57	0.941	2.93045e-213	Qx.ap
his-24	8.50118e-217	-3.38155	0.719	0.972	8.22149e-213	Qx.ap
tctn-1.2	1.13861e-209	5.13059	0.682	0.029	1.10115e-205	Qx.ap
osm-5.2	2.09114e-208	6.45665	0.648	0.011	2.02234e-204	Qx.ap
tent-5	2.30394e-208	2.30554	0.957	0.441	2.22814e-204	Qx.ap
dyf-18.2	1.06595e-206	8.7627	0.631	0.004	1.03088e-202	Qx.ap
sti-1.2	2.59586e-205	2.845	0.868	0.268	2.51045e-201	Qx.ap
hmg-1.1	1.60199e-204	-2.14033	0.662	0.965	1.54928e-200	Qx.ap
T02G5.3.2	6.63731e-200	6.80648	0.625	0.009	6.41894e-196	Qx.ap
bbs-4.2	9.18581e-200	6.43454	0.63	0.011	8.8836e-196	Qx.ap
Y97E10C.1.2	2.54966e-198	3.95599	0.707	0.055	2.46578e-194	Qx.ap
R07E5.17.2	5.73587e-197	3.96551	0.712	0.065	5.54716e-193	Qx.ap
arl-13.2	7.74901e-195	6.75258	0.614	0.009	7.49407e-191	Qx.ap
T10B5.4.2	1.2384e-194	5.75116	0.626	0.015	1.19766e-190	Qx.ap
F01E11.3.2	2.47631e-192	5.32313	0.637	0.026	2.39484e-188	Qx.ap
cab-1.2	8.91721e-189	5.59387	0.62	0.02	8.62383e-185	Qx.ap
mam-8.2	1.05026e-184	4.25966	0.659	0.047	1.01571e-180	Qx.ap
ptb-1.2	8.60234e-184	8.28214	0.577	0.004	8.31933e-180	Qx.ap
hsp-70.1	9.28985e-184	2.94612	0.837	0.232	8.98421e-180	Qx.ap
mks-3.2	3.16225e-180	5.95378	0.589	0.016	3.05821e-176	Qx.ap
flp-14.2	5.52063e-178	7.42766	0.59	0.023	5.33901e-174	Qx.ap
mks-1.2	6.06964e-178	8.29807	0.562	0.004	5.86995e-174	Qx.ap
Y55D5A.1.2	1.78619e-177	7.91496	0.561	0.004	1.72742e-173	Qx.ap
aqp-12.2	1.23807e-176	7.84997	0.56	0.004	1.19734e-172	Qx.ap
T19D12.6.2	2.86814e-176	4.34608	0.632	0.046	2.77378e-172	Qx.ap
gcy-33.2	4.10896e-176	10.26	0.556	0.004	3.97377e-172	Qx.ap
egl-13.2	1.40673e-173	2.24516	0.823	0.148	1.36045e-169	Qx.ap
sri-48.2	8.95578e-172	8.56129	0.546	0.004	8.66113e-168	Qx.ap
Y17D7B.10.2	1.75217e-171	8.81699	0.546	0.004	1.69453e-167	Qx.ap
ZK930.6.1	9.11047e-168	-3.57257	0.18	0.765	8.81074e-164	Qx.ap
bbs-5.2	2.54944e-167	7.01611	0.542	0.007	2.46556e-163	Qx.ap
cng-1.2	6.16062e-167	7.91184	0.537	0.005	5.95794e-163	Qx.ap
egl-21.2	1.70674e-166	6.48514	0.541	0.007	1.65059e-162	Qx.ap
flp-5.2	3.23522e-165	8.22255	0.565	0.027	3.12878e-161	Qx.ap
Y75B8A.18	4.65327e-165	-5.80415	0.03	0.637	4.50018e-161	Qx.ap
knl-2	9.31038e-163	-5.82287	0.026	0.627	9.00407e-159	Qx.ap
tba-1	2.20261e-162	-2.19775	0.432	0.881	2.13014e-158	Qx.ap
gcy-25.2	3.17648e-161	8.4424	0.52	0.004	3.07198e-157	Qx.ap
F38B6.6.2	8.07232e-161	4.38921	0.574	0.027	7.80674e-157	Qx.ap
mix-1	2.71095e-159	-3.51892	0.137	0.719	2.62176e-155	Qx.ap
Y102A11A.9.2	3.28457e-158	10.5492	0.506	0.001	3.17651e-154	Qx.ap
mks-6.2	3.07265e-157	5.24351	0.542	0.019	2.97156e-153	Qx.ap
mec-12.1	4.3855e-157	3.84062	0.577	0.034	4.24122e-153	Qx.ap
K09G1.1.2	9.5408e-157	7.19234	0.515	0.007	9.22691e-153	Qx.ap
ZC449.5.2	1.00814e-156	7.65936	0.509	0.004	9.74968e-153	Qx.ap
C46C11.3.1	8.46199e-156	4.89516	0.538	0.017	8.18359e-152	Qx.ap
rpl-7A	2.15359e-154	-3.15406	0.298	0.786	2.08273e-150	Qx.ap
rpl-32	4.25119e-154	-2.99643	0.25	0.773	4.11133e-150	Qx.ap
osm-6.2	6.31245e-154	4.6234	0.549	0.026	6.10477e-150	Qx.ap
cav-1	1.64188e-153	-2.69629	0.423	0.82	1.58786e-149	Qx.ap
xbx-4.2	5.67194e-153	5.78124	0.52	0.014	5.48534e-149	Qx.ap
gnrr-2.2	1.42786e-151	5.09164	0.534	0.025	1.38088e-147	Qx.ap
cla-1.1	1.99467e-151	3.63216	0.584	0.048	1.92904e-147	Qx.ap
C43H6.6.2	3.55093e-150	8.24813	0.489	0.003	3.4341e-146	Qx.ap
che-3.2	1.63751e-149	9.04468	0.484	0.001	1.58364e-145	Qx.ap
eef-1A.1	1.43044e-148	-2.88763	0.293	0.782	1.38338e-144	Qx.ap
pqn-59	1.18038e-147	-2.66502	0.261	0.784	1.14155e-143	Qx.ap
T02E9.5.1	9.62548e-146	3.10083	0.57	0.043	9.3088e-142	Qx.ap
ZK470.14.2	6.25215e-145	9.24158	0.473	0.002	6.04645e-141	Qx.ap
ifta-1.2	2.44511e-144	6.53311	0.482	0.006	2.36467e-140	Qx.ap
rnr-1	4.15401e-143	-5.49301	0.031	0.58	4.01734e-139	Qx.ap
rpl-17	2.40911e-141	-2.77609	0.367	0.798	2.32985e-137	Qx.ap
ift-74.2	1.8863e-140	8.8132	0.46	0.001	1.82424e-136	Qx.ap
ric-4.1	2.49812e-140	4.13783	0.544	0.043	2.41593e-136	Qx.ap
hil-2	2.85384e-140	-2.77513	0.742	0.938	2.75995e-136	Qx.ap
rpl-41.2	1.83631e-138	-2.78684	0.319	0.768	1.77589e-134	Qx.ap
dyf-7.2	5.07479e-138	9.59379	0.453	0.001	4.90783e-134	Qx.ap
eef-2	1.93612e-137	-2.24244	0.386	0.823	1.87242e-133	Qx.ap
bbs-8.2	1.10826e-136	6.65312	0.461	0.006	1.0718e-132	Qx.ap
dyf-1.1	4.05105e-136	4.23754	0.524	0.041	3.91777e-132	Qx.ap
wdr-60.2	1.65252e-135	6.64952	0.459	0.007	1.59815e-131	Qx.ap
ZK813.5.2	2.20867e-135	6.18966	0.462	0.009	2.136e-131	Qx.ap
htz-1	9.84527e-135	-2.57868	0.269	0.763	9.52136e-131	Qx.ap
ccep-290.2	3.53186e-133	3.91335	0.519	0.036	3.41566e-129	Qx.ap
flp-21.2	7.39572e-132	8.53058	0.448	0.008	7.1524e-128	Qx.ap
M01H9.4.1	4.64823e-130	2.08058	0.696	0.154	4.4953e-126	Qx.ap
eef-1B.1	1.64427e-128	-2.97763	0.249	0.715	1.59017e-124	Qx.ap
F46C5.2.1	4.84064e-127	4.10594	0.48	0.025	4.68138e-123	Qx.ap
rab-19.1	2.52557e-126	3.49879	0.519	0.049	2.44248e-122	Qx.ap
casy-1.2	3.96213e-126	4.63411	0.468	0.023	3.83178e-122	Qx.ap
rps-18	1.4265e-125	-3.4496	0.159	0.649	1.37957e-121	Qx.ap
max-1.1	2.05982e-125	4.08934	0.462	0.018	1.99205e-121	Qx.ap
bbs-2.1	1.97488e-124	8.08443	0.418	0.003	1.90991e-120	Qx.ap
rpl-36	2.2236e-122	-2.86873	0.2	0.68	2.15044e-118	Qx.ap
nphp-4.2	1.35688e-121	3.574	0.503	0.044	1.31224e-117	Qx.ap
tba-2	2.86829e-121	-4.70271	0.047	0.537	2.77392e-117	Qx.ap
Y51H4A.1.1	4.55309e-121	2.4098	0.577	0.078	4.4033e-117	Qx.ap
cdk-1.1	2.22782e-120	-6.19929	0.01	0.494	2.15452e-116	Qx.ap
aldo-2	2.51754e-120	-2.80317	0.185	0.67	2.43472e-116	Qx.ap
T01D3.3.1	5.26374e-120	8.29837	0.407	0.004	5.09057e-116	Qx.ap
F56H9.2.1	9.89981e-120	-3.71543	0.094	0.587	9.5741e-116	Qx.ap
snr-3	5.1469e-119	-3.75484	0.069	0.567	4.97757e-115	Qx.ap
top-2.1	2.53871e-118	-5.18345	0.019	0.503	2.45519e-114	Qx.ap
daf-10.2	1.63341e-117	5.54098	0.42	0.012	1.57967e-113	Qx.ap
lfi-1.1	1.85605e-117	3.89278	0.445	0.019	1.79498e-113	Qx.ap
his-32	6.28375e-117	-4.92524	0.054	0.532	6.07701e-113	Qx.ap
pag-3.1	3.12928e-116	7.10385	0.395	0.002	3.02633e-112	Qx.ap
fkb-2.1	2.43633e-113	-3.36881	0.106	0.585	2.35618e-109	Qx.ap
pde-1.1	2.20799e-111	7.94512	0.388	0.006	2.13534e-107	Qx.ap
C33A12.4.1	2.56177e-111	8.6558	0.381	0.003	2.47749e-107	Qx.ap
F59B10.2.1	1.41718e-110	9.20753	0.375	0.001	1.37055e-106	Qx.ap
Y45G5AM.7	1.10435e-109	-3.96595	0.062	0.528	1.06802e-105	Qx.ap
dmd-6.1	1.54039e-108	4.253	0.431	0.029	1.48971e-104	Qx.ap
rpl-18	4.50003e-108	-2.95254	0.155	0.611	4.35198e-104	Qx.ap
gasr-8.2	6.89343e-108	3.53459	0.468	0.048	6.66664e-104	Qx.ap
attf-2	1.13404e-107	-3.01485	0.113	0.586	1.09673e-103	Qx.ap
bkip-1.1	3.13446e-107	2.78113	0.53	0.076	3.03134e-103	Qx.ap
eef-1G	1.82212e-106	-2.56511	0.254	0.68	1.76218e-102	Qx.ap
Y54E10BL.3.1	2.53735e-106	4.08805	0.428	0.029	2.45387e-102	Qx.ap
C09D4.2.1	5.82275e-106	-4.81461	0.047	0.496	5.63118e-102	Qx.ap
nmy-2	9.69752e-106	-3.82288	0.062	0.516	9.37848e-102	Qx.ap
rfc-4.1	1.2198e-105	-5.57469	0.02	0.459	1.17967e-101	Qx.ap
T27C4.1.1	1.73751e-103	4.50234	0.384	0.012	1.68035e-99	Qx.ap
rpl-5	2.52641e-103	-3.16915	0.123	0.574	2.44329e-99	Qx.ap
mec-8.1	3.28408e-103	4.95106	0.389	0.016	3.17603e-99	Qx.ap
his-60	6.97278e-103	-3.79934	0.088	0.535	6.74338e-99	Qx.ap
daf-19.2	1.2886e-102	2.21451	0.554	0.098	1.24621e-98	Qx.ap
rpl-43	8.79172e-102	-2.80275	0.169	0.603	8.50247e-98	Qx.ap
ZK792.7.2	2.16651e-101	2.57395	0.545	0.113	2.09523e-97	Qx.ap
abts-1.1	2.60823e-101	4.78056	0.392	0.023	2.52242e-97	Qx.ap
Y69A2AR.28	4.7337e-101	-5.81274	0.013	0.436	4.57796e-97	Qx.ap
tppp-1.2	5.86804e-101	2.88912	0.553	0.132	5.67499e-97	Qx.ap
tbc-18.1	1.45047e-100	6.50748	0.348	0.002	1.40275e-96	Qx.ap
mapk-15.1	1.82633e-100	5.74666	0.356	0.005	1.76624e-96	Qx.ap
E04F6.10.1	3.07928e-99	6.81576	0.352	0.005	2.97797e-95	Qx.ap
hil-3	1.01164e-98	-2.66467	0.51	0.805	9.78353e-95	Qx.ap
F53G12.4.1	4.55243e-98	5.88963	0.354	0.007	4.40265e-94	Qx.ap
rps-1	4.50594e-97	-3.33942	0.101	0.535	4.35769e-93	Qx.ap
W04B5.8.1	5.29964e-97	2.05047	0.569	0.116	5.12528e-93	Qx.ap
rpl-2	6.41044e-97	-2.75181	0.175	0.596	6.19953e-93	Qx.ap
F18A11.5.1	8.65218e-97	6.02912	0.355	0.011	8.36753e-93	Qx.ap
R05H5.3.1	9.79375e-97	-5.6098	0.017	0.428	9.47153e-93	Qx.ap
F21D12.3.1	2.55688e-96	3.91061	0.375	0.016	2.47276e-92	Qx.ap
dpy-20.2	2.02004e-95	2.87146	0.492	0.092	1.95358e-91	Qx.ap
ptp-3.1	3.25548e-95	4.74076	0.368	0.018	3.14838e-91	Qx.ap
cdh-12.1	4.71034e-95	8.06154	0.331	0.002	4.55537e-91	Qx.ap
F32H5.3.1	2.81266e-94	-6.92435	0.02	0.42	2.72013e-90	Qx.ap
rps-5	7.09325e-94	-3.55994	0.091	0.507	6.85988e-90	Qx.ap
tax-6.1	1.52215e-93	4.55228	0.361	0.015	1.47207e-89	Qx.ap
tmem-17.1	9.96578e-93	4.80662	0.355	0.015	9.6379e-89	Qx.ap
tmem-107.1	1.1891e-92	4.98001	0.353	0.014	1.14998e-88	Qx.ap
cdkl-1.1	1.21591e-92	12.1949	0.319	0	1.1759e-88	Qx.ap
C54C6.6.1	2.12865e-92	2.55076	0.537	0.123	2.05862e-88	Qx.ap
glb-24.1	7.28684e-92	4.42481	0.366	0.02	7.0471e-88	Qx.ap
rab-28.1	8.94662e-92	8.09637	0.319	0.001	8.65228e-88	Qx.ap
rpl-20	3.87222e-91	-3.17718	0.115	0.531	3.74482e-87	Qx.ap
fkh-5.1	3.94898e-91	12.0411	0.314	0	3.81906e-87	Qx.ap
R09F10.5.1	8.37204e-90	6.52026	0.322	0.005	8.0966e-86	Qx.ap
Y45G5AM.6.1	8.42337e-90	5.8984	0.328	0.007	8.14624e-86	Qx.ap
rps-8	9.08261e-90	-3.3787	0.115	0.519	8.78379e-86	Qx.ap
pab-1	1.27886e-88	-2.46197	0.201	0.605	1.23679e-84	Qx.ap
F53H1.4	2.94599e-88	-4.60551	0.023	0.412	2.84906e-84	Qx.ap
hphd-1.2	3.07253e-88	-7.47377	0.008	0.384	2.97145e-84	Qx.ap
cdl-1.1	3.19757e-88	-6.37056	0.009	0.386	3.09237e-84	Qx.ap
plk-1	1.53781e-87	-5.75309	0.01	0.388	1.48721e-83	Qx.ap
hel-1	2.55607e-87	-2.5707	0.164	0.57	2.47198e-83	Qx.ap
hot-3.1	2.9257e-87	7.47897	0.307	0.002	2.82944e-83	Qx.ap
ncam-1.1	1.12708e-85	7.37614	0.304	0.003	1.09e-81	Qx.ap
cyd-1.1	1.4901e-85	-6.75379	0.012	0.379	1.44107e-81	Qx.ap
prmt-1	1.89136e-85	-3.40859	0.073	0.472	1.82914e-81	Qx.ap
rpl-16	1.64529e-84	-3.05143	0.106	0.5	1.59116e-80	Qx.ap
rps-14	1.69457e-84	-3.63242	0.088	0.475	1.63882e-80	Qx.ap
R04B3.2	3.2857e-84	-3.71945	0.05	0.438	3.1776e-80	Qx.ap
swsn-4	3.44117e-84	-2.15084	0.205	0.618	3.32795e-80	Qx.ap
tbb-1	9.33762e-84	-3.93871	0.045	0.427	9.03041e-80	Qx.ap
rps-15	1.10908e-83	-3.30285	0.1	0.487	1.07259e-79	Qx.ap
B0205.13.1	1.22583e-83	7.72615	0.305	0.006	1.1855e-79	Qx.ap
Y26D4A.5.1	2.79406e-83	8.80069	0.292	0.001	2.70214e-79	Qx.ap
T08G11.1	4.00227e-83	-2.90986	0.099	0.499	3.87059e-79	Qx.ap
glb-1.1	2.93115e-82	8.05742	0.295	0.004	2.83472e-78	Qx.ap
rpl-1	3.07655e-82	-3.10949	0.105	0.492	2.97533e-78	Qx.ap
rpl-39	3.78576e-82	-2.82602	0.144	0.533	3.66121e-78	Qx.ap
mec-7.1	5.1594e-82	-7.53139	0.01	0.365	4.98966e-78	Qx.ap
lsm-5	8.75342e-82	-2.31783	0.171	0.581	8.46543e-78	Qx.ap
dyf-3.1	8.8088e-82	7.60719	0.29	0.002	8.51899e-78	Qx.ap
ZK742.7.1	1.16068e-81	10.0422	0.289	0.002	1.12249e-77	Qx.ap
rps-9	3.39021e-81	-2.91216	0.15	0.526	3.27867e-77	Qx.ap
osm-12.1	7.2153e-81	5.70888	0.295	0.004	6.97792e-77	Qx.ap
ani-1	1.59452e-80	-5.23821	0.016	0.371	1.54206e-76	Qx.ap
dyf-19.1	2.99044e-80	8.26145	0.283	0.001	2.89206e-76	Qx.ap
rps-23	4.07937e-80	-3.11384	0.108	0.487	3.94516e-76	Qx.ap
C39D10.5.1	5.41477e-80	6.99549	0.286	0.003	5.23662e-76	Qx.ap
K09F6.13.1	1.08449e-79	3.40695	0.336	0.023	1.04881e-75	Qx.ap
atf-4.1	1.73097e-79	3.25348	0.39	0.053	1.67402e-75	Qx.ap
rps-4	1.96741e-79	-3.62528	0.075	0.448	1.90268e-75	Qx.ap
rpl-10	3.60714e-79	-2.46137	0.199	0.568	3.48846e-75	Qx.ap
rps-3	4.22711e-79	-3.085	0.107	0.483	4.08803e-75	Qx.ap
tbc-7.1	6.17959e-79	2.84484	0.37	0.038	5.97628e-75	Qx.ap
kin-3	1.50545e-78	-2.29371	0.179	0.572	1.45592e-74	Qx.ap
chp-1.1	1.9208e-78	2.62253	0.471	0.112	1.85761e-74	Qx.ap
flp-4.1	3.71859e-78	12.8834	0.274	0	3.59625e-74	Qx.ap
che-10.1	4.6865e-78	2.23179	0.54	0.158	4.53232e-74	Qx.ap
rpl-24.1	4.69291e-78	-3.02522	0.107	0.481	4.53852e-74	Qx.ap
rps-11	1.16263e-77	-3.00837	0.119	0.49	1.12438e-73	Qx.ap
F58H1.7.1	1.64277e-77	3.34074	0.37	0.043	1.58872e-73	Qx.ap
cnb-1.1	5.40808e-77	2.5169	0.442	0.087	5.23016e-73	Qx.ap
pgal-1.1	7.08265e-77	6.80966	0.281	0.004	6.84963e-73	Qx.ap
nlp-43.1	1.00882e-76	5.92458	0.318	0.022	9.75626e-73	Qx.ap
sri-47.1	1.40749e-76	7.73936	0.271	0.001	1.36118e-72	Qx.ap
rps-10	3.07011e-76	-2.86389	0.108	0.48	2.96911e-72	Qx.ap
rpl-15	6.06437e-76	-3.08764	0.094	0.465	5.86485e-72	Qx.ap
F25H2.6.1	1.21401e-75	3.32998	0.37	0.048	1.17407e-71	Qx.ap
F39H12.3.1	1.29321e-75	11.7976	0.265	0	1.25066e-71	Qx.ap
rpl-35	2.10155e-75	-2.88827	0.113	0.482	2.03241e-71	Qx.ap
rpl-3	2.38695e-75	-3.12294	0.097	0.463	2.30842e-71	Qx.ap
pdi-3	2.86373e-75	-2.1399	0.194	0.581	2.76951e-71	Qx.ap
rps-20	7.96566e-75	-2.70949	0.14	0.508	7.70359e-71	Qx.ap
rpl-21	8.08176e-75	-2.98268	0.123	0.482	7.81587e-71	Qx.ap
rpl-33	1.27728e-74	-3.9479	0.047	0.395	1.23525e-70	Qx.ap
rpl-6	2.52569e-74	-3.17853	0.1	0.458	2.44259e-70	Qx.ap
div-1.1	3.19419e-74	-6.18495	0.007	0.334	3.0891e-70	Qx.ap
rab-3.1	3.66123e-74	4.50117	0.288	0.01	3.54078e-70	Qx.ap
rpl-38	7.28008e-74	-3.06529	0.099	0.46	7.04057e-70	Qx.ap
nex-4.1	1.89338e-73	8.25378	0.267	0.004	1.83109e-69	Qx.ap
T28F4.5	2.48883e-73	-2.4103	0.177	0.54	2.40694e-69	Qx.ap
cyb-3	4.81216e-73	-3.52263	0.051	0.402	4.65384e-69	Qx.ap
dhc-1	5.96675e-73	-3.61318	0.05	0.401	5.77044e-69	Qx.ap
Y51H7C.3.1	2.05682e-72	5.50595	0.274	0.007	1.98915e-68	Qx.ap
rpl-34	2.39167e-72	-3.40584	0.069	0.415	2.31299e-68	Qx.ap
bbs-1.1	2.60664e-72	7.3379	0.26	0.002	2.52088e-68	Qx.ap
efhd-1	2.80357e-72	-4.74578	0.02	0.349	2.71133e-68	Qx.ap
talp-3.1	5.81887e-72	4.83772	0.282	0.011	5.62743e-68	Qx.ap
ins-18.1	7.49862e-72	7.05116	0.258	0.002	7.25191e-68	Qx.ap
sma-1.1	7.62087e-72	-5.89036	0.009	0.329	7.37015e-68	Qx.ap
rpl-19	1.95362e-71	-2.22315	0.203	0.561	1.88935e-67	Qx.ap
Y38H6C.24.1	2.67608e-71	12.0428	0.251	0	2.58804e-67	Qx.ap
F28E10.1.1	3.49902e-71	5.55014	0.268	0.006	3.38391e-67	Qx.ap
let-418	4.40896e-71	-2.48505	0.13	0.501	4.26391e-67	Qx.ap
rps-19	6.34526e-71	-3.0012	0.1	0.451	6.1365e-67	Qx.ap
Y54E5A.5	2.35163e-70	-3.03516	0.075	0.427	2.27426e-66	Qx.ap
rnr-2	2.46043e-70	-2.47349	0.176	0.534	2.37948e-66	Qx.ap
ctf-8.1	5.46115e-70	-7.41594	0.005	0.313	5.28147e-66	Qx.ap
dma-1.1	5.67873e-70	2.42479	0.421	0.085	5.4919e-66	Qx.ap
C03C10.5.1	2.68751e-69	4.57333	0.274	0.011	2.59909e-65	Qx.ap
rps-7	3.65454e-69	-3.04818	0.102	0.447	3.5343e-65	Qx.ap
rpl-13	4.04365e-69	-2.64694	0.126	0.481	3.91062e-65	Qx.ap
rps-0	4.42023e-69	-3.20599	0.104	0.442	4.27481e-65	Qx.ap
C09G4.4.1	9.55953e-69	-6.12921	0.007	0.313	9.24503e-65	Qx.ap
pezo-1.1	1.14661e-68	-4.36259	0.024	0.344	1.10889e-64	Qx.ap
ncbp-2	1.22551e-68	-2.34713	0.144	0.505	1.18519e-64	Qx.ap
rps-27	1.45904e-68	-3.41012	0.079	0.414	1.41104e-64	Qx.ap
rps-24	1.53438e-68	-2.67029	0.144	0.487	1.4839e-64	Qx.ap
eva-1.1	1.88822e-68	3.33617	0.284	0.014	1.8261e-64	Qx.ap
C24A3.2	1.89002e-68	11.5559	0.242	0	1.82784e-64	Qx.ap
iff-2	2.01738e-68	-2.20453	0.146	0.508	1.95101e-64	Qx.ap
chaf-1	2.87152e-68	-7.06828	0.005	0.306	2.77705e-64	Qx.ap
ZK867.2.1	4.93926e-68	6.84835	0.248	0.003	4.77676e-64	Qx.ap
lact-1	6.05404e-68	6.67448	0.248	0.003	5.85487e-64	Qx.ap
mcm-5.1	1.04867e-67	-5.57804	0.015	0.322	1.01417e-63	Qx.ap
smc-3	1.23261e-67	-3.54887	0.041	0.369	1.19206e-63	Qx.ap
kap-1.1	1.53478e-67	2.73541	0.356	0.049	1.48428e-63	Qx.ap
C05G5.3.1	3.99033e-67	5.35222	0.262	0.01	3.85905e-63	Qx.ap
rpl-7	5.30648e-67	-3.14547	0.104	0.437	5.13189e-63	Qx.ap
W05H7.1.1	6.2781e-67	3.34139	0.341	0.049	6.07155e-63	Qx.ap
unc-61	9.48944e-67	-5.32824	0.012	0.314	9.17724e-63	Qx.ap
cwp-2	1.11097e-66	12.0879	0.236	0	1.07442e-62	Qx.ap
DH11.5	1.11097e-66	11.503	0.236	0	1.07442e-62	Qx.ap
Y37E3.8	1.62547e-66	-2.69216	0.135	0.471	1.57199e-62	Qx.ap
rpl-23	4.16475e-66	-2.81842	0.107	0.446	4.02773e-62	Qx.ap
xbx-1	4.77952e-66	7.56209	0.239	0.002	4.62227e-62	Qx.ap
Y54F10AR.1.1	5.5271e-66	4.0376	0.292	0.025	5.34526e-62	Qx.ap
Y47A7.2.1	5.70053e-66	-6.0925	0.012	0.31	5.51298e-62	Qx.ap
snt-4	7.31421e-66	7.75074	0.236	0.001	7.07358e-62	Qx.ap
rpl-26	1.42588e-65	-3.65839	0.052	0.371	1.37897e-61	Qx.ap
mig-39.1	1.88769e-65	5.00084	0.243	0.004	1.82558e-61	Qx.ap
ubl-1	1.96129e-65	-3.14635	0.083	0.41	1.89677e-61	Qx.ap
pdi-6	2.87499e-65	-2.21579	0.15	0.503	2.78041e-61	Qx.ap
R05D7.3	4.60504e-65	6.39169	0.239	0.003	4.45353e-61	Qx.ap
F53E2.2	1.17416e-64	-2.003	0.185	0.542	1.13553e-60	Qx.ap
tbb-4	1.28734e-64	8.56082	0.232	0.001	1.24499e-60	Qx.ap
T01B7.9	1.53425e-64	6.65255	0.236	0.003	1.48377e-60	Qx.ap
rps-30	2.06579e-64	-2.67159	0.119	0.452	1.99783e-60	Qx.ap
ift-139	4.41649e-64	7.62567	0.231	0.001	4.27119e-60	Qx.ap
ttbk-7.1	4.78002e-64	3.5459	0.275	0.018	4.62276e-60	Qx.ap
mcm-7.1	5.63263e-64	-5.79914	0.009	0.299	5.44731e-60	Qx.ap
C37A2.7	1.01185e-63	-2.81174	0.111	0.439	9.78558e-60	Qx.ap
F26F4.8.1	1.13993e-63	-4.66281	0.019	0.315	1.10243e-59	Qx.ap
glr-1	1.40295e-63	7.72898	0.231	0.002	1.3568e-59	Qx.ap
ZK287.1.1	1.62554e-63	2.31916	0.374	0.065	1.57206e-59	Qx.ap
B0205.14	1.67961e-63	8.96553	0.228	0.001	1.62435e-59	Qx.ap
C03A3.1.1	1.6925e-63	2.20349	0.342	0.046	1.63681e-59	Qx.ap
tost-1.1	2.52605e-63	-5.11059	0.014	0.305	2.44294e-59	Qx.ap
smc-4.1	2.74766e-63	-5.7845	0.008	0.295	2.65726e-59	Qx.ap
rps-13	4.44177e-63	-3.67072	0.059	0.371	4.29564e-59	Qx.ap
bmk-1	8.84781e-63	-5.98421	0.008	0.292	8.55672e-59	Qx.ap
ubq-2	1.06168e-62	-2.35308	0.156	0.482	1.02675e-58	Qx.ap
mnm-2.1	1.21105e-62	3.50875	0.296	0.032	1.1712e-58	Qx.ap
rpl-14	1.4802e-62	-3.31288	0.072	0.388	1.4315e-58	Qx.ap
tofu-6.1	1.5468e-62	-7.53132	0.003	0.283	1.49591e-58	Qx.ap
ZC443.4	2.07583e-62	4.36515	0.241	0.006	2.00754e-58	Qx.ap
C24B5.1	2.85032e-62	6.19078	0.229	0.003	2.75654e-58	Qx.ap
rack-1	3.35935e-62	-3.1924	0.075	0.391	3.24883e-58	Qx.ap
C10C5.7	2.40998e-61	8.34755	0.221	0.001	2.33069e-57	Qx.ap
uev-1	4.30256e-61	-2.55478	0.093	0.421	4.161e-57	Qx.ap
npp-16	6.10463e-61	-4.0453	0.028	0.322	5.90379e-57	Qx.ap
rps-6	8.892e-61	-3.53504	0.059	0.364	8.59945e-57	Qx.ap
arrd-4	9.91826e-61	11.2757	0.217	0	9.59195e-57	Qx.ap
fmil-1	1.20735e-60	4.14317	0.26	0.017	1.16763e-56	Qx.ap
T24H7.2	1.91981e-60	-2.39262	0.134	0.461	1.85665e-56	Qx.ap
F23B12.4.1	2.09325e-60	2.51771	0.362	0.069	2.02438e-56	Qx.ap
pghm-1	2.20493e-60	11.5535	0.215	0	2.13239e-56	Qx.ap
strl-1	2.90556e-60	-5.58846	0.008	0.283	2.80996e-56	Qx.ap
C16A3.6	3.02955e-60	-3.118	0.068	0.379	2.92988e-56	Qx.ap
rpl-11.2	3.30729e-60	-3.1972	0.075	0.383	3.19848e-56	Qx.ap
lgc-41	4.84111e-60	8.32342	0.217	0.001	4.68184e-56	Qx.ap
W01D2.1	8.41689e-60	-3.41782	0.059	0.363	8.13998e-56	Qx.ap
rps-28	1.2569e-59	-3.2038	0.076	0.379	1.21555e-55	Qx.ap
lin-53	4.29974e-59	-3.73907	0.036	0.329	4.15827e-55	Qx.ap
unc-104.1	8.56355e-59	3.14254	0.269	0.021	8.28181e-55	Qx.ap
F07C3.2	8.63357e-59	6.5007	0.215	0.002	8.34952e-55	Qx.ap
rla-0	9.3298e-59	-2.98742	0.088	0.396	9.02285e-55	Qx.ap
rpl-4	9.55008e-59	-2.99202	0.091	0.399	9.23588e-55	Qx.ap
dyf-5	1.1833e-58	11.24	0.21	0	1.14437e-54	Qx.ap
rps-12	1.62394e-58	-2.4807	0.136	0.452	1.57051e-54	Qx.ap
T04F8.9	2.00891e-58	-4.71023	0.014	0.289	1.94281e-54	Qx.ap
ZK682.7	2.17856e-58	6.27261	0.217	0.003	2.10689e-54	Qx.ap
bub-1.1	2.98251e-58	-5.37636	0.009	0.278	2.88439e-54	Qx.ap
pcn-1	3.18516e-58	-6.39383	0.007	0.272	3.08037e-54	Qx.ap
scp-1.1	6.35926e-58	2.94637	0.343	0.066	6.15004e-54	Qx.ap
pyp-1	6.58506e-58	2.52878	0.388	0.094	6.36842e-54	Qx.ap
rps-2	6.66271e-58	-3.48622	0.051	0.344	6.44351e-54	Qx.ap
somi-1.1	9.0064e-58	3.29839	0.272	0.026	8.71009e-54	Qx.ap
mcm-4.1	9.20347e-58	-6.37337	0.002	0.263	8.90068e-54	Qx.ap
mig-1.1	9.83658e-58	-6.32656	0.007	0.271	9.51295e-54	Qx.ap
rpl-28	1.08312e-57	-3.57378	0.041	0.329	1.04749e-53	Qx.ap
lin-33.1	1.18789e-57	3.34003	0.276	0.028	1.14881e-53	Qx.ap
tag-275.1	1.91401e-57	2.36128	0.345	0.062	1.85104e-53	Qx.ap
rpl-31	1.93567e-57	-3.59022	0.058	0.35	1.87199e-53	Qx.ap
nog-1	2.17297e-57	-2.11259	0.168	0.493	2.10148e-53	Qx.ap
unc-1	2.42603e-57	6.24788	0.211	0.002	2.34622e-53	Qx.ap
test-1	2.60884e-57	7.30043	0.214	0.004	2.52301e-53	Qx.ap
rsa-2	3.31711e-57	-4.77437	0.014	0.283	3.20797e-53	Qx.ap
rpa-1.1	5.53939e-57	-4.05796	0.026	0.303	5.35715e-53	Qx.ap
rbf-1	5.925e-57	5.3929	0.219	0.005	5.73007e-53	Qx.ap
pnc-1	6.35762e-57	4.14082	0.235	0.011	6.14846e-53	Qx.ap
R53.4	1.51578e-56	-2.43182	0.125	0.441	1.46591e-52	Qx.ap
WBGene00271716.1	1.64875e-56	2.25896	0.342	0.062	1.59451e-52	Qx.ap
hcp-6.1	3.88707e-56	-5.67604	0.009	0.268	3.75919e-52	Qx.ap
Y37D8A.16	4.44239e-56	5.95633	0.211	0.004	4.29624e-52	Qx.ap
prp-8	4.53744e-56	-2.90935	0.068	0.366	4.38816e-52	Qx.ap
rpl-36.A	4.5997e-56	-3.31694	0.07	0.361	4.44837e-52	Qx.ap
smu-2	5.65356e-56	-2.59373	0.084	0.393	5.46756e-52	Qx.ap
wapl-1	7.50834e-56	-3.1964	0.048	0.337	7.26132e-52	Qx.ap
rpl-22	1.29594e-55	-3.20266	0.07	0.359	1.25331e-51	Qx.ap
sel-9	1.46653e-55	-2.71958	0.091	0.394	1.41828e-51	Qx.ap
rpl-9	1.03327e-54	-3.02724	0.077	0.367	9.99275e-51	Qx.ap
C30F12.5.1	1.05752e-54	-5.64473	0.014	0.271	1.02273e-50	Qx.ap
F41C3.7	1.0582e-54	-3.88642	0.027	0.298	1.02338e-50	Qx.ap
ify-1	1.13448e-54	-5.48543	0.009	0.263	1.09715e-50	Qx.ap
hsr-9	1.22501e-54	-2.35132	0.094	0.403	1.18471e-50	Qx.ap
gly-8	1.65662e-54	5.68359	0.21	0.005	1.60212e-50	Qx.ap
zen-4	3.23537e-54	-5.52282	0.007	0.258	3.12893e-50	Qx.ap
C06E7.4.1	5.044e-54	2.84331	0.313	0.056	4.87806e-50	Qx.ap
tag-196	5.7636e-54	-3.28925	0.048	0.329	5.57397e-50	Qx.ap
lpd-7	6.51611e-54	-2.70278	0.088	0.385	6.30173e-50	Qx.ap
F07C6.4	1.50182e-53	-2.6287	0.111	0.414	1.45241e-49	Qx.ap
R12B2.8	1.79318e-53	5.54607	0.203	0.004	1.73418e-49	Qx.ap
che-11	1.86071e-53	7.15829	0.197	0.002	1.79949e-49	Qx.ap
unc-36.1	2.48641e-53	3.49676	0.235	0.016	2.40461e-49	Qx.ap
rps-17	2.57922e-53	-3.06563	0.075	0.357	2.49436e-49	Qx.ap
eef-1B.2	2.62831e-53	-3.15093	0.058	0.34	2.54184e-49	Qx.ap
T03G11.3	3.56137e-53	11.2005	0.191	0	3.4442e-49	Qx.ap
trr-1	6.08419e-53	-3.35497	0.044	0.32	5.88402e-49	Qx.ap
C14A11.5	6.47933e-53	6.09997	0.198	0.003	6.26616e-49	Qx.ap
maph-9	7.67635e-53	4.61858	0.217	0.01	7.4238e-49	Qx.ap
unc-41	9.57811e-53	4.21177	0.211	0.007	9.26299e-49	Qx.ap
ztf-11.1	1.1566e-52	-3.84066	0.028	0.292	1.11855e-48	Qx.ap
shc-2.2	1.22516e-52	-2.00065	0.327	0.57	1.18485e-48	Qx.ap
lron-3	2.31502e-52	6.47862	0.193	0.002	2.23886e-48	Qx.ap
egl-3	3.00938e-52	4.79675	0.213	0.01	2.91037e-48	Qx.ap
nphp-2	3.70977e-52	11.5607	0.187	0	3.58772e-48	Qx.ap
spp-22	6.47826e-52	4.49458	0.208	0.008	6.26513e-48	Qx.ap
Y94H6A.3	1.27113e-51	-3.23597	0.042	0.312	1.22931e-47	Qx.ap
rps-21	2.96633e-51	-3.00064	0.07	0.347	2.86874e-47	Qx.ap
rla-2	3.48711e-51	-2.91447	0.075	0.352	3.37239e-47	Qx.ap
znf-622	4.10589e-51	-3.28203	0.049	0.318	3.97081e-47	Qx.ap
F54E4.3	5.44526e-51	4.3628	0.211	0.01	5.26611e-47	Qx.ap
K05B2.2	6.09558e-51	3.77405	0.236	0.022	5.89504e-47	Qx.ap
rpl-24.2	8.88552e-51	-2.46538	0.097	0.388	8.59319e-47	Qx.ap
spdl-1	2.15282e-50	-7.17286	0.002	0.232	2.08199e-46	Qx.ap
cyp-31A2.1	2.79948e-50	3.11997	0.258	0.032	2.70737e-46	Qx.ap
rad-50	3.17399e-50	-3.93363	0.023	0.274	3.06956e-46	Qx.ap
F30A10.9	4.31664e-50	-3.04905	0.054	0.322	4.17462e-46	Qx.ap
W09C5.1	6.15811e-50	-2.29881	0.108	0.401	5.9555e-46	Qx.ap
F57G12.1	8.54661e-50	-2.66109	0.083	0.364	8.26542e-46	Qx.ap
smo-1.1	8.56872e-50	-3.69249	0.035	0.29	8.28681e-46	Qx.ap
xnp-1	1.04518e-49	-2.57958	0.069	0.349	1.01079e-45	Qx.ap
cpf-1	1.32979e-49	-4.3444	0.017	0.26	1.28604e-45	Qx.ap
spd-5	1.94277e-49	-2.53443	0.086	0.368	1.87885e-45	Qx.ap
ztf-6	2.36627e-49	-4.0488	0.021	0.266	2.28842e-45	Qx.ap
exp-2	4.54011e-49	8.24006	0.179	0.001	4.39074e-45	Qx.ap
Y106G6G.2	5.51185e-49	6.64742	0.182	0.002	5.33051e-45	Qx.ap
C11E4.8	1.16225e-48	7.4284	0.178	0.001	1.12401e-44	Qx.ap
tmem-138	1.88674e-48	10.871	0.175	0	1.82467e-44	Qx.ap
ctg-1	1.98022e-48	-6.03985	0.007	0.233	1.91507e-44	Qx.ap
mcm-3.1	2.24438e-48	-6.26071	0.005	0.229	2.17054e-44	Qx.ap
zag-1.1	2.79265e-48	-8.53263	0.001	0.221	2.70077e-44	Qx.ap
F39E9.6.1	3.24577e-48	2.21219	0.277	0.042	3.13898e-44	Qx.ap
F40F4.7	3.29058e-48	-3.36064	0.033	0.283	3.18232e-44	Qx.ap
atp-2	4.0351e-48	-3.14019	0.051	0.31	3.90235e-44	Qx.ap
nlp-40	1.32908e-47	6.96579	0.177	0.002	1.28536e-43	Qx.ap
mis-12	3.80188e-47	-6.284	0.005	0.224	3.6768e-43	Qx.ap
T05A8.3	4.10867e-47	11.782	0.17	0	3.9735e-43	Qx.ap
icp-1.1	4.69479e-47	-6.5329	0.003	0.221	4.54033e-43	Qx.ap
rpl-29	5.31796e-47	-3.17588	0.055	0.308	5.143e-43	Qx.ap
ccar-1	6.51606e-47	-2.54195	0.076	0.344	6.30168e-43	Qx.ap
efl-3	6.82926e-47	-4.40342	0.016	0.246	6.60457e-43	Qx.ap
unc-13	7.58553e-47	4.31662	0.19	0.007	7.33597e-43	Qx.ap
rps-22	8.16463e-47	-2.98743	0.061	0.317	7.89601e-43	Qx.ap
F33A8.7.1	1.12899e-46	-6.41385	0.008	0.228	1.09185e-42	Qx.ap
ran-1	1.18244e-46	-3.22004	0.045	0.294	1.14353e-42	Qx.ap
hlh-14.2	1.21855e-46	-6.10158	0.017	0.244	1.17846e-42	Qx.ap
F15G9.5	1.3256e-46	5.64329	0.173	0.002	1.28199e-42	Qx.ap
pole-1.1	2.04376e-46	-7.37995	0.002	0.216	1.97652e-42	Qx.ap
WBGene00014308	2.51436e-46	3.4187	0.227	0.025	2.43164e-42	Qx.ap
hpo-8	2.83946e-46	-4.00979	0.021	0.252	2.74604e-42	Qx.ap
C08G9.1	2.87503e-46	6.88126	0.172	0.002	2.78044e-42	Qx.ap
M162.5	3.78459e-46	5.05361	0.184	0.006	3.66008e-42	Qx.ap
sem-4.1	3.81029e-46	-6.49469	0.005	0.219	3.68494e-42	Qx.ap
B0511.6	6.15928e-46	-2.27148	0.12	0.394	5.95664e-42	Qx.ap
gtbp-1	7.06923e-46	-3.51535	0.031	0.27	6.83665e-42	Qx.ap
sng-1	7.49377e-46	6.04639	0.171	0.002	7.24723e-42	Qx.ap
clc-8	7.7129e-46	-3.52235	0.033	0.271	7.45915e-42	Qx.ap
rba-1.1	1.03048e-45	-5.61183	0.008	0.224	9.96574e-42	Qx.ap
F38E9.6	1.1235e-45	7.64531	0.168	0.001	1.08654e-41	Qx.ap
F59A6.5	1.13884e-45	-5.27033	0.008	0.225	1.10137e-41	Qx.ap
rsa-1	1.27274e-45	-2.34382	0.097	0.367	1.23087e-41	Qx.ap
ndc-80	1.8416e-45	-6.40036	0.005	0.217	1.78102e-41	Qx.ap
C44B11.1	1.90074e-45	10.8306	0.164	0	1.8382e-41	Qx.ap
R07G3.8	1.91679e-45	7.41892	0.169	0.002	1.85373e-41	Qx.ap
ZC13.2	2.15901e-45	7.70432	0.166	0.001	2.08798e-41	Qx.ap
kin-1	2.92044e-45	4.80894	0.191	0.011	2.82436e-41	Qx.ap
unc-53	3.34292e-45	5.22854	0.173	0.004	3.23294e-41	Qx.ap
unc-2	3.99854e-45	4.98973	0.184	0.008	3.86699e-41	Qx.ap
T14B1.1	7.65358e-45	4.76351	0.179	0.006	7.40178e-41	Qx.ap
baf-1	8.72829e-45	-3.97398	0.021	0.246	8.44113e-41	Qx.ap
mlc-4	1.68494e-44	-2.95381	0.056	0.302	1.6295e-40	Qx.ap
lad-2	1.79567e-44	4.6701	0.166	0.002	1.73659e-40	Qx.ap
rps-16	1.84207e-44	-3.065	0.054	0.297	1.78147e-40	Qx.ap
F54D5.5.1	2.38285e-44	-3.67446	0.023	0.25	2.30445e-40	Qx.ap
F10E7.9	2.4381e-44	3.60537	0.194	0.012	2.35789e-40	Qx.ap
rpl-30	2.6916e-44	-3.54636	0.042	0.276	2.60304e-40	Qx.ap
mdf-2.1	4.28961e-44	-7.10502	0.002	0.206	4.14848e-40	Qx.ap
eef-1A.2	4.76747e-44	-2.20931	0.121	0.389	4.61062e-40	Qx.ap
pafo-1	4.85084e-44	-2.86783	0.05	0.296	4.69125e-40	Qx.ap
ilcr-1	1.08143e-43	3.6478	0.197	0.014	1.04586e-39	Qx.ap
F12F6.7.1	1.14175e-43	-5.44697	0.006	0.212	1.10419e-39	Qx.ap
W05H12.1	1.23081e-43	3.70665	0.196	0.014	1.19031e-39	Qx.ap
sars-1	1.86546e-43	-2.30542	0.078	0.337	1.80409e-39	Qx.ap
smk-1	1.87976e-43	-2.33224	0.1	0.359	1.81792e-39	Qx.ap
Y71H2AM.10	3.70972e-43	3.66297	0.205	0.019	3.58767e-39	Qx.ap
ttm-5	3.9516e-43	10.7703	0.156	0	3.82159e-39	Qx.ap
klp-19.1	5.00761e-43	-8.47318	0.001	0.199	4.84286e-39	Qx.ap
ida-1	5.77422e-43	5.36368	0.161	0.002	5.58425e-39	Qx.ap
cas-1	1.34561e-42	-2.71266	0.052	0.294	1.30134e-38	Qx.ap
dyf-2	1.45655e-42	5.59818	0.164	0.004	1.40863e-38	Qx.ap
myrf-1.1	2.48761e-42	-4.40957	0.016	0.227	2.40576e-38	Qx.ap
ZC239.6	4.10088e-42	5.09309	0.173	0.008	3.96596e-38	Qx.ap
aex-6	6.21382e-42	4.63598	0.168	0.005	6.00938e-38	Qx.ap
glna-3	7.71374e-42	5.73735	0.159	0.003	7.45996e-38	Qx.ap
F13E6.2	8.20859e-42	10.9225	0.151	0	7.93852e-38	Qx.ap
cyk-4	1.05863e-41	-6.14944	0.005	0.201	1.0238e-37	Qx.ap
mcm-6.1	1.15116e-41	-6.55505	0.006	0.202	1.11329e-37	Qx.ap
eif-2gamma	1.33285e-41	-3.39413	0.028	0.247	1.289e-37	Qx.ap
ama-1	1.87901e-41	-2.97483	0.049	0.279	1.81719e-37	Qx.ap
cks-1	3.87665e-41	-4.72963	0.012	0.212	3.74911e-37	Qx.ap
set-1.1	3.95416e-41	-3.73898	0.024	0.238	3.82407e-37	Qx.ap
aldo-1	4.22646e-41	5.11316	0.159	0.004	4.08741e-37	Qx.ap
T26E3.4	7.57826e-41	-2.58474	0.076	0.318	7.32893e-37	Qx.ap
mes-4.1	8.54536e-41	-7.11908	0.002	0.192	8.26422e-37	Qx.ap
F40F8.12	8.7596e-41	6.98868	0.155	0.003	8.4714e-37	Qx.ap
C07D8.6	8.92111e-41	-4.4915	0.013	0.214	8.62761e-37	Qx.ap
pat-3	1.61623e-40	-3.65911	0.026	0.238	1.56305e-36	Qx.ap
osm-1	1.94875e-40	3.2835	0.199	0.02	1.88464e-36	Qx.ap
fkh-8	2.35206e-40	3.92962	0.173	0.01	2.27468e-36	Qx.ap
nasp-2.1	2.37166e-40	-4.51249	0.013	0.212	2.29364e-36	Qx.ap
rif-1.1.1	2.40618e-40	-8.11516	0.001	0.188	2.32701e-36	Qx.ap
ctf-18.1	2.77916e-40	-5.09946	0.008	0.202	2.68772e-36	Qx.ap
hot-4	2.97602e-40	4.5722	0.159	0.004	2.87811e-36	Qx.ap
thk-1.1	3.64645e-40	-4.1577	0.015	0.217	3.52648e-36	Qx.ap
iglr-1	4.71081e-40	6.70346	0.15	0.002	4.55583e-36	Qx.ap
dyf-11	5.30767e-40	6.40396	0.15	0.002	5.13305e-36	Qx.ap
Y38H6C.16.1	9.83733e-40	-4.64549	0.01	0.205	9.51368e-36	Qx.ap
arrd-17	1.06741e-39	3.71496	0.186	0.016	1.03229e-35	Qx.ap
lig-1.1	1.72275e-39	-6.62659	0.002	0.187	1.66607e-35	Qx.ap
lat-1	1.81051e-39	4.46928	0.169	0.01	1.75095e-35	Qx.ap
Y71G10AR.4	2.49621e-39	2.21968	0.289	0.07	2.41409e-35	Qx.ap
par-3	2.64827e-39	4.55564	0.166	0.009	2.56115e-35	Qx.ap
seb-3	3.74272e-39	7.79546	0.144	0.001	3.61958e-35	Qx.ap
lnp-1.1	4.51333e-39	-4.36643	0.013	0.207	4.36485e-35	Qx.ap
sas-5.1	5.19516e-39	-6.91372	0.001	0.182	5.02424e-35	Qx.ap
kcc-1	5.55975e-39	-6.4558	0.003	0.187	5.37683e-35	Qx.ap
rla-1	5.69925e-39	-3.30089	0.047	0.261	5.51174e-35	Qx.ap
alh-1	6.13106e-39	-3.87526	0.015	0.212	5.92935e-35	Qx.ap
jac-1	6.62364e-39	3.18927	0.198	0.022	6.40573e-35	Qx.ap
tac-1	8.97886e-39	-3.57136	0.027	0.232	8.68345e-35	Qx.ap
hcp-1	1.0357e-38	-6.22038	0.003	0.186	1.00162e-34	Qx.ap
rpi-2	6.9146e-38	4.91929	0.148	0.004	6.68711e-34	Qx.ap
madf-8	1.80147e-37	-4.43237	0.012	0.198	1.7422e-33	Qx.ap
tcl-2	2.01988e-37	-2.52449	0.066	0.293	1.95343e-33	Qx.ap
K04F10.2	2.1728e-37	4.35078	0.156	0.007	2.10132e-33	Qx.ap
npp-21	2.36283e-37	-4.06374	0.017	0.209	2.2851e-33	Qx.ap
Y43F8C.3	2.56905e-37	4.80673	0.153	0.006	2.48453e-33	Qx.ap
ark-1	2.82506e-37	2.03493	0.256	0.056	2.73212e-33	Qx.ap
pola-1	3.14397e-37	-4.41155	0.014	0.201	3.04054e-33	Qx.ap
slo-1	3.27673e-37	3.80628	0.161	0.009	3.16892e-33	Qx.ap
F25F8.1	3.40185e-37	7.4921	0.137	0.001	3.28993e-33	Qx.ap
ctr-9	3.65402e-37	-2.84956	0.045	0.259	3.5338e-33	Qx.ap
ola-1	5.30529e-37	-2.37696	0.072	0.302	5.13075e-33	Qx.ap
cutl-26	5.8563e-37	5.4455	0.14	0.002	5.66363e-33	Qx.ap
egl-19	6.05365e-37	4.45553	0.153	0.006	5.85449e-33	Qx.ap
lec-4	7.22259e-37	-4.60846	0.036	0.235	6.98497e-33	Qx.ap
hcp-3	7.62217e-37	-5.79175	0.003	0.178	7.3714e-33	Qx.ap
kup-1	1.00691e-36	-5.02666	0.007	0.185	9.73783e-33	Qx.ap
acy-1	1.10705e-36	5.39052	0.139	0.002	1.07062e-32	Qx.ap
cdc-48.1	1.66567e-36	-2.56455	0.059	0.277	1.61087e-32	Qx.ap
rpa-2	1.91946e-36	-3.72613	0.023	0.215	1.85631e-32	Qx.ap
snr-1	2.79059e-36	-2.48803	0.069	0.29	2.69878e-32	Qx.ap
tyms-1.1	5.05574e-36	-5.72697	0.006	0.179	4.8894e-32	Qx.ap
cdt-1.1	1.114e-35	-6.61681	0.002	0.17	1.07735e-31	Qx.ap
rod-1	1.2437e-35	-4.47852	0.009	0.186	1.20278e-31	Qx.ap
osm-10	1.27082e-35	11.4213	0.129	0	1.22901e-31	Qx.ap
acin-1	1.31967e-35	-2.93678	0.036	0.237	1.27626e-31	Qx.ap
smu-1	1.40547e-35	-3.69551	0.021	0.208	1.35923e-31	Qx.ap
mrg-1	2.01017e-35	-3.32994	0.028	0.22	1.94404e-31	Qx.ap
cec-3	2.28194e-35	-2.66843	0.059	0.271	2.20687e-31	Qx.ap
ceh-12	2.67168e-35	10.6525	0.128	0	2.58379e-31	Qx.ap
mel-28	2.96718e-35	-4.02678	0.016	0.197	2.86956e-31	Qx.ap
act-1	3.02842e-35	-2.42386	0.063	0.279	2.92878e-31	Qx.ap
K07F5.15	3.33816e-35	-2.43471	0.069	0.286	3.22834e-31	Qx.ap
ZK1067.3.1	3.38367e-35	-5.91463	0.005	0.173	3.27234e-31	Qx.ap
marc-5	4.3535e-35	5.53844	0.137	0.004	4.21027e-31	Qx.ap
mcm-2	4.58644e-35	-4.12442	0.015	0.195	4.43555e-31	Qx.ap
asd-1	5.1429e-35	-2.94612	0.04	0.239	4.9737e-31	Qx.ap
dohh-1	5.95565e-35	-2.94748	0.044	0.246	5.75971e-31	Qx.ap
fzy-1	6.74595e-35	-8.00187	0.001	0.164	6.524e-31	Qx.ap
snt-1	8.45134e-35	6.06212	0.132	0.002	8.17329e-31	Qx.ap
C18A3.9.1	9.11433e-35	-5.24355	0.008	0.178	8.81446e-31	Qx.ap
adss-1	9.3537e-35	-2.5691	0.056	0.266	9.04596e-31	Qx.ap
B0198.3	1.06298e-34	5.51674	0.134	0.003	1.02801e-30	Qx.ap
R11G1.2.1	1.29004e-34	-5.57594	0.006	0.173	1.2476e-30	Qx.ap
dph-3	1.52677e-34	-2.62188	0.054	0.26	1.47654e-30	Qx.ap
polk-1	1.56654e-34	-5.1369	0.007	0.175	1.515e-30	Qx.ap
rpl-25.2	1.61779e-34	-2.74986	0.051	0.254	1.56456e-30	Qx.ap
pir-1	1.97258e-34	-2.07859	0.106	0.335	1.90769e-30	Qx.ap
cah-2	2.47209e-34	10.3734	0.125	0	2.39076e-30	Qx.ap
dhhc-11	2.47209e-34	10.4658	0.125	0	2.39076e-30	Qx.ap
syg-1	2.71192e-34	8.29278	0.127	0.001	2.6227e-30	Qx.ap
F29A7.4	2.77888e-34	7.35499	0.127	0.001	2.68745e-30	Qx.ap
plc-1	5.18265e-34	10.9499	0.123	0	5.01214e-30	Qx.ap
F49E12.10	5.18265e-34	10.5454	0.123	0	5.01214e-30	Qx.ap
rae-1	6.79511e-34	-3.00728	0.034	0.224	6.57155e-30	Qx.ap
D2030.11	7.97674e-34	-2.20702	0.077	0.295	7.7143e-30	Qx.ap
soem-1.1	8.17923e-34	-2.23664	0.092	0.31	7.91014e-30	Qx.ap
K02F2.5	1.02807e-33	4.82581	0.135	0.004	9.94245e-30	Qx.ap
WBGene00017849	1.16063e-33	2.89977	0.2	0.033	1.12245e-29	Qx.ap
F33H2.3.1	1.66088e-33	-3.3867	0.021	0.2	1.60623e-29	Qx.ap
W04A8.1.1	1.83271e-33	-7.12906	0.001	0.158	1.77242e-29	Qx.ap
ctf-4.1	1.99128e-33	-6.25734	0.002	0.16	1.92576e-29	Qx.ap
wrb-1	2.56733e-33	-3.39936	0.023	0.203	2.48286e-29	Qx.ap
srgp-1	2.58761e-33	-5.03489	0.007	0.17	2.50248e-29	Qx.ap
tiam-1	2.96916e-33	6.52413	0.126	0.002	2.87148e-29	Qx.ap
odr-4	3.67736e-33	3.57766	0.154	0.012	3.55637e-29	Qx.ap
dut-1	4.19324e-33	-10.259	0	0.153	4.05528e-29	Qx.ap
C13F10.1	4.25129e-33	3.59315	0.134	0.004	4.11142e-29	Qx.ap
col-114	7.35706e-33	6.26355	0.125	0.002	7.11501e-29	Qx.ap
ccdc-149	9.08252e-33	5.34502	0.125	0.002	8.78371e-29	Qx.ap
klp-3	1.06468e-32	3.85983	0.142	0.008	1.02965e-28	Qx.ap
Y39G10AR.9	1.19515e-32	-5.30802	0.007	0.166	1.15583e-28	Qx.ap
lin-14	1.37497e-32	2.61368	0.197	0.034	1.32973e-28	Qx.ap
ddr-2	1.39578e-32	-3.57289	0.014	0.183	1.34986e-28	Qx.ap
C01B12.8	1.60293e-32	-4.84385	0.007	0.166	1.5502e-28	Qx.ap
tmed-4	4.21485e-32	-2.63816	0.048	0.24	4.07618e-28	Qx.ap
vrk-1	4.27942e-32	-3.5708	0.015	0.182	4.13863e-28	Qx.ap
capg-2	4.4342e-32	-7.06457	0.001	0.151	4.28831e-28	Qx.ap
K10D2.5.1	4.68775e-32	-5.33953	0.005	0.159	4.53352e-28	Qx.ap
tbca-1.1	6.60342e-32	-2.35952	0.101	0.312	6.38617e-28	Qx.ap
T04D3.5	6.76491e-32	-2.39242	0.045	0.239	6.54234e-28	Qx.ap
atp-4	9.1024e-32	-2.8512	0.037	0.221	8.80293e-28	Qx.ap
grk-1	9.66101e-32	2.00085	0.243	0.06	9.34316e-28	Qx.ap
F58E2.5.1	9.7966e-32	2.48515	0.199	0.036	9.4743e-28	Qx.ap
T05B9.2	1.00937e-31	8.63244	0.118	0.001	9.76161e-28	Qx.ap
nap-1	1.01927e-31	-3.00053	0.037	0.22	9.85735e-28	Qx.ap
Y37E11AL.3.1	1.04733e-31	-4.20438	0.012	0.173	1.01288e-27	Qx.ap
air-1.1	1.57935e-31	-5.95717	0.003	0.154	1.52739e-27	Qx.ap
wrm-1	1.71006e-31	-3.32672	0.024	0.196	1.6538e-27	Qx.ap
aspm-1.1	1.75015e-31	-5.57698	0.003	0.154	1.69257e-27	Qx.ap
swsn-2.2	1.79289e-31	-3.64223	0.017	0.184	1.73391e-27	Qx.ap
aly-1	2.267e-31	-3.31643	0.024	0.196	2.19241e-27	Qx.ap
hcp-2	2.26979e-31	-6.22449	0.003	0.153	2.19511e-27	Qx.ap
lido-8	2.33282e-31	-2.50008	0.05	0.242	2.25607e-27	Qx.ap
R151.2	2.65215e-31	3.32475	0.165	0.021	2.56489e-27	Qx.ap
C08G5.7	3.32423e-31	5.75848	0.119	0.002	3.21486e-27	Qx.ap
psd-1.1	3.7579e-31	-3.80163	0.016	0.18	3.63426e-27	Qx.ap
nlf-1	3.93074e-31	10.3262	0.113	0	3.80142e-27	Qx.ap
egl-44.1	4.27533e-31	-5.08617	0.006	0.158	4.13467e-27	Qx.ap
ZK380.6	5.72618e-31	2.64587	0.185	0.031	5.53779e-27	Qx.ap
tiar-1	5.91997e-31	-2.42631	0.055	0.248	5.7252e-27	Qx.ap
sgt-1	5.99538e-31	2.04967	0.236	0.061	5.79813e-27	Qx.ap
T05H4.11	7.58035e-31	-2.37813	0.049	0.239	7.33095e-27	Qx.ap
rdl-1	9.18627e-31	7.93659	0.114	0.001	8.88404e-27	Qx.ap
npp-3	1.02334e-30	-4.9914	0.006	0.156	9.89673e-27	Qx.ap
skp-1	1.21525e-30	-3.10701	0.024	0.195	1.17527e-26	Qx.ap
snr-7	1.4747e-30	-2.18092	0.071	0.269	1.42618e-26	Qx.ap
C08F1.8	1.49417e-30	5.30566	0.116	0.002	1.44502e-26	Qx.ap
pri-2	1.5839e-30	-5.85463	0.003	0.15	1.53179e-26	Qx.ap
cytb-5.2	1.60639e-30	-2.30446	0.069	0.264	1.55354e-26	Qx.ap
teg-4	1.9538e-30	-2.44405	0.047	0.233	1.88952e-26	Qx.ap
taf-1	3.11789e-30	-2.27225	0.058	0.251	3.01531e-26	Qx.ap
ZC443.3	3.39193e-30	2.09333	0.193	0.035	3.28034e-26	Qx.ap
rpl-25.1	3.8903e-30	-3.01832	0.036	0.21	3.7623e-26	Qx.ap
ect-2	3.9824e-30	-5.77094	0.003	0.148	3.85137e-26	Qx.ap
H10D18.1	3.99068e-30	7.82564	0.112	0.001	3.85939e-26	Qx.ap
npp-12.1	4.30274e-30	-4.18267	0.012	0.165	4.16118e-26	Qx.ap
hex-2	4.53654e-30	6.96269	0.112	0.001	4.38729e-26	Qx.ap
tax-4	4.72685e-30	6.7341	0.112	0.001	4.57134e-26	Qx.ap
unc-5.1	5.67616e-30	-5.31804	0.006	0.152	5.48942e-26	Qx.ap
C39E9.12.1	5.84589e-30	-7.21352	0.001	0.142	5.65356e-26	Qx.ap
mat-2.1	5.90818e-30	-4.15085	0.014	0.169	5.7138e-26	Qx.ap
hmr-1	6.61055e-30	2.10921	0.254	0.073	6.39306e-26	Qx.ap
T10B10.4	7.35775e-30	10.341	0.108	0	7.11568e-26	Qx.ap
AH9.4	7.35775e-30	10.3556	0.108	0	7.11568e-26	Qx.ap
hyl-1	8.38994e-30	7.408	0.111	0.001	8.11391e-26	Qx.ap
F59E12.9	1.0795e-29	-2.50422	0.061	0.248	1.04398e-25	Qx.ap
klp-13	1.26961e-29	5.68564	0.113	0.002	1.22784e-25	Qx.ap
igcm-4	1.52785e-29	10.1696	0.107	0	1.47759e-25	Qx.ap
erh-2.1	2.0881e-29	-6.0115	0.003	0.144	2.0194e-25	Qx.ap
F59C6.5	2.2042e-29	-2.56579	0.05	0.229	2.13168e-25	Qx.ap
ttyh-1	2.62417e-29	-3.17965	0.024	0.187	2.53784e-25	Qx.ap
hmg-4	2.63421e-29	-2.177	0.072	0.265	2.54754e-25	Qx.ap
B0563.7	3.1705e-29	10.2234	0.106	0	3.06619e-25	Qx.ap
ZC449.4	3.1705e-29	10.3184	0.106	0	3.06619e-25	Qx.ap
H35B03.1	3.1705e-29	10.0461	0.106	0	3.06619e-25	Qx.ap
jnk-1	3.71703e-29	3.42084	0.129	0.008	3.59474e-25	Qx.ap
glb-5	3.90312e-29	7.20937	0.111	0.002	3.7747e-25	Qx.ap
snn-1	4.08634e-29	2.99919	0.155	0.018	3.9519e-25	Qx.ap
Y106G6H.16	4.57679e-29	-5.31478	0.006	0.148	4.42621e-25	Qx.ap
npp-6	4.87576e-29	-3.47137	0.02	0.178	4.71534e-25	Qx.ap
gem-1	5.14155e-29	5.72787	0.111	0.002	4.97239e-25	Qx.ap
toe-2	5.2548e-29	-7.48681	0.001	0.137	5.08192e-25	Qx.ap
unc-76	6.51303e-29	2.10281	0.205	0.045	6.29875e-25	Qx.ap
glb-17	6.57482e-29	10.1866	0.105	0	6.35851e-25	Qx.ap
Y57A10C.9	6.57482e-29	10.2869	0.105	0	6.35851e-25	Qx.ap
T04G9.4	7.04547e-29	-4.61413	0.007	0.151	6.81368e-25	Qx.ap
smc-6	8.15786e-29	-7.40739	0.001	0.136	7.88947e-25	Qx.ap
rfc-3.1	8.26667e-29	-7.35424	0.001	0.136	7.9947e-25	Qx.ap
Y47G6A.31.1	8.45234e-29	-3.21308	0.027	0.19	8.17426e-25	Qx.ap
B0393.3	1.06124e-28	-4.35455	0.008	0.152	1.02632e-24	Qx.ap
Y37E3.30.1	1.12554e-28	-5.54243	0.006	0.146	1.08851e-24	Qx.ap
F21C10.3	1.12648e-28	4.08736	0.122	0.006	1.08941e-24	Qx.ap
orc-3	1.22452e-28	-4.86474	0.005	0.144	1.18424e-24	Qx.ap
suf-1	1.25764e-28	-2.65577	0.042	0.215	1.21627e-24	Qx.ap
unc-7	1.36255e-28	10.2139	0.104	0	1.31772e-24	Qx.ap
psf-3.1	1.61245e-28	-5.80314	0.001	0.136	1.5594e-24	Qx.ap
C05E11.3	2.32547e-28	3.21878	0.144	0.016	2.24896e-24	Qx.ap
bus-12	2.7343e-28	-2.44884	0.048	0.223	2.64435e-24	Qx.ap
hlh-2	3.26675e-28	-2.65241	0.043	0.215	3.15927e-24	Qx.ap
Y47H9C.8	3.42318e-28	-2.84734	0.027	0.188	3.31056e-24	Qx.ap
F21C10.10	4.43912e-28	-7.54634	0.002	0.136	4.29308e-24	Qx.ap
emb-5	4.63109e-28	-2.12397	0.065	0.25	4.47873e-24	Qx.ap
C27H5.2.1	4.79443e-28	-3.94927	0.012	0.157	4.63669e-24	Qx.ap
efn-2	4.82367e-28	5.28805	0.107	0.002	4.66497e-24	Qx.ap
K07A1.15	5.2273e-28	-3.11995	0.026	0.183	5.05532e-24	Qx.ap
dnc-1	5.29335e-28	-2.20984	0.069	0.254	5.1192e-24	Qx.ap
cysl-1	5.51144e-28	2.77526	0.156	0.021	5.33011e-24	Qx.ap
tbx-2.1	5.73115e-28	-2.65768	0.108	0.3	5.5426e-24	Qx.ap
C35D10.12	7.00472e-28	7.219	0.104	0.001	6.77426e-24	Qx.ap
atp-5	8.6658e-28	-2.47304	0.055	0.23	8.38069e-24	Qx.ap
die-1	1.20789e-27	10.203	0.1	0	1.16815e-23	Qx.ap
Y119C1B.6	1.20789e-27	10.2208	0.1	0	1.16815e-23	Qx.ap
kle-2	1.31735e-27	-3.53196	0.017	0.166	1.27401e-23	Qx.ap
npp-9	1.5816e-27	-4.87409	0.005	0.139	1.52957e-23	Qx.ap
isw-1.1	1.61015e-27	-2.77136	0.038	0.203	1.55718e-23	Qx.ap
F49H12.3	1.67295e-27	6.29735	0.102	0.001	1.61791e-23	Qx.ap
bub-3	1.6779e-27	-5.00287	0.007	0.143	1.6227e-23	Qx.ap
nhr-105	1.88838e-27	4.50683	0.119	0.007	1.82625e-23	Qx.ap
fbxb-69	2.02204e-27	4.79616	0.114	0.005	1.95551e-23	Qx.ap
T12A7.2	2.07959e-27	3.55698	0.113	0.004	2.01118e-23	Qx.ap
R07E3.7	2.08377e-27	-5.72633	0.003	0.136	2.01521e-23	Qx.ap
ceh-57	2.4966e-27	10.1037	0.099	0	2.41446e-23	Qx.ap
pmp-3	2.62361e-27	-2.48598	0.058	0.232	2.53729e-23	Qx.ap
hcp-4	2.71044e-27	-6.16795	0.003	0.135	2.62127e-23	Qx.ap
him-10	3.32402e-27	-5.51788	0.003	0.135	3.21466e-23	Qx.ap
sys-1	3.47506e-27	-4.36935	0.005	0.138	3.36073e-23	Qx.ap
unc-85	3.49178e-27	-4.09514	0.008	0.145	3.3769e-23	Qx.ap
ckk-1	3.7938e-27	3.00593	0.128	0.011	3.66898e-23	Qx.ap
Y105C5A.1268.1	4.43621e-27	-2.14383	0.084	0.269	4.29026e-23	Qx.ap
T24C4.2.1	5.4585e-27	-6.11641	0.001	0.129	5.27891e-23	Qx.ap
F09G2.2	6.20067e-27	-2.2156	0.061	0.239	5.99666e-23	Qx.ap
rab-8	6.57823e-27	-2.5175	0.044	0.21	6.3618e-23	Qx.ap
scc-1	6.65027e-27	-10.0913	0	0.125	6.43148e-23	Qx.ap
him-1	6.82653e-27	-2.00708	0.078	0.264	6.60194e-23	Qx.ap
elo-1	7.33932e-27	-3.46294	0.017	0.163	7.09786e-23	Qx.ap
famh-161	7.55364e-27	3.9769	0.121	0.009	7.30512e-23	Qx.ap
F46G11.4	7.65988e-27	3.57635	0.118	0.007	7.40787e-23	Qx.ap
cdgs-1	8.33445e-27	2.1435	0.204	0.05	8.06024e-23	Qx.ap
clsp-1	8.49797e-27	-4.54966	0.007	0.141	8.21838e-23	Qx.ap
unc-77	1.06448e-26	10.1415	0.097	0	1.02946e-22	Qx.ap
rad-51	1.34389e-26	-3.12917	0.019	0.165	1.29968e-22	Qx.ap
syf-3	1.3803e-26	-3.06503	0.022	0.171	1.33489e-22	Qx.ap
T03G6.3	1.50399e-26	4.63255	0.099	0.001	1.45451e-22	Qx.ap
cdc-14	1.64544e-26	-2.01368	0.068	0.247	1.5913e-22	Qx.ap
air-2	1.66894e-26	-7.41732	0.001	0.126	1.61403e-22	Qx.ap
B0228.6	1.81693e-26	3.75329	0.109	0.004	1.75715e-22	Qx.ap
iars-1	2.12449e-26	-2.58355	0.044	0.208	2.0546e-22	Qx.ap
zyg-9	2.16522e-26	-3.1515	0.022	0.17	2.09398e-22	Qx.ap
eif-3.B	2.7741e-26	-2.67052	0.041	0.202	2.68283e-22	Qx.ap
syf-1	3.68871e-26	-3.55767	0.015	0.155	3.56735e-22	Qx.ap
ssl-1	3.82101e-26	-2.02427	0.084	0.268	3.6953e-22	Qx.ap
idha-1	3.95885e-26	-2.28831	0.049	0.217	3.82861e-22	Qx.ap
grdn-1	3.96862e-26	2.28797	0.197	0.049	3.83805e-22	Qx.ap
klp-18	4.28025e-26	-4.61664	0.005	0.133	4.13943e-22	Qx.ap
tpxl-1	4.66934e-26	-4.33285	0.008	0.14	4.51572e-22	Qx.ap
swsn-6	7.57399e-26	-2.5008	0.036	0.194	7.32481e-22	Qx.ap
pid-3	1.04292e-25	-4.20319	0.009	0.141	1.00861e-21	Qx.ap
ten-1	1.08069e-25	7.84101	0.095	0.001	1.04513e-21	Qx.ap
F59E12.1	1.47666e-25	-4.43802	0.008	0.137	1.42808e-21	Qx.ap
fnci-1	1.50276e-25	-3.43799	0.016	0.155	1.45332e-21	Qx.ap
Y40B1B.7	1.54272e-25	-2.30763	0.048	0.21	1.49197e-21	Qx.ap
atm-1	1.6633e-25	-6.06545	0.002	0.124	1.60858e-21	Qx.ap
clip-1	1.73417e-25	4.92236	0.098	0.002	1.67711e-21	Qx.ap
C56C10.9	1.76221e-25	3.34824	0.128	0.014	1.70424e-21	Qx.ap
nst-1	1.79359e-25	-2.24227	0.061	0.23	1.73458e-21	Qx.ap
snpc-3.4	1.86422e-25	-3.99927	0.012	0.144	1.80289e-21	Qx.ap
Y37E3.17	2.52301e-25	-3.02881	0.024	0.17	2.44e-21	Qx.ap
abts-4	2.65562e-25	-5.29607	0.005	0.129	2.56825e-21	Qx.ap
T19D2.2	3.01166e-25	3.94121	0.107	0.005	2.91258e-21	Qx.ap
pac-1	3.29659e-25	2.50392	0.182	0.042	3.18813e-21	Qx.ap
inx-12	3.30848e-25	-3.8384	0.014	0.148	3.19963e-21	Qx.ap
fbxb-100	3.83478e-25	3.3344	0.129	0.015	3.70861e-21	Qx.ap
egl-2	3.95084e-25	9.96806	0.091	0	3.82086e-21	Qx.ap
dyf-13	3.95084e-25	9.92476	0.091	0	3.82086e-21	Qx.ap
erd-2.2	4.28855e-25	2.0908	0.185	0.042	4.14746e-21	Qx.ap
ruvb-1	4.61246e-25	-3.75472	0.013	0.145	4.46071e-21	Qx.ap
Y59E9AL.36	5.13967e-25	-3.65176	0.01	0.141	4.97058e-21	Qx.ap
kbp-2	5.53663e-25	-6.58973	0.002	0.121	5.35447e-21	Qx.ap
homt-1.1	5.95676e-25	-4.36981	0.008	0.135	5.76078e-21	Qx.ap
imb-3.1	6.34138e-25	-3.57406	0.014	0.147	6.13275e-21	Qx.ap
spd-2	7.00961e-25	-5.05942	0.003	0.124	6.77899e-21	Qx.ap
byn-1.1	7.13085e-25	-3.54639	0.017	0.153	6.89624e-21	Qx.ap
ran-2	7.5926e-25	-4.25292	0.008	0.135	7.3428e-21	Qx.ap
cyk-7	8.1239e-25	10.1094	0.09	0	7.85663e-21	Qx.ap
C34D1.4	9.6258e-25	5.1646	0.106	0.006	9.30911e-21	Qx.ap
mig-21	1.00269e-24	-3.69185	0.021	0.158	9.69702e-21	Qx.ap
aexr-2	1.10079e-24	6.31254	0.092	0.001	1.06458e-20	Qx.ap
W07E11.1	1.11209e-24	6.12718	0.097	0.003	1.0755e-20	Qx.ap
rimb-1	1.56343e-24	2.95928	0.114	0.009	1.51199e-20	Qx.ap
spd-1	1.56658e-24	-5.82311	0.002	0.12	1.51504e-20	Qx.ap
rrbs-1	1.57115e-24	-3.65672	0.016	0.149	1.51946e-20	Qx.ap
pcdr-1	1.66942e-24	9.83765	0.088	0	1.61449e-20	Qx.ap
F56F10.2	1.67066e-24	3.16672	0.112	0.008	1.6157e-20	Qx.ap
E02H9.13	1.94928e-24	7.50414	0.091	0.001	1.88515e-20	Qx.ap
nxt-1	2.02944e-24	-2.22095	0.055	0.217	1.96267e-20	Qx.ap
eif-2beta	2.08211e-24	-2.16978	0.042	0.197	2.01361e-20	Qx.ap
skpt-1	2.22076e-24	-6.00126	0.002	0.119	2.14769e-20	Qx.ap
C49H3.3	2.24442e-24	-2.5284	0.042	0.195	2.17058e-20	Qx.ap
gmpr-1	2.31758e-24	-3.29786	0.02	0.156	2.24134e-20	Qx.ap
tub-1	2.3376e-24	5.75285	0.091	0.001	2.2607e-20	Qx.ap
T19H12.2	2.35842e-24	-5.65515	0.003	0.121	2.28082e-20	Qx.ap
rbpl-1	2.46095e-24	-3.26982	0.022	0.16	2.37998e-20	Qx.ap
H11E01.3	2.61316e-24	3.3606	0.104	0.005	2.52718e-20	Qx.ap
pif-1	3.19818e-24	-7.01643	0.001	0.115	3.09296e-20	Qx.ap
clp-1	3.38266e-24	-2.65229	0.04	0.189	3.27137e-20	Qx.ap
nrx-1	3.42839e-24	9.87883	0.087	0	3.3156e-20	Qx.ap
F54F12.2	3.42839e-24	9.97538	0.087	0	3.3156e-20	Qx.ap
kbp-1	3.89569e-24	-5.4596	0.002	0.118	3.76752e-20	Qx.ap
acs-4	4.71238e-24	-2.79041	0.027	0.168	4.55734e-20	Qx.ap
fcd-2	4.77606e-24	-2.7602	0.03	0.174	4.61893e-20	Qx.ap
npr-17	5.10704e-24	5.8882	0.092	0.002	4.93901e-20	Qx.ap
F54E7.9	5.2223e-24	-2.78639	0.03	0.173	5.05048e-20	Qx.ap
cnnm-1	7.02386e-24	2.84067	0.132	0.018	6.79277e-20	Qx.ap
scc-3	7.40166e-24	-2.11751	0.056	0.217	7.15815e-20	Qx.ap
WBGene00014294	9.05176e-24	6.71437	0.088	0.001	8.75396e-20	Qx.ap
tth-1.1	9.94594e-24	-4.54966	0.006	0.124	9.61872e-20	Qx.ap
inpp-1	1.17187e-23	4.67263	0.093	0.003	1.13331e-19	Qx.ap
sws-1.1	1.19844e-23	-6.85633	0.001	0.113	1.15902e-19	Qx.ap
mel-32	1.36966e-23	-5.43156	0.003	0.118	1.3246e-19	Qx.ap
shk-1	1.44319e-23	9.818	0.085	0	1.39571e-19	Qx.ap
tars-1	1.55926e-23	-3.41427	0.016	0.145	1.50796e-19	Qx.ap
Y50E8A.5.1	1.69506e-23	-9.81102	0	0.109	1.63929e-19	Qx.ap
F43B10.1	1.96965e-23	5.95438	0.09	0.002	1.90484e-19	Qx.ap
eftu-2	2.27987e-23	-2.48899	0.031	0.173	2.20486e-19	Qx.ap
cutl-10	2.34383e-23	4.66911	0.101	0.006	2.26672e-19	Qx.ap
csc-1	2.75417e-23	-7.32387	0.001	0.111	2.66356e-19	Qx.ap
W05B5.1	2.95995e-23	2.30867	0.162	0.033	2.86257e-19	Qx.ap
ephx-1	3.05468e-23	4.78319	0.092	0.003	2.95418e-19	Qx.ap
npr-5	3.48009e-23	7.57325	0.086	0.001	3.3656e-19	Qx.ap
srw-140	3.92075e-23	6.54367	0.086	0.001	3.79175e-19	Qx.ap
nid-1.1	4.40633e-23	-6.66818	0.002	0.113	4.26136e-19	Qx.ap
tim-1	4.51838e-23	-3.93687	0.01	0.131	4.36973e-19	Qx.ap
pri-1	5.65199e-23	-4.59564	0.005	0.118	5.46604e-19	Qx.ap
cts-1	6.514e-23	-2.35433	0.044	0.192	6.29969e-19	Qx.ap
ZK809.3	7.12592e-23	-2.32697	0.051	0.202	6.89148e-19	Qx.ap
ncx-2	8.49873e-23	5.26384	0.085	0.001	8.21912e-19	Qx.ap
unc-18	9.00646e-23	3.30278	0.113	0.011	8.71015e-19	Qx.ap
ttc-17	9.86025e-23	-2.95869	0.021	0.151	9.53585e-19	Qx.ap
nuaf-1	1.09966e-22	-2.44096	0.042	0.187	1.06348e-18	Qx.ap
tba-9	1.24065e-22	9.86971	0.081	0	1.19983e-18	Qx.ap
H01M10.2	1.24065e-22	10.1069	0.081	0	1.19983e-18	Qx.ap
daf-4	1.36525e-22	3.93641	0.107	0.01	1.32033e-18	Qx.ap
lsm-7	1.44692e-22	-2.86889	0.029	0.164	1.39932e-18	Qx.ap
srt-42	1.60651e-22	3.26739	0.132	0.021	1.55366e-18	Qx.ap
WBGene00044308	1.64276e-22	3.66475	0.101	0.007	1.58871e-18	Qx.ap
stt-3	2.043e-22	-2.67628	0.03	0.166	1.97579e-18	Qx.ap
usp-48	2.44774e-22	-2.79065	0.031	0.167	2.36721e-18	Qx.ap
WBGene00019181	2.53838e-22	9.86763	0.08	0	2.45487e-18	Qx.ap
ima-2	2.76966e-22	-5.73309	0.002	0.109	2.67854e-18	Qx.ap
T22B7.22.1	2.93094e-22	-5.67214	0.002	0.109	2.83451e-18	Qx.ap
exc-4	3.00371e-22	-5.18597	0.003	0.112	2.90488e-18	Qx.ap
dgk-5	3.55507e-22	4.52499	0.083	0.001	3.43811e-18	Qx.ap
F59F5.5	3.97477e-22	2.56923	0.123	0.017	3.844e-18	Qx.ap
ate-1.1	4.41697e-22	-3.29052	0.015	0.136	4.27165e-18	Qx.ap
snr-5	4.93424e-22	-2.24696	0.043	0.187	4.7719e-18	Qx.ap
ard-1	4.98849e-22	-2.68182	0.031	0.166	4.82436e-18	Qx.ap
T23D8.3	5.21955e-22	-2.59242	0.036	0.173	5.04783e-18	Qx.ap
dpy-26	5.26464e-22	-2.30472	0.049	0.195	5.09143e-18	Qx.ap
rfc-1	5.69969e-22	-2.43932	0.03	0.165	5.51217e-18	Qx.ap
vab-10	5.89844e-22	-3.08548	0.021	0.147	5.70438e-18	Qx.ap
H14E04.2	6.17932e-22	-2.81022	0.022	0.149	5.97602e-18	Qx.ap
npp-8	6.37205e-22	-3.31742	0.013	0.131	6.16241e-18	Qx.ap
sde-2	6.41115e-22	-2.33779	0.041	0.181	6.20022e-18	Qx.ap
cdc-5L	7.02694e-22	-2.5316	0.034	0.17	6.79575e-18	Qx.ap
egl-45	7.09178e-22	-2.61097	0.037	0.174	6.85846e-18	Qx.ap
soc-2	7.28276e-22	2.79091	0.13	0.021	7.04316e-18	Qx.ap
R05H11.2	7.60784e-22	-3.12884	0.031	0.164	7.35754e-18	Qx.ap
qars-1	7.73433e-22	-2.16882	0.058	0.209	7.47987e-18	Qx.ap
let-721	7.82355e-22	-3.95582	0.01	0.125	7.56616e-18	Qx.ap
mrps-11	7.84871e-22	-3.18394	0.02	0.143	7.59049e-18	Qx.ap
C24G6.8	8.39214e-22	-3.06554	0.023	0.15	8.11604e-18	Qx.ap
ampd-1	1.02833e-21	2.17044	0.2	0.062	9.94501e-18	Qx.ap
ncx-5	1.06067e-21	9.72213	0.078	0	1.02577e-17	Qx.ap
pas-5	1.19796e-21	-2.39153	0.034	0.17	1.15855e-17	Qx.ap
T25B9.8	1.20601e-21	-3.02764	0.023	0.149	1.16633e-17	Qx.ap
fbxa-167	1.20849e-21	4.04463	0.086	0.003	1.16873e-17	Qx.ap
abcf-3	1.37706e-21	-3.56069	0.014	0.131	1.33175e-17	Qx.ap
K07C5.3	1.43999e-21	-2.78064	0.026	0.154	1.39262e-17	Qx.ap
pct-1	1.54515e-21	2.23043	0.15	0.032	1.49431e-17	Qx.ap
sas-7	1.65359e-21	-4.85776	0.005	0.111	1.59919e-17	Qx.ap
F35B3.7	1.6666e-21	5.04697	0.083	0.002	1.61177e-17	Qx.ap
F55G1.15	1.74179e-21	5.21575	0.083	0.002	1.68449e-17	Qx.ap
ost-1	1.97723e-21	5.12107	0.087	0.004	1.91218e-17	Qx.ap
ogdh-1	2.1567e-21	-2.44903	0.04	0.177	2.08575e-17	Qx.ap
F16B3.3	2.16619e-21	9.88522	0.077	0	2.09493e-17	Qx.ap
T01G1.2	2.16619e-21	9.87696	0.077	0	2.09493e-17	Qx.ap
nlp-8	2.16619e-21	9.87458	0.077	0	2.09493e-17	Qx.ap
C29E4.12	2.42692e-21	-3.09025	0.019	0.14	2.34708e-17	Qx.ap
F47B7.1	2.47935e-21	-4.68411	0.006	0.113	2.39778e-17	Qx.ap
WBGene00000191	2.89395e-21	6.46925	0.081	0.002	2.79874e-17	Qx.ap
rgs-2	2.92856e-21	6.22057	0.079	0.001	2.83221e-17	Qx.ap
sas-4	3.00734e-21	-3.67693	0.012	0.125	2.9084e-17	Qx.ap
WBGene00045410.1	3.5406e-21	-3.53101	0.016	0.134	3.42411e-17	Qx.ap
F13B12.1	3.82186e-21	-2.66522	0.031	0.161	3.69612e-17	Qx.ap
pno-1	3.87139e-21	-3.3559	0.017	0.136	3.74402e-17	Qx.ap
gex-2	4.16233e-21	-2.43742	0.037	0.173	4.02539e-17	Qx.ap
cal-4	4.42136e-21	9.78937	0.076	0	4.2759e-17	Qx.ap
lido-11	5.34205e-21	-3.17743	0.021	0.142	5.16629e-17	Qx.ap
ran-4	5.50005e-21	-3.71171	0.01	0.121	5.3191e-17	Qx.ap
timm-17B.2	5.93916e-21	-2.22087	0.036	0.171	5.74376e-17	Qx.ap
chk-1	6.52045e-21	-4.91614	0.003	0.106	6.30593e-17	Qx.ap
jkk-1	8.15632e-21	3.66062	0.08	0.002	7.88798e-17	Qx.ap
tps-2	8.25431e-21	4.78395	0.085	0.004	7.98274e-17	Qx.ap
lipl-7	4.78955e-128	4.25475	0.681	0.067	4.63198e-124	Qx.a
lin-32.2	2.68456e-126	3.72734	0.969	0.233	2.59623e-122	Qx.a
tbx-2.2	8.00628e-126	4.09817	0.881	0.16	7.74288e-122	Qx.a
srd-30	2.07267e-125	5.12268	0.512	0.028	2.00448e-121	Qx.a
lgc-27	1.67975e-103	4.59433	0.425	0.022	1.62448e-99	Qx.a
C43D7.8	8.79816e-102	4.6254	0.5	0.04	8.5087e-98	Qx.a
Y54H5A.2	9.67063e-102	3.46948	0.912	0.263	9.35247e-98	Qx.a
ham-1.2	3.11371e-94	2.83209	0.944	0.277	3.01127e-90	Qx.a
F07C6.4.1	6.14793e-94	3.34801	0.875	0.232	5.94567e-90	Qx.a
srd-29	2.3973e-92	4.83494	0.431	0.031	2.31843e-88	Qx.a
Y71F9AL.6	9.95418e-84	3.34033	0.506	0.053	9.62669e-80	Qx.a
WBGene00023302.1	2.28885e-81	3.13915	0.637	0.1	2.21355e-77	Qx.a
unc-86	7.05388e-73	-5.41514	0.106	0.878	6.82181e-69	Qx.a
exc-9	5.06527e-69	4.08023	0.375	0.034	4.89863e-65	Qx.a
smp-1	5.89838e-64	2.4957	0.7	0.165	5.70432e-60	Qx.a
pkd-2.1	2.36284e-61	2.7639	0.856	0.378	2.2851e-57	Qx.a
egl-46.1	2.09903e-57	2.07355	0.887	0.354	2.02997e-53	Qx.a
ZK131.11	1.71854e-48	2.58477	0.569	0.138	1.662e-44	Qx.a
cutl-16	3.87891e-48	4.45006	0.2	0.01	3.7513e-44	Qx.a
lgc-52	1.42362e-46	5.19352	0.188	0.009	1.37678e-42	Qx.a
eat-20.1	1.37327e-38	2.51338	0.5	0.129	1.32809e-34	Qx.a
ssq-1.2	5.38556e-37	2.32907	0.55	0.16	5.20838e-33	Qx.a
rgl-1	7.00505e-37	2.77495	0.319	0.05	6.77459e-33	Qx.a
C04A11.2.1	8.28714e-37	2.20158	0.55	0.161	8.01449e-33	Qx.a
rad-51.1	2.25073e-34	2.81624	0.375	0.078	2.17668e-30	Qx.a
F58D2.2	3.10556e-34	3.94533	0.15	0.009	3.00338e-30	Qx.a
F41C3.7.1	4.18982e-34	2.11094	0.525	0.151	4.05197e-30	Qx.a
C05E11.6	1.95022e-33	3.144	0.231	0.028	1.88606e-29	Qx.a
Y39H10A.1	3.09922e-33	3.43472	0.119	0.004	2.99726e-29	Qx.a
mec-17	1.59036e-32	3.4306	0.219	0.026	1.53803e-28	Qx.a
cki-1.1	7.65459e-31	2.10893	0.488	0.141	7.40275e-27	Qx.a
cutl-3	2.93778e-30	5.45104	0.094	0.002	2.84113e-26	Qx.a
R08E5.4	1.02164e-29	3.74829	0.088	0.002	9.88027e-26	Qx.a
H01G02.3	1.61909e-27	3.88205	0.15	0.013	1.56582e-23	Qx.a
aqp-2.1	5.03877e-26	-2.00518	0.412	0.739	4.87299e-22	Qx.a
T01B10.5	1.91558e-24	3.78808	0.156	0.017	1.85256e-20	Qx.a
timm-17B.2.1	9.5541e-24	2.08697	0.35	0.092	9.23977e-20	Qx.a
gcy-37.3	1.12581e-23	-8.56995	0.006	0.423	1.08877e-19	Qx.a
M01H9.4.2	5.37519e-23	-7.0874	0.013	0.42	5.19835e-19	Qx.a
Y44A6D.2.2	6.87822e-23	-11.6231	0	0.408	6.65193e-19	Qx.a
WBGene00014307.3	1.77747e-22	-4.93299	0.062	0.457	1.71899e-18	Qx.a
ipmk-1	2.48593e-22	3.14365	0.156	0.019	2.40414e-18	Qx.a
sbt-1.3	3.15516e-22	-6.23957	0.019	0.416	3.05136e-18	Qx.a
guk-1.3	1.40349e-21	-6.62467	0.013	0.403	1.35732e-17	Qx.a
F49H12.4.3	1.76299e-21	-7.53896	0.013	0.399	1.70498e-17	Qx.a
R07E3.7.1	5.33952e-21	2.34255	0.269	0.062	5.16385e-17	Qx.a
C46A5.4	7.96399e-21	5.65599	0.069	0.002	7.70197e-17	Qx.a
cpn-1	3.42424e-233	5.70372	0.827	0.024	3.31159e-229	Qx
mig-21.1	1.08745e-211	4.89906	0.945	0.05	1.05168e-207	Qx
suro-1	2.05258e-200	5.2236	0.691	0.017	1.98505e-196	Qx
R05H11.2.1	1.48557e-186	4.80615	0.918	0.059	1.4367e-182	Qx
WBGene00022730	8.43237e-160	6.32868	0.445	0.004	8.15495e-156	Qx
W07A12.4	4.361e-125	3.28516	0.909	0.097	4.21753e-121	Qx
egl-17	1.12811e-116	3.88863	0.673	0.049	1.091e-112	Qx
T25G12.3	3.13301e-116	7.95677	0.309	0.002	3.02993e-112	Qx
cdh-3	1.1223e-107	4.54878	0.327	0.005	1.08537e-103	Qx
emb-9	8.78431e-107	5.21743	0.391	0.011	8.4953e-103	Qx
T23F2.5	1.52777e-101	3.48651	0.564	0.036	1.47751e-97	Qx
mcm-2.1	6.09364e-101	3.03189	0.773	0.079	5.89316e-97	Qx
mcm-6.2	6.91708e-100	2.84703	0.773	0.08	6.6895e-96	Qx
lec-4.1	1.7029e-97	4.67481	0.809	0.111	1.64687e-93	Qx
axl-1	2.58008e-96	6.78727	0.255	0.002	2.4952e-92	Qx
rpl-31.1	7.93001e-92	2.91515	0.964	0.181	7.66912e-88	Qx
F47B7.1.1	8.07264e-92	3.38478	0.545	0.039	7.80705e-88	Qx
rla-1.1	1.23374e-91	3.20774	0.855	0.129	1.19315e-87	Qx
ctg-1.1	2.04092e-91	2.9426	0.791	0.098	1.97377e-87	Qx
rps-2.1	8.07947e-91	2.88711	0.955	0.175	7.81365e-87	Qx
rpl-30.1	2.15647e-90	2.90939	0.882	0.134	2.08553e-86	Qx
M60.4	2.25897e-89	4.40237	0.382	0.015	2.18465e-85	Qx
rps-21.1	1.56099e-88	2.8952	0.964	0.185	1.50964e-84	Qx
pcn-1.1	2.06679e-88	2.8199	0.845	0.118	1.9988e-84	Qx
C14B4.2	2.39988e-88	3.81732	0.427	0.022	2.32092e-84	Qx
rla-0.1	8.91359e-87	2.81932	0.991	0.221	8.62034e-83	Qx
W01D2.1.1	2.5903e-86	2.85221	0.973	0.189	2.50508e-82	Qx
rps-6.1	1.28677e-85	2.87808	0.945	0.191	1.24443e-81	Qx
rpl-7.1	2.12395e-85	2.79627	1	0.252	2.05407e-81	Qx
rpl-9.1	1.91825e-82	2.79228	0.945	0.201	1.85514e-78	Qx
nlp-24	1.7266e-81	7.66011	0.218	0.002	1.66979e-77	Qx
msh-6	9.10747e-80	3.11425	0.445	0.028	8.80783e-76	Qx
rpl-33.1	1.55117e-79	2.67317	0.945	0.204	1.50014e-75	Qx
rps-27.1	4.73267e-79	2.55931	0.982	0.228	4.57697e-75	Qx
ztf-16	1.06774e-78	6.04605	0.227	0.003	1.03261e-74	Qx
akt-1	5.34926e-78	3.60317	0.4	0.022	5.17327e-74	Qx
rps-13.1	7.37567e-78	2.77696	0.927	0.197	7.13301e-74	Qx
rps-17.1	1.06284e-77	2.60969	0.936	0.195	1.02787e-73	Qx
F47B10.9	1.10381e-77	4.733	0.264	0.006	1.0675e-73	Qx
rack-1.1	5.86492e-77	2.58179	0.964	0.213	5.67197e-73	Qx
rps-22.1	1.01532e-76	2.71931	0.891	0.167	9.81916e-73	Qx
rpl-36.A.1	2.84449e-76	2.6845	0.936	0.195	2.75091e-72	Qx
rps-7.1	5.78316e-76	2.6206	0.982	0.259	5.59289e-72	Qx
C30F12.5.2	8.86309e-76	2.3933	0.809	0.123	8.57149e-72	Qx
ubl-1.1	9.19578e-76	2.55727	0.964	0.229	8.89324e-72	Qx
rpl-11.2.1	9.89325e-76	2.67114	0.945	0.21	9.56776e-72	Qx
rps-8.1	1.89292e-75	2.87442	0.982	0.308	1.83064e-71	Qx
rps-4.1	2.31499e-75	2.71106	0.964	0.248	2.23882e-71	Qx
rpl-14.1	3.52195e-75	2.59124	0.945	0.212	3.40608e-71	Qx
rpl-22.1	3.98488e-75	2.65383	0.927	0.194	3.85378e-71	Qx
rpl-26.1	4.19149e-75	2.56335	0.927	0.193	4.05359e-71	Qx
gly-6	7.17944e-75	5.28946	0.218	0.003	6.94324e-71	Qx
rps-14.1	7.69954e-75	2.75129	0.973	0.27	7.44622e-71	Qx
rps-23.1	9.80563e-75	2.75331	0.982	0.285	9.48302e-71	Qx
rpl-25.2.1	2.04519e-74	2.66699	0.8	0.129	1.9779e-70	Qx
rpl-3.1	2.45376e-72	2.63001	0.964	0.267	2.37303e-68	Qx
rps-1.1	3.38132e-72	2.5812	1	0.31	3.27007e-68	Qx
unc-54.2	8.09329e-72	4.61268	0.982	0.517	7.82702e-68	Qx
rps-5.1	9.4221e-72	2.49303	0.982	0.29	9.11211e-68	Qx
rpl-6.1	1.63964e-70	2.48527	0.973	0.265	1.5857e-66	Qx
rps-9.1	5.20302e-70	2.46931	0.982	0.328	5.03184e-66	Qx
rps-0.1	7.97714e-70	2.56707	0.964	0.257	7.71469e-66	Qx
T19H12.2.1	1.78331e-68	2.64871	0.5	0.046	1.72464e-64	Qx
rpl-20.1	4.35075e-68	2.56925	0.973	0.316	4.20761e-64	Qx
F49E2.5	4.45312e-68	2.72219	0.718	0.107	4.30662e-64	Qx
rps-3.1	1.23772e-67	2.43077	0.991	0.282	1.197e-63	Qx
rpl-34.1	1.31809e-67	2.39317	0.945	0.227	1.27473e-63	Qx
ZK632.9	1.34316e-67	2.85615	0.636	0.084	1.29897e-63	Qx
rpl-15.1	2.56749e-67	2.56565	0.955	0.267	2.48302e-63	Qx
rps-25	3.5468e-67	2.64496	0.973	0.295	3.43011e-63	Qx
rpl-21.1	8.69128e-67	2.42246	0.982	0.29	8.40534e-63	Qx
rps-28.1	1.57991e-66	2.36726	0.909	0.21	1.52793e-62	Qx
rps-11.1	3.95612e-66	2.43959	0.991	0.292	3.82597e-62	Qx
rpl-28.1	5.35531e-66	2.47151	0.845	0.168	5.17912e-62	Qx
rps-18.1	4.09508e-65	2.40918	0.991	0.406	3.96035e-61	Qx
Y37E3.8.1	8.32923e-65	2.44441	0.964	0.289	8.0552e-61	Qx
rps-16.1	1.34059e-64	2.43859	0.818	0.155	1.29648e-60	Qx
rpl-1.1	2.76978e-64	2.4714	0.964	0.288	2.67865e-60	Qx
C37A2.7.1	4.69292e-64	2.26123	0.973	0.258	4.53852e-60	Qx
lin-32.3	7.76786e-64	2.24729	0.955	0.253	7.5123e-60	Qx
clc-6	9.81849e-64	2.91721	0.455	0.041	9.49546e-60	Qx
rpl-16.1	5.30621e-63	2.26176	0.973	0.293	5.13164e-59	Qx
ran-1.1	5.72907e-63	2.39291	0.809	0.151	5.54058e-59	Qx
rpl-24.1.1	8.23041e-63	2.33495	0.955	0.283	7.95963e-59	Qx
rpl-13.1	2.46769e-62	2.32851	0.964	0.291	2.38651e-58	Qx
T04G9.4.1	4.33964e-62	2.51609	0.545	0.062	4.19686e-58	Qx
rpl-38.1	4.53479e-62	2.37254	0.936	0.268	4.3856e-58	Qx
Y43F8B.9	7.18214e-62	3.86778	0.273	0.012	6.94584e-58	Qx
rpl-10.1	1.5559e-61	2.16631	1	0.375	1.50471e-57	Qx
mcm-3.2	2.80385e-61	2.20907	0.682	0.1	2.7116e-57	Qx
rpl-32.1	2.23409e-60	2.21497	1	0.521	2.16059e-56	Qx
rps-15.1	2.59809e-60	2.25458	0.955	0.283	2.51261e-56	Qx
Y57G11A.4	2.78802e-60	4.9547	0.182	0.003	2.6963e-56	Qx
rps-26	4.51043e-60	2.18234	1	0.345	4.36204e-56	Qx
W08E12.7	5.68781e-60	3.07909	0.345	0.023	5.50068e-56	Qx
rpl-5.1	1.99619e-59	2.15084	0.991	0.344	1.93051e-55	Qx
mcm-5.2	2.84591e-59	2.2524	0.8	0.154	2.75228e-55	Qx
rps-10.1	3.54067e-59	2.17671	0.973	0.282	3.42418e-55	Qx
inx-12.1	1.00248e-58	2.49519	0.536	0.064	9.695e-55	Qx
rpl-23.1	1.20791e-58	2.31378	0.927	0.264	1.16817e-54	Qx
eef-1B.1.1	1.68238e-58	2.40521	0.991	0.486	1.62703e-54	Qx
rpl-7A.1	1.99519e-58	2.30194	1	0.551	1.92955e-54	Qx
ptr-8	3.07204e-58	10.2883	0.136	0	2.97097e-54	Qx
ubq-2.1	3.1935e-58	2.11412	0.982	0.304	3.08843e-54	Qx
rpl-17.1	4.54024e-58	2.29346	1	0.59	4.39087e-54	Qx
eef-1A.1.1	1.9278e-57	2.11157	1	0.546	1.86438e-53	Qx
rps-12.1	2.07725e-57	2.14244	0.945	0.279	2.00891e-53	Qx
rpl-39.1	7.53975e-57	2.18439	0.964	0.331	7.29169e-53	Qx
fat-1	8.50486e-57	2.48675	0.509	0.06	8.22505e-53	Qx
rps-30.1	2.03195e-56	2.11578	0.945	0.271	1.9651e-52	Qx
rps-24.1	2.39395e-56	2.17277	0.945	0.304	2.31519e-52	Qx
rps-20.1	3.24751e-56	2.14649	0.973	0.313	3.14066e-52	Qx
clc-8.1	3.46255e-56	2.20304	0.736	0.135	3.34863e-52	Qx
T17H7.7	4.57445e-55	5.81202	0.155	0.002	4.42395e-51	Qx
clp-1.1	8.52699e-55	2.51771	0.618	0.096	8.24645e-51	Qx
nhr-263	2.70577e-54	7.28458	0.136	0.001	2.61675e-50	Qx
rps-19.1	4.08181e-54	2.07563	0.945	0.262	3.94752e-50	Qx
rpl-4.1	6.09101e-54	2.52642	0.845	0.232	5.89061e-50	Qx
madf-8.1	1.09571e-53	2.07354	0.609	0.089	1.05966e-49	Qx
dut-1.1	2.9971e-53	2.31256	0.509	0.063	2.89849e-49	Qx
rpl-29.1	8.52829e-53	2.18547	0.782	0.165	8.24771e-49	Qx
R03H10.2	8.80036e-53	3.26023	0.327	0.024	8.51083e-49	Qx
rpl-18.1	9.56303e-53	2.10147	0.982	0.381	9.2484e-49	Qx
fkh-9	1.21026e-52	2.89298	0.273	0.015	1.17044e-48	Qx
hil-7	1.3955e-52	-3.64638	0.591	0.951	1.34959e-48	Qx
bar-1	3.12247e-52	5.72052	0.155	0.002	3.01974e-48	Qx
col-103	4.437e-52	3.67191	0.273	0.016	4.29102e-48	Qx
lim-9	5.35734e-52	3.3471	0.3	0.02	5.18108e-48	Qx
eef-1G.1	1.09785e-51	2.07019	0.991	0.468	1.06173e-47	Qx
brp-1	1.69993e-51	3.79188	0.264	0.015	1.644e-47	Qx
unc-86.1	1.77572e-51	-7.15588	0.036	0.862	1.7173e-47	Qx
nhr-25	2.25517e-51	5.827	0.145	0.002	2.18097e-47	Qx
tyms-1.2	2.28705e-51	2.26777	0.555	0.078	2.21181e-47	Qx
rpl-35.1	2.77902e-51	2.06763	0.945	0.286	2.68759e-47	Qx
F46F2.3	2.94307e-51	6.06311	0.291	0.021	2.84624e-47	Qx
rla-2.1	6.16132e-51	2.08468	0.827	0.198	5.95861e-47	Qx
F14H12.8	1.15371e-50	10.3324	0.118	0	1.11576e-46	Qx
perm-5	2.76686e-50	2.9547	0.282	0.018	2.67583e-46	Qx
mig-14	8.39997e-50	3.17774	0.264	0.015	8.12361e-46	Qx
calu-1	1.0384e-49	2.06561	0.991	0.441	1.00423e-45	Qx
F25H2.12	1.25668e-49	2.52316	0.455	0.055	1.21533e-45	Qx
efhd-1.1	4.63219e-49	2.11468	0.764	0.175	4.47979e-45	Qx
mct-3	7.22586e-49	2.27995	0.473	0.059	6.98813e-45	Qx
R05D3.9	8.79439e-49	4.35047	0.191	0.006	8.50506e-45	Qx
col-42	1.05125e-48	3.35337	0.255	0.015	1.01666e-44	Qx
msh-2	1.37853e-48	3.83437	0.2	0.007	1.33317e-44	Qx
rfc-1.1	2.97043e-48	2.2221	0.545	0.082	2.8727e-44	Qx
hlb-1	1.39508e-47	3.66977	0.218	0.01	1.34918e-43	Qx
crn-1	2.56959e-47	2.97204	0.318	0.027	2.48505e-43	Qx
rpl-25.1.1	3.1859e-47	2.15788	0.618	0.107	3.08108e-43	Qx
ima-2.1	3.87274e-47	2.40858	0.4	0.044	3.74532e-43	Qx
rod-1.1	4.67477e-47	2.06386	0.555	0.084	4.52097e-43	Qx
nhr-127	9.68342e-47	6.40155	0.118	0.001	9.36483e-43	Qx
nkcc-1	1.03973e-46	2.42105	0.691	0.147	1.00552e-42	Qx
Y47G6A.22	3.73583e-46	3.49556	0.218	0.011	3.61292e-42	Qx
F17H10.2	5.13276e-46	4.80884	0.145	0.003	4.9639e-42	Qx
nhx-4	2.16705e-45	3.22809	0.227	0.012	2.09575e-41	Qx
unc-85.1	1.96902e-43	2.08794	0.464	0.064	1.90424e-39	Qx
nex-2	2.43417e-43	5.81442	0.118	0.001	2.35408e-39	Qx
wrt-3	4.23418e-43	9.87794	0.1	0	4.09488e-39	Qx
R07E3.7.2	6.85714e-43	2.09737	0.436	0.058	6.63154e-39	Qx
Y50E8A.1	8.27872e-43	4.17593	0.155	0.004	8.00635e-39	Qx
C34B4.2	2.04392e-42	4.89197	0.136	0.003	1.97668e-38	Qx
tkt-1	1.1849e-41	3.48468	0.2	0.01	1.14592e-37	Qx
best-19	1.21886e-41	3.35357	0.2	0.01	1.17876e-37	Qx
tsp-14	1.60432e-41	2.60108	0.373	0.044	1.55154e-37	Qx
orc-1	9.91873e-41	2.33152	0.355	0.04	9.5924e-37	Qx
pid-3.1	3.12333e-40	2.05846	0.445	0.063	3.02057e-36	Qx
unc-23	9.52917e-40	2.93716	0.309	0.031	9.21567e-36	Qx
adt-2	1.197e-39	5.5885	0.109	0.001	1.15762e-35	Qx
T23B3.2	1.42413e-39	2.195	0.4	0.053	1.37727e-35	Qx
T14F9.2	2.22421e-39	3.75374	0.173	0.007	2.15103e-35	Qx
alh-4	2.49369e-39	2.19076	0.418	0.058	2.41164e-35	Qx
fbxb-53	4.12531e-39	3.67983	0.164	0.006	3.98959e-35	Qx
ccch-1	6.81776e-39	3.52754	0.191	0.01	6.59346e-35	Qx
Y54G2A.11	8.1496e-39	2.39136	0.318	0.033	7.88147e-35	Qx
fmo-5	9.90468e-39	4.40151	0.236	0.018	9.57882e-35	Qx
pri-2.1	1.16085e-38	2.0281	0.445	0.066	1.12265e-34	Qx
gld-2	1.82248e-38	2.84284	0.236	0.018	1.76252e-34	Qx
clp-7	2.23091e-38	3.53654	0.182	0.009	2.15751e-34	Qx
F21D5.6	7.4609e-38	2.5666	0.264	0.023	7.21544e-34	Qx
ZK822.2	8.59393e-38	4.23942	0.145	0.005	8.31119e-34	Qx
R06C1.4	1.31004e-37	2.05112	0.609	0.127	1.26694e-33	Qx
ctf-4.2	1.91798e-37	2.01648	0.455	0.071	1.85488e-33	Qx
thk-1.2	5.89643e-37	2.06566	0.545	0.106	5.70243e-33	Qx
inx-5	5.79007e-36	5.16238	0.1	0.001	5.59958e-32	Qx
mab-31	5.87989e-36	4.41769	0.1	0.001	5.68644e-32	Qx
pyc-1	1.42576e-35	3.47084	0.173	0.009	1.37885e-31	Qx
nhr-97	1.68576e-35	7.37187	0.091	0.001	1.6303e-31	Qx
col-3	3.99722e-35	4.25242	0.218	0.018	3.86571e-31	Qx
lips-10	5.4762e-35	5.84493	0.145	0.006	5.29604e-31	Qx
R05H11.1	8.10501e-35	3.04087	0.182	0.011	7.83836e-31	Qx
fkb-7	8.68399e-35	4.35404	0.127	0.004	8.39828e-31	Qx
dep-1	1.21276e-34	2.17807	0.3	0.033	1.17286e-30	Qx
F59B10.5	3.25728e-34	4.69878	0.109	0.002	3.15011e-30	Qx
sup-1	1.39118e-33	3.89023	0.155	0.007	1.34541e-29	Qx
T01C8.2	3.70498e-33	4.92631	0.1	0.002	3.58309e-29	Qx
WBGene00189944	3.70498e-33	4.74871	0.1	0.002	3.58309e-29	Qx
hrpk-2	6.22424e-33	3.71472	0.136	0.005	6.01946e-29	Qx
fbxb-74	1.3413e-32	2.50385	0.345	0.05	1.29718e-28	Qx
cdk-4	2.3259e-32	2.23351	0.273	0.03	2.24937e-28	Qx
dhs-27	3.19498e-32	2.84834	0.173	0.011	3.08987e-28	Qx
fbxb-65	3.66881e-32	2.91139	0.209	0.017	3.5481e-28	Qx
lotr-1	5.24438e-32	4.82032	0.109	0.003	5.07184e-28	Qx
srx-74	7.16124e-32	2.39713	0.182	0.012	6.92564e-28	Qx
arrd-14	7.4548e-32	2.71881	0.227	0.021	7.20954e-28	Qx
gpd-1	9.11874e-32	9.20725	0.073	0	8.81873e-28	Qx
T04C12.11	1.5324e-31	4.70178	0.118	0.004	1.48198e-27	Qx
tag-153	8.60675e-31	2.06727	0.273	0.031	8.32359e-27	Qx
nefr-1	9.12399e-31	4.93336	0.1	0.002	8.82381e-27	Qx
F23F1.4	9.74735e-31	4.74856	0.1	0.002	9.42666e-27	Qx
F25G6.1	6.34715e-30	3.22367	0.155	0.009	6.13833e-26	Qx
acer-1	7.0445e-30	2.49829	0.264	0.031	6.81273e-26	Qx
gcst-1	7.10654e-30	2.98733	0.155	0.009	6.87273e-26	Qx
C18D11.3	9.21713e-30	3.67291	0.118	0.004	8.91389e-26	Qx
WBGene00303363	1.23862e-29	5.34194	0.091	0.002	1.19787e-25	Qx
T03D8.6	6.24943e-29	3.00424	0.155	0.01	6.04383e-25	Qx
T13G4.4	8.14923e-29	3.3263	0.136	0.007	7.88112e-25	Qx
gad-3	1.12843e-28	4.24946	0.082	0.001	1.0913e-24	Qx
fbxc-36	1.17989e-28	5.44958	0.082	0.001	1.14107e-24	Qx
C44C1.1	1.21548e-28	5.50467	0.082	0.001	1.17549e-24	Qx
lir-1	1.48474e-28	2.06282	0.236	0.025	1.43589e-24	Qx
rde-12	2.77116e-28	2.0223	0.264	0.032	2.67999e-24	Qx
idh-1	3.0815e-28	2.62341	0.209	0.02	2.98012e-24	Qx
Y51A2D.21	5.02319e-28	6.02917	0.073	0.001	4.85792e-24	Qx
fbxb-75	6.21803e-28	2.14631	0.318	0.048	6.01346e-24	Qx
F54E12.2	8.6952e-28	2.01697	0.282	0.038	8.40913e-24	Qx
ttr-15	1.78234e-27	2.26567	0.145	0.009	1.7237e-23	Qx
itr-1	2.59492e-27	4.98501	0.091	0.002	2.50955e-23	Qx
B0361.9	2.59492e-27	5.00688	0.091	0.002	2.50955e-23	Qx
nhr-85	4.64351e-26	4.41325	0.082	0.002	4.49074e-22	Qx
ttr-18	4.70682e-26	4.02576	0.082	0.002	4.55197e-22	Qx
madd-2	5.24065e-26	2.62658	0.127	0.007	5.06823e-22	Qx
C27A2.8.3	5.35836e-26	-13.1054	0	0.567	5.18207e-22	Qx
ztf-22	5.5331e-26	3.31459	0.127	0.007	5.35106e-22	Qx
Y39E4B.5	1.28728e-25	3.21081	0.136	0.008	1.24493e-21	Qx
col-107	1.41004e-25	2.9583	0.318	0.057	1.36365e-21	Qx
such-1	1.44887e-25	2.43576	0.191	0.019	1.40121e-21	Qx
syd-9.2	1.82222e-25	-7.74993	0.036	0.578	1.76227e-21	Qx
Y22D7AL.6	2.58554e-25	2.73182	0.155	0.012	2.50047e-21	Qx
set-30	2.69557e-25	4.35837	0.091	0.003	2.60689e-21	Qx
F42A10.5	2.82734e-25	3.98593	0.091	0.003	2.73432e-21	Qx
T01C3.11	4.12139e-25	4.04743	0.1	0.004	3.9858e-21	Qx
F55A11.4	4.30434e-25	3.8881	0.1	0.004	4.16273e-21	Qx
pqn-16	5.0927e-25	5.02457	0.073	0.001	4.92515e-21	Qx
wrn-1	1.5372e-24	2.62395	0.155	0.012	1.48662e-20	Qx
nhr-201	2.66513e-24	5.9024	0.064	0.001	2.57745e-20	Qx
vab-15	3.25459e-24	9.30649	0.055	0	3.14751e-20	Qx
M03A1.3	3.25459e-24	8.8984	0.055	0	3.14751e-20	Qx
hlh-33	3.25459e-24	9.08122	0.055	0	3.14751e-20	Qx
cav-1.1	4.18654e-24	-3.2769	0.2	0.675	4.04881e-20	Qx
pxn-1	6.43088e-24	3.23046	0.127	0.008	6.2193e-20	Qx
C46H3.2	1.6736e-23	3.48553	0.091	0.003	1.61853e-19	Qx
tmem-231.3	2.12278e-23	-11.1371	0	0.528	2.05294e-19	Qx
ZC404.2	2.9116e-23	3.27096	0.118	0.007	2.81581e-19	Qx
F33H2.6	6.70887e-23	2.51542	0.145	0.012	6.48815e-19	Qx
F22B8.7	6.90516e-23	2.05727	0.227	0.03	6.67798e-19	Qx
hus-1	1.01169e-22	2.1861	0.218	0.028	9.78402e-19	Qx
F10C2.4	1.5363e-22	2.01621	0.236	0.033	1.48576e-18	Qx
T01B10.5.1	1.81715e-22	2.31607	0.182	0.02	1.75737e-18	Qx
K10B4.3	3.10756e-22	3.43352	0.1	0.005	3.00532e-18	Qx
ifbp-1	3.23893e-22	2.68593	0.145	0.012	3.13237e-18	Qx
ZK1010.8	4.02292e-22	2.87527	0.136	0.011	3.89056e-18	Qx
C53H9.2	5.24911e-22	2.04582	0.227	0.031	5.07641e-18	Qx
cpd-1	5.93315e-22	3.59317	0.091	0.004	5.73795e-18	Qx
mboa-3	6.27737e-22	2.12561	0.173	0.018	6.07085e-18	Qx
Y73F8A.5	8.07014e-22	-9.64342	0	0.503	7.80463e-18	Qx
gcy-35.3	1.26923e-21	-11.0685	0	0.5	1.22747e-17	Qx
asb-1	1.30487e-21	2.08548	0.255	0.04	1.26194e-17	Qx
hum-4	1.34458e-21	2.92748	0.109	0.006	1.30034e-17	Qx
F55A11.6	1.42899e-21	2.94602	0.109	0.006	1.38197e-17	Qx
F53E10.1	2.59273e-21	2.87827	0.118	0.008	2.50743e-17	Qx
shc-2.3	3.35579e-21	-10.2308	0	0.493	3.24539e-17	Qx
fmi-1.3	6.0681e-21	-11.0901	0	0.489	5.86846e-17	Qx
gon-2	6.53435e-21	2.25966	0.173	0.019	6.31937e-17	Qx

## Sheet: WT_Q_cells_2_PA14_14h
Gene	p_val	avg_log2FC	pct.1	pct.2	p_val_adj	cluster
F32H5.3	0	6.08911	0.761	0.043	0	Qx.p
hphd-1	1.17452e-281	5.73926	0.709	0.037	1.12554e-277	Qx.p
cyd-1	1.1393e-243	4.65846	0.67	0.048	1.09179e-239	Qx.p
syd-9	1.07854e-215	-6.16761	0.033	0.784	1.03356e-211	Qx.p
shc-2	2.43733e-195	2.40189	0.876	0.327	2.33569e-191	Qx.p
ZK930.6	1.07904e-192	2.35602	0.901	0.405	1.03404e-188	Qx.p
C27A2.8	9.68496e-190	-9.69293	0.026	0.717	9.28109e-186	Qx.p
che-2	8.06032e-177	-7.85043	0.198	0.761	7.72421e-173	Qx.p
gcy-36	8.14546e-176	-8.24243	0.021	0.681	7.8058e-172	Qx.p
tmem-231	1.30376e-172	-7.77152	0.022	0.675	1.24939e-168	Qx.p
pezo-1	6.06266e-168	3.51853	0.602	0.096	5.80985e-164	Qx.p
gcy-35	3.68218e-160	-7.32742	0.019	0.643	3.52864e-156	Qx.p
fmi-1	1.77329e-154	-7.35538	0.021	0.628	1.69935e-150	Qx.p
cdl-1	2.72631e-152	3.27006	0.575	0.092	2.61262e-148	Qx.p
egl-13	2.47054e-150	-7.61571	0.008	0.61	2.36752e-146	Qx.p
pdl-1	2.62772e-148	-7.81746	0.021	0.611	2.51815e-144	Qx.p
arl-3	3.71023e-145	-14.5374	0	0.588	3.55551e-141	Qx.p
dyf-6	6.259e-142	-9.41591	0.012	0.588	5.99799e-138	Qx.p
egl-46	2.23333e-140	-6.29261	0.015	0.592	2.1402e-136	Qx.p
mcm-7	1.12917e-138	3.55634	0.482	0.054	1.08208e-134	Qx.p
fkb-2	8.67598e-137	2.18524	0.749	0.256	8.31419e-133	Qx.p
daf-25	3.52203e-133	-5.53082	0.058	0.599	3.37516e-129	Qx.p
mks-2	1.32823e-129	-12.2804	0.001	0.544	1.27284e-125	Qx.p
msa-1	3.28058e-128	-3.63494	0.359	0.754	3.14378e-124	Qx.p
M01H9.4	9.81593e-128	-6.88559	0.014	0.551	9.40661e-124	Qx.p
unc-54	7.27369e-126	-4.11626	0.206	0.681	6.97037e-122	Qx.p
jbts-14	1.04562e-122	-8.69771	0.006	0.527	1.00202e-118	Qx.p
Y47A7.2	8.80892e-121	3.46306	0.467	0.07	8.44158e-117	Qx.p
nphp-1	3.91097e-119	-12.7623	0	0.511	3.74788e-115	Qx.p
mksr-2	2.44327e-117	-6.90114	0.012	0.518	2.34139e-113	Qx.p
rfc-4	3.90062e-116	2.26127	0.628	0.179	3.73796e-112	Qx.p
gcy-37	5.91913e-116	-8.80441	0.01	0.51	5.6723e-112	Qx.p
Y44A6D.2	8.61003e-115	-8.99411	0.012	0.508	8.25099e-111	Qx.p
F49H12.4	2.43571e-114	-7.55104	0.007	0.504	2.33414e-110	Qx.p
cdk-1	4.96164e-114	2.20506	0.635	0.185	4.75474e-110	Qx.p
top-2	3.3251e-113	2.1773	0.641	0.193	3.18644e-109	Qx.p
gcy-32	8.69391e-113	-10.6219	0.004	0.495	8.33138e-109	Qx.p
Y7A9D.1	2.2177e-111	-3.89996	0.065	0.561	2.12522e-107	Qx.p
sbt-1	7.31277e-111	-6.26776	0.008	0.496	7.00783e-107	Qx.p
K07C11.10	1.38109e-110	-11.8137	0.001	0.485	1.3235e-106	Qx.p
F48E3.9	2.40744e-108	-8.13327	0.006	0.482	2.30705e-104	Qx.p
dylt-2	7.52909e-108	-12.7451	0	0.475	7.21513e-104	Qx.p
ztf-11	1.12007e-107	2.82976	0.488	0.099	1.07336e-103	Qx.p
F56H9.2	1.40941e-107	2.14599	0.68	0.267	1.35064e-103	Qx.p
ift-20	8.57103e-106	-10.6978	0.001	0.469	8.21361e-102	Qx.p
WBGene00014307	3.0967e-105	-3.70047	0.088	0.56	2.96756e-101	Qx.p
mcm-5	9.66102e-105	2.75025	0.481	0.096	9.25816e-101	Qx.p
Y97E10C.1	1.91284e-104	-7.61241	0.006	0.47	1.83308e-100	Qx.p
mksr-1	2.21075e-103	-9.20792	0.003	0.463	2.11857e-99	Qx.p
ifta-2	1.64003e-102	-7.84327	0.01	0.467	1.57164e-98	Qx.p
tmem-218	4.01474e-102	-9.87015	0.003	0.458	3.84733e-98	Qx.p
ctf-8	4.75193e-102	2.85368	0.459	0.089	4.55378e-98	Qx.p
ZK616.1	1.06437e-101	-13.6722	0	0.454	1.01998e-97	Qx.p
bbs-9	1.09482e-100	-9.61235	0.003	0.454	1.04916e-96	Qx.p
ugt-50	1.44236e-100	-2.14422	0.271	0.716	1.38221e-96	Qx.p
Y57G11C.22	2.33522e-100	-3.88726	0.05	0.516	2.23784e-96	Qx.p
ceph-41	1.12146e-99	-8.41072	0.006	0.453	1.07469e-95	Qx.p
R01H2.8	3.59573e-99	-5.28814	0.03	0.481	3.44578e-95	Qx.p
ham-1	3.61225e-97	-5.65142	0.01	0.454	3.46162e-93	Qx.p
F58B4.2	4.37224e-97	-10.5039	0.012	0.451	4.18992e-93	Qx.p
mks-5	5.74416e-97	-9.35568	0.003	0.441	5.50463e-93	Qx.p
F49E12.8	3.80314e-95	-9.87098	0.004	0.436	3.64454e-91	Qx.p
R07E5.17	8.17479e-95	-4.84129	0.026	0.465	7.8339e-91	Qx.p
W04B5.8	1.69535e-94	-8.00747	0.003	0.433	1.62465e-90	Qx.p
ift-81	3.49932e-94	-6.9837	0.007	0.437	3.3534e-90	Qx.p
T04C12.9	1.75191e-93	-8.46995	0.008	0.435	1.67885e-89	Qx.p
tctn-1	2.15477e-93	-10.0257	0.001	0.427	2.06492e-89	Qx.p
T19D12.6	3.04421e-93	-7.60411	0.004	0.431	2.91727e-89	Qx.p
Y51H4A.1	5.44836e-92	-7.06659	0.007	0.43	5.22116e-88	Qx.p
tost-1	1.35468e-91	2.63454	0.457	0.103	1.29819e-87	Qx.p
cab-1	2.3676e-88	-9.45074	0.003	0.411	2.26887e-84	Qx.p
tent-5	2.36883e-88	-2.05912	0.43	0.748	2.27005e-84	Qx.p
che-13	3.16152e-87	-12.0344	0	0.404	3.02968e-83	Qx.p
T02E9.5	3.5593e-87	-7.19423	0.006	0.411	3.41088e-83	Qx.p
daf-19	1.36729e-86	-5.78846	0.017	0.423	1.31028e-82	Qx.p
riok-1	2.02599e-86	2.25554	0.584	0.227	1.9415e-82	Qx.p
mam-8	2.32221e-86	-8.31225	0.007	0.408	2.22537e-82	Qx.p
T01D3.1	3.06483e-85	-12.9866	0	0.396	2.93702e-81	Qx.p
sti-1	3.80314e-85	-2.31748	0.264	0.645	3.64455e-81	Qx.p
F44E5.1	1.35889e-84	-3.44055	0.217	0.597	1.30222e-80	Qx.p
R05H5.3	4.78079e-84	2.04963	0.551	0.175	4.58143e-80	Qx.p
cla-1	1.14232e-83	-7.41222	0.004	0.396	1.09469e-79	Qx.p
osm-5	1.44352e-83	-8.47481	0.003	0.394	1.38332e-79	Qx.p
dyf-18	2.83954e-83	-12.0038	0	0.389	2.72113e-79	Qx.p
F01E11.3	8.74694e-83	-6.01079	0.012	0.404	8.38219e-79	Qx.p
T02G5.3	1.27211e-82	-11.9409	0	0.387	1.21906e-78	Qx.p
hsp-70	6.70366e-82	-2.69258	0.193	0.599	6.42412e-78	Qx.p
bkip-1	3.12888e-81	-6.22573	0.007	0.393	2.9984e-77	Qx.p
T22B7.22	2.72819e-80	5.64869	0.235	0.01	2.61442e-76	Qx.p
arcp-1	8.54545e-80	-11.7206	0.003	0.38	8.18911e-76	Qx.p
bbs-4	5.94859e-79	-11.5248	0.001	0.375	5.70054e-75	Qx.p
T10B5.4	5.55877e-78	-7.04242	0.008	0.38	5.32697e-74	Qx.p
arl-13	8.40256e-78	-8.07604	0.003	0.372	8.05218e-74	Qx.p
mks-3	1.62339e-77	-9.33458	0.001	0.369	1.5557e-73	Qx.p
gcy-34	7.65897e-77	-4.59906	0.039	0.416	7.3396e-73	Qx.p
ZK792.7	1.05952e-76	-6.41476	0.008	0.377	1.01534e-72	Qx.p
osm-6	1.36133e-76	-8.68523	0.003	0.367	1.30456e-72	Qx.p
unc-5	2.682e-76	3.41537	0.305	0.041	2.57016e-72	Qx.p
guk-1	1.03214e-75	-3.67233	0.095	0.473	9.89104e-72	Qx.p
mks-6	1.44549e-75	-6.79917	0.006	0.368	1.38521e-71	Qx.p
nphp-4	1.83719e-75	-10.1324	0.001	0.361	1.76058e-71	Qx.p
ccep-290	1.39807e-73	-7.79197	0.004	0.358	1.33977e-69	Qx.p
plk-1	5.41158e-73	2.04541	0.471	0.14	5.18592e-69	Qx.p
mec-12	1.19052e-70	-8.24824	0.004	0.346	1.14088e-66	Qx.p
ric-19	5.59075e-70	-4.22128	0.023	0.377	5.35762e-66	Qx.p
ric-4	2.79424e-69	-6.28217	0.011	0.351	2.67772e-65	Qx.p
gnrr-2	2.80342e-69	-8.6486	0.003	0.339	2.68652e-65	Qx.p
C09G4.4	4.49944e-69	2.17136	0.427	0.116	4.31182e-65	Qx.p
wapl-1	4.76162e-69	2.03112	0.478	0.16	4.56306e-65	Qx.p
sma-1	5.55525e-68	2.1058	0.442	0.128	5.32359e-64	Qx.p
egl-21	9.80973e-68	-7.44744	0.004	0.336	9.40067e-64	Qx.p
F38B6.6	1.09038e-67	-4.48708	0.022	0.365	1.04491e-63	Qx.p
pcn-1	2.4274e-67	2.26697	0.383	0.092	2.32617e-63	Qx.p
mks-1	5.19335e-67	-9.80678	0.001	0.328	4.97678e-63	Qx.p
bbs-5	7.7488e-67	-6.89752	0.004	0.333	7.42567e-63	Qx.p
dpy-20	1.90094e-66	-4.94844	0.017	0.351	1.82167e-62	Qx.p
sri-48	5.82856e-66	-9.25975	0.001	0.324	5.58551e-62	Qx.p
ptb-1	1.06603e-65	-7.90606	0.004	0.327	1.02157e-61	Qx.p
cmk-1	1.33432e-65	-6.7366	0.004	0.328	1.27868e-61	Qx.p
ZC449.5	2.37508e-65	-8.00465	0.001	0.322	2.27604e-61	Qx.p
dyf-1	2.66857e-65	-4.64682	0.023	0.355	2.55729e-61	Qx.p
aqp-12	8.98175e-65	-9.81944	0.001	0.319	8.60721e-61	Qx.p
xbx-4	2.12451e-64	-6.18368	0.007	0.327	2.03591e-60	Qx.p
cng-1	2.38094e-64	-11.8061	0	0.316	2.28166e-60	Qx.p
ifta-1	3.34261e-64	-11.3753	0	0.315	3.20323e-60	Qx.p
Y55D5A.1	4.06158e-64	-6.70683	0.006	0.323	3.89221e-60	Qx.p
C46C11.3	1.9978e-63	-7.05433	0.006	0.32	1.91449e-59	Qx.p
gcy-25	2.6937e-63	-10.7161	0.001	0.313	2.58137e-59	Qx.p
max-1	3.78355e-63	-6.96153	0.004	0.317	3.62577e-59	Qx.p
H38K22.9	4.44319e-63	-3.22376	0.044	0.387	4.25791e-59	Qx.p
dma-1	4.62602e-63	-6.78927	0.006	0.319	4.43312e-59	Qx.p
F46C5.2	4.75371e-63	-7.49238	0.001	0.313	4.55548e-59	Qx.p
div-1	1.15296e-62	2.22937	0.401	0.114	1.10488e-58	Qx.p
pat-2	3.08039e-62	-7.80456	0.003	0.311	2.95194e-58	Qx.p
Y102A11A.9	1.5369e-61	-8.82266	0.001	0.306	1.47281e-57	Qx.p
K09G1.1	1.61838e-61	-7.67149	0.003	0.308	1.55089e-57	Qx.p
lfi-1	4.75673e-61	-7.70161	0.001	0.305	4.55838e-57	Qx.p
Y17D7B.10	5.12148e-61	-9.30338	0.003	0.306	4.90791e-57	Qx.p
mcm-4	7.6612e-61	2.45054	0.367	0.099	7.34173e-57	Qx.p
wdr-60	8.66877e-61	-6.88994	0.003	0.306	8.30729e-57	Qx.p
mcm-3	1.86876e-60	2.91053	0.291	0.054	1.79083e-56	Qx.p
WBGene00018199	5.84196e-60	-4.45006	0.019	0.331	5.59835e-56	Qx.p
flp-5	7.67653e-60	-9.90556	0.015	0.318	7.35642e-56	Qx.p
bbs-8	1.14755e-59	-6.83345	0.004	0.303	1.0997e-55	Qx.p
smc-4	1.18717e-59	2.16234	0.398	0.114	1.13767e-55	Qx.p
H37A05.4	1.3046e-59	4.16547	0.207	0.017	1.2502e-55	Qx.p
gcy-33	1.4947e-59	-9.76442	0.007	0.305	1.43237e-55	Qx.p
tth-1	4.08259e-59	3.99452	0.222	0.025	3.91235e-55	Qx.p
flp-14	2.0433e-58	-5.906	0.039	0.343	1.95809e-54	Qx.p
tofu-6	2.20356e-58	2.75382	0.311	0.069	2.11167e-54	Qx.p
lin-32	1.96506e-57	-4.34806	0.054	0.362	1.88312e-53	Qx.p
gasr-8	4.48845e-57	-4.46496	0.023	0.322	4.30129e-53	Qx.p
smo-1	5.28331e-57	2.11311	0.401	0.127	5.06299e-53	Qx.p
ZK287.1	5.67032e-57	-6.80672	0.003	0.29	5.43386e-53	Qx.p
Y54E10BL.3	9.75357e-57	-7.51627	0.003	0.289	9.34685e-53	Qx.p
ift-74	2.00355e-56	-11.3546	0	0.283	1.92e-52	Qx.p
T24C4.2	2.14801e-56	3.96822	0.2	0.018	2.05844e-52	Qx.p
che-3	3.11343e-56	-8.76068	0.001	0.284	2.9836e-52	Qx.p
C43H6.6	5.96314e-56	-9.14286	0.001	0.283	5.71448e-52	Qx.p
tppp-1	1.28105e-55	-3.01193	0.084	0.401	1.22763e-51	Qx.p
rab-19	6.44773e-55	-3.23036	0.047	0.354	6.17886e-51	Qx.p
F54D5.5	8.00072e-55	2.251	0.356	0.101	7.66709e-51	Qx.p
daf-10	1.27149e-54	-7.45744	0.003	0.279	1.21847e-50	Qx.p
dyf-7	1.32699e-54	-11.7003	0	0.275	1.27166e-50	Qx.p
Y38H6C.16	1.54217e-54	2.68582	0.271	0.051	1.47786e-50	Qx.p
ric-3	1.65872e-54	-6.30645	0.004	0.282	1.58955e-50	Qx.p
eat-6	2.29249e-54	-3.31624	0.044	0.346	2.19689e-50	Qx.p
myrf-1	2.94561e-54	2.10236	0.356	0.098	2.82278e-50	Qx.p
pole-1	3.61919e-54	2.73974	0.293	0.065	3.46827e-50	Qx.p
tag-275	4.48619e-54	-7.85171	0.003	0.277	4.29911e-50	Qx.p
dmd-6	1.0671e-53	-4.27559	0.018	0.304	1.0226e-49	Qx.p
gst-7	1.54068e-53	-2.33946	0.157	0.478	1.47643e-49	Qx.p
ZK470.14	2.75696e-53	-6.32529	0.006	0.278	2.642e-49	Qx.p
C03A3.1	3.23916e-53	-11.0402	0	0.269	3.10408e-49	Qx.p
WBGene00271716	1.60818e-52	-6.16696	0.006	0.275	1.54112e-48	Qx.p
ZK813.5	7.63558e-52	-6.63532	0.006	0.271	7.31718e-48	Qx.p
C42D4.18	3.86809e-51	-2.36929	0.081	0.391	3.70679e-47	Qx.p
C54C6.6	7.20555e-51	-2.48978	0.095	0.399	6.90508e-47	Qx.p
mcm-6	1.43186e-50	2.55619	0.267	0.055	1.37216e-46	Qx.p
mec-8	2.45308e-50	-7.84181	0.003	0.26	2.35079e-46	Qx.p
set-1	2.46453e-50	2.13566	0.349	0.105	2.36176e-46	Qx.p
abts-1	2.49975e-50	-5.275	0.01	0.273	2.39551e-46	Qx.p
chaf-1	2.62553e-50	2.02369	0.376	0.12	2.51605e-46	Qx.p
F26F4.8	3.02696e-50	2.05924	0.343	0.1	2.90074e-46	Qx.p
T01D3.3	3.33437e-50	-11.449	0	0.255	3.19533e-46	Qx.p
calf-1	1.79409e-49	-3.40515	0.033	0.311	1.71928e-45	Qx.p
che-10	2.85601e-49	-2.19747	0.137	0.445	2.73691e-45	Qx.p
grl-10	3.31456e-49	5.06683	0.162	0.011	3.17634e-45	Qx.p
rpa-1	4.28111e-49	2.07698	0.351	0.108	4.10258e-45	Qx.p
C33A12.4	7.12178e-49	-7.44006	0.004	0.257	6.8248e-45	Qx.p
hcp-6	6.95838e-48	2.08137	0.355	0.114	6.66821e-44	Qx.p
ssq-1	1.40405e-47	-7.80732	0.004	0.251	1.3455e-43	Qx.p
rif-1.1	1.94442e-47	2.84978	0.244	0.049	1.86334e-43	Qx.p
flp-21	2.24697e-47	-7.18385	0.008	0.256	2.15327e-43	Qx.p
F23B12.4	2.85044e-47	-5.404	0.011	0.261	2.73158e-43	Qx.p
tmem-17	7.86329e-47	-6.59661	0.003	0.246	7.53539e-43	Qx.p
F21D12.3	1.03164e-46	-10.8328	0	0.24	9.8862e-43	Qx.p
kap-1	1.05643e-46	-5.02307	0.01	0.258	1.01238e-42	Qx.p
hlh-2	2.43534e-46	2.19984	0.323	0.097	2.33378e-42	Qx.p
bbs-2	3.84708e-46	-7.28061	0.003	0.242	3.68666e-42	Qx.p
mnm-2	4.50362e-46	-7.92423	0.001	0.239	4.31582e-42	Qx.p
F59B10.2	1.17292e-45	-7.01985	0.003	0.24	1.12401e-41	Qx.p
F15G9.1	1.61361e-45	-4.61002	0.014	0.259	1.54633e-41	Qx.p
dgn-1	1.81914e-45	-4.12735	0.015	0.263	1.74328e-41	Qx.p
thk-1	3.0224e-45	2.34194	0.287	0.076	2.89637e-41	Qx.p
psd-1	3.23941e-45	2.31559	0.262	0.059	3.10432e-41	Qx.p
F39E9.6	3.34535e-45	-7.14215	0.003	0.237	3.20585e-41	Qx.p
F58H1.7	3.47774e-45	-7.85033	0.001	0.236	3.33272e-41	Qx.p
cki-1	5.97665e-45	-4.51039	0.015	0.259	5.72742e-41	Qx.p
F33H2.3	8.96896e-45	2.40881	0.28	0.074	8.59495e-41	Qx.p
C07D8.6	1.3358e-44	2.33959	0.278	0.071	1.28009e-40	Qx.p
pag-3	1.52171e-44	-7.00613	0.003	0.235	1.45826e-40	Qx.p
icp-1	1.93861e-44	2.12825	0.319	0.096	1.85777e-40	Qx.p
casy-1	3.45073e-44	-3.26187	0.037	0.294	3.30683e-40	Qx.p
E04F6.10	7.48293e-44	-8.90834	0.001	0.229	7.1709e-40	Qx.p
ptp-3	9.81873e-44	-5.29044	0.008	0.242	9.40929e-40	Qx.p
T27C4.1	1.39456e-43	-7.36147	0.001	0.228	1.33641e-39	Qx.p
mig-10	1.55331e-43	-2.88096	0.047	0.307	1.48854e-39	Qx.p
tmem-107	1.85384e-43	-5.44663	0.008	0.24	1.77653e-39	Qx.p
cnb-1	2.08656e-43	-2.64953	0.061	0.327	1.99956e-39	Qx.p
eat-20	2.37734e-43	-6.9295	0.004	0.231	2.27821e-39	Qx.p
tbc-7	4.00013e-43	-4.62364	0.012	0.246	3.83332e-39	Qx.p
talp-3	8.89667e-43	-10.6244	0	0.222	8.52568e-39	Qx.p
ZK512.1	1.33206e-42	3.69333	0.16	0.016	1.27652e-38	Qx.p
F18A11.5	1.34358e-42	-4.82838	0.012	0.243	1.28756e-38	Qx.p
pde-1	2.67252e-42	-8.45927	0.003	0.224	2.56108e-38	Qx.p
mcm-2	2.68493e-42	2.37514	0.257	0.062	2.57296e-38	Qx.p
C45G7.4	4.07621e-42	6.76063	0.115	0.002	3.90623e-38	Qx.p
cks-1	4.55554e-42	2.10599	0.273	0.071	4.36558e-38	Qx.p
hlh-3	4.8886e-42	4.39924	0.138	0.009	4.68474e-38	Qx.p
toe-2	6.32465e-42	2.70322	0.224	0.046	6.06092e-38	Qx.p
atf-4	9.2497e-42	-4.07717	0.018	0.25	8.86398e-38	Qx.p
egl-44	9.86123e-42	2.42843	0.229	0.048	9.45002e-38	Qx.p
rba-1	1.42965e-41	2.03457	0.316	0.099	1.37004e-37	Qx.p
F12F6.7	3.42826e-41	2.3556	0.264	0.069	3.2853e-37	Qx.p
ddr-2	5.45764e-41	2.10369	0.291	0.086	5.23005e-37	Qx.p
dyf-19	1.02073e-40	-10.6306	0	0.212	9.78166e-37	Qx.p
isw-1	1.0488e-40	2.10812	0.287	0.083	1.00506e-36	Qx.p
glb-24	4.23952e-40	-4.32391	0.014	0.235	4.06273e-36	Qx.p
hlh-14	4.34191e-40	-5.36789	0.022	0.245	4.16085e-36	Qx.p
unc-24	4.36411e-40	-7.82297	0.001	0.211	4.18212e-36	Qx.p
rab-28	5.84996e-40	-7.76367	0.001	0.211	5.60602e-36	Qx.p
mig-13	9.69336e-40	-2.96445	0.04	0.28	9.28915e-36	Qx.p
WBGene00023302	1.43375e-39	-7.81368	0.003	0.211	1.37396e-35	Qx.p
tbc-18	1.91667e-39	-10.5873	0	0.206	1.83675e-35	Qx.p
K09F6.13	3.0013e-39	-5.46723	0.012	0.227	2.87615e-35	Qx.p
tax-6	3.05617e-39	-4.818	0.008	0.22	2.92873e-35	Qx.p
Y45G5AM.6	5.79851e-39	-5.81779	0.007	0.216	5.55671e-35	Qx.p
mapk-15	1.92987e-38	-7.83664	0.001	0.204	1.84939e-34	Qx.p
ppw-1	2.37374e-38	3.37074	0.148	0.016	2.27476e-34	Qx.p
T19H12.2	2.94103e-38	2.8681	0.189	0.034	2.81839e-34	Qx.p
klp-19	5.45306e-38	2.03599	0.282	0.085	5.22566e-34	Qx.p
cdkl-1	8.37054e-38	-10.9244	0	0.198	8.02149e-34	Qx.p
hbl-1	8.71821e-38	-3.30356	0.028	0.251	8.35466e-34	Qx.p
F53G12.4	8.95573e-38	-4.6854	0.011	0.219	8.58227e-34	Qx.p
C30F12.5	1.16383e-37	2.32107	0.265	0.077	1.1153e-33	Qx.p
tac-1	1.86707e-37	2.03545	0.282	0.087	1.78921e-33	Qx.p
lin-33	1.94852e-37	-6.88769	0.003	0.201	1.86727e-33	Qx.p
cdh-12	1.96029e-37	-7.95966	0.001	0.199	1.87855e-33	Qx.p
rgs-11	2.51449e-37	3.47527	0.167	0.026	2.40964e-33	Qx.p
sto-1	3.13492e-37	2.19624	0.228	0.054	3.0042e-33	Qx.p
mes-4	4.11943e-37	2.28579	0.24	0.063	3.94765e-33	Qx.p
rab-3	4.71962e-37	-10.5102	0	0.195	4.52281e-33	Qx.p
R09F10.5	5.61101e-37	-4.75584	0.006	0.206	5.37703e-33	Qx.p
eva-1	6.25443e-37	-6.39844	0.003	0.199	5.99362e-33	Qx.p
Y54F10AR.1	1.21624e-36	-4.18855	0.014	0.219	1.16552e-32	Qx.p
C39D10.5	2.11004e-36	-7.61993	0.001	0.194	2.02205e-32	Qx.p
osm-12	3.51245e-36	-10.4243	0	0.19	3.36598e-32	Qx.p
chp-1	5.78123e-36	-2.14373	0.093	0.337	5.54015e-32	Qx.p
Y50E8A.5	7.9324e-36	2.58526	0.199	0.042	7.60162e-32	Qx.p
ZK131.11	1.08012e-35	-2.82345	0.037	0.258	1.03508e-31	Qx.p
ptc-1	1.51858e-35	-2.06021	0.083	0.329	1.45526e-31	Qx.p
W05H7.1	1.80466e-35	-3.4733	0.029	0.239	1.7294e-31	Qx.p
somi-1	1.82169e-35	-4.82565	0.007	0.201	1.74572e-31	Qx.p
unc-104	2.80063e-35	-6.45996	0.001	0.189	2.68384e-31	Qx.p
F53C11.4	3.5119e-35	-2.37854	0.059	0.29	3.36545e-31	Qx.p
lec-3	7.93814e-35	-3.7696	0.021	0.222	7.60712e-31	Qx.p
hot-3	1.06764e-34	-10.6401	0	0.183	1.02311e-30	Qx.p
pgal-1	1.43441e-34	-8.69997	0.001	0.185	1.3746e-30	Qx.p
imb-3	1.74917e-34	2.39849	0.203	0.046	1.67623e-30	Qx.p
sem-2	1.7666e-34	3.61492	0.126	0.011	1.69294e-30	Qx.p
dyf-3	2.02193e-34	-6.63042	0.003	0.187	1.93761e-30	Qx.p
fkh-5	3.30735e-34	-10.5057	0	0.181	3.16943e-30	Qx.p
B0205.13	9.55894e-34	-7.34827	0.006	0.189	9.16033e-30	Qx.p
erh-2	1.07817e-33	2.20148	0.213	0.053	1.03321e-29	Qx.p
C03C10.5	1.1084e-33	-5.72124	0.004	0.187	1.06218e-29	Qx.p
cank-26	1.56376e-33	-3.42893	0.028	0.228	1.49856e-29	Qx.p
csc-1	6.10745e-33	2.59354	0.177	0.036	5.85277e-29	Qx.p
tyms-1	1.46493e-32	2.06887	0.235	0.067	1.40384e-28	Qx.p
capg-2	1.50148e-32	2.21216	0.22	0.06	1.43887e-28	Qx.p
npp-3	1.57151e-32	2.10581	0.235	0.068	1.50597e-28	Qx.p
C39E9.12	1.73931e-32	2.46359	0.2	0.049	1.66678e-28	Qx.p
lig-1	2.35623e-32	2.03204	0.246	0.075	2.25797e-28	Qx.p
aspm-1	3.3823e-32	2.23867	0.209	0.054	3.24126e-28	Qx.p
R05D7.3	5.56616e-32	-6.26839	0.003	0.175	5.33405e-28	Qx.p
cyp-31A2	5.9917e-32	-4.45065	0.008	0.187	5.74185e-28	Qx.p
WBGene00045410	6.72568e-32	2.18873	0.21	0.055	6.44522e-28	Qx.p
ima-2	2.47588e-31	2.82797	0.173	0.037	2.37264e-27	Qx.p
T01B7.9	3.36706e-31	-7.1286	0.001	0.169	3.22665e-27	Qx.p
F28E10.1	4.70685e-31	-10.2746	0	0.165	4.51057e-27	Qx.p
ncam-1	4.72732e-31	-6.56138	0.003	0.17	4.53019e-27	Qx.p
ttbk-7	5.0811e-31	-5.63358	0.004	0.173	4.86922e-27	Qx.p
K10D2.5	7.6322e-31	2.09901	0.225	0.066	7.31393e-27	Qx.p
pif-1	7.89091e-31	2.44877	0.174	0.037	7.56186e-27	Qx.p
Y26D4A.5	7.90048e-31	-7.21478	0.001	0.167	7.57103e-27	Qx.p
unc-85	9.89848e-31	2.48942	0.191	0.047	9.48571e-27	Qx.p
sws-1	1.23656e-30	2.55355	0.164	0.033	1.18499e-26	Qx.p
abts-4	1.24837e-30	2.05664	0.195	0.047	1.19632e-26	Qx.p
ZK1067.3	1.35282e-30	2.38917	0.2	0.052	1.29641e-26	Qx.p
flp-4	2.59803e-30	-8.77047	0.001	0.164	2.48969e-26	Qx.p
atm-1	2.71093e-30	2.36483	0.188	0.045	2.59789e-26	Qx.p
fmil-1	3.64875e-30	-5.00531	0.008	0.177	3.49659e-26	Qx.p
dut-1	3.92002e-30	2.47986	0.184	0.044	3.75655e-26	Qx.p
skpt-1	5.0715e-30	2.8379	0.167	0.036	4.86002e-26	Qx.p
C08F1.10	1.27592e-29	-10.7884	0	0.158	1.22272e-25	Qx.p
npp-12	1.6521e-29	2.05474	0.233	0.075	1.58321e-25	Qx.p
unc-36	2.37544e-29	-5.06626	0.004	0.165	2.27638e-25	Qx.p
F58E2.5	2.66945e-29	-7.3006	0.003	0.161	2.55814e-25	Qx.p
aakg-5	3.53501e-29	2.72074	0.153	0.03	3.3876e-25	Qx.p
zig-1	3.76648e-29	-2.87182	0.035	0.219	3.60941e-25	Qx.p
glb-1	3.89208e-29	-5.34723	0.004	0.164	3.72978e-25	Qx.p
ZK742.7	5.17605e-29	-6.95949	0.003	0.16	4.96021e-25	Qx.p
ins-18	6.24708e-29	-7.49458	0.001	0.157	5.98657e-25	Qx.p
F39H12.3	6.56424e-29	-10.1698	0	0.154	6.29051e-25	Qx.p
C05G5.3	6.73689e-29	-4.94951	0.008	0.17	6.45596e-25	Qx.p
Y38H6C.24	8.32325e-29	-6.99886	0.001	0.157	7.97617e-25	Qx.p
lact-1	8.61807e-29	-10.363	0	0.154	8.2587e-25	Qx.p
glr-1	1.52942e-28	-6.49256	0.003	0.158	1.46564e-24	Qx.p
R12B2.8	1.94768e-28	-10.1658	0	0.152	1.86646e-24	Qx.p
pnc-1	2.24332e-28	-4.14115	0.012	0.175	2.14978e-24	Qx.p
C48E7.1	3.62589e-28	4.50452	0.087	0.004	3.47469e-24	Qx.p
nlp-43	3.82886e-28	-5.25625	0.026	0.196	3.66919e-24	Qx.p
F54E4.3	6.41868e-28	-5.60105	0.003	0.155	6.15102e-24	Qx.p
dyf-5	7.14273e-28	-6.94063	0.001	0.152	6.84488e-24	Qx.p
mig-39	7.5475e-28	-10.1366	0	0.149	7.23276e-24	Qx.p
sri-47	1.17632e-27	-7.25055	0.001	0.151	1.12727e-23	Qx.p
atf-2	1.55867e-27	-6.56461	0.003	0.152	1.49368e-23	Qx.p
nex-4	2.02577e-27	-6.28842	0.004	0.155	1.94129e-23	Qx.p
ruvb-1	3.07306e-27	2.03608	0.203	0.059	2.94491e-23	Qx.p
hcp-1	3.47647e-27	2.01864	0.222	0.072	3.3315e-23	Qx.p
pkn-1	4.40166e-27	2.78736	0.135	0.024	4.21812e-23	Qx.p
ift-139	4.98249e-27	-9.91981	0	0.145	4.77472e-23	Qx.p
pri-2	5.11088e-27	2.59342	0.174	0.045	4.89776e-23	Qx.p
WBGene00014308	8.45195e-27	-4.23104	0.011	0.165	8.0995e-23	Qx.p
C24B5.1	9.03217e-27	-5.52073	0.003	0.149	8.65553e-23	Qx.p
Y37E3.30	1.14595e-26	2.0698	0.195	0.056	1.09817e-22	Qx.p
sas-5	1.14948e-26	2.05523	0.206	0.063	1.10154e-22	Qx.p
cwp-2	1.45799e-26	-10.4574	0	0.142	1.39719e-22	Qx.p
Y51H7C.3	1.66724e-26	-5.29217	0.006	0.153	1.59772e-22	Qx.p
elo-1	1.87723e-26	2.14979	0.196	0.058	1.79895e-22	Qx.p
che-11	2.01041e-26	-6.61914	0.001	0.145	1.92657e-22	Qx.p
tbb-4	2.49086e-26	-9.91675	0	0.141	2.387e-22	Qx.p
jac-1	2.54471e-26	-5.71587	0.004	0.149	2.4386e-22	Qx.p
F07C3.2	2.75022e-26	-7.20884	0.001	0.143	2.63554e-22	Qx.p
Y71F9AL.6	3.14071e-26	-7.2881	0.001	0.143	3.00974e-22	Qx.p
unc-1	4.25181e-26	-10.0673	0	0.14	4.07451e-22	Qx.p
DH11.5	4.25181e-26	-9.98903	0	0.14	4.07451e-22	Qx.p
prkl-1	4.40734e-26	-5.89567	0.004	0.148	4.22356e-22	Qx.p
B0205.14	5.55325e-26	-10.7872	0	0.139	5.32168e-22	Qx.p
lgc-41	7.25151e-26	-9.9106	0	0.139	6.94912e-22	Qx.p
rfc-3	1.05097e-25	2.26041	0.18	0.049	1.00715e-21	Qx.p
ZK867.2	1.2357e-25	-10.2469	0	0.137	1.18417e-21	Qx.p
F25H2.6	1.47519e-25	-2.28563	0.054	0.234	1.41368e-21	Qx.p
C06E7.4	1.57767e-25	-2.61683	0.04	0.21	1.51188e-21	Qx.p
scp-1	1.62945e-25	-3.22805	0.044	0.213	1.5615e-21	Qx.p
psf-3	1.98582e-25	2.45215	0.156	0.037	1.90301e-21	Qx.p
C14A11.5	2.74441e-25	-9.89171	0	0.136	2.62997e-21	Qx.p
C24A3.2	3.45696e-25	-6.85241	0.001	0.138	3.31281e-21	Qx.p
arrd-4	4.66674e-25	-9.82742	0	0.134	4.47214e-21	Qx.p
ZK682.7	6.08357e-25	-9.79116	0	0.134	5.82989e-21	Qx.p
homt-1	6.25473e-25	2.02186	0.182	0.052	5.99391e-21	Qx.p
bbs-1	7.92889e-25	-9.80325	0	0.133	7.59825e-21	Qx.p
hot-4	1.03318e-24	-9.89618	0	0.133	9.90093e-21	Qx.p
C04A11.2	1.09682e-24	-2.13257	0.062	0.24	1.05108e-20	Qx.p
xbx-1	1.23295e-24	-6.85962	0.001	0.135	1.18153e-20	Qx.p
ilcr-1	1.346e-24	-9.96519	0	0.132	1.28987e-20	Qx.p
rbf-1	2.01379e-24	-6.01063	0.003	0.137	1.92982e-20	Qx.p
inx-12	2.21849e-24	2.49993	0.164	0.044	2.12598e-20	Qx.p
clsp-1	3.29711e-24	2.01138	0.175	0.05	3.15962e-20	Qx.p
ZC443.4	6.55185e-24	-9.82794	0	0.128	6.27864e-20	Qx.p
snt-4	6.55185e-24	-10.2347	0	0.128	6.27864e-20	Qx.p
C49F5.6	8.54161e-24	3.40423	0.094	0.011	8.18542e-20	Qx.p
C10C5.7	1.10853e-23	-10.5935	0	0.127	1.0623e-19	Qx.p
maph-9	1.39084e-23	-5.74687	0.003	0.133	1.33284e-19	Qx.p
Y51H4A.15	1.39341e-23	2.31334	0.153	0.039	1.3353e-19	Qx.p
inx-13	1.40469e-23	2.71181	0.131	0.028	1.34611e-19	Qx.p
glna-3	1.44146e-23	-10.1353	0	0.127	1.38135e-19	Qx.p
F54E12.2	1.91683e-23	2.65351	0.142	0.034	1.8369e-19	Qx.p
lido-9	2.54907e-23	2.04454	0.178	0.054	2.44278e-19	Qx.p
tmem-138	3.1654e-23	-9.59378	0	0.125	3.03341e-19	Qx.p
pid-3	3.67652e-23	2.07876	0.188	0.06	3.52321e-19	Qx.p
Y55B1BL.1	4.84828e-23	5.14027	0.069	0.003	4.6461e-19	Qx.p
sgt-1	4.86314e-23	-2.74483	0.028	0.177	4.66034e-19	Qx.p
T03G11.3	5.94806e-23	-4.89791	0.004	0.133	5.70002e-19	Qx.p
cps-6	6.09193e-23	2.00683	0.184	0.058	5.8379e-19	Qx.p
WBGene00017849	6.28389e-23	-3.71593	0.014	0.151	6.02185e-19	Qx.p
orc-3	6.97386e-23	2.27896	0.17	0.051	6.68305e-19	Qx.p
C40A11.6	7.59541e-23	-5.4185	0.004	0.131	7.27868e-19	Qx.p
sad-1	7.9073e-23	-3.99947	0.01	0.143	7.57757e-19	Qx.p
mex-3	8.22171e-23	2.04101	0.214	0.08	7.87887e-19	Qx.p
Y106G6G.2	1.04653e-22	-5.8586	0.003	0.128	1.00289e-18	Qx.p
ceh-48	1.14575e-22	-3.65863	0.012	0.147	1.09798e-18	Qx.p
Y37D8A.16	1.66103e-22	-5.42359	0.003	0.127	1.59176e-18	Qx.p
WBGene00050903	1.8608e-22	-7.03903	0.001	0.123	1.78321e-18	Qx.p
aex-6	1.96983e-22	-9.54417	0	0.12	1.88769e-18	Qx.p
ctf-4	2.03539e-22	2.07835	0.178	0.055	1.95051e-18	Qx.p
pghm-1	2.16223e-22	-5.27444	0.004	0.129	2.07206e-18	Qx.p
nphp-2	2.4759e-22	-5.84457	0.003	0.126	2.37266e-18	Qx.p
lipl-7	2.97428e-22	-3.24733	0.025	0.166	2.85025e-18	Qx.p
magi-1	3.31502e-22	-9.64691	0	0.119	3.17678e-18	Qx.p
F10E7.9	3.31502e-22	-9.62344	0	0.119	3.17678e-18	Qx.p
M01H9.10	4.81124e-22	-5.73164	0.001	0.122	4.61061e-18	Qx.p
eps-8	6.55127e-22	2.59499	0.134	0.032	6.27808e-18	Qx.p
kin-1	7.8626e-22	-5.5023	0.003	0.123	7.53473e-18	Qx.p
unc-2	7.86546e-22	-4.66737	0.006	0.129	7.53747e-18	Qx.p
cam-1	7.94003e-22	-2.00951	0.048	0.205	7.60893e-18	Qx.p
slo-1	8.34017e-22	-6.82084	0.001	0.12	7.99238e-18	Qx.p
grdn-1	9.20842e-22	-3.85138	0.01	0.137	8.82443e-18	Qx.p
ida-1	2.08732e-21	-6.54103	0.001	0.118	2.00027e-17	Qx.p
mak-1	2.16756e-21	-2.70846	0.029	0.17	2.07717e-17	Qx.p
sas-4	2.35114e-21	2.19022	0.163	0.049	2.25309e-17	Qx.p
test-1	3.77125e-21	-6.57339	0.003	0.119	3.61399e-17	Qx.p
C44B11.1	4.89024e-21	-6.02759	0.001	0.116	4.68631e-17	Qx.p
ZC13.2	5.72139e-21	-9.56861	0	0.113	5.48281e-17	Qx.p
spp-22	5.72139e-21	-9.52405	0	0.113	5.48281e-17	Qx.p
lron-3	5.78007e-21	-5.09886	0.003	0.119	5.53905e-17	Qx.p
unc-41	6.30377e-21	-5.80439	0.001	0.116	6.0409e-17	Qx.p
kbp-1	7.66487e-21	2.03692	0.148	0.04	7.34525e-17	Qx.p
egl-3	8.3276e-21	-4.43337	0.007	0.126	7.98034e-17	Qx.p
sng-1	9.57805e-21	-9.53842	0	0.111	9.17865e-17	Qx.p
arl-3.1	0	6.22206	0.979	0.039	0	Qx.ap
mks-2.1	0	7.79507	0.94	0.014	0	Qx.ap
dyf-6.1	0	6.60153	0.972	0.049	0	Qx.ap
pdl-1.1	0	5.37885	0.969	0.082	0	Qx.ap
fmi-1.1	0	4.32978	0.978	0.096	0	Qx.ap
mksr-2.1	0	7.32887	0.899	0.017	0	Qx.ap
daf-25.1	0	5.36312	0.969	0.087	0	Qx.ap
gcy-37.1	0	8.98778	0.889	0.012	0	Qx.ap
F49H12.4.1	0	8.40096	0.88	0.01	0	Qx.ap
gcy-32.1	0	9.88223	0.864	0.008	0	Qx.ap
gcy-36.1	0	4.13993	0.991	0.148	0	Qx.ap
gcy-35.1	0	4.60182	0.961	0.123	0	Qx.ap
K07C11.10.1	0	7.68498	0.845	0.008	0	Qx.ap
tmem-231.1	0	3.98585	0.968	0.157	0	Qx.ap
nphp-1.1	0	5.29942	0.847	0.036	0	Qx.ap
sbt-1.1	0	5.48348	0.838	0.028	0	Qx.ap
mksr-1.1	0	8.45102	0.812	0.005	0	Qx.ap
C27A2.8.1	0	5.23434	0.996	0.189	0	Qx.ap
ifta-2.1	0	7.75222	0.814	0.012	0	Qx.ap
dylt-2.1	0	6.6999	0.816	0.015	0	Qx.ap
tmem-218.1	0	7.42037	0.798	0.009	0	Qx.ap
ZK616.1.1	0	10.4358	0.794	0.006	0	Qx.ap
jbts-14.1	0	4.03207	0.846	0.058	0	Qx.ap
ceph-41.1	0	8.76812	0.794	0.007	0	Qx.ap
WBGene00014307.1	0	4.52135	0.89	0.108	0	Qx.ap
ift-81.1	0	8.29536	0.769	0.006	0	Qx.ap
T04C12.9.1	0	9.81651	0.766	0.006	0	Qx.ap
ift-20.1	0	5.45174	0.787	0.028	0	Qx.ap
F49E12.8.1	0	9.1542	0.762	0.008	0	Qx.ap
F58B4.2.1	0	9.06939	0.774	0.021	0	Qx.ap
F48E3.9.1	0	5.01933	0.791	0.042	0	Qx.ap
mks-5.1	0	6.06699	0.757	0.015	0	Qx.ap
che-2.1	0	4.11243	1	0.323	0	Qx.ap
msa-1.1	0	3.36141	0.993	0.401	0	Qx.ap
act-4	0	-2.52961	0.844	0.998	0	Qx.ap
rpl-12	2.89755e-307	-3.12888	0.623	0.984	2.77672e-303	Qx.ap
R01H2.8.1	1.52406e-306	5.01467	0.795	0.051	1.46051e-302	Qx.ap
tbb-2	7.88303e-306	-3.16352	0.478	0.97	7.55431e-302	Qx.ap
bbs-9.1	1.37695e-291	5.12607	0.752	0.033	1.31953e-287	Qx.ap
T01D3.1.1	1.03409e-290	10.3605	0.696	0.003	9.90966e-287	Qx.ap
gcy-34.1	1.24647e-290	6.1985	0.728	0.024	1.19449e-286	Qx.ap
che-13.1	2.28846e-290	7.66786	0.702	0.007	2.19304e-286	Qx.ap
ctsa-1.1	5.66488e-290	-2.90269	0.596	0.988	5.42866e-286	Qx.ap
sti-1.1	1.71636e-288	2.97689	0.927	0.27	1.64479e-284	Qx.ap
dyf-18.1	5.45192e-284	9.81622	0.683	0.003	5.22458e-280	Qx.ap
osm-5.1	1.08743e-281	7.52225	0.687	0.007	1.04208e-277	Qx.ap
his-24	3.06143e-281	-3.93243	0.724	0.968	2.93377e-277	Qx.ap
guk-1.1	4.30851e-279	4.68287	0.78	0.084	4.12885e-275	Qx.ap
T02G5.3.1	3.64035e-278	8.33906	0.676	0.005	3.48854e-274	Qx.ap
arcp-1.1	7.87233e-276	10.7738	0.668	0.003	7.54406e-272	Qx.ap
Y44A6D.2.1	2.16247e-275	4.5386	0.779	0.084	2.0723e-271	Qx.ap
asp-4	5.04755e-274	-3.72576	0.276	0.913	4.83707e-270	Qx.ap
tent-5.1	5.69448e-274	2.50201	0.972	0.443	5.45702e-270	Qx.ap
hsp-70.1	1.45841e-272	3.41285	0.891	0.205	1.39759e-268	Qx.ap
cab-1.1	8.54679e-270	5.56994	0.69	0.024	8.19039e-266	Qx.ap
Y97E10C.1.1	5.2547e-267	4.20504	0.748	0.056	5.03558e-263	Qx.ap
F01E11.3.1	5.57298e-267	5.73	0.688	0.023	5.34059e-263	Qx.ap
R07E5.17.1	4.96565e-264	4.07163	0.749	0.06	4.75858e-260	Qx.ap
hmg-1.1	2.39421e-262	-2.2377	0.673	0.977	2.29437e-258	Qx.ap
rbm-3.2	2.13556e-258	-2.79939	0.583	0.944	2.0465e-254	Qx.ap
bbs-4.1	7.80194e-258	6.94584	0.648	0.01	7.4766e-254	Qx.ap
syd-9.1	1.17716e-256	2.56906	0.946	0.303	1.12807e-252	Qx.ap
tctn-1.1	1.73461e-253	4.68701	0.696	0.039	1.66227e-249	Qx.ap
mks-3.1	7.07061e-251	6.66466	0.636	0.011	6.77577e-247	Qx.ap
arl-13.1	6.80317e-244	5.86701	0.634	0.017	6.51947e-240	Qx.ap
T10B5.4.1	9.26842e-244	5.55751	0.644	0.022	8.88192e-240	Qx.ap
T19D12.6.1	3.31963e-243	4.29759	0.691	0.047	3.1812e-239	Qx.ap
mks-6.1	1.77817e-234	5.61477	0.622	0.021	1.70402e-230	Qx.ap
mks-1.1	4.36789e-231	10.9717	0.579	0.001	4.18575e-227	Qx.ap
egl-21.1	2.51787e-230	6.94305	0.587	0.006	2.41287e-226	Qx.ap
ptb-1.1	7.74651e-230	9.72252	0.578	0.002	7.42348e-226	Qx.ap
flp-14.1	5.6813e-227	7.65179	0.603	0.021	5.44439e-223	Qx.ap
mam-8.1	1.37911e-226	4.51576	0.655	0.046	1.3216e-222	Qx.ap
F38B6.6.1	7.32318e-226	4.66657	0.622	0.026	7.0178e-222	Qx.ap
sri-48.1	5.45046e-225	9.15144	0.569	0.003	5.22317e-221	Qx.ap
Y55D5A.1.1	1.35366e-223	8.18817	0.569	0.004	1.29721e-219	Qx.ap
ZC449.5.1	1.78859e-222	7.39011	0.566	0.003	1.714e-218	Qx.ap
tba-1	4.13519e-222	-2.26171	0.46	0.931	3.96275e-218	Qx.ap
egl-13.1	1.47901e-221	2.19984	0.86	0.146	1.41733e-217	Qx.ap
bbs-5.1	1.38969e-220	6.35609	0.576	0.01	1.33174e-216	Qx.ap
aqp-12.1	2.04994e-218	8.25838	0.559	0.004	1.96446e-214	Qx.ap
osm-6.1	1.35914e-216	4.61159	0.609	0.028	1.30246e-212	Qx.ap
cng-1.1	5.95085e-216	8.36825	0.552	0.003	5.7027e-212	Qx.ap
C46C11.3.1	7.69578e-215	7.30837	0.557	0.008	7.37487e-211	Qx.ap
gcy-25.1	1.42968e-214	8.89695	0.549	0.003	1.37007e-210	Qx.ap
rpl-7A	5.23303e-214	-3.39287	0.303	0.838	5.01481e-210	Qx.ap
Y17D7B.10.1	3.39993e-211	10.9143	0.539	0.002	3.25815e-207	Qx.ap
Y102A11A.9.1	3.3832e-210	8.46372	0.538	0.002	3.24213e-206	Qx.ap
gcy-33.1	3.58715e-210	11.5809	0.539	0.003	3.43757e-206	Qx.ap
K09G1.1.1	2.47693e-208	7.93091	0.539	0.005	2.37364e-204	Qx.ap
gnrr-2.1	7.30921e-208	5.36771	0.571	0.019	7.00441e-204	Qx.ap
ifta-1.1	3.09704e-206	6.53987	0.544	0.008	2.9679e-202	Qx.ap
cav-1	2.04097e-204	-2.66582	0.446	0.87	1.95587e-200	Qx.ap
ZK930.6.1	2.49724e-204	-3.67261	0.198	0.788	2.39311e-200	Qx.ap
Y75B8A.18	3.4813e-204	-6.05945	0.026	0.674	3.33613e-200	Qx.ap
T02E9.5.1	4.14182e-202	3.36143	0.644	0.056	3.96911e-198	Qx.ap
bbs-8.1	5.10278e-202	7.21424	0.529	0.006	4.88999e-198	Qx.ap
mix-1	2.48731e-196	-3.65014	0.148	0.744	2.38359e-192	Qx.ap
xbx-4.1	2.08312e-194	5.10938	0.548	0.023	1.99626e-190	Qx.ap
che-3.1	3.66677e-193	9.53617	0.5	0.001	3.51387e-189	Qx.ap
ift-74.1	9.40284e-193	10.2167	0.498	0.001	9.01075e-189	Qx.ap
mec-12.1	1.23541e-191	3.83844	0.567	0.031	1.1839e-187	Qx.ap
htz-1	3.19374e-190	-2.7488	0.296	0.815	3.06056e-186	Qx.ap
ccep-290.1	5.30632e-190	4.19715	0.576	0.039	5.08504e-186	Qx.ap
C43H6.6.1	1.40081e-189	8.26667	0.496	0.003	1.3424e-185	Qx.ap
flp-5.1	1.17384e-188	8.69734	0.533	0.026	1.1249e-184	Qx.ap
eef-1A.1	1.35995e-188	-2.89677	0.271	0.806	1.30324e-184	Qx.ap
cla-1.1	6.84035e-188	3.53167	0.613	0.059	6.55511e-184	Qx.ap
dyf-7.1	1.66676e-187	13.5168	0.485	0	1.59726e-183	Qx.ap
ZK470.14.1	1.79436e-186	7.8741	0.49	0.003	1.71954e-182	Qx.ap
rpl-32	1.2371e-185	-2.95042	0.279	0.801	1.18552e-181	Qx.ap
eef-2	8.06872e-185	-2.36673	0.416	0.855	7.73226e-181	Qx.ap
wdr-60.1	1.03064e-184	5.34601	0.517	0.017	9.8766e-181	Qx.ap
max-1.1	2.07714e-183	4.49112	0.53	0.022	1.99053e-179	Qx.ap
hil-2	2.99707e-181	-3.0625	0.704	0.927	2.87209e-177	Qx.ap
rpl-17	3.3843e-181	-2.79925	0.359	0.824	3.24317e-177	Qx.ap
pqn-59	2.56092e-180	-2.51189	0.306	0.823	2.45413e-176	Qx.ap
lfi-1.1	8.3239e-179	4.04493	0.514	0.017	7.97679e-175	Qx.ap
nphp-4.1	3.93145e-178	3.73898	0.569	0.046	3.7675e-174	Qx.ap
ZK813.5.1	4.36586e-177	7.13725	0.474	0.006	4.1838e-173	Qx.ap
knl-2	6.89719e-175	-5.23454	0.037	0.62	6.60957e-171	Qx.ap
dyf-1.1	2.80907e-174	3.92204	0.564	0.053	2.69193e-170	Qx.ap
rpl-41.2	1.51019e-173	-2.93709	0.295	0.782	1.44721e-169	Qx.ap
casy-1.1	5.5111e-173	4.65663	0.511	0.024	5.28128e-169	Qx.ap
M01H9.4.1	8.90948e-172	2.30697	0.733	0.163	8.53796e-168	Qx.ap
rnr-1	6.26294e-171	-6.4895	0.02	0.593	6.00177e-167	Qx.ap
T01D3.3.1	1.25257e-168	8.85694	0.448	0.002	1.20034e-164	Qx.ap
rps-18	6.07513e-168	-3.66754	0.159	0.693	5.8218e-164	Qx.ap
C33A12.4.1	5.21622e-167	6.22377	0.45	0.004	4.9987e-163	Qx.ap
ric-4.1	1.02237e-165	3.69738	0.548	0.052	9.79733e-162	Qx.ap
flp-21.1	3.87345e-163	8.20758	0.447	0.008	3.71193e-159	Qx.ap
F46C5.2.1	1.37947e-161	4.10428	0.505	0.032	1.32195e-157	Qx.ap
abts-1.1	2.32378e-159	5.26987	0.463	0.017	2.22688e-155	Qx.ap
bbs-2.1	1.74281e-156	7.79447	0.423	0.003	1.67014e-152	Qx.ap
dmd-6.1	1.61184e-155	4.00831	0.496	0.035	1.54463e-151	Qx.ap
pag-3.1	1.39245e-154	8.82259	0.415	0.001	1.33438e-150	Qx.ap
daf-10.1	1.98523e-154	4.6486	0.463	0.021	1.90245e-150	Qx.ap
his-32	3.5166e-154	-5.34069	0.05	0.581	3.36996e-150	Qx.ap
tba-2	4.33231e-152	-4.15745	0.07	0.6	4.15165e-148	Qx.ap
F59B10.2.1	6.82447e-152	6.72645	0.418	0.005	6.53989e-148	Qx.ap
rab-19.1	1.81099e-151	3.26342	0.553	0.07	1.73547e-147	Qx.ap
rpl-36	4.25297e-148	-2.94794	0.216	0.701	4.07562e-144	Qx.ap
his-60	2.53702e-147	-4.22717	0.086	0.602	2.43122e-143	Qx.ap
hil-3	5.42455e-147	-3.16926	0.457	0.82	5.19834e-143	Qx.ap
top-2.1	4.24679e-145	-5.73405	0.018	0.531	4.0697e-141	Qx.ap
cdk-1.1	7.1843e-145	-6.50867	0.014	0.522	6.88471e-141	Qx.ap
F56H9.2.1	2.04851e-144	-4.09748	0.084	0.593	1.96308e-140	Qx.ap
eef-1B.1	6.08263e-144	-2.99935	0.246	0.71	5.82899e-140	Qx.ap
aldo-2	7.99506e-143	-2.92597	0.205	0.688	7.66167e-139	Qx.ap
gasr-8.1	7.08632e-142	3.45867	0.503	0.055	6.79082e-138	Qx.ap
fkb-2.1	2.13601e-141	-3.77572	0.105	0.601	2.04694e-137	Qx.ap
C54C6.6.1	2.51565e-141	2.78788	0.597	0.118	2.41075e-137	Qx.ap
eef-1G	3.10774e-141	-2.54271	0.269	0.728	2.97815e-137	Qx.ap
pde-1.1	5.20451e-141	8.60959	0.39	0.005	4.98748e-137	Qx.ap
Y54E10BL.3.1	5.37159e-141	3.87577	0.462	0.033	5.1476e-137	Qx.ap
mec-8.1	8.99848e-141	4.4701	0.431	0.02	8.62324e-137	Qx.ap
tppp-1.1	9.29887e-140	3.12906	0.584	0.123	8.91111e-136	Qx.ap
Y51H4A.1.1	2.05264e-139	2.28404	0.607	0.102	1.96704e-135	Qx.ap
nmy-2	4.82051e-139	-3.90836	0.073	0.573	4.6195e-135	Qx.ap
Y45G5AM.7	9.48904e-138	-4.07857	0.065	0.564	9.09334e-134	Qx.ap
F18A11.5.1	1.8317e-137	5.14499	0.413	0.017	1.75532e-133	Qx.ap
tmem-17.1	3.20322e-136	5.03553	0.41	0.017	3.06965e-132	Qx.ap
rfc-4.1	4.29613e-136	-5.62539	0.019	0.508	4.11698e-132	Qx.ap
T27C4.1.1	5.51848e-136	5.41378	0.391	0.008	5.28836e-132	Qx.ap
ptp-3.1	9.05323e-136	4.95031	0.407	0.017	8.67571e-132	Qx.ap
rab-28.1	8.88163e-135	7.93554	0.37	0.002	8.51127e-131	Qx.ap
rpl-18	2.57301e-134	-3.16278	0.155	0.632	2.46572e-130	Qx.ap
F53G12.4.1	4.51799e-134	6.0784	0.383	0.008	4.32959e-130	Qx.ap
daf-19.1	1.33194e-133	2.14008	0.596	0.107	1.2764e-129	Qx.ap
dyf-19.1	5.98723e-133	7.3122	0.369	0.003	5.73756e-129	Qx.ap
E04F6.10.1	3.96026e-132	5.86956	0.387	0.012	3.79511e-128	Qx.ap
snr-3	4.43129e-132	-3.46874	0.089	0.582	4.2465e-128	Qx.ap
F21D12.3.1	8.49643e-132	4.4681	0.4	0.015	8.14213e-128	Qx.ap
pab-1	1.20696e-130	-2.63015	0.196	0.664	1.15663e-126	Qx.ap
attf-2	5.9857e-130	-2.8473	0.151	0.632	5.73609e-126	Qx.ap
tax-6.1	2.48405e-129	5.13919	0.38	0.01	2.38047e-125	Qx.ap
ZK792.7.1	5.77149e-129	2.77856	0.534	0.089	5.53081e-125	Qx.ap
tmem-107.1	4.41869e-127	4.63431	0.398	0.021	4.23443e-123	Qx.ap
W04B5.8.1	5.36143e-127	2.31255	0.59	0.115	5.13786e-123	Qx.ap
cdkl-1.1	3.72223e-126	8.7209	0.348	0.001	3.56701e-122	Qx.ap
cdh-12.1	3.94113e-126	8.46481	0.349	0.002	3.77679e-122	Qx.ap
R09F10.5.1	4.98021e-126	5.90185	0.36	0.006	4.77254e-122	Qx.ap
tbc-18.1	5.7375e-125	6.41028	0.355	0.006	5.49824e-121	Qx.ap
Y45G5AM.6.1	6.23436e-125	5.53566	0.37	0.011	5.97438e-121	Qx.ap
bkip-1.1	8.0763e-125	2.29612	0.557	0.092	7.73952e-121	Qx.ap
chp-1.1	1.82919e-124	2.97471	0.521	0.094	1.75291e-120	Qx.ap
R05H5.3.1	3.92212e-123	-6.05606	0.016	0.467	3.75857e-119	Qx.ap
dpy-20.1	1.19424e-122	3.03713	0.503	0.084	1.14444e-118	Qx.ap
mapk-15.1	4.16499e-122	5.9864	0.351	0.006	3.99131e-118	Qx.ap
C39D10.5.1	2.2714e-121	7.59936	0.339	0.003	2.17669e-117	Qx.ap
Y69A2AR.28	6.20234e-121	-5.70892	0.014	0.461	5.94371e-117	Qx.ap
rpl-43	6.76695e-121	-2.93911	0.161	0.61	6.48477e-117	Qx.ap
rpl-10	2.45168e-120	-2.96678	0.167	0.612	2.34944e-116	Qx.ap
eva-1.1	1.18761e-118	5.46913	0.345	0.006	1.13808e-114	Qx.ap
talp-3.1	2.18907e-118	4.70519	0.367	0.016	2.09779e-114	Qx.ap
C09D4.2	2.52389e-118	-4.49048	0.065	0.513	2.41864e-114	Qx.ap
dyf-3.1	2.05354e-116	7.26751	0.328	0.003	1.96791e-112	Qx.ap
hot-3.1	2.89465e-116	7.93661	0.322	0.001	2.77394e-112	Qx.ap
osm-12.1	9.12909e-116	6.66197	0.33	0.004	8.74841e-112	Qx.ap
K09F6.13.1	5.44185e-114	4.74983	0.373	0.024	5.21493e-110	Qx.ap
fkh-5.1	1.59509e-113	8.12878	0.317	0.001	1.52858e-109	Qx.ap
Y54F10AR.1.1	2.39573e-113	4.46599	0.366	0.021	2.29582e-109	Qx.ap
B0205.13.1	2.49776e-113	8.2643	0.328	0.006	2.3936e-109	Qx.ap
che-10.1	4.26686e-113	2.31148	0.615	0.179	4.08893e-109	Qx.ap
rps-8	1.81454e-111	-3.27355	0.137	0.56	1.73887e-107	Qx.ap
pgal-1.1	5.40874e-110	6.53778	0.319	0.006	5.18319e-106	Qx.ap
swsn-4	2.20266e-109	-2.23205	0.228	0.659	2.1108e-105	Qx.ap
F53H1.4	5.18238e-109	-4.29139	0.04	0.463	4.96627e-105	Qx.ap
mec-7	4.03463e-108	-8.054	0.009	0.414	3.86638e-104	Qx.ap
lsm-5	5.18327e-108	-2.46284	0.183	0.614	4.96713e-104	Qx.ap
rpl-20	5.89451e-108	-3.22186	0.118	0.542	5.64871e-104	Qx.ap
hel-1	6.38052e-108	-2.42454	0.193	0.614	6.11446e-104	Qx.ap
C03C10.5.1	1.43923e-107	5.94524	0.32	0.008	1.37921e-103	Qx.ap
rpl-5	4.03576e-107	-2.89302	0.144	0.564	3.86747e-103	Qx.ap
rab-3.1	1.46004e-106	4.4318	0.328	0.01	1.39916e-102	Qx.ap
rpl-16	1.50562e-106	-3.44329	0.091	0.511	1.44283e-102	Qx.ap
T01B7.9.1	1.99255e-105	8.08676	0.297	0.001	1.90946e-101	Qx.ap
Y26D4A.5.1	2.56259e-105	9.03124	0.295	0.001	2.45573e-101	Qx.ap
ncam-1.1	5.98666e-105	7.68136	0.299	0.003	5.73701e-101	Qx.ap
R05D7.3.1	1.02074e-104	6.46142	0.304	0.005	9.78179e-101	Qx.ap
rps-1	7.74774e-104	-3.10368	0.138	0.55	7.42466e-100	Qx.ap
F32H5.3.1	1.52593e-103	-6.22324	0.02	0.418	1.46229e-99	Qx.ap
prmt-1	3.54625e-103	-3.5509	0.065	0.481	3.39837e-99	Qx.ap
hphd-1.1	8.04109e-103	-8.71936	0.005	0.394	7.70578e-99	Qx.ap
ani-1	9.60009e-103	-6.38289	0.007	0.399	9.19977e-99	Qx.ap
nlp-43.1	1.06455e-102	6.53902	0.334	0.021	1.02016e-98	Qx.ap
glb-24.1	3.60969e-102	3.47606	0.372	0.035	3.45916e-98	Qx.ap
flp-4.1	5.20594e-102	7.1385	0.288	0.001	4.98885e-98	Qx.ap
let-418	8.35846e-102	-2.67422	0.132	0.552	8.00991e-98	Qx.ap
rpl-1	1.75542e-101	-3.58659	0.097	0.499	1.68222e-97	Qx.ap
rpl-39	9.09029e-101	-2.9455	0.136	0.542	8.71123e-97	Qx.ap
W05H7.1.1	2.38196e-100	3.47461	0.38	0.042	2.28264e-96	Qx.ap
pdi-3	3.9547e-100	-2.11322	0.214	0.629	3.78979e-96	Qx.ap
rps-23	8.68288e-100	-3.37848	0.105	0.503	8.32081e-96	Qx.ap
unc-43	1.66884e-99	2.09696	0.57	0.154	1.59925e-95	Qx.ap
T08G11.1	2.73084e-99	-2.78128	0.137	0.542	2.61696e-95	Qx.ap
cyd-1.1	6.35106e-99	-7.44508	0.007	0.386	6.08622e-95	Qx.ap
kin-3	1.27319e-98	-2.3341	0.189	0.596	1.2201e-94	Qx.ap
plk-1.1	1.56154e-98	-5.92916	0.011	0.391	1.49643e-94	Qx.ap
atf-4.1	2.42094e-98	3.23014	0.384	0.046	2.31999e-94	Qx.ap
Y38H6C.24.1	3.25308e-98	8.81532	0.277	0.001	3.11743e-94	Qx.ap
cdl-1.1	8.57526e-98	-6.57373	0.011	0.386	8.21768e-94	Qx.ap
pezo-1.1	1.8678e-97	-5.31026	0.019	0.4	1.78991e-93	Qx.ap
ins-18.1	2.76575e-97	6.20218	0.277	0.001	2.65042e-93	Qx.ap
glr-1.1	2.79277e-97	8.02325	0.278	0.002	2.67631e-93	Qx.ap
tbc-7.1	4.44732e-97	2.99517	0.38	0.042	4.26187e-93	Qx.ap
rnr-2	7.99178e-97	-2.70215	0.174	0.567	7.65852e-93	Qx.ap
ZK742.7.1	1.03292e-96	7.99696	0.28	0.003	9.89844e-93	Qx.ap
rpl-2	2.2143e-96	-2.46973	0.212	0.595	2.12197e-92	Qx.ap
F28E10.1.1	2.71995e-96	5.8955	0.284	0.005	2.60653e-92	Qx.ap
F39H12.3.1	2.87342e-96	9.82153	0.271	0.001	2.7536e-92	Qx.ap
cnb-1.1	3.16757e-96	2.49553	0.472	0.098	3.03548e-92	Qx.ap
rps-4	6.58723e-96	-3.31095	0.09	0.485	6.31254e-92	Qx.ap
tbb-1	8.27389e-96	-3.38307	0.084	0.475	7.92887e-92	Qx.ap
lact-1.1	1.03296e-95	8.90564	0.27	0.001	9.89886e-92	Qx.ap
nog-1	2.63017e-95	-2.41572	0.171	0.573	2.52049e-91	Qx.ap
glb-1.1	6.49923e-95	6.12537	0.283	0.006	6.22821e-91	Qx.ap
rpl-19	9.3974e-95	-2.48526	0.181	0.568	9.00553e-91	Qx.ap
ncbp-2	1.14428e-94	-2.53065	0.145	0.546	1.09656e-90	Qx.ap
rps-5	1.32382e-94	-3.0797	0.119	0.508	1.26862e-90	Qx.ap
rps-20	5.29396e-94	-2.86112	0.138	0.528	5.0732e-90	Qx.ap
dyf-5.1	1.07896e-93	7.78779	0.267	0.001	1.03397e-89	Qx.ap
sri-47.1	4.86014e-93	8.5552	0.265	0.001	4.65748e-89	Qx.ap
pnc-1.1	1.05736e-92	4.6865	0.298	0.014	1.01327e-88	Qx.ap
smc-3	1.78586e-92	-4.10984	0.04	0.415	1.71139e-88	Qx.ap
rpl-35	1.94272e-92	-3.029	0.115	0.5	1.86171e-88	Qx.ap
sma-1.1	2.15272e-92	-6.58104	0.006	0.365	2.06296e-88	Qx.ap
cyb-3	2.57461e-92	-3.87739	0.046	0.423	2.46725e-88	Qx.ap
R04B3.2	2.97231e-92	-3.66496	0.054	0.436	2.84837e-88	Qx.ap
nex-4.1	3.10481e-92	7.26809	0.27	0.004	2.97533e-88	Qx.ap
unc-104.1	8.6768e-92	3.76083	0.309	0.017	8.31498e-88	Qx.ap
fmil-1.1	1.15967e-91	4.90791	0.296	0.015	1.11131e-87	Qx.ap
C24B5.1.1	3.04889e-91	7.04585	0.263	0.002	2.92175e-87	Qx.ap
rps-15	4.85101e-91	-3.26105	0.104	0.479	4.64873e-87	Qx.ap
R12B2.8.1	1.10002e-90	5.87643	0.264	0.003	1.05415e-86	Qx.ap
C03A3.1.1	6.04373e-90	2.38664	0.391	0.054	5.79171e-86	Qx.ap
ift-139.1	1.10454e-89	9.53473	0.254	0.001	1.05848e-85	Qx.ap
C05G5.3.1	5.33385e-89	4.81377	0.286	0.013	5.11143e-85	Qx.ap
Y51H7C.3.1	5.54624e-89	6.22185	0.266	0.006	5.31496e-85	Qx.ap
dma-1.1	6.49857e-89	2.6162	0.434	0.087	6.22758e-85	Qx.ap
rpl-7	7.85481e-89	-3.26223	0.098	0.47	7.52727e-85	Qx.ap
che-11.1	7.94934e-89	7.81882	0.254	0.001	7.61785e-85	Qx.ap
rps-24	8.61844e-89	-3.05243	0.119	0.492	8.25905e-85	Qx.ap
rps-14	1.1453e-88	-3.38315	0.109	0.473	1.09754e-84	Qx.ap
rpl-21	1.43428e-88	-2.84528	0.119	0.496	1.37447e-84	Qx.ap
tbb-4.1	2.47293e-88	11.7332	0.249	0	2.36981e-84	Qx.ap
cwp-2.1	6.86244e-88	8.21906	0.25	0.001	6.57628e-84	Qx.ap
rpl-3	7.07691e-88	-3.30678	0.109	0.476	6.7818e-84	Qx.ap
rps-9	1.64054e-87	-2.80721	0.153	0.517	1.57213e-83	Qx.ap
B0205.14.1	4.09271e-87	12.6037	0.246	0	3.92204e-83	Qx.ap
rps-30	8.37508e-87	-2.92833	0.118	0.487	8.02584e-83	Qx.ap
unc-1.1	3.18394e-86	7.77197	0.246	0.001	3.05117e-82	Qx.ap
somi-1.1	6.95923e-86	3.35414	0.317	0.028	6.66903e-82	Qx.ap
kap-1.1	9.16642e-86	2.51682	0.38	0.054	8.78418e-82	Qx.ap
tost-1.1	9.74962e-86	-6.59414	0.006	0.343	9.34307e-82	Qx.ap
F07C3.2.1	1.07573e-85	6.89412	0.25	0.003	1.03087e-81	Qx.ap
lgc-41.1	1.37699e-85	8.86816	0.244	0.001	1.31957e-81	Qx.ap
C24A3.2.1	1.62918e-85	8.66887	0.244	0.001	1.56124e-81	Qx.ap
T09B4.5	1.84249e-85	-2.07602	0.235	0.607	1.76566e-81	Qx.ap
DH11.5.1	2.47671e-85	8.52933	0.245	0.001	2.37343e-81	Qx.ap
rps-0	2.97141e-85	-3.28868	0.089	0.451	2.8475e-81	Qx.ap
mcm-5.1	4.63047e-85	-6.60359	0.01	0.345	4.43738e-81	Qx.ap
mig-39.1	6.35936e-85	5.29349	0.255	0.005	6.09417e-81	Qx.ap
rps-7	1.04177e-84	-3.13445	0.104	0.465	9.98326e-81	Qx.ap
C14A11.5.1	1.09789e-84	11.7082	0.239	0	1.05211e-80	Qx.ap
F25H2.6.1	3.51294e-84	3.0613	0.367	0.057	3.36645e-80	Qx.ap
unc-61	6.34804e-84	-5.25095	0.015	0.352	6.08333e-80	Qx.ap
bmk-1	1.06292e-83	-6.16568	0.005	0.337	1.0186e-79	Qx.ap
xbx-1.1	1.54636e-83	8.67608	0.238	0.001	1.48188e-79	Qx.ap
sel-9	2.1138e-83	-3.05538	0.076	0.438	2.02566e-79	Qx.ap
Y54E5A.5	9.34729e-83	-3.08148	0.078	0.44	8.95751e-79	Qx.ap
F58H1.7.1	1.22905e-82	3.31438	0.345	0.047	1.1778e-78	Qx.ap
C09G4.4.1	5.38477e-82	-5.74328	0.012	0.339	5.16023e-78	Qx.ap
rpl-13	8.63477e-82	-2.6723	0.14	0.496	8.2747e-78	Qx.ap
bub-1	1.03189e-81	-8.00247	0.002	0.323	9.8886e-78	Qx.ap
rla-0	1.78212e-81	-3.52299	0.069	0.419	1.7078e-77	Qx.ap
rpl-24.1	5.08009e-81	-3.10114	0.106	0.456	4.86825e-77	Qx.ap
ctf-8.1	5.72606e-81	-6.80241	0.006	0.328	5.48728e-77	Qx.ap
bbs-1.1	1.09546e-80	7.20419	0.233	0.001	1.04978e-76	Qx.ap
tag-275.1	1.61223e-80	2.38532	0.388	0.066	1.545e-76	Qx.ap
rps-3	3.24317e-80	-2.99409	0.112	0.458	3.10793e-76	Qx.ap
rpl-15	3.25075e-80	-3.12269	0.096	0.446	3.11519e-76	Qx.ap
rps-19	3.55051e-80	-2.99861	0.104	0.454	3.40246e-76	Qx.ap
rpl-6	3.94852e-80	-3.00444	0.102	0.452	3.78387e-76	Qx.ap
rpl-11.2	5.16435e-80	-3.42137	0.076	0.419	4.949e-76	Qx.ap
snt-4.1	7.27288e-80	12.0512	0.227	0	6.9696e-76	Qx.ap
prp-8	1.0416e-79	-3.39826	0.062	0.407	9.98168e-76	Qx.ap
C37A2.7	1.3374e-79	-3.04847	0.088	0.439	1.28163e-75	Qx.ap
rps-11	1.52501e-79	-2.85546	0.128	0.472	1.46142e-75	Qx.ap
pyp-1	2.11209e-79	2.56963	0.43	0.104	2.02402e-75	Qx.ap
rps-13	3.29225e-79	-3.47684	0.068	0.409	3.15496e-75	Qx.ap
lin-33.1	5.03531e-79	3.22602	0.307	0.033	4.82533e-75	Qx.ap
T03G11.3.1	6.54919e-79	6.30859	0.233	0.003	6.27609e-75	Qx.ap
rpl-23	1.08233e-78	-2.973	0.1	0.447	1.0372e-74	Qx.ap
glna-3.1	1.14697e-78	11.9517	0.223	0	1.09914e-74	Qx.ap
abcf-2	1.19562e-78	-2.22086	0.183	0.542	1.14577e-74	Qx.ap
ZK287.1.1	1.29473e-78	2.20349	0.401	0.074	1.24074e-74	Qx.ap
ztf-11.1	1.77972e-78	-4.70663	0.021	0.345	1.7055e-74	Qx.ap
rps-28	2.2562e-78	-3.58766	0.062	0.396	2.16212e-74	Qx.ap
mnm-2.1	2.55046e-78	2.65022	0.346	0.051	2.4441e-74	Qx.ap
chaf-1.1	3.23685e-78	-5.46544	0.007	0.322	3.10187e-74	Qx.ap
dhc-1	4.14208e-78	-3.47586	0.057	0.397	3.96935e-74	Qx.ap
arrd-4.1	8.42833e-78	6.01924	0.232	0.003	8.07687e-74	Qx.ap
ZK867.2.1	8.54835e-78	5.97674	0.235	0.005	8.19188e-74	Qx.ap
smc-4.1	2.7788e-77	-5.89103	0.012	0.323	2.66292e-73	Qx.ap
rsa-2	3.49792e-77	-5.08922	0.015	0.33	3.35206e-73	Qx.ap
efhd-1	4.11041e-77	-4.57421	0.021	0.341	3.93901e-73	Qx.ap
tag-196	1.07166e-76	-3.61948	0.056	0.386	1.02697e-72	Qx.ap
rps-12	1.13843e-76	-2.55792	0.148	0.49	1.09096e-72	Qx.ap
rpl-34	1.18606e-76	-3.47049	0.073	0.404	1.1366e-72	Qx.ap
tmem-138.1	2.39426e-76	8.50823	0.219	0.001	2.29442e-72	Qx.ap
div-1.1	1.16969e-75	-4.97976	0.013	0.323	1.12092e-71	Qx.ap
C10C5.7.1	1.29732e-75	7.6831	0.221	0.002	1.24322e-71	Qx.ap
nphp-2.1	1.74086e-75	7.11817	0.221	0.002	1.66827e-71	Qx.ap
T28F4.5	1.79274e-75	-2.13549	0.185	0.53	1.71798e-71	Qx.ap
rps-27	2.31727e-75	-2.97441	0.102	0.439	2.22064e-71	Qx.ap
strl-1	2.98162e-75	-4.85345	0.018	0.329	2.85728e-71	Qx.ap
ZK682.7.1	3.09623e-75	5.70975	0.229	0.005	2.96711e-71	Qx.ap
T24H7.2	3.4637e-75	-2.23359	0.164	0.51	3.31927e-71	Qx.ap
F39E9.6.1	4.63652e-75	2.37372	0.343	0.051	4.44317e-71	Qx.ap
hsr-9	1.0929e-74	-2.64267	0.105	0.447	1.04732e-70	Qx.ap
rpl-33	1.94008e-74	-3.55705	0.057	0.382	1.85918e-70	Qx.ap
lin-53	2.01557e-74	-4.4987	0.023	0.335	1.93152e-70	Qx.ap
pghm-1.1	2.55645e-74	5.21353	0.224	0.004	2.44984e-70	Qx.ap
rbf-1.1	2.56943e-74	4.51275	0.233	0.007	2.46229e-70	Qx.ap
rpl-38	3.50626e-74	-2.93977	0.109	0.44	3.36005e-70	Qx.ap
F07C6.4	1.15694e-73	-2.97172	0.104	0.446	1.1087e-69	Qx.ap
hot-4.1	2.69833e-73	4.73321	0.226	0.006	2.58581e-69	Qx.ap
rpl-31	2.92685e-73	-3.8585	0.048	0.365	2.8048e-69	Qx.ap
spdl-1	8.12716e-73	-6.6159	0.005	0.298	7.78826e-69	Qx.ap
lpd-7	8.49364e-73	-2.87619	0.088	0.421	8.13946e-69	Qx.ap
mcm-7.1	1.00469e-72	-6.90425	0.006	0.3	9.62795e-69	Qx.ap
F54E4.3.1	1.04348e-72	3.76544	0.253	0.015	9.99969e-69	Qx.ap
ZC443.4.1	1.06699e-72	5.52181	0.22	0.004	1.02249e-68	Qx.ap
rpl-14	1.75701e-72	-3.38824	0.071	0.393	1.68374e-68	Qx.ap
trr-1	1.8415e-72	-3.59726	0.043	0.359	1.7647e-68	Qx.ap
ida-1.1	2.65422e-72	8.35749	0.209	0.001	2.54354e-68	Qx.ap
rps-6	3.06464e-72	-3.35474	0.065	0.386	2.93685e-68	Qx.ap
aex-6.1	3.09247e-72	7.14238	0.211	0.001	2.96351e-68	Qx.ap
rps-10	5.13398e-72	-2.49355	0.144	0.472	4.9199e-68	Qx.ap
npp-16	5.17324e-72	-3.93126	0.03	0.339	4.95752e-68	Qx.ap
Y47A7.2.1	2.6703e-71	-5.76061	0.013	0.306	2.55894e-67	Qx.ap
unc-36.1	3.16045e-71	3.39725	0.263	0.021	3.02865e-67	Qx.ap
rad-50	7.04644e-71	-4.23391	0.021	0.323	6.7526e-67	Qx.ap
Y106G6G.2.1	9.06867e-71	5.27406	0.219	0.006	8.69051e-67	Qx.ap
eef-1B.2	1.19213e-70	-3.32289	0.057	0.373	1.14242e-66	Qx.ap
ttbk-7.1	1.36057e-70	3.22114	0.271	0.025	1.30384e-66	Qx.ap
Y37D8A.16.1	1.89634e-70	5.3769	0.218	0.006	1.81726e-66	Qx.ap
scp-1.1	2.00185e-70	3.46399	0.322	0.057	1.91837e-66	Qx.ap
zen-4	2.20004e-70	-6.15805	0.007	0.294	2.1083e-66	Qx.ap
mcm-4.1	3.5596e-70	-6.30211	0.007	0.293	3.41117e-66	Qx.ap
rpl-28	4.12497e-70	-4.25522	0.032	0.33	3.95296e-66	Qx.ap
C44B11.1.1	6.4021e-70	7.14668	0.204	0.001	6.13513e-66	Qx.ap
egl-3.1	6.43955e-70	5.00551	0.218	0.006	6.17102e-66	Qx.ap
Y37E3.8	6.67184e-70	-2.63492	0.132	0.456	6.39363e-66	Qx.ap
rps-29	8.1373e-70	-2.22261	0.191	0.512	7.79797e-66	Qx.ap
lron-3.1	1.28088e-69	6.20621	0.207	0.003	1.22747e-65	Qx.ap
kin-1.1	1.66986e-69	5.95999	0.213	0.005	1.60023e-65	Qx.ap
wapl-1.1	6.23156e-69	-3.11907	0.066	0.38	5.97171e-65	Qx.ap
T04F8.9	1.97819e-68	-4.18498	0.024	0.319	1.8957e-64	Qx.ap
pcn-1.1	2.0332e-68	-5.8018	0.01	0.291	1.94841e-64	Qx.ap
F38E9.6	2.07931e-68	11.5691	0.196	0	1.9926e-64	Qx.ap
WBGene00014308.1	2.55147e-68	3.47219	0.262	0.025	2.44507e-64	Qx.ap
rps-2	4.81272e-68	-3.42721	0.065	0.37	4.61203e-64	Qx.ap
rack-1	5.59718e-68	-2.9607	0.09	0.403	5.36378e-64	Qx.ap
W01D2.1	5.74034e-68	-4.07507	0.045	0.342	5.50097e-64	Qx.ap
rps-21	6.73842e-68	-3.4694	0.054	0.358	6.45742e-64	Qx.ap
rla-2	1.91068e-67	-3.19435	0.067	0.373	1.83101e-63	Qx.ap
rpl-4	2.16004e-67	-2.81832	0.101	0.414	2.06997e-63	Qx.ap
uev-1	2.56634e-67	-2.65251	0.103	0.42	2.45932e-63	Qx.ap
ZC13.2.1	4.93653e-67	5.96778	0.197	0.001	4.73067e-63	Qx.ap
rpl-9	6.52649e-67	-2.98153	0.084	0.393	6.25433e-63	Qx.ap
rpl-22	7.11917e-67	-3.55649	0.06	0.359	6.8223e-63	Qx.ap
F41C3.7	1.08476e-66	-3.75832	0.031	0.324	1.03953e-62	Qx.ap
iff-2	1.4408e-66	-2.09279	0.185	0.505	1.38072e-62	Qx.ap
C06E7.4.1	1.753e-66	2.94773	0.316	0.056	1.6799e-62	Qx.ap
hcp-6.1	2.56393e-66	-4.66357	0.017	0.298	2.45701e-62	Qx.ap
sng-1.1	2.83401e-66	6.05376	0.195	0.001	2.71583e-62	Qx.ap
R53.4	4.29178e-66	-2.31584	0.127	0.448	4.11281e-62	Qx.ap
smo-1.1	5.06402e-66	-4.02537	0.035	0.323	4.85285e-62	Qx.ap
mig-1	5.53868e-66	-5.24126	0.015	0.292	5.30772e-62	Qx.ap
unc-24.1	1.72782e-65	2.21244	0.305	0.045	1.65577e-61	Qx.ap
C11E4.8	2.15485e-65	7.67199	0.191	0.001	2.06499e-61	Qx.ap
WBGene00271716.1	2.95809e-65	2.02939	0.367	0.08	2.83474e-61	Qx.ap
T05A8.3	4.49323e-65	8.17047	0.193	0.002	4.30586e-61	Qx.ap
rpl-26	4.70345e-65	-3.35614	0.063	0.359	4.50731e-61	Qx.ap
xnp-1	5.48768e-65	-2.81936	0.073	0.38	5.25884e-61	Qx.ap
ubl-1	9.40974e-65	-2.98495	0.09	0.39	9.01735e-61	Qx.ap
rpl-36.A	3.74614e-64	-3.03521	0.072	0.371	3.58993e-60	Qx.ap
F57G12.1	5.02701e-64	-2.81622	0.084	0.387	4.81738e-60	Qx.ap
F30A10.9	5.36757e-64	-3.2051	0.055	0.35	5.14374e-60	Qx.ap
maph-9.1	6.19926e-64	4.03018	0.218	0.012	5.94075e-60	Qx.ap
fkh-8	7.54302e-64	4.58509	0.21	0.009	7.22848e-60	Qx.ap
C16A3.6	8.60905e-64	-2.55944	0.091	0.399	8.25005e-60	Qx.ap
F15G9.5	1.28924e-63	6.7428	0.187	0.001	1.23548e-59	Qx.ap
myrf-1.1	1.55784e-63	-5.06049	0.014	0.282	1.49288e-59	Qx.ap
F33A8.7	1.35147e-62	-5.76453	0.013	0.276	1.29511e-58	Qx.ap
exp-2	1.45247e-62	6.85079	0.184	0.001	1.3919e-58	Qx.ap
test-1.1	1.91128e-62	5.69084	0.201	0.008	1.83158e-58	Qx.ap
egl-19	8.09031e-62	11.2045	0.178	0	7.75294e-58	Qx.ap
sem-4	9.73501e-62	-6.13729	0.006	0.262	9.32906e-58	Qx.ap
W09C5.1	1.38217e-61	-2.30668	0.118	0.425	1.32453e-57	Qx.ap
mis-12	2.91991e-61	-6.37487	0.007	0.262	2.79815e-57	Qx.ap
gly-8	3.02381e-61	5.97589	0.188	0.004	2.89772e-57	Qx.ap
B0511.6	3.67879e-61	-2.2882	0.126	0.429	3.52538e-57	Qx.ap
unc-13	4.17297e-61	4.41001	0.197	0.007	3.99896e-57	Qx.ap
ubq-2	4.20871e-61	-2.14654	0.173	0.474	4.03321e-57	Qx.ap
lat-1	4.55271e-61	4.69387	0.205	0.01	4.36286e-57	Qx.ap
ran-1	4.59879e-61	-3.39342	0.043	0.32	4.40702e-57	Qx.ap
aldo-1	7.30153e-61	4.8729	0.19	0.005	6.99705e-57	Qx.ap
rba-1.1	1.87769e-60	-5.29066	0.011	0.266	1.79939e-56	Qx.ap
jac-1.1	2.02585e-60	3.38211	0.233	0.021	1.94137e-56	Qx.ap
ztf-6	2.25036e-60	-3.59845	0.035	0.307	2.15652e-56	Qx.ap
rpa-1.1	2.58738e-60	-4.46862	0.023	0.285	2.47949e-56	Qx.ap
Y82E9BR.3	2.73581e-60	-2.11937	0.169	0.469	2.62173e-56	Qx.ap
marc-5	6.49091e-60	6.26397	0.181	0.003	6.22024e-56	Qx.ap
ify-1	1.30527e-59	-4.81409	0.014	0.269	1.25084e-55	Qx.ap
smu-2	1.76555e-59	-2.38317	0.112	0.411	1.69193e-55	Qx.ap
icp-1.1	2.0751e-59	-5.23624	0.012	0.263	1.98857e-55	Qx.ap
C08G9.1	2.24879e-59	4.48123	0.184	0.004	2.15501e-55	Qx.ap
Y71G10AR.4	2.73862e-59	2.45071	0.321	0.067	2.62442e-55	Qx.ap
dyf-2	3.38046e-59	5.42035	0.185	0.005	3.23949e-55	Qx.ap
cutl-26	3.93576e-59	11.3364	0.17	0	3.77164e-55	Qx.ap
Y43F8C.3	4.25486e-59	6.96407	0.174	0.001	4.07743e-55	Qx.ap
ark-1	6.91836e-59	2.58969	0.288	0.05	6.62986e-55	Qx.ap
F23B12.4.1	7.47099e-59	2.04375	0.346	0.08	7.15945e-55	Qx.ap
F10E7.9.1	1.04368e-58	4.12596	0.197	0.009	1.00016e-54	Qx.ap
slo-1.1	1.56759e-58	4.1752	0.198	0.01	1.50222e-54	Qx.ap
zag-1	2.0176e-58	-9.21479	0.001	0.24	1.93347e-54	Qx.ap
rpl-29	2.07831e-58	-3.51385	0.05	0.319	1.99164e-54	Qx.ap
rps-17	2.62929e-58	-3.32879	0.064	0.336	2.51965e-54	Qx.ap
unc-53	5.23428e-58	6.28273	0.176	0.003	5.01601e-54	Qx.ap
nlp-40	5.70803e-58	8.26225	0.169	0.001	5.47e-54	Qx.ap
cyp-31A2.1	6.1889e-58	2.80887	0.271	0.042	5.93082e-54	Qx.ap
sars-1	9.3798e-58	-2.54696	0.082	0.37	8.98866e-54	Qx.ap
lad-2	2.10747e-57	4.28318	0.174	0.003	2.01959e-53	Qx.ap
alh-1	3.81457e-57	-6.33595	0.005	0.244	3.6555e-53	Qx.ap
spp-22.1	4.27281e-57	4.71586	0.187	0.008	4.09464e-53	Qx.ap
unc-41.1	8.31355e-57	3.75411	0.191	0.009	7.96688e-53	Qx.ap
set-1.1	8.48118e-57	-3.79497	0.026	0.279	8.12751e-53	Qx.ap
F26F4.8.1	8.69789e-57	-4.07214	0.021	0.273	8.33519e-53	Qx.ap
ccar-1	1.47122e-56	-2.6179	0.079	0.359	1.40987e-52	Qx.ap
spd-5	1.58017e-56	-2.477	0.107	0.389	1.51427e-52	Qx.ap
ttm-5	2.24229e-56	7.39203	0.165	0.001	2.14879e-52	Qx.ap
K04F10.2	2.68618e-56	4.6407	0.185	0.008	2.57417e-52	Qx.ap
pat-3	5.23964e-56	-3.68753	0.032	0.287	5.02115e-52	Qx.ap
R07G3.8	8.99789e-56	6.39509	0.169	0.003	8.62268e-52	Qx.ap
gtbp-1	1.12531e-55	-3.59326	0.035	0.291	1.07839e-51	Qx.ap
F59A6.5	1.13057e-55	-6.27937	0.004	0.237	1.08342e-51	Qx.ap
znf-622	1.36054e-55	-3.2428	0.056	0.32	1.30381e-51	Qx.ap
efl-3	1.69131e-55	-4.02089	0.019	0.267	1.62079e-51	Qx.ap
unc-2.1	2.53595e-55	3.31651	0.206	0.017	2.4302e-51	Qx.ap
K05B2.2	3.18424e-55	3.09367	0.237	0.03	3.05146e-51	Qx.ap
klp-19.1	6.14799e-55	-6.32629	0.005	0.235	5.89162e-51	Qx.ap
rpi-2	6.91892e-55	5.65495	0.169	0.003	6.6304e-51	Qx.ap
tofu-6.1	1.33447e-54	-7.72536	0.004	0.232	1.27882e-50	Qx.ap
iglr-1	1.3705e-54	8.16793	0.16	0.001	1.31335e-50	Qx.ap
acy-1	1.41777e-54	4.58376	0.171	0.004	1.35865e-50	Qx.ap
hlh-14.1	1.53493e-54	-5.3953	0.03	0.273	1.47092e-50	Qx.ap
Y94H6A.3	2.88497e-54	-2.94854	0.056	0.32	2.76467e-50	Qx.ap
osm-1	3.35024e-54	3.61321	0.215	0.023	3.21053e-50	Qx.ap
K02F2.5	3.44132e-54	3.96003	0.168	0.003	3.29781e-50	Qx.ap
prcc-1	3.60861e-54	-2.01873	0.149	0.436	3.45813e-50	Qx.ap
eef-1A.2	4.45255e-54	-2.34236	0.114	0.391	4.26688e-50	Qx.ap
swsn-7	5.26699e-54	-2.03304	0.152	0.436	5.04736e-50	Qx.ap
rpl-24.2	1.42387e-53	-2.3955	0.118	0.393	1.3645e-49	Qx.ap
ndc-80	4.15444e-53	-5.40455	0.01	0.237	3.9812e-49	Qx.ap
T26E3.4	6.3629e-53	-2.66911	0.077	0.345	6.09757e-49	Qx.ap
rod-1	1.08879e-52	-5.82125	0.005	0.228	1.04339e-48	Qx.ap
ZC239.6	1.19228e-52	4.79428	0.178	0.009	1.14256e-48	Qx.ap
F25F8.1	1.39697e-52	7.28282	0.154	0.001	1.33872e-48	Qx.ap
baz-2	1.62299e-52	-2.48017	0.09	0.357	1.55531e-48	Qx.ap
ama-1	2.52016e-52	-3.14466	0.049	0.301	2.41507e-48	Qx.ap
F49E12.10	3.01682e-52	6.68524	0.155	0.001	2.89102e-48	Qx.ap
rps-16	3.42041e-52	-3.31935	0.051	0.299	3.27778e-48	Qx.ap
rsa-1	1.58228e-51	-2.00848	0.144	0.418	1.5163e-47	Qx.ap
snt-1	1.9521e-51	4.19918	0.162	0.004	1.8707e-47	Qx.ap
W05H12.1	3.22365e-51	2.8266	0.218	0.026	3.08922e-47	Qx.ap
ctg-1	5.28244e-51	-7.62042	0.003	0.217	5.06216e-47	Qx.ap
atp-2	6.17633e-51	-2.81411	0.055	0.309	5.91878e-47	Qx.ap
T14B1.1	7.05251e-51	5.27229	0.165	0.006	6.75842e-47	Qx.ap
F54D5.5.1	7.23507e-51	-3.38625	0.033	0.274	6.93337e-47	Qx.ap
F40F8.12	7.53735e-51	6.84991	0.153	0.002	7.22304e-47	Qx.ap
baf-1	8.11173e-51	-3.45782	0.039	0.279	7.77347e-47	Qx.ap
par-3	1.1017e-50	4.11572	0.182	0.012	1.05576e-46	Qx.ap
syg-1	2.07575e-50	10.8595	0.146	0	1.98919e-46	Qx.ap
M162.5	2.42717e-50	4.14619	0.174	0.01	2.32595e-46	Qx.ap
clc-8	4.05194e-50	-3.05295	0.05	0.296	3.88298e-46	Qx.ap
Y71H2AM.10	4.79356e-50	3.58968	0.194	0.018	4.59367e-46	Qx.ap
plc-1	5.95449e-50	7.08972	0.147	0.001	5.70618e-46	Qx.ap
rpl-30	8.00649e-50	-4.24098	0.028	0.256	7.67262e-46	Qx.ap
famh-161	8.5201e-50	4.46238	0.167	0.008	8.16481e-46	Qx.ap
pole-1.1	1.75114e-49	-5.85832	0.006	0.217	1.67811e-45	Qx.ap
mdf-2	1.92754e-49	-6.13109	0.005	0.215	1.84716e-45	Qx.ap
F12F6.7.1	3.86754e-49	-7.00017	0.003	0.21	3.70627e-45	Qx.ap
mcm-3.1	6.9112e-49	-7.23146	0.002	0.207	6.623e-45	Qx.ap
ctf-18	6.96642e-49	-4.70772	0.012	0.226	6.67592e-45	Qx.ap
thk-1.1	1.07895e-48	-5.20946	0.012	0.224	1.03396e-44	Qx.ap
cks-1.1	1.11296e-48	-5.74695	0.006	0.215	1.06655e-44	Qx.ap
C30F12.5.1	1.22344e-48	-6.50284	0.007	0.216	1.17243e-44	Qx.ap
D2030.11	1.31324e-48	-2.62676	0.07	0.32	1.25847e-44	Qx.ap
rps-22	1.31702e-48	-3.36578	0.051	0.285	1.2621e-44	Qx.ap
cpf-1	1.44657e-48	-3.74822	0.023	0.247	1.38625e-44	Qx.ap
B0198.3	1.55579e-48	10.7716	0.14	0	1.49091e-44	Qx.ap
tcl-2	1.98235e-48	-2.31014	0.077	0.335	1.89969e-44	Qx.ap
ctr-9	3.56392e-48	-2.95754	0.056	0.296	3.41531e-44	Qx.ap
rla-1	8.85062e-48	-3.68836	0.043	0.269	8.48155e-44	Qx.ap
F13E6.2	9.35462e-48	6.94243	0.143	0.001	8.96454e-44	Qx.ap
arrd-17	1.10186e-47	2.68992	0.209	0.026	1.05591e-43	Qx.ap
cyk-4	1.21008e-47	-5.69346	0.005	0.209	1.15962e-43	Qx.ap
dohh-1	1.36572e-47	-2.96191	0.046	0.28	1.30876e-43	Qx.ap
klp-13	2.35311e-47	4.35803	0.159	0.007	2.25499e-43	Qx.ap
B0563.7	2.46398e-47	7.4047	0.139	0.001	2.36123e-43	Qx.ap
col-114	2.49718e-47	7.01846	0.139	0.001	2.39305e-43	Qx.ap
mel-28	3.66213e-47	-3.9083	0.018	0.233	3.50942e-43	Qx.ap
klp-3	4.34472e-47	4.84734	0.153	0.006	4.16355e-43	Qx.ap
gut-2	1.67691e-46	-2.26207	0.096	0.345	1.60698e-42	Qx.ap
nlf-1	2.58296e-46	8.52121	0.136	0.001	2.47525e-42	Qx.ap
C08G5.7	2.70258e-46	10.6923	0.134	0	2.58988e-42	Qx.ap
seb-3	2.93289e-46	7.77047	0.136	0.001	2.81059e-42	Qx.ap
teg-4	3.21063e-46	-3.16119	0.034	0.258	3.07674e-42	Qx.ap
nasp-2	3.7578e-46	-5.38239	0.011	0.213	3.6011e-42	Qx.ap
mlc-4	3.81486e-46	-2.9096	0.054	0.286	3.65578e-42	Qx.ap
C13F10.1	6.97425e-46	5.72836	0.144	0.003	6.68343e-42	Qx.ap
hyl-1	7.22445e-46	7.66945	0.135	0.001	6.92319e-42	Qx.ap
sgt-1.1	7.3769e-46	2.45692	0.252	0.053	7.06928e-42	Qx.ap
igcm-4	7.74067e-46	7.054	0.135	0.001	7.41789e-42	Qx.ap
C07D8.6.1	8.08667e-46	-4.98933	0.012	0.213	7.74946e-42	Qx.ap
ddr-2.1	1.33851e-45	-4.03796	0.021	0.231	1.2827e-41	Qx.ap
hpo-8	1.4087e-45	-3.46753	0.027	0.241	1.34996e-41	Qx.ap
Y23H5B.1	1.44891e-45	8.07263	0.134	0.001	1.38849e-41	Qx.ap
C56C10.9	2.15913e-45	3.80596	0.17	0.014	2.0691e-41	Qx.ap
cah-2	3.39393e-45	8.136	0.133	0.001	3.2524e-41	Qx.ap
hcp-1.1	3.62561e-45	-6.55145	0.002	0.193	3.47443e-41	Qx.ap
mcm-2.1	3.97972e-45	-5.87951	0.004	0.197	3.81376e-41	Qx.ap
act-1	4.18047e-45	-2.5285	0.071	0.308	4.00615e-41	Qx.ap
dyf-11	5.749e-45	4.58781	0.146	0.005	5.50926e-41	Qx.ap
pafo-1	6.5164e-45	-2.64308	0.06	0.293	6.24467e-41	Qx.ap
ilcr-1.1	8.31027e-45	2.85592	0.196	0.024	7.96373e-41	Qx.ap
lig-1.1	8.82532e-45	-5.13926	0.009	0.204	8.4573e-41	Qx.ap
unc-7	1.0124e-44	7.25369	0.132	0.001	9.70178e-41	Qx.ap
C18A3.9	1.12339e-44	-4.86338	0.01	0.206	1.07654e-40	Qx.ap
hcp-2	1.27144e-44	-5.42859	0.005	0.198	1.21843e-40	Qx.ap
T10B10.4	1.95036e-44	10.7938	0.129	0	1.86903e-40	Qx.ap
lec-4	2.17252e-44	-4.98891	0.03	0.237	2.08192e-40	Qx.ap
osm-10	2.18105e-44	7.62691	0.131	0.001	2.0901e-40	Qx.ap
atp-4	2.25163e-44	-2.91791	0.047	0.269	2.15773e-40	Qx.ap
C05E11.3	2.79949e-44	3.74091	0.161	0.011	2.68275e-40	Qx.ap
tiam-1	5.42443e-44	6.71715	0.132	0.001	5.19824e-40	Qx.ap
ccdc-149	5.75236e-44	6.20754	0.134	0.002	5.51248e-40	Qx.ap
K10D2.5.1	1.0578e-43	-7.48524	0.002	0.187	1.01369e-39	Qx.ap
snr-7	1.21863e-43	-2.36429	0.079	0.314	1.16781e-39	Qx.ap
mcm-6.1	1.48674e-43	-5.82391	0.005	0.193	1.42474e-39	Qx.ap
snn-1	1.67399e-43	3.32101	0.168	0.015	1.60418e-39	Qx.ap
T05H4.11	5.1061e-43	-2.58594	0.045	0.265	4.89318e-39	Qx.ap
ZC449.4	5.90842e-43	10.8365	0.124	0	5.66203e-39	Qx.ap
ceh-12	5.90842e-43	10.7845	0.124	0	5.66203e-39	Qx.ap
cas-1	5.97079e-43	-2.4618	0.057	0.286	5.72181e-39	Qx.ap
npp-21	6.23696e-43	-3.47284	0.029	0.234	5.97688e-39	Qx.ap
Y54H5A.2	7.36478e-43	-2.239	0.178	0.42	7.05767e-39	Qx.ap
kcc-1	9.04944e-43	-5.9498	0.005	0.19	8.67208e-39	Qx.ap
F58E2.5.1	1.01489e-42	2.30125	0.224	0.041	9.72569e-39	Qx.ap
dhs-12	1.12626e-42	2.69308	0.206	0.033	1.07929e-38	Qx.ap
rpa-2	1.19253e-42	-4.02454	0.018	0.215	1.1428e-38	Qx.ap
F40F4.7	2.26687e-42	-2.89014	0.05	0.265	2.17235e-38	Qx.ap
pola-1	2.62987e-42	-5.04982	0.01	0.197	2.5202e-38	Qx.ap
T05B9.2	3.23883e-42	11.101	0.122	0	3.10377e-38	Qx.ap
rsp-3	6.08956e-42	-2.20355	0.103	0.337	5.83563e-38	Qx.ap
smu-1	6.33774e-42	-3.38243	0.029	0.231	6.07345e-38	Qx.ap
Y57A10C.9	7.57546e-42	10.8072	0.121	0	7.25956e-38	Qx.ap
jnk-1	8.99942e-42	3.43561	0.156	0.012	8.62415e-38	Qx.ap
camt-1	9.46037e-42	2.20436	0.248	0.055	9.06588e-38	Qx.ap
C01B12.8	1.02834e-41	-5.3699	0.006	0.188	9.85458e-38	Qx.ap
ola-1	1.11344e-41	-2.16046	0.086	0.319	1.06701e-37	Qx.ap
tyms-1.1	1.1517e-41	-5.10188	0.007	0.19	1.10367e-37	Qx.ap
Y47G6A.31	1.89267e-41	-3.87253	0.021	0.215	1.81374e-37	Qx.ap
polk-1	2.33603e-41	-5.9191	0.005	0.184	2.23862e-37	Qx.ap
cdt-1	2.36379e-41	-5.13552	0.007	0.189	2.26522e-37	Qx.ap
mes-4.1	3.23933e-41	-5.46756	0.007	0.188	3.10425e-37	Qx.ap
F29A7.4	4.04357e-41	6.84402	0.123	0.001	3.87495e-37	Qx.ap
ten-1	5.00326e-41	5.9608	0.126	0.002	4.79462e-37	Qx.ap
npp-3.1	5.00495e-41	-4.75334	0.009	0.19	4.79624e-37	Qx.ap
Y37E11AL.3	5.91952e-41	-4.70454	0.01	0.192	5.67268e-37	Qx.ap
dph-3	6.30956e-41	-3.01482	0.045	0.251	6.04645e-37	Qx.ap
K07F5.15	7.09828e-41	-2.39976	0.074	0.296	6.80229e-37	Qx.ap
snr-1	9.80847e-41	-2.29808	0.087	0.313	9.39946e-37	Qx.ap
srgp-1	1.12471e-40	-4.80899	0.01	0.19	1.07781e-36	Qx.ap
W05B5.1	1.40329e-40	2.19586	0.212	0.037	1.34477e-36	Qx.ap
R11G1.2	1.86296e-40	-5.57036	0.006	0.183	1.78528e-36	Qx.ap
sas-5.1	1.8702e-40	-6.88255	0.002	0.175	1.79222e-36	Qx.ap
rif-1.1.1	1.87199e-40	-6.61291	0.003	0.177	1.79392e-36	Qx.ap
rpl-25.2	1.96793e-40	-3.07934	0.04	0.243	1.88587e-36	Qx.ap
ZK470.2	2.61296e-40	2.04602	0.272	0.073	2.504e-36	Qx.ap
unc-5.1	4.36771e-40	-4.6086	0.012	0.193	4.18558e-36	Qx.ap
scc-1	4.60742e-40	-5.97774	0.004	0.177	4.41529e-36	Qx.ap
tbca-1	4.86216e-40	-2.30156	0.135	0.364	4.6594e-36	Qx.ap
lnp-1	4.91536e-40	-4.74107	0.01	0.188	4.71039e-36	Qx.ap
egl-2	5.90478e-40	7.35055	0.118	0.001	5.65855e-36	Qx.ap
hex-2	6.43599e-40	6.79552	0.118	0.001	6.16761e-36	Qx.ap
Y119C1B.6	6.44116e-40	5.94412	0.12	0.001	6.17256e-36	Qx.ap
npr-17	7.20915e-40	5.67969	0.122	0.002	6.90853e-36	Qx.ap
wrb-1	9.2458e-40	-3.24292	0.031	0.226	8.86025e-36	Qx.ap
capg-2.1	1.04431e-39	-5.97806	0.004	0.176	1.00076e-35	Qx.ap
egl-44.1	1.1572e-39	-8.48682	0.001	0.169	1.10895e-35	Qx.ap
Y47H9C.8	1.44678e-39	-3.09002	0.038	0.237	1.38645e-35	Qx.ap
pir-1	2.12606e-39	-2.26906	0.1	0.32	2.0374e-35	Qx.ap
nap-1	2.76287e-39	-2.99472	0.037	0.235	2.64766e-35	Qx.ap
fbxb-69	2.77335e-39	3.5819	0.147	0.011	2.6577e-35	Qx.ap
swsn-2.2	2.87349e-39	-3.81494	0.017	0.2	2.75366e-35	Qx.ap
WBGene00017849.1	4.80122e-39	2.65747	0.213	0.042	4.60101e-35	Qx.ap
iars-1	6.58301e-39	-2.82006	0.041	0.242	6.30849e-35	Qx.ap
inpp-1	6.62409e-39	10.522	0.113	0	6.34787e-35	Qx.ap
efn-2	8.54125e-39	6.37162	0.117	0.001	8.18508e-35	Qx.ap
lido-8	8.70033e-39	-2.67333	0.051	0.256	8.33753e-35	Qx.ap
aly-1	1.30932e-38	-3.55985	0.026	0.212	1.25473e-34	Qx.ap
Y38H6C.16.1	1.65513e-38	-4.2052	0.012	0.187	1.58611e-34	Qx.ap
dhhc-11	2.14605e-38	5.40422	0.118	0.002	2.05656e-34	Qx.ap
cysl-1	3.24683e-38	2.59194	0.184	0.028	3.11144e-34	Qx.ap
cutl-10	3.33835e-38	5.35932	0.123	0.004	3.19914e-34	Qx.ap
hlh-2.1	5.71495e-38	-2.93831	0.047	0.243	5.47664e-34	Qx.ap
tax-4	6.26954e-38	4.48995	0.129	0.006	6.0081e-34	Qx.ap
nhr-105	7.43584e-38	5.1429	0.124	0.005	7.12577e-34	Qx.ap
tac-1.1	8.26836e-38	-3.13331	0.032	0.221	7.92357e-34	Qx.ap
glb-5	8.30847e-38	10.7134	0.11	0	7.962e-34	Qx.ap
byn-1	9.42992e-38	-4.30675	0.013	0.186	9.03669e-34	Qx.ap
unc-59	1.22584e-37	-2.15196	0.088	0.304	1.17472e-33	Qx.ap
H35B03.1	1.25863e-37	5.00124	0.118	0.003	1.20615e-33	Qx.ap
eif-2gamma	1.55314e-37	-2.68559	0.053	0.253	1.48838e-33	Qx.ap
W04A8.1	1.68959e-37	-5.45986	0.005	0.17	1.61914e-33	Qx.ap
pac-1	1.73371e-37	2.42321	0.205	0.04	1.66141e-33	Qx.ap
cec-3	2.58672e-37	-2.28787	0.077	0.286	2.47885e-33	Qx.ap
unc-77	3.1038e-37	4.36617	0.115	0.002	2.97438e-33	Qx.ap
vrk-1	3.81787e-37	-3.99358	0.014	0.186	3.65866e-33	Qx.ap
R151.2	4.09093e-37	2.77563	0.18	0.029	3.92034e-33	Qx.ap
him-10	6.62625e-37	-6.17568	0.003	0.163	6.34993e-33	Qx.ap
toe-2.1	7.08711e-37	-5.79353	0.003	0.163	6.79158e-33	Qx.ap
dnc-1	7.57167e-37	-2.3003	0.084	0.293	7.25593e-33	Qx.ap
fzy-1	7.64463e-37	-7.37419	0.001	0.158	7.32585e-33	Qx.ap
F59C6.5	7.83942e-37	-2.53905	0.061	0.261	7.51252e-33	Qx.ap
madf-8	9.54175e-37	-4.38262	0.013	0.181	9.14386e-33	Qx.ap
npr-5	1.03598e-36	10.434	0.106	0	9.92777e-33	Qx.ap
scc-3	1.07079e-36	-2.81102	0.047	0.239	1.02613e-32	Qx.ap
C08F1.8	1.07133e-36	7.50539	0.109	0.001	1.02665e-32	Qx.ap
air-1	1.14984e-36	-6.84897	0.002	0.159	1.10189e-32	Qx.ap
aspm-1.1	1.32021e-36	-6.16955	0.004	0.163	1.26516e-32	Qx.ap
cdc-5L	1.88676e-36	-3.26523	0.03	0.211	1.80809e-32	Qx.ap
rdl-1	2.50942e-36	6.25766	0.112	0.002	2.40477e-32	Qx.ap
lin-14	2.75893e-36	2.43151	0.206	0.044	2.64389e-32	Qx.ap
cytb-5.2	3.67398e-36	-2.32766	0.071	0.276	3.52078e-32	Qx.ap
psd-1.1	3.94595e-36	-3.73747	0.017	0.188	3.7814e-32	Qx.ap
hcp-3	4.14971e-36	-5.13038	0.004	0.162	3.97666e-32	Qx.ap
adss-1	4.32087e-36	-2.38401	0.064	0.265	4.14069e-32	Qx.ap
WBGene00019181	5.55248e-36	10.6302	0.104	0	5.32094e-32	Qx.ap
him-1	6.60991e-36	-2.13374	0.086	0.294	6.33428e-32	Qx.ap
asd-1	6.75768e-36	-2.54079	0.055	0.25	6.47589e-32	Qx.ap
F33H2.3.1	6.86285e-36	-3.18448	0.029	0.207	6.57667e-32	Qx.ap
dgk-5	7.51696e-36	4.88417	0.109	0.001	7.2035e-32	Qx.ap
H11E01.3	9.24569e-36	4.50693	0.115	0.003	8.86015e-32	Qx.ap
mat-2	9.74614e-36	-3.84732	0.018	0.188	9.33973e-32	Qx.ap
ect-2	1.00976e-35	-10.4195	0	0.151	9.67656e-32	Qx.ap
suf-1	1.04944e-35	-2.81006	0.038	0.224	1.00568e-31	Qx.ap
kin-29	1.05041e-35	3.40382	0.139	0.012	1.0066e-31	Qx.ap
AH9.4	1.30097e-35	8.12304	0.105	0.001	1.24672e-31	Qx.ap
fbxa-137	1.31964e-35	2.05803	0.213	0.046	1.26461e-31	Qx.ap
F49H12.3	1.50239e-35	6.43576	0.107	0.001	1.43974e-31	Qx.ap
cdgs-1	1.71207e-35	2.01769	0.216	0.049	1.64067e-31	Qx.ap
lin-13	1.72344e-35	-3.09429	0.032	0.211	1.65158e-31	Qx.ap
C39E9.12.1	1.73826e-35	-5.79594	0.002	0.155	1.66578e-31	Qx.ap
C34D1.4	1.7901e-35	5.35406	0.117	0.005	1.71546e-31	Qx.ap
ZK380.6	2.20286e-35	2.74631	0.174	0.029	2.111e-31	Qx.ap
nst-1	3.89693e-35	-2.42494	0.07	0.267	3.73443e-31	Qx.ap
rpl-25.1	4.05284e-35	-3.03532	0.037	0.218	3.88383e-31	Qx.ap
T03G6.3	4.46736e-35	5.01594	0.106	0.001	4.28107e-31	Qx.ap
dyf-13	6.85617e-35	10.2374	0.101	0	6.57027e-31	Qx.ap
emb-5	8.00268e-35	-2.30064	0.07	0.268	7.66897e-31	Qx.ap
erh-2.1	8.2512e-35	-5.26711	0.007	0.163	7.90713e-31	Qx.ap
elo-1.1	1.13709e-34	-5.01242	0.006	0.161	1.08967e-30	Qx.ap
vab-10	1.55658e-34	-4.97387	0.01	0.166	1.49167e-30	Qx.ap
rgs-6	1.58266e-34	10.241	0.1	0	1.51666e-30	Qx.ap
kle-2	1.9667e-34	-4.17306	0.013	0.172	1.88469e-30	Qx.ap
pmp-3	2.03149e-34	-2.4639	0.076	0.269	1.94678e-30	Qx.ap
acs-4	2.38056e-34	-3.35275	0.023	0.193	2.28129e-30	Qx.ap
pid-3.1	2.50922e-34	-5.42766	0.006	0.159	2.40459e-30	Qx.ap
tub-1	2.6038e-34	4.89258	0.106	0.002	2.49522e-30	Qx.ap
Y50E8A.5.1	2.71973e-34	-7.37525	0.001	0.148	2.60632e-30	Qx.ap
W07E11.1	3.38736e-34	5.16509	0.112	0.004	3.24611e-30	Qx.ap
uggt-2	3.97185e-34	7.35107	0.101	0.001	3.80622e-30	Qx.ap
C49H3.3	4.34109e-34	-2.82335	0.043	0.223	4.16007e-30	Qx.ap
eif-3.B	5.21756e-34	-2.76523	0.037	0.216	4.99999e-30	Qx.ap
F59E12.9	5.36425e-34	-2.17385	0.077	0.274	5.14056e-30	Qx.ap
F21C10.3	5.38193e-34	3.59384	0.118	0.006	5.15751e-30	Qx.ap
rfc-3.1	5.62845e-34	-7.88574	0.001	0.146	5.39374e-30	Qx.ap
clip-1	6.23674e-34	3.67167	0.118	0.006	5.97667e-30	Qx.ap
mrg-1	7.92138e-34	-2.49717	0.051	0.235	7.59105e-30	Qx.ap
shk-1	8.41706e-34	10.2915	0.098	0	8.06607e-30	Qx.ap
syf-1	9.21789e-34	-4.17936	0.015	0.173	8.83351e-30	Qx.ap
ZK1067.3.1	1.12139e-33	-5.07784	0.006	0.157	1.07463e-29	Qx.ap
stt-3	1.34384e-33	-3.22867	0.026	0.194	1.2878e-29	Qx.ap
zyg-9	1.47123e-33	-3.15228	0.027	0.195	1.40988e-29	Qx.ap
T04G9.4	1.55877e-33	-6.37961	0.002	0.147	1.49377e-29	Qx.ap
swsn-6	1.65846e-33	-2.6806	0.037	0.215	1.5893e-29	Qx.ap
hcp-4	1.81605e-33	-4.50294	0.01	0.162	1.74032e-29	Qx.ap
WBGene00000191	1.98725e-33	8.21295	0.099	0.001	1.90439e-29	Qx.ap
B0393.3	2.24278e-33	-5.36955	0.004	0.151	2.14925e-29	Qx.ap
idha-1	2.27236e-33	-2.72519	0.045	0.223	2.17761e-29	Qx.ap
Y39G10AR.9	2.62779e-33	-3.14115	0.027	0.194	2.51821e-29	Qx.ap
B0228.6	2.97341e-33	5.0587	0.103	0.002	2.84942e-29	Qx.ap
WBGene00044308	4.42266e-33	4.25034	0.115	0.006	4.23824e-29	Qx.ap
ncx-2	4.46504e-33	10.2896	0.096	0	4.27885e-29	Qx.ap
T04D3.5	4.81494e-33	-2.44352	0.054	0.24	4.61415e-29	Qx.ap
E02H9.13	4.84209e-33	7.26004	0.098	0.001	4.64017e-29	Qx.ap
F43B10.1	4.89536e-33	7.27527	0.098	0.001	4.69122e-29	Qx.ap
F35B3.7	4.93758e-33	6.01499	0.102	0.002	4.73168e-29	Qx.ap
fox-1	5.15721e-33	2.30729	0.182	0.035	4.94215e-29	Qx.ap
tth-1.1	5.22774e-33	-10.41	0	0.14	5.00974e-29	Qx.ap
F59F5.5	5.72847e-33	2.93822	0.138	0.015	5.48959e-29	Qx.ap
cdc-48.1	6.88171e-33	-2.14106	0.074	0.265	6.59474e-29	Qx.ap
acin-1	7.31727e-33	-2.37555	0.053	0.236	7.01214e-29	Qx.ap
spd-2	9.85006e-33	-5.56704	0.003	0.146	9.43932e-29	Qx.ap
pcdr-1	1.02741e-32	10.1655	0.095	0	9.84569e-29	Qx.ap
ZK1320.13	1.44697e-32	5.33465	0.099	0.001	1.38663e-28	Qx.ap
air-2	1.45664e-32	-6.73623	0.002	0.143	1.3959e-28	Qx.ap
soc-2	1.48148e-32	2.51425	0.164	0.028	1.4197e-28	Qx.ap
dpy-26	1.51579e-32	-2.68839	0.048	0.225	1.45258e-28	Qx.ap
rae-1	1.57499e-32	-2.49644	0.046	0.224	1.50932e-28	Qx.ap
T12A7.2	1.85758e-32	4.17029	0.105	0.003	1.78012e-28	Qx.ap
orc-3.1	2.23575e-32	-6.70004	0.002	0.142	2.14252e-28	Qx.ap
die-1	2.36259e-32	10.3607	0.094	0	2.26407e-28	Qx.ap
skp-1	2.82883e-32	-2.83384	0.043	0.215	2.71087e-28	Qx.ap
tba-9	3.38819e-32	5.51216	0.098	0.001	3.2469e-28	Qx.ap
tmed-4	3.43787e-32	-2.22514	0.065	0.249	3.29451e-28	Qx.ap
F54E7.9	3.75239e-32	-3.46871	0.023	0.182	3.59592e-28	Qx.ap
tbx-2	3.84179e-32	-2.75067	0.105	0.298	3.68159e-28	Qx.ap
npp-6	4.39443e-32	-3.04824	0.028	0.191	4.21119e-28	Qx.ap
npp-12.1	4.96809e-32	-3.25585	0.026	0.186	4.76092e-28	Qx.ap
Y37E3.30.1	5.27747e-32	-4.57448	0.01	0.156	5.0574e-28	Qx.ap
glb-17	5.42949e-32	10.2016	0.093	0	5.20308e-28	Qx.ap
eftu-2	6.92192e-32	-3.57074	0.019	0.175	6.63327e-28	Qx.ap
C35D10.12	7.28265e-32	4.92402	0.103	0.003	6.97896e-28	Qx.ap
snt-3	7.29332e-32	5.0448	0.101	0.003	6.98919e-28	Qx.ap
WBGene00014294	7.6771e-32	5.27104	0.097	0.001	7.35696e-28	Qx.ap
srw-140	7.77738e-32	4.73613	0.103	0.003	7.45307e-28	Qx.ap
sys-1	8.81456e-32	-5.47333	0.005	0.146	8.44699e-28	Qx.ap
unc-18	9.47226e-32	3.37915	0.129	0.013	9.07727e-28	Qx.ap
rpn-8	1.19568e-31	-2.0653	0.079	0.269	1.14582e-27	Qx.ap
K07A1.15	1.23548e-31	-3.37001	0.024	0.182	1.18396e-27	Qx.ap
fcd-2	1.28436e-31	-2.97843	0.032	0.196	1.23081e-27	Qx.ap
ceh-57	1.51605e-31	6.7441	0.094	0.001	1.45283e-27	Qx.ap
cdka-1	1.52509e-31	6.1094	0.096	0.001	1.46149e-27	Qx.ap
spd-1	1.72579e-31	-5.97554	0.004	0.143	1.65383e-27	Qx.ap
T19D2.2	1.74678e-31	3.87048	0.111	0.006	1.67393e-27	Qx.ap
pri-2.1	2.14094e-31	-7.06461	0.002	0.138	2.05167e-27	Qx.ap
aexr-2	2.86207e-31	10.4264	0.09	0	2.74272e-27	Qx.ap
kup-1	4.36947e-31	-3.44736	0.019	0.171	4.18727e-27	Qx.ap
Y106G6H.16	4.44083e-31	-3.85287	0.012	0.158	4.25565e-27	Qx.ap
F09G2.2	5.08196e-31	-2.64913	0.055	0.227	4.87004e-27	Qx.ap
unc-85.1	5.20843e-31	-5.05417	0.006	0.145	4.99124e-27	Qx.ap
wrm-1	5.33359e-31	-2.90434	0.032	0.193	5.11117e-27	Qx.ap
lido-11	5.56675e-31	-3.25249	0.024	0.18	5.33462e-27	Qx.ap
tiar-1	7.35745e-31	-2.13331	0.076	0.261	7.05064e-27	Qx.ap
tpxl-1	7.71308e-31	-4.41957	0.01	0.152	7.39144e-27	Qx.ap
F46G11.4	9.36722e-31	3.35826	0.116	0.009	8.97661e-27	Qx.ap
dut-1.1	1.10687e-30	-5.03566	0.004	0.14	1.06071e-26	Qx.ap
inx-12.1	1.29787e-30	-9.98153	0.001	0.132	1.24375e-26	Qx.ap
cka-2	1.54806e-30	4.11824	0.105	0.006	1.48351e-26	Qx.ap
glb-4	1.62804e-30	7.21344	0.09	0.001	1.56015e-26	Qx.ap
nhr-46	1.93804e-30	4.92613	0.099	0.003	1.85723e-26	Qx.ap
smc-6	2.0086e-30	-4.86317	0.006	0.143	1.92484e-26	Qx.ap
ctf-4.1	2.22264e-30	-4.55525	0.009	0.148	2.12996e-26	Qx.ap
swsn-1	2.33521e-30	-2.3643	0.051	0.222	2.23783e-26	Qx.ap
atp-5	2.65635e-30	-2.33111	0.063	0.238	2.54558e-26	Qx.ap
srt-42	2.94335e-30	2.78559	0.15	0.025	2.82061e-26	Qx.ap
snrp-200	3.17996e-30	-2.28666	0.059	0.233	3.04736e-26	Qx.ap
Y46D2A.1	3.44772e-30	10.2233	0.087	0	3.30395e-26	Qx.ap
lin-24	5.27188e-30	4.71103	0.098	0.003	5.05205e-26	Qx.ap
F59E12.1	8.08852e-30	-5.00458	0.006	0.141	7.75123e-26	Qx.ap
csc-1.1	8.93114e-30	-7.89738	0.001	0.129	8.55871e-26	Qx.ap
pif-1.1	9.85466e-30	-7.05467	0.001	0.129	9.44372e-26	Qx.ap
elof-1	1.144e-29	-2.06189	0.082	0.263	1.09629e-25	Qx.ap
ruvb-1.1	1.19847e-29	-3.54143	0.016	0.159	1.1485e-25	Qx.ap
exc-4	1.30689e-29	-5.46545	0.005	0.137	1.2524e-25	Qx.ap
ima-2.1	1.40127e-29	-7.16765	0.001	0.128	1.34283e-25	Qx.ap
ttyh-1	1.54169e-29	-2.87993	0.036	0.193	1.4774e-25	Qx.ap
nlp-8	1.80616e-29	10.0719	0.085	0	1.73084e-25	Qx.ap
capg-1	1.9853e-29	-2.85195	0.034	0.19	1.90252e-25	Qx.ap
scd-1	2.16709e-29	4.66432	0.098	0.004	2.07673e-25	Qx.ap
Y37E3.17	2.24454e-29	-3.47137	0.017	0.161	2.15094e-25	Qx.ap
lin-61	2.80169e-29	-3.63512	0.015	0.157	2.68486e-25	Qx.ap
R07E3.7	3.25684e-29	-5.41594	0.005	0.136	3.12103e-25	Qx.ap
rab-8	3.62393e-29	-2.408	0.048	0.213	3.47281e-25	Qx.ap
cpsf-2	3.74151e-29	-3.15028	0.022	0.17	3.58549e-25	Qx.ap
rbpl-1	3.94704e-29	-3.05043	0.029	0.18	3.78245e-25	Qx.ap
Y41E3.1	4.68341e-29	-2.71359	0.04	0.199	4.48812e-25	Qx.ap
pri-1	5.57392e-29	-6.03889	0.004	0.132	5.34149e-25	Qx.ap
gem-1	5.70716e-29	4.16899	0.099	0.005	5.46917e-25	Qx.ap
odr-4	6.09754e-29	2.77337	0.132	0.018	5.84327e-25	Qx.ap
T22B7.22.1	6.82937e-29	-6.8556	0.002	0.127	6.54458e-25	Qx.ap
mrps-11	8.13605e-29	-3.02523	0.03	0.18	7.79678e-25	Qx.ap
taf-1	8.14919e-29	-2.16247	0.063	0.235	7.80937e-25	Qx.ap
daf-4	8.38675e-29	4.17309	0.1	0.006	8.03702e-25	Qx.ap
unc-11	8.41444e-29	3.11201	0.117	0.012	8.06356e-25	Qx.ap
T23G5.3	8.70807e-29	-2.76222	0.034	0.188	8.34495e-25	Qx.ap
skpt-1.1	9.34217e-29	-7.22727	0.001	0.125	8.95261e-25	Qx.ap
atm-1.1	1.02499e-28	-4.52634	0.009	0.141	9.82245e-25	Qx.ap
mpz-1	1.03986e-28	3.27202	0.115	0.011	9.96496e-25	Qx.ap
abts-4.1	1.05097e-28	-4.18534	0.011	0.145	1.00714e-24	Qx.ap
T19H12.2.1	1.12957e-28	-5.16356	0.004	0.132	1.08246e-24	Qx.ap
F13B12.1	1.33695e-28	-2.97519	0.029	0.178	1.2812e-24	Qx.ap
syf-3	1.48051e-28	-3.0295	0.028	0.176	1.41877e-24	Qx.ap
spe-15	1.4907e-28	4.92804	0.089	0.002	1.42854e-24	Qx.ap
K10G9.2	1.51855e-28	4.1334	0.096	0.004	1.45523e-24	Qx.ap
rrbs-1	1.59424e-28	-2.96227	0.03	0.179	1.52776e-24	Qx.ap
homt-1.1	1.92751e-28	-3.9298	0.011	0.144	1.84713e-24	Qx.ap
lpin-1	1.94984e-28	3.40617	0.112	0.01	1.86854e-24	Qx.ap
sas-7	2.01428e-28	-4.74319	0.005	0.133	1.93028e-24	Qx.ap
ncx-5	2.15575e-28	9.97437	0.082	0	2.06586e-24	Qx.ap
C33A12.1	2.18263e-28	-3.45436	0.022	0.165	2.09162e-24	Qx.ap
clsp-1.1	2.37323e-28	-3.96832	0.009	0.14	2.27427e-24	Qx.ap
R08D7.4	2.41776e-28	2.03195	0.184	0.044	2.31694e-24	Qx.ap
nid-1	3.31059e-28	-7.07145	0.002	0.125	3.17253e-24	Qx.ap
unc-79	3.53238e-28	3.79951	0.097	0.005	3.38508e-24	Qx.ap
sws-1.1	3.54697e-28	-10.1656	0	0.12	3.39906e-24	Qx.ap
tin-9.1	3.78656e-28	2.53465	0.146	0.026	3.62866e-24	Qx.ap
tps-2	3.92091e-28	3.90954	0.1	0.006	3.7574e-24	Qx.ap
bus-12	4.01826e-28	-2.35852	0.06	0.224	3.8507e-24	Qx.ap
pct-1	4.45846e-28	2.14416	0.169	0.037	4.27254e-24	Qx.ap
nhr-1	4.57761e-28	2.68052	0.127	0.017	4.38672e-24	Qx.ap
del-4	4.9206e-28	9.86183	0.081	0	4.71541e-24	Qx.ap
ost-1	5.2119e-28	6.65223	0.087	0.002	4.99457e-24	Qx.ap
ina-1	5.78402e-28	-2.25146	0.054	0.218	5.54283e-24	Qx.ap
ran-2	5.92279e-28	-4.6683	0.009	0.137	5.67581e-24	Qx.ap
Y105C5A.1268	6.28313e-28	-2.09418	0.09	0.265	6.02113e-24	Qx.ap
rars-1	6.85384e-28	-2.49193	0.049	0.208	6.56804e-24	Qx.ap
aat-5	7.18998e-28	3.8325	0.089	0.003	6.89016e-24	Qx.ap
rfc-2	7.56805e-28	-10.0459	0	0.118	7.25246e-24	Qx.ap
psf-3.1	8.76235e-28	-7.62763	0.001	0.12	8.39696e-24	Qx.ap
T24C4.2.1	8.76235e-28	-7.53017	0.001	0.12	8.39696e-24	Qx.ap
asna-1	9.60591e-28	-2.5135	0.044	0.199	9.20534e-24	Qx.ap
C27H5.2	1.11337e-27	-4.10779	0.011	0.141	1.06695e-23	Qx.ap
rimb-1	2.02068e-27	2.82895	0.113	0.012	1.93642e-23	Qx.ap
his-64	2.22581e-27	-4.58501	0.006	0.131	2.13299e-23	Qx.ap
W07G1.1	2.55902e-27	10.0191	0.079	0	2.45231e-23	Qx.ap
bub-3	3.55387e-27	-3.45136	0.015	0.148	3.40568e-23	Qx.ap
jkk-1	3.68309e-27	4.87909	0.083	0.001	3.52951e-23	Qx.ap
Y67A10A.7	4.30223e-27	2.85205	0.117	0.014	4.12282e-23	Qx.ap
B0416.5	4.37359e-27	-2.64855	0.043	0.193	4.19121e-23	Qx.ap
Y59E9AL.36	4.74077e-27	-4.53071	0.007	0.132	4.54308e-23	Qx.ap
gip-1	4.90137e-27	-4.13363	0.011	0.138	4.69698e-23	Qx.ap
qars-1	4.9771e-27	-2.06304	0.078	0.244	4.76956e-23	Qx.ap
npp-9	5.86283e-27	-4.05408	0.011	0.138	5.61835e-23	Qx.ap
hum-2	7.42157e-27	3.22074	0.115	0.014	7.11209e-23	Qx.ap
T13H5.1	7.87773e-27	4.94881	0.082	0.001	7.54923e-23	Qx.ap
imb-3.1	8.0073e-27	-3.6606	0.015	0.145	7.6734e-23	Qx.ap
viln-1	1.04051e-26	-4.31421	0.009	0.132	9.97124e-23	Qx.ap
ztf-7	1.17734e-26	-2.01805	0.08	0.248	1.12824e-22	Qx.ap
H23L24.4	1.32768e-26	10.0303	0.077	0	1.27231e-22	Qx.ap
H10E21.5	1.42665e-26	2.70086	0.123	0.017	1.36716e-22	Qx.ap
rfc-1	1.67353e-26	-2.6391	0.043	0.191	1.60374e-22	Qx.ap
WBGene00045410.1	2.38215e-26	-3.56653	0.021	0.154	2.28282e-22	Qx.ap
cps-6.1	2.41101e-26	-3.47582	0.017	0.148	2.31047e-22	Qx.ap
isw-1.1	2.64848e-26	-2.35869	0.052	0.206	2.53803e-22	Qx.ap
prp-3	2.69423e-26	-2.68538	0.036	0.181	2.58188e-22	Qx.ap
duxl-1	2.95209e-26	-2.03793	0.091	0.257	2.82899e-22	Qx.ap
kbp-4	3.10673e-26	-6.3873	0.002	0.116	2.97718e-22	Qx.ap
met-2	3.2249e-26	-2.15772	0.064	0.223	3.09042e-22	Qx.ap
pef-1	3.47835e-26	6.88517	0.078	0.001	3.3333e-22	Qx.ap
H10D18.5	3.76006e-26	5.3186	0.078	0.001	3.60327e-22	Qx.ap
M03A8.3	3.88603e-26	4.57351	0.086	0.003	3.72398e-22	Qx.ap
C15A7.2	4.005e-26	4.4189	0.086	0.003	3.83799e-22	Qx.ap
gpa-7	4.78855e-26	4.65773	0.084	0.003	4.58886e-22	Qx.ap
ddx-46	5.10398e-26	-2.61135	0.032	0.174	4.89114e-22	Qx.ap
ckk-1	5.62448e-26	2.23644	0.145	0.028	5.38994e-22	Qx.ap
F53F4.11	5.82622e-26	-5.53976	0.004	0.12	5.58327e-22	Qx.ap
Y47G6A.32	6.87203e-26	9.8064	0.074	0	6.58546e-22	Qx.ap
pde-5	7.31475e-26	7.69225	0.077	0.001	7.00972e-22	Qx.ap
gmpr-1	7.34084e-26	-2.71459	0.036	0.179	7.03472e-22	Qx.ap
ZK1010.10	7.80329e-26	4.1186	0.089	0.005	7.47789e-22	Qx.ap
ribo-1	8.11084e-26	-2.04995	0.064	0.222	7.77262e-22	Qx.ap
cyk-7	8.59506e-26	5.34358	0.081	0.002	8.23664e-22	Qx.ap
F20G2.6	8.61497e-26	5.81083	0.079	0.001	8.25573e-22	Qx.ap
tars-1	9.27121e-26	-3.41703	0.018	0.147	8.8846e-22	Qx.ap
ephx-1	9.53392e-26	4.30573	0.087	0.004	9.13636e-22	Qx.ap
nrx-1	9.83961e-26	3.87348	0.087	0.004	9.4293e-22	Qx.ap
cup-16	1.11128e-25	2.3659	0.13	0.021	1.06494e-21	Qx.ap
ZK809.3	1.22622e-25	-2.10934	0.068	0.226	1.17509e-21	Qx.ap
nmad-1	1.33199e-25	-2.13212	0.074	0.233	1.27645e-21	Qx.ap
memo-1	1.39491e-25	5.06433	0.086	0.004	1.33674e-21	Qx.ap
fbxb-100	1.43407e-25	2.5945	0.121	0.018	1.37427e-21	Qx.ap
C18C4.7	1.47931e-25	2.9793	0.11	0.013	1.41762e-21	Qx.ap
tram-1	1.5594e-25	2.76557	0.111	0.013	1.49438e-21	Qx.ap
elpc-4	1.65348e-25	-2.91611	0.023	0.157	1.58453e-21	Qx.ap
chk-1	1.66577e-25	-5.79837	0.002	0.114	1.59631e-21	Qx.ap
E02H1.1	1.90575e-25	-3.22029	0.019	0.148	1.82628e-21	Qx.ap
syd-1	1.94176e-25	5.25724	0.076	0.001	1.86079e-21	Qx.ap
nas-39	1.9866e-25	3.65453	0.096	0.008	1.90376e-21	Qx.ap
let-721	2.1022e-25	-3.45618	0.017	0.143	2.01454e-21	Qx.ap
F54F12.2	2.16944e-25	5.08994	0.08	0.002	2.07897e-21	Qx.ap
ben-1	2.22024e-25	-2.7315	0.033	0.172	2.12765e-21	Qx.ap
sna-3	2.22566e-25	-2.44617	0.039	0.184	2.13285e-21	Qx.ap
dyb-1	2.99552e-25	2.2807	0.121	0.018	2.87061e-21	Qx.ap
cas-2	3.10079e-25	-5.12089	0.003	0.115	2.97149e-21	Qx.ap
K01G5.8	3.22993e-25	-2.83714	0.03	0.166	3.09524e-21	Qx.ap
T23D8.3	3.28114e-25	-2.6739	0.039	0.181	3.14431e-21	Qx.ap
Y102A11A.6	3.54864e-25	9.78345	0.072	0	3.40066e-21	Qx.ap
abcf-3	3.6551e-25	-3.63169	0.012	0.133	3.50268e-21	Qx.ap
tceb-3	3.66548e-25	4.80839	0.083	0.003	3.51263e-21	Qx.ap
fbxa-167	4.60559e-25	5.09267	0.079	0.002	4.41354e-21	Qx.ap
gsa-1	4.79051e-25	2.07678	0.151	0.033	4.59075e-21	Qx.ap
C27A7.8	4.97001e-25	4.1668	0.077	0.001	4.76276e-21	Qx.ap
snr-5	6.36797e-25	-2.08951	0.071	0.226	6.10242e-21	Qx.ap
klp-18	6.98704e-25	-4.86397	0.005	0.118	6.69568e-21	Qx.ap
let-607	1.00593e-24	2.64648	0.117	0.017	9.63981e-21	Qx.ap
kbp-1.1	1.12957e-24	-4.64097	0.005	0.117	1.08247e-20	Qx.ap
pno-1	1.43532e-24	-3.16551	0.022	0.15	1.37546e-20	Qx.ap
glb-6	1.95913e-24	7.56271	0.072	0.001	1.87743e-20	Qx.ap
F55G1.15	2.15457e-24	6.29981	0.074	0.001	2.06473e-20	Qx.ap
sde-2	2.15479e-24	-2.24217	0.048	0.193	2.06493e-20	Qx.ap
nxt-1	2.35408e-24	-2.06067	0.07	0.222	2.25591e-20	Qx.ap
nuaf-1	2.37262e-24	-2.4252	0.046	0.187	2.27368e-20	Qx.ap
Y53F4B.9	2.38755e-24	-7.32362	0.001	0.106	2.28799e-20	Qx.ap
B0432.10	2.39264e-24	-5.68695	0.002	0.109	2.29286e-20	Qx.ap
F32D1.3	2.62744e-24	4.97563	0.074	0.001	2.51788e-20	Qx.ap
kbp-2	2.97533e-24	-4.91087	0.006	0.117	2.85126e-20	Qx.ap
hrpu-2	2.99973e-24	2.11141	0.17	0.046	2.87464e-20	Qx.ap
fhod-1	3.13107e-24	3.90561	0.091	0.008	3.0005e-20	Qx.ap
W02B8.2	3.53588e-24	-4.70121	0.005	0.115	3.38843e-20	Qx.ap
F16B3.3	4.14619e-24	9.77347	0.069	0	3.97329e-20	Qx.ap
cal-4	4.14619e-24	9.88991	0.069	0	3.97329e-20	Qx.ap
srr-4	4.45032e-24	7.4147	0.071	0.001	4.26474e-20	Qx.ap
T25B9.8	4.8116e-24	-3.05146	0.021	0.146	4.61096e-20	Qx.ap
Y40B1B.7	5.05007e-24	-2.1214	0.065	0.214	4.83948e-20	Qx.ap
usp-48	6.18286e-24	-2.3791	0.044	0.183	5.92504e-20	Qx.ap
lin-35	8.45529e-24	-2.35738	0.048	0.189	8.10271e-20	Qx.ap
WBGene00019114	8.89216e-24	4.47178	0.081	0.004	8.52136e-20	Qx.ap
F42A9.9	9.3976e-24	9.79811	0.068	0	9.00572e-20	Qx.ap
Y82E9BR.6	9.3976e-24	9.60318	0.068	0	9.00572e-20	Qx.ap
C02D5.2	1.11083e-23	6.55203	0.07	0.001	1.06451e-19	Qx.ap
npp-13	1.11342e-23	-2.30735	0.047	0.188	1.06699e-19	Qx.ap
T23F2.2	1.30306e-23	4.89911	0.074	0.002	1.24872e-19	Qx.ap
C01G5.7	1.33297e-23	5.06183	0.074	0.002	1.27738e-19	Qx.ap
F35G12.7	1.34289e-23	-2.02872	0.056	0.202	1.28689e-19	Qx.ap
mrp-5	1.58208e-23	-3.24893	0.02	0.141	1.5161e-19	Qx.ap
H14E04.2	1.708e-23	-2.94151	0.024	0.149	1.63678e-19	Qx.ap
unk-1	2.05201e-23	-4.15425	0.009	0.118	1.96644e-19	Qx.ap
tsp-20	2.13208e-23	-5.63087	0.003	0.107	2.04317e-19	Qx.ap
F32B4.5	2.29241e-23	7.53855	0.069	0.001	2.19681e-19	Qx.ap
nasp-1	2.46165e-23	-3.70073	0.014	0.129	2.359e-19	Qx.ap
T05A8.5	2.50579e-23	4.28225	0.078	0.003	2.4013e-19	Qx.ap
C15C6.1	2.83117e-23	5.69666	0.071	0.001	2.71311e-19	Qx.ap
H10D18.1	3.26591e-23	4.62478	0.073	0.002	3.12972e-19	Qx.ap
sap-49	4.67677e-23	-3.69091	0.015	0.129	4.48175e-19	Qx.ap
fnci-1	4.78088e-23	-3.16591	0.021	0.141	4.58152e-19	Qx.ap
T06G6.3	5.65356e-23	6.70675	0.068	0.001	5.4178e-19	Qx.ap
mfsd-6	5.727e-23	6.47296	0.068	0.001	5.48819e-19	Qx.ap
dct-14	5.81389e-23	5.98959	0.068	0.001	5.57145e-19	Qx.ap
Y97E10AR.1	5.94027e-23	5.54991	0.068	0.001	5.69256e-19	Qx.ap
F20C5.11	6.12238e-23	4.10106	0.079	0.004	5.86708e-19	Qx.ap
B0041.8	6.16324e-23	-3.4168	0.016	0.131	5.90623e-19	Qx.ap
aqp-10	6.38389e-23	-5.87901	0.003	0.105	6.11768e-19	Qx.ap
F39B2.8	6.4132e-23	4.44451	0.074	0.003	6.14577e-19	Qx.ap
M03B6.4	6.84465e-23	-5.41533	0.003	0.105	6.55923e-19	Qx.ap
nac-3	7.36056e-23	2.67198	0.097	0.011	7.05363e-19	Qx.ap
sftb-2	8.34281e-23	-2.42391	0.041	0.174	7.99491e-19	Qx.ap
F47B7.1	8.64107e-23	-5.41149	0.006	0.111	8.28074e-19	Qx.ap
slc-25A46	8.64411e-23	2.72183	0.112	0.018	8.28365e-19	Qx.ap
npp-10	9.457e-23	-2.28198	0.035	0.165	9.06265e-19	Qx.ap
F02E11.7	1.0906e-22	9.73129	0.065	0	1.04512e-18	Qx.ap
gly-2	1.0906e-22	9.55667	0.065	0	1.04512e-18	Qx.ap
T25G3.3	1.1469e-22	-4.36547	0.006	0.111	1.09908e-18	Qx.ap
C24G6.8	1.22601e-22	-2.5312	0.03	0.155	1.17489e-18	Qx.ap
let-502	1.22604e-22	-3.05214	0.021	0.14	1.17491e-18	Qx.ap
dkf-2	1.29646e-22	5.447	0.071	0.002	1.2424e-18	Qx.ap
ZK512.1.1	1.42407e-22	-7.37572	0.001	0.098	1.36469e-18	Qx.ap
nucl-1	1.44081e-22	-7.02477	0.001	0.098	1.38073e-18	Qx.ap
F52A8.1	1.62452e-22	-2.29787	0.045	0.179	1.55678e-18	Qx.ap
snpc-3.4	1.6429e-22	-2.97171	0.026	0.146	1.5744e-18	Qx.ap
pde-4	1.65574e-22	4.5564	0.071	0.002	1.58669e-18	Qx.ap
ate-1	2.07678e-22	-3.036	0.019	0.135	1.99018e-18	Qx.ap
C47E8.3	2.41627e-22	4.78225	0.074	0.003	2.31551e-18	Qx.ap
H01M10.2	2.46642e-22	9.68142	0.064	0	2.36357e-18	Qx.ap
san-1	2.48982e-22	-9.61385	0	0.095	2.38599e-18	Qx.ap
F21C10.10	2.56626e-22	-4.02056	0.011	0.118	2.45925e-18	Qx.ap
F56F10.2	2.72563e-22	2.65479	0.097	0.012	2.61197e-18	Qx.ap
rsp-7	2.92571e-22	-2.0477	0.047	0.181	2.80371e-18	Qx.ap
inx-13.1	2.96866e-22	-7.4956	0.001	0.097	2.84487e-18	Qx.ap
Y51H4A.15.1	3.39943e-22	-4.11642	0.01	0.115	3.25767e-18	Qx.ap
emb-4	3.43265e-22	-2.14222	0.059	0.197	3.28951e-18	Qx.ap
F15D4.4	3.46288e-22	4.96552	0.07	0.002	3.31848e-18	Qx.ap
orc-1	3.57001e-22	-5.11206	0.004	0.104	3.42114e-18	Qx.ap
C43D7.8	3.63639e-22	-4.24382	0.014	0.123	3.48476e-18	Qx.ap
gcna-1	3.69697e-22	-5.03258	0.004	0.104	3.5428e-18	Qx.ap
cya-1	3.78355e-22	-2.77618	0.026	0.145	3.62577e-18	Qx.ap
F16B12.6	4.05152e-22	-3.011	0.021	0.138	3.88257e-18	Qx.ap
sap-140	4.39212e-22	-2.10444	0.051	0.187	4.20897e-18	Qx.ap
imb-1	4.39792e-22	-3.72898	0.012	0.119	4.21452e-18	Qx.ap
nrde-3	5.06651e-22	-3.27272	0.016	0.127	4.85524e-18	Qx.ap
ZK938.3	5.57487e-22	9.73288	0.063	0	5.3424e-18	Qx.ap
arl-6	5.57487e-22	9.51425	0.063	0	5.3424e-18	Qx.ap
fut-8	6.06212e-22	2.75459	0.093	0.01	5.80933e-18	Qx.ap
unc-10	6.57744e-22	3.97842	0.073	0.003	6.30316e-18	Qx.ap
ostb-1	7.70595e-22	-2.9563	0.021	0.136	7.38462e-18	Qx.ap
mdt-18	7.73465e-22	-2.4139	0.032	0.155	7.41212e-18	Qx.ap
peli-1	8.35656e-22	-2.54344	0.035	0.16	8.00809e-18	Qx.ap
pkn-1.1	9.10031e-22	-7.03148	0.001	0.095	8.72082e-18	Qx.ap
lsm-7	9.33972e-22	-2.43026	0.038	0.165	8.95025e-18	Qx.ap
T22C1.1	9.42495e-22	-2.79608	0.024	0.142	9.03193e-18	Qx.ap
ent-2	1.02301e-21	-3.23641	0.018	0.13	9.80348e-18	Qx.ap
cyn-13	1.06041e-21	-2.68061	0.027	0.145	1.01619e-17	Qx.ap
cylc-2	1.0703e-21	2.95584	0.095	0.012	1.02567e-17	Qx.ap
srw-85	1.25941e-21	9.71784	0.062	0	1.20689e-17	Qx.ap
oig-2	1.25941e-21	9.47957	0.062	0	1.20689e-17	Qx.ap
T28D6.4	1.25941e-21	9.48367	0.062	0	1.20689e-17	Qx.ap
ell-1	1.32233e-21	-2.24758	0.041	0.17	1.26718e-17	Qx.ap
tbg-1	1.33949e-21	-3.449	0.015	0.123	1.28363e-17	Qx.ap
knl-3	1.34068e-21	-4.41858	0.007	0.108	1.28477e-17	Qx.ap
glb-28	1.42679e-21	6.46584	0.064	0.001	1.36729e-17	Qx.ap
far-2	1.52171e-21	5.318	0.068	0.002	1.45825e-17	Qx.ap
C26D10.6	1.55464e-21	5.0527	0.064	0.001	1.48981e-17	Qx.ap
F58F12.1	1.82354e-21	-2.03104	0.062	0.199	1.7475e-17	Qx.ap
R05D3.8	1.84233e-21	-3.12784	0.016	0.125	1.76551e-17	Qx.ap
C29E4.12	2.06939e-21	-2.86902	0.023	0.138	1.98309e-17	Qx.ap
rad-51	2.15446e-21	-2.73764	0.022	0.138	2.06462e-17	Qx.ap
WBGene00014613	2.34716e-21	-4.17297	0.009	0.109	2.24928e-17	Qx.ap
yop-1	2.49246e-21	-2.47265	0.029	0.148	2.38853e-17	Qx.ap
jun-1	2.60252e-21	4.76785	0.071	0.003	2.494e-17	Qx.ap
brd-1	2.7463e-21	-7.40452	0.001	0.093	2.63178e-17	Qx.ap
C49F8.1	2.8436e-21	9.63339	0.061	0	2.72502e-17	Qx.ap
dpm-3	3.06941e-21	-3.80393	0.009	0.109	2.94141e-17	Qx.ap
R04F11.3	3.0725e-21	-3.32174	0.013	0.118	2.94438e-17	Qx.ap
C02F5.3	3.26884e-21	-2.97026	0.027	0.142	3.13253e-17	Qx.ap
lgc-20	3.44062e-21	6.08082	0.063	0.001	3.29715e-17	Qx.ap
K09C4.10	3.55816e-21	2.37604	0.105	0.017	3.40979e-17	Qx.ap
ubh-4	3.66283e-21	-3.78426	0.012	0.115	3.51009e-17	Qx.ap
exo-1	3.8925e-21	-5.25498	0.002	0.095	3.73018e-17	Qx.ap
aipl-1	4.01584e-21	-3.60074	0.012	0.115	3.84838e-17	Qx.ap
K08F9.4	4.0495e-21	-2.19384	0.043	0.169	3.88063e-17	Qx.ap
lin-15B	4.20782e-21	-2.14411	0.046	0.175	4.03235e-17	Qx.ap
tlp-1	5.29536e-21	4.72174	0.072	0.004	5.07455e-17	Qx.ap
anat-1	5.46623e-21	2.67408	0.096	0.013	5.23829e-17	Qx.ap
nhr-44	6.41711e-21	9.36809	0.06	0	6.14952e-17	Qx.ap
glb-23	6.41711e-21	9.60037	0.06	0	6.14952e-17	Qx.ap
F54E12.2.1	6.57097e-21	-4.29167	0.007	0.105	6.29696e-17	Qx.ap
R05H11.2	7.08377e-21	-3.72222	0.022	0.133	6.78838e-17	Qx.ap
M01H9.3	7.09996e-21	-2.25736	0.045	0.171	6.80389e-17	Qx.ap
asg-2	7.36084e-21	-2.12087	0.04	0.166	7.05389e-17	Qx.ap
npp-15	7.55591e-21	-5.69111	0.002	0.093	7.24082e-17	Qx.ap
F38B2.4	7.74212e-21	6.15021	0.062	0.001	7.41928e-17	Qx.ap
cnnm-1	8.71256e-21	2.03774	0.13	0.03	8.34925e-17	Qx.ap
lipl-7.1	3.38287e-189	4.48976	0.707	0.061	3.24181e-185	Qx.a
lin-32.1	8.69231e-170	3.92938	0.93	0.198	8.32984e-166	Qx.a
lgc-27	6.3814e-163	5.30204	0.476	0.019	6.1153e-159	Qx.a
tbx-2.1	3.79756e-144	4.02454	0.808	0.16	3.63921e-140	Qx.a
srd-30	2.40154e-141	5.40847	0.467	0.027	2.3014e-137	Qx.a
C43D7.8.1	5.74925e-139	4.66899	0.498	0.035	5.5095e-135	Qx.a
Y71F9AL.6.1	2.47028e-125	4.153	0.541	0.053	2.36727e-121	Qx.a
Y54H5A.2.1	4.79539e-118	3.38067	0.86	0.268	4.59543e-114	Qx.a
F07C6.4.1	1.71826e-114	3.26433	0.856	0.253	1.64661e-110	Qx.a
ham-1.1	1.01063e-113	2.88295	0.882	0.259	9.68484e-110	Qx.a
srd-29	2.12217e-108	4.94953	0.376	0.023	2.03367e-104	Qx.a
unc-86	2.41752e-107	-4.34317	0.122	0.926	2.31671e-103	Qx.a
smp-1	1.74675e-96	2.86557	0.716	0.168	1.67391e-92	Qx.a
pkd-2	2.14326e-82	2.85493	0.825	0.343	2.05388e-78	Qx.a
WBGene00023302.1	4.30409e-78	3.06295	0.55	0.105	4.12461e-74	Qx.a
exc-9	4.76322e-76	3.96894	0.341	0.034	4.5646e-72	Qx.a
cutl-16	1.48377e-70	4.5446	0.223	0.01	1.4219e-66	Qx.a
lgc-52	2.54222e-68	5.31527	0.205	0.008	2.43621e-64	Qx.a
ZK131.11.1	4.23775e-67	2.64626	0.59	0.148	4.06103e-63	Qx.a
cyk-1	1.25412e-60	2.37201	0.611	0.169	1.20182e-56	Qx.a
ssq-1.1	3.46043e-57	2.425	0.537	0.137	3.31613e-53	Qx.a
lrp-2	3.61953e-54	2.08151	0.769	0.378	3.4686e-50	Qx.a
hbl-1.1	1.81249e-50	2.37093	0.524	0.147	1.73691e-46	Qx.a
T05H4.11.1	3.05387e-46	2.19445	0.502	0.144	2.92653e-42	Qx.a
rhgf-2	9.64199e-46	2.13272	0.55	0.172	9.23992e-42	Qx.a
rgl-1	2.14354e-45	3.09758	0.31	0.052	2.05415e-41	Qx.a
T01B10.5	3.18001e-45	3.97099	0.201	0.019	3.0474e-41	Qx.a
cutl-3	6.5489e-45	7.64494	0.1	0.001	6.27581e-41	Qx.a
C04A11.2.1	6.50465e-44	2.15849	0.507	0.152	6.2334e-40	Qx.a
daf-36	7.35181e-43	6.59008	0.1	0.001	7.04524e-39	Qx.a
cank-26.1	1.01615e-38	2.11995	0.463	0.135	9.73779e-35	Qx.a
C05E11.6	1.04078e-37	3.73607	0.179	0.019	9.97377e-34	Qx.a
eat-20.1	2.5107e-36	2.42542	0.437	0.133	2.40601e-32	Qx.a
cki-1.1	4.05689e-36	2.00886	0.48	0.154	3.88772e-32	Qx.a
rad-51.1	1.8196e-35	2.75527	0.31	0.069	1.74372e-31	Qx.a
M01H9.4.2	3.92273e-34	-11.1888	0	0.429	3.75915e-30	Qx.a
mig-21	5.62602e-32	2.11432	0.301	0.068	5.39141e-28	Qx.a
WBGene00017202	7.77146e-31	5.49464	0.079	0.002	7.44739e-27	Qx.a
C03D6.9	3.21988e-30	3.91856	0.122	0.01	3.08561e-26	Qx.a
Y39H10A.1	1.20314e-29	3.71688	0.092	0.004	1.15297e-25	Qx.a
F49H12.4.2	1.35136e-29	-9.76956	0.004	0.39	1.29501e-25	Qx.a
Y44A6D.2.2	2.89687e-29	-9.06979	0.013	0.394	2.77607e-25	Qx.a
gcy-37.2	2.9475e-29	-8.04767	0.013	0.394	2.82459e-25	Qx.a
H01G02.3	1.13272e-28	3.97852	0.118	0.01	1.08549e-24	Qx.a
jmjd-3.2	1.40524e-28	6.26604	0.07	0.001	1.34664e-24	Qx.a
vab-8	4.45432e-28	2.52262	0.371	0.12	4.26858e-24	Qx.a
F47B3.7	9.87493e-28	4.42985	0.087	0.004	9.46314e-24	Qx.a
sbt-1.2	1.33023e-27	-6.56414	0.017	0.383	1.27476e-23	Qx.a
F37A8.5	1.4189e-27	2.49489	0.266	0.064	1.35973e-23	Qx.a
F58D2.2	4.632e-27	3.82156	0.114	0.01	4.43885e-23	Qx.a
mksr-2.2	1.6768e-26	-4.59749	0.044	0.399	1.60688e-22	Qx.a
R08E5.4	1.69614e-26	5.72792	0.066	0.001	1.62542e-22	Qx.a
suro-1	2.01089e-26	2.90175	0.201	0.038	1.92703e-22	Qx.a
timm-17B.2	2.44472e-26	2.10284	0.328	0.095	2.34278e-22	Qx.a
guk-1.2	4.67267e-26	-4.80461	0.039	0.392	4.47782e-22	Qx.a
ceph-41.2	9.94016e-26	-7.94508	0.004	0.35	9.52565e-22	Qx.a
R07E3.7.1	1.47636e-25	2.36432	0.262	0.065	1.41479e-21	Qx.a
WBGene00014307.2	2.00192e-25	-3.8952	0.114	0.449	1.91844e-21	Qx.a
gcy-32.2	3.15033e-25	-6.26955	0.039	0.378	3.01896e-21	Qx.a
gcy-35.2	3.52005e-25	-3.12987	0.162	0.484	3.37326e-21	Qx.a
dyf-6.2	4.92856e-25	-3.98073	0.118	0.445	4.72304e-21	Qx.a
mksr-1.2	5.11498e-25	-5.35301	0.013	0.356	4.90168e-21	Qx.a
T04C12.9.2	5.57748e-25	-11.1599	0	0.338	5.3449e-21	Qx.a
F49E12.8.2	6.15525e-25	-11.3819	0	0.337	5.89857e-21	Qx.a
ZK616.1.2	1.09701e-24	-7.30162	0.013	0.348	1.05127e-20	Qx.a
mks-2.2	2.00458e-24	-3.9935	0.079	0.411	1.92099e-20	Qx.a
ift-81.2	4.73321e-24	-6.28037	0.009	0.338	4.53584e-20	Qx.a
gcy-34.2	1.25131e-23	-7.79814	0.009	0.332	1.19913e-19	Qx.a
K07C11.10.2	1.58876e-23	-3.92426	0.039	0.37	1.5225e-19	Qx.a
ric-7	2.845e-23	2.0626	0.258	0.065	2.72636e-19	Qx.a
ifta-2.2	3.92822e-23	-4.48127	0.035	0.359	3.76441e-19	Qx.a
ssq-2	6.23043e-23	5.51092	0.061	0.002	5.97063e-19	Qx.a
mec-17	6.25432e-23	2.80643	0.192	0.039	5.99351e-19	Qx.a
npr-15	9.05449e-23	5.05891	0.07	0.003	8.67691e-19	Qx.a
F58B4.2.2	1.44856e-22	-6.72404	0.035	0.348	1.38815e-18	Qx.a
Y51H4A.1.2	2.26229e-22	-5.01975	0.017	0.332	2.16795e-18	Qx.a
Y57G11C.36	2.9258e-22	-2.09506	0.188	0.508	2.80379e-18	Qx.a
C27A2.8.2	5.87701e-21	-2.96794	0.288	0.53	5.63194e-17	Qx.a
tmem-218.2	6.45422e-21	-3.68674	0.044	0.349	6.18508e-17	Qx.a
hlh-14.2	0	7.3873	0.916	0.025	0	Qx.pa
mec-7.1	8.01153e-289	4.20188	0.926	0.116	7.67745e-285	Qx.pa
F33A8.7.1	1.99926e-272	5.00392	0.759	0.052	1.91589e-268	Qx.pa
C09D4.2.1	5.36248e-214	3.48397	0.901	0.22	5.13886e-210	Qx.pa
nid-1.1	6.3057e-195	8.41961	0.433	0.003	6.04275e-191	Qx.pa
mig-1.1	1.98218e-182	3.84189	0.665	0.084	1.89952e-178	Qx.pa
asp-4.1	1.34901e-123	2.06256	0.956	0.602	1.29275e-119	Qx.pa
msa-1.2	1.42905e-115	-4.27493	0.084	0.747	1.36946e-111	Qx.pa
C08F1.10.1	3.87227e-113	3.5832	0.426	0.045	3.71079e-109	Qx.pa
F36G3.1	1.04365e-112	5.8934	0.303	0.011	1.00013e-108	Qx.pa
C40A11.6.1	2.61079e-109	4.05498	0.379	0.034	2.50192e-105	Qx.pa
C01C4.3	2.28722e-106	5.67948	0.281	0.009	2.19184e-102	Qx.pa
tsp-7	2.9958e-99	6.41682	0.244	0.005	2.87087e-95	Qx.pa
WBGene00018813	5.35458e-99	5.81582	0.249	0.006	5.13129e-95	Qx.pa
che-2.2	2.47654e-93	-7.63454	0.145	0.681	2.37327e-89	Qx.pa
Y47G6A.31.1	3.57956e-91	3.03576	0.446	0.076	3.43029e-87	Qx.pa
unc-68	3.63086e-87	3.79682	0.362	0.047	3.47945e-83	Qx.pa
gcy-36.2	7.15208e-85	-8.07935	0.015	0.576	6.85384e-81	Qx.pa
unc-54.1	7.79065e-81	-5.78967	0.113	0.623	7.46578e-77	Qx.pa
lbp-3	7.0318e-77	9.12019	0.172	0.001	6.73858e-73	Qx.pa
C06E7.2	7.81064e-77	8.51425	0.172	0.001	7.48493e-73	Qx.pa
fmi-1.2	2.14549e-76	-8.49152	0.007	0.533	2.05602e-72	Qx.pa
arrd-25	2.30658e-76	4.76334	0.222	0.011	2.2104e-72	Qx.pa
R11G1.2.1	2.83509e-72	2.91116	0.367	0.061	2.71687e-68	Qx.pa
tbca-1.1	1.00186e-71	2.27009	0.596	0.208	9.60078e-68	Qx.pa
egl-13.2	1.18476e-71	-7.49384	0.01	0.513	1.13535e-67	Qx.pa
W10D9.1	1.69476e-66	7.56345	0.153	0.001	1.62409e-62	Qx.pa
arl-3.2	9.96881e-66	-7.06156	0.017	0.49	9.55311e-62	Qx.pa
tmed-13	1.88489e-65	3.17688	0.31	0.047	1.80629e-61	Qx.pa
soem-1	5.54621e-64	2.08428	0.539	0.18	5.31493e-60	Qx.pa
C10A4.3	2.07616e-62	3.87124	0.236	0.024	1.98959e-58	Qx.pa
mks-2.3	2.83713e-62	-12.8841	0	0.457	2.71883e-58	Qx.pa
sem-4.1	1.01147e-61	2.37532	0.429	0.107	9.69294e-58	Qx.pa
daf-25.2	3.86853e-61	-4.64797	0.067	0.511	3.70722e-57	Qx.pa
F16F9.1	7.39089e-61	6.90315	0.14	0.001	7.08269e-57	Qx.pa
shc-2.1	1.46298e-60	-3.22728	0.123	0.569	1.40198e-56	Qx.pa
jbts-14.2	6.43199e-60	-11.8647	0	0.444	6.16377e-56	Qx.pa
mksr-2.3	4.96993e-57	-7.5709	0.01	0.437	4.76269e-53	Qx.pa
nphp-1.2	6.47999e-56	-7.51981	0.005	0.428	6.20978e-52	Qx.pa
pdl-1.2	7.31933e-56	-4.71708	0.096	0.501	7.01412e-52	Qx.pa
gcy-37.3	5.81509e-55	-7.4235	0.012	0.429	5.5726e-51	Qx.pa
gcy-32.3	6.65575e-55	-12.8866	0	0.417	6.37821e-51	Qx.pa
dyf-6.3	7.46479e-55	-4.76343	0.074	0.483	7.1535e-51	Qx.pa
F49H12.4.3	6.99992e-54	-7.46005	0.012	0.423	6.70803e-50	Qx.pa
K07C11.10.3	8.17217e-53	-9.7701	0.002	0.407	7.83139e-49	Qx.pa
F48E3.9.2	4.21413e-52	-8.66571	0.005	0.405	4.0384e-48	Qx.pa
dylt-2.2	9.65889e-52	-11.6577	0	0.398	9.25612e-48	Qx.pa
lbp-1	2.44447e-51	6.00587	0.133	0.004	2.34253e-47	Qx.pa
ifta-2.3	3.18298e-51	-11.7825	0	0.395	3.05025e-47	Qx.pa
sti-1.2	8.33127e-51	-2.44527	0.207	0.595	7.98386e-47	Qx.pa
mksr-1.3	1.08506e-49	-8.65539	0.002	0.389	1.03982e-45	Qx.pa
tmem-218.3	1.33688e-49	-11.5321	0	0.386	1.28113e-45	Qx.pa
C15C8.5	2.52706e-49	5.80853	0.121	0.002	2.42168e-45	Qx.pa
ift-20.2	3.03593e-49	-6.62248	0.007	0.393	2.90933e-45	Qx.pa
R01H2.8.2	8.24557e-49	-5.16935	0.025	0.41	7.90173e-45	Qx.pa
ham-1.2	4.64362e-48	-7.17423	0.005	0.383	4.44998e-44	Qx.pa
WBGene00014307.3	4.93653e-48	-3.5947	0.101	0.481	4.73067e-44	Qx.pa
bbs-9.2	6.36494e-48	-8.13376	0.005	0.381	6.09953e-44	Qx.pa
ceph-41.3	2.24343e-47	-6.98227	0.007	0.381	2.14988e-43	Qx.pa
ZK616.1.3	2.41525e-47	-9.23025	0.007	0.38	2.31454e-43	Qx.pa
mks-5.2	3.59119e-47	-11.4013	0	0.371	3.44143e-43	Qx.pa
ift-81.3	6.35671e-47	-11.2329	0	0.37	6.09164e-43	Qx.pa
C40A11.3	9.11106e-46	4.58023	0.131	0.006	8.73113e-42	Qx.pa
F54B11.10	9.66216e-46	4.83425	0.128	0.005	9.25925e-42	Qx.pa
T04C12.9.3	1.25582e-45	-8.62775	0.005	0.367	1.20345e-41	Qx.pa
gcy-34.3	2.65945e-45	-8.66396	0.002	0.362	2.54855e-41	Qx.pa
Y105C5A.1268.1	2.89192e-44	2.1102	0.426	0.149	2.77133e-40	Qx.pa
T19D12.6.2	4.55792e-44	-6.3911	0.007	0.361	4.36785e-40	Qx.pa
C08F1.6	6.82531e-44	11.0258	0.096	0	6.54069e-40	Qx.pa
tctn-1.2	1.32608e-43	-6.83712	0.007	0.357	1.27078e-39	Qx.pa
F58B4.2.3	3.71112e-43	-7.25439	0.03	0.377	3.55636e-39	Qx.pa
unc-52	1.84873e-42	8.40548	0.096	0.001	1.77164e-38	Qx.pa
F49E12.8.3	1.8635e-42	-6.49966	0.02	0.363	1.7858e-38	Qx.pa
R07E5.17.2	3.10355e-42	-3.97888	0.039	0.392	2.97413e-38	Qx.pa
che-13.2	5.1893e-42	-10.947	0	0.339	4.97291e-38	Qx.pa
EEED8.15	1.55581e-41	5.29286	0.111	0.004	1.49094e-37	Qx.pa
T01D3.1.2	4.49431e-41	-11.8992	0	0.333	4.3069e-37	Qx.pa
osm-5.2	2.06855e-40	-8.44385	0.002	0.331	1.98229e-36	Qx.pa
F55B12.10	2.38087e-40	5.01514	0.106	0.003	2.28159e-36	Qx.pa
egal-1	3.05735e-40	7.63216	0.091	0.001	2.92985e-36	Qx.pa
WBGene00021130	3.32131e-40	6.94938	0.091	0.001	3.18281e-36	Qx.pa
mam-8.2	7.60954e-40	-6.34417	0.015	0.342	7.29222e-36	Qx.pa
T02G5.3.2	7.73406e-40	-10.8535	0	0.325	7.41155e-36	Qx.pa
dyf-18.2	1.2282e-39	-8.64164	0.002	0.326	1.17698e-35	Qx.pa
daf-19.2	2.60355e-39	-4.34455	0.025	0.356	2.49498e-35	Qx.pa
arcp-1.2	4.49284e-39	-12.1065	0	0.32	4.30549e-35	Qx.pa
guk-1.3	4.73614e-39	-3.55351	0.079	0.416	4.53864e-35	Qx.pa
R02D5.1	6.38556e-39	2.68039	0.266	0.063	6.11928e-35	Qx.pa
F52B10.3	1.00559e-38	2.09257	0.367	0.123	9.63658e-35	Qx.pa
F39B2.3	4.86887e-38	2.40639	0.278	0.07	4.66584e-34	Qx.pa
gst-7.1	8.99017e-38	-2.90917	0.103	0.437	8.61528e-34	Qx.pa
sbt-1.3	9.65727e-38	-2.9382	0.071	0.404	9.25456e-34	Qx.pa
bbs-4.2	2.86772e-37	-7.07376	0.005	0.314	2.74814e-33	Qx.pa
osm-6.2	4.70862e-37	-8.07837	0.002	0.309	4.51227e-33	Qx.pa
mks-3.2	4.83599e-37	-7.36988	0.002	0.31	4.63433e-33	Qx.pa
tmem-231.2	5.10501e-37	-2.56094	0.244	0.524	4.89213e-33	Qx.pa
WBGene00050903.1	7.4389e-37	2.78694	0.241	0.055	7.1287e-33	Qx.pa
Y97E10C.1.2	9.70404e-37	-2.91934	0.054	0.385	9.29939e-33	Qx.pa
mks-6.2	1.04007e-36	-6.89643	0.005	0.31	9.967e-33	Qx.pa
atg-2	1.71364e-36	2.18347	0.291	0.079	1.64219e-32	Qx.pa
arl-13.2	2.44274e-36	-5.67735	0.007	0.312	2.34088e-32	Qx.pa
hsp-70.2	2.98641e-36	-2.6514	0.229	0.526	2.86188e-32	Qx.pa
flp-14.2	5.44053e-35	-9.0524	0.007	0.301	5.21366e-31	Qx.pa
lin-32.2	8.61831e-35	-4.99936	0.022	0.319	8.25892e-31	Qx.pa
zag-1.1	1.59787e-34	2.00726	0.335	0.107	1.53124e-30	Qx.pa
dpy-20.2	1.70091e-34	-6.04255	0.007	0.299	1.62998e-30	Qx.pa
C40A11.2	5.56649e-34	4.63559	0.096	0.004	5.33436e-30	Qx.pa
C24H12.1	1.15929e-33	7.18265	0.076	0.001	1.11094e-29	Qx.pa
nphp-4.2	3.86088e-33	-4.97434	0.015	0.301	3.69988e-29	Qx.pa
ptb-1.2	9.34859e-33	-11.0657	0	0.276	8.95875e-29	Qx.pa
mks-1.2	9.34859e-33	-10.4509	0	0.276	8.95875e-29	Qx.pa
pkd-2.1	1.5746e-32	-3.12676	0.138	0.441	1.50894e-28	Qx.pa
F01E11.3.2	3.07482e-32	-3.63538	0.044	0.335	2.9466e-28	Qx.pa
Y55D5A.1.2	6.90601e-32	-7.91113	0.002	0.273	6.61803e-28	Qx.pa
ZK792.7.2	1.09957e-31	-3.80038	0.03	0.313	1.05372e-27	Qx.pa
sri-48.2	1.22733e-31	-7.48401	0.002	0.272	1.17615e-27	Qx.pa
cab-1.2	1.44713e-31	-3.02246	0.052	0.335	1.38679e-27	Qx.pa
gnrr-2.2	1.4638e-31	-5.44351	0.01	0.284	1.40276e-27	Qx.pa
bbs-5.2	1.53555e-31	-5.63058	0.007	0.279	1.47152e-27	Qx.pa
egl-21.2	1.59433e-31	-4.4297	0.007	0.282	1.52785e-27	Qx.pa
C43C3.4	2.86368e-31	6.75879	0.074	0.001	2.74426e-27	Qx.pa
K04C2.3	3.16813e-31	3.2003	0.15	0.022	3.03601e-27	Qx.pa
mec-3	6.33373e-31	7.84921	0.084	0.003	6.06961e-27	Qx.pa
cng-1.2	1.12989e-30	-7.80803	0.002	0.264	1.08278e-26	Qx.pa
ifta-1.2	1.26089e-30	-7.81402	0.002	0.264	1.20831e-26	Qx.pa
mom-5	1.28055e-30	2.28996	0.239	0.062	1.22716e-26	Qx.pa
ZC449.5.2	1.29751e-30	-4.93171	0.005	0.27	1.2434e-26	Qx.pa
aqp-12.2	1.34831e-30	-6.8189	0.005	0.267	1.29208e-26	Qx.pa
K09G1.1.2	1.62214e-30	-10.6832	0	0.26	1.5545e-26	Qx.pa
atf-2.1	1.76458e-30	2.1978	0.261	0.075	1.691e-26	Qx.pa
gcy-33.2	2.22898e-30	-12.1285	0	0.259	2.13603e-26	Qx.pa
Y17D7B.10.2	3.06125e-30	-11.6915	0	0.258	2.93359e-26	Qx.pa
wdr-60.2	3.06125e-30	-10.3298	0	0.258	2.93359e-26	Qx.pa
ccep-290.2	3.47954e-30	-3.98044	0.025	0.297	3.33444e-26	Qx.pa
F59B2.8	3.62915e-30	2.02899	0.283	0.089	3.47781e-26	Qx.pa
gcy-25.2	7.28749e-30	-6.69095	0.005	0.262	6.9836e-26	Qx.pa
T27A1.2	7.38364e-30	5.4763	0.076	0.002	7.07574e-26	Qx.pa
tbx-2.2	9.60838e-30	-6.18343	0.007	0.266	9.20771e-26	Qx.pa
daf-16	1.13624e-29	2.8393	0.163	0.028	1.08886e-25	Qx.pa
C46C11.3.2	1.22471e-29	-5.54818	0.01	0.268	1.17364e-25	Qx.pa
Y102A11A.9.2	1.50094e-29	-7.18738	0.002	0.257	1.43835e-25	Qx.pa
xbx-4.2	1.73523e-29	-4.95851	0.015	0.274	1.66287e-25	Qx.pa
bbs-8.2	1.89551e-29	-7.6147	0.002	0.255	1.81647e-25	Qx.pa
cpg-9	1.91602e-29	4.3714	0.116	0.012	1.83612e-25	Qx.pa
F38B6.6.2	2.28418e-29	-2.68682	0.032	0.308	2.18893e-25	Qx.pa
F32H5.3.2	2.81198e-29	-4.25131	0.042	0.306	2.69472e-25	Qx.pa
flp-5.2	1.31226e-28	-8.22399	0.017	0.269	1.25754e-24	Qx.pa
T10B5.4.2	2.45692e-28	-3.13971	0.047	0.312	2.35446e-24	Qx.pa
C40A11.4	1.77338e-27	3.05491	0.148	0.025	1.69943e-23	Qx.pa
ift-74.2	1.82601e-27	-10.2672	0	0.237	1.74987e-23	Qx.pa
casy-1.2	2.66493e-27	-4.13626	0.012	0.258	2.5538e-23	Qx.pa
ZK470.14.2	2.89047e-27	-10.2934	0	0.236	2.76993e-23	Qx.pa
che-3.2	4.04435e-27	-7.38501	0.002	0.238	3.8757e-23	Qx.pa
dyf-7.2	1.32537e-26	-10.613	0	0.231	1.2701e-22	Qx.pa
tppp-1.2	1.87363e-26	-2.56371	0.081	0.35	1.7955e-22	Qx.pa
frpr-18	2.06219e-26	10.0296	0.057	0	1.9762e-22	Qx.pa
C43H6.6.2	2.10599e-26	-6.3147	0.005	0.237	2.01817e-22	Qx.pa
cyd-1.2	2.22537e-26	-4.06768	0.034	0.278	2.13257e-22	Qx.pa
ver-3	4.02451e-26	4.33541	0.084	0.006	3.85669e-22	Qx.pa
daf-10.2	6.29174e-26	-5.37294	0.005	0.234	6.02938e-22	Qx.pa
ZK813.5.2	2.95631e-25	-5.92558	0.005	0.229	2.83303e-21	Qx.pa
C02B10.3	4.07987e-25	4.6279	0.081	0.006	3.90974e-21	Qx.pa
hphd-1.2	4.43764e-25	-3.84093	0.044	0.281	4.25259e-21	Qx.pa
nep-12	9.8257e-25	6.05085	0.059	0.001	9.41597e-21	Qx.pa
str-81	9.96103e-25	6.1173	0.059	0.001	9.54565e-21	Qx.pa
F28F9.2	1.43779e-24	4.79669	0.071	0.004	1.37784e-20	Qx.pa
F23B12.4.2	1.45477e-24	-6.77529	0.005	0.222	1.3941e-20	Qx.pa
T01D3.3.2	1.5954e-24	-10.3616	0	0.214	1.52887e-20	Qx.pa
chp-1.2	1.75097e-24	-2.7175	0.059	0.304	1.67795e-20	Qx.pa
flp-21.2	1.87043e-24	-9.38583	0.002	0.217	1.79243e-20	Qx.pa
far-1	2.30758e-24	3.32409	0.217	0.065	2.21136e-20	Qx.pa
W08A12.3	6.49702e-24	2.91874	0.111	0.015	6.2261e-20	Qx.pa
F38G1.3	6.56782e-24	2.91637	0.123	0.02	6.29394e-20	Qx.pa
F48E3.6	6.91015e-24	6.74422	0.054	0.001	6.622e-20	Qx.pa
gcy-35.3	1.59654e-23	-2.14424	0.305	0.484	1.52996e-19	Qx.pa
C01B10.6	1.60857e-23	2.91659	0.14	0.027	1.54149e-19	Qx.pa
F15A4.2	3.17058e-23	3.83208	0.079	0.006	3.03837e-19	Qx.pa
F18A11.5.2	3.61982e-23	-6.41385	0.002	0.208	3.46887e-19	Qx.pa
tmem-17.2	4.19642e-23	-6.95569	0.002	0.207	4.02143e-19	Qx.pa
abts-1.2	4.45168e-23	-4.01942	0.015	0.23	4.26604e-19	Qx.pa
gasr-8.2	4.48442e-23	-2.9915	0.042	0.27	4.29742e-19	Qx.pa
C33A12.4.2	5.379e-23	-3.50659	0.007	0.215	5.1547e-19	Qx.pa
C09B8.5	1.02213e-22	2.44159	0.187	0.052	9.79505e-19	Qx.pa
mec-8.2	1.08121e-22	-4.79121	0.01	0.217	1.03612e-18	Qx.pa
bbs-2.2	1.35725e-22	-6.65767	0.002	0.203	1.30065e-18	Qx.pa
ssq-1.2	1.4156e-22	-6.36157	0.007	0.21	1.35657e-18	Qx.pa
pag-3.2	1.69838e-22	-9.85224	0	0.198	1.62755e-18	Qx.pa
F59B10.2.2	2.40671e-22	-6.34782	0.002	0.202	2.30635e-18	Qx.pa
mnm-2.2	2.59574e-22	-6.71951	0.002	0.201	2.48749e-18	Qx.pa
ced-8	3.49667e-22	3.39066	0.094	0.011	3.35086e-18	Qx.pa
dgn-1.1	3.97665e-22	-4.15446	0.017	0.223	3.81082e-18	Qx.pa
tmem-107.2	4.50778e-22	-5.83077	0.005	0.203	4.3198e-18	Qx.pa
unc-96	7.88066e-22	2.35468	0.175	0.047	7.55204e-18	Qx.pa
T05A7.1	1.20833e-21	2.23828	0.153	0.035	1.15794e-17	Qx.pa
F58H1.7.2	2.52759e-21	-5.74642	0.005	0.197	2.42219e-17	Qx.pa
tol-1	2.9326e-21	-3.01137	0.027	0.234	2.81031e-17	Qx.pa
F53G12.4.2	3.40516e-21	-9.61347	0	0.188	3.26317e-17	Qx.pa
Y17G9B.11	8.747e-21	4.53486	0.067	0.005	8.38225e-17	Qx.pa
K04C1.3	9.70631e-21	2.22109	0.145	0.033	9.30156e-17	Qx.pa
dyf-1.2	9.9751e-21	-2.30902	0.069	0.292	9.55914e-17	Qx.pa
cpn-1	4.91876e-222	5.67155	0.859	0.031	4.71365e-218	Qx
R05H11.2.1	7.18197e-205	5.306	0.988	0.056	6.88248e-201	Qx
suro-1.1	1.63851e-161	4.32101	0.706	0.029	1.57018e-157	Qx
mig-21.1	4.2549e-161	4.67651	0.894	0.061	4.07748e-157	Qx
cdh-3	2.67214e-154	5.38731	0.435	0.007	2.56071e-150	Qx
WBGene00022730	1.63365e-141	5.95944	0.4	0.006	1.56552e-137	Qx
axl-1	1.80026e-120	8.49163	0.247	0	1.72519e-116	Qx
F47B7.1.1	1.50202e-112	3.41623	0.694	0.047	1.43939e-108	Qx
egl-17	1.01146e-111	4.05708	0.741	0.06	9.69281e-108	Qx
T25G12.3	9.94856e-107	6.93884	0.259	0.002	9.53371e-103	Qx
R05D3.9	2.24827e-106	5.85992	0.282	0.003	2.15452e-102	Qx
T23F2.5	1.09928e-101	3.79586	0.541	0.03	1.05344e-97	Qx
emb-9	1.48194e-98	4.95969	0.365	0.011	1.42015e-94	Qx
ztf-16	1.25534e-96	8.02783	0.2	0	1.20299e-92	Qx
lec-4.1	1.12162e-93	4.50003	0.906	0.127	1.07485e-89	Qx
W07A12.4	3.13302e-93	3.06967	0.906	0.116	3.00237e-89	Qx
bar-1	1.40761e-80	6.87209	0.188	0.001	1.34891e-76	Qx
nhr-25	1.46465e-80	6.4557	0.188	0.001	1.40357e-76	Qx
F23F1.4	2.23186e-80	4.63879	0.271	0.007	2.13879e-76	Qx
msh-6	4.13943e-78	3.3414	0.471	0.03	3.96681e-74	Qx
mcm-2.2	2.97594e-77	2.71414	0.788	0.097	2.85184e-73	Qx
mcm-6.2	3.01401e-76	2.86188	0.776	0.095	2.88832e-72	Qx
F47B10.9	2.62707e-75	4.80095	0.247	0.006	2.51752e-71	Qx
T17H7.7	6.6064e-73	7.78566	0.153	0	6.33091e-69	Qx
rpl-30.1	1.65599e-72	2.89364	0.871	0.14	1.58693e-68	Qx
F17H10.2	1.79522e-72	5.97307	0.188	0.002	1.72036e-68	Qx
rpl-31.1	2.25403e-71	2.82695	0.988	0.212	2.16004e-67	Qx
C30F12.5.2	1.29187e-70	2.54846	0.8	0.109	1.238e-66	Qx
tsp-14	1.18458e-67	3.06316	0.518	0.044	1.13518e-63	Qx
F25H2.12	1.89815e-66	2.78846	0.565	0.054	1.81899e-62	Qx
rla-1.1	1.59451e-65	2.85198	0.847	0.155	1.52802e-61	Qx
nhr-263	2.81299e-63	5.98047	0.153	0.001	2.69569e-59	Qx
C14B4.2	2.00998e-62	3.39927	0.365	0.023	1.92617e-58	Qx
rps-2.1	2.84977e-62	2.57952	0.965	0.224	2.73094e-58	Qx
wrt-3	4.30306e-61	7.44674	0.129	0	4.12362e-57	Qx
rps-6.1	4.33667e-61	2.59084	0.965	0.233	4.15583e-57	Qx
unc-54.2	1.54244e-60	4.57739	1	0.519	1.47812e-56	Qx
rpl-36.A.1	2.03393e-60	2.57823	0.953	0.227	1.94912e-56	Qx
rad-51.2	2.45525e-60	2.36672	0.624	0.073	2.35286e-56	Qx
rpl-22.1	1.16795e-58	2.54732	0.941	0.215	1.11925e-54	Qx
W01D2.1.1	1.49876e-58	2.58844	0.894	0.2	1.43626e-54	Qx
rps-7.1	5.41867e-58	2.53624	0.988	0.298	5.19271e-54	Qx
lon-8	6.23154e-58	4.99053	0.165	0.003	5.97168e-54	Qx
rpl-3.1	8.88758e-58	2.55905	0.988	0.307	8.51696e-54	Qx
rps-13.1	1.03673e-57	2.47567	0.965	0.249	9.93499e-54	Qx
dut-1.2	2.85861e-57	2.72033	0.576	0.068	2.73941e-53	Qx
rpl-33.1	3.35542e-57	2.494	0.941	0.229	3.2155e-53	Qx
rpl-26.1	3.48254e-57	2.58291	0.918	0.217	3.33732e-53	Qx
rps-17.1	3.88109e-57	2.65216	0.906	0.204	3.71925e-53	Qx
lin-32.3	9.39848e-57	2.2563	0.976	0.242	9.00656e-53	Qx
rps-22.1	1.08518e-56	2.80231	0.824	0.17	1.03993e-52	Qx
rpl-15.1	1.15727e-56	2.51433	0.976	0.283	1.10901e-52	Qx
rack-1.1	1.29416e-56	2.35211	0.965	0.254	1.24019e-52	Qx
rla-0.1	1.12648e-55	2.59614	0.941	0.257	1.0795e-51	Qx
rpl-9.1	1.54079e-55	2.23074	0.976	0.245	1.47654e-51	Qx
rpl-11.2.1	1.64475e-55	2.55376	0.941	0.259	1.57617e-51	Qx
madf-8.1	2.52338e-55	2.43621	0.671	0.094	2.41816e-51	Qx
ptr-8	3.35699e-55	7.24585	0.118	0	3.217e-51	Qx
pcn-1.2	5.55105e-55	2.56711	0.812	0.157	5.31957e-51	Qx
rps-0.1	7.68645e-55	2.45158	0.965	0.284	7.36592e-51	Qx
rpl-7.1	4.54289e-54	2.47992	0.976	0.299	4.35345e-50	Qx
grl-4	8.11267e-54	6.34114	0.141	0.002	7.77437e-50	Qx
brp-1	8.8304e-54	3.59184	0.259	0.012	8.46217e-50	Qx
M60.4	1.91465e-53	3.57869	0.294	0.017	1.83481e-49	Qx
gly-6	7.13259e-53	4.40274	0.188	0.005	6.83516e-49	Qx
VF13D12L.3	7.61975e-53	4.17692	0.188	0.005	7.30201e-49	Qx
rps-1.1	1.33562e-52	2.4285	1	0.365	1.27993e-48	Qx
ZK632.9	2.66646e-52	2.4988	0.671	0.102	2.55527e-48	Qx
rpl-24.1.1	4.14218e-52	2.36243	0.953	0.294	3.96945e-48	Qx
rpl-14.1	7.7398e-52	2.36698	0.941	0.241	7.41705e-48	Qx
rpl-1.1	8.72734e-52	2.37877	0.988	0.316	8.36341e-48	Qx
rps-21.1	1.16858e-51	2.40457	0.882	0.214	1.11985e-47	Qx
rps-5.1	1.4873e-51	2.30604	1	0.331	1.42528e-47	Qx
rpa-1.2	2.52311e-51	2.14473	0.835	0.158	2.4179e-47	Qx
rps-14.1	2.55416e-51	2.42596	0.953	0.306	2.44765e-47	Qx
rps-4.1	2.81939e-51	2.3894	0.953	0.306	2.70182e-47	Qx
rpl-20.1	1.31639e-50	2.37316	0.976	0.352	1.26149e-46	Qx
rpl-38.1	3.35576e-50	2.28161	0.965	0.285	3.21582e-46	Qx
F49E2.5	4.54358e-50	2.69328	0.718	0.133	4.35411e-46	Qx
rps-23.1	4.88054e-50	2.42309	0.976	0.323	4.67702e-46	Qx
pxn-1	5.81402e-50	3.87398	0.2	0.007	5.57158e-46	Qx
rps-3.1	7.19434e-50	2.31395	0.976	0.297	6.89433e-46	Qx
ZK822.2	8.6432e-50	4.92698	0.153	0.003	8.28278e-46	Qx
rpl-35.1	1.19739e-49	2.27192	0.976	0.325	1.14746e-45	Qx
gld-2	1.8727e-49	3.39468	0.282	0.017	1.79461e-45	Qx
Y37E3.8.1	2.00962e-49	2.25093	0.988	0.304	1.92581e-45	Qx
rps-25	2.24045e-49	2.4952	0.929	0.318	2.14702e-45	Qx
rps-11.1	2.49521e-49	2.272	0.976	0.313	2.39116e-45	Qx
Y57G11C.42	2.60252e-49	6.70371	0.106	0	2.494e-45	Qx
rpl-6.1	3.12047e-49	2.18018	0.965	0.29	2.99035e-45	Qx
rpl-28.1	3.26501e-49	2.44663	0.824	0.19	3.12886e-45	Qx
rps-9.1	9.55181e-49	2.21523	0.976	0.351	9.1535e-45	Qx
nkcc-1	1.27105e-48	2.37356	0.812	0.17	1.21805e-44	Qx
rps-27.1	1.71649e-48	2.21297	0.965	0.282	1.64491e-44	Qx
mcm-3.2	2.24397e-48	2.18621	0.671	0.106	2.1504e-44	Qx
rps-18.1	2.49929e-48	2.19485	1	0.463	2.39507e-44	Qx
rpl-16.1	3.78175e-48	2.12847	0.988	0.322	3.62405e-44	Qx
rpl-13.1	4.17335e-48	2.18535	0.988	0.332	3.99932e-44	Qx
ubl-1.1	7.62668e-48	2.28257	0.906	0.248	7.30865e-44	Qx
W08E12.7	8.61678e-48	2.81019	0.341	0.027	8.25746e-44	Qx
ctg-1.1	1.15e-47	2.5126	0.671	0.113	1.10205e-43	Qx
nex-2	2.16738e-47	5.19629	0.141	0.003	2.077e-43	Qx
col-103	4.26092e-47	4.54046	0.235	0.012	4.08324e-43	Qx
rla-2.1	4.97576e-47	2.17973	0.906	0.228	4.76827e-43	Qx
rps-8.1	5.28944e-47	2.29145	0.988	0.371	5.06887e-43	Qx
T03D8.6	1.04301e-46	3.68913	0.212	0.009	9.99519e-43	Qx
sdz-8	1.22143e-46	3.57564	0.212	0.009	1.17049e-42	Qx
perm-5	1.36615e-46	3.03459	0.318	0.024	1.30918e-42	Qx
eef-1B.1.1	4.0909e-46	2.36242	0.988	0.51	3.92031e-42	Qx
rps-15.1	5.03132e-46	2.21868	0.941	0.308	4.82151e-42	Qx
rpl-34.1	1.4171e-45	2.23057	0.906	0.251	1.35801e-41	Qx
rpl-23.1	1.55201e-45	2.18681	0.929	0.287	1.48729e-41	Qx
rpl-21.1	3.02782e-45	2.20309	0.976	0.324	2.90156e-41	Qx
rps-24.1	9.7464e-45	2.14254	0.953	0.322	9.33998e-41	Qx
C44C1.1	1.11196e-44	6.75882	0.106	0.001	1.06559e-40	Qx
F59B10.5	1.29719e-44	5.75405	0.106	0.001	1.2431e-40	Qx
clc-6	1.93175e-44	2.50539	0.471	0.057	1.8512e-40	Qx
rps-26	2.78134e-44	2.156	0.976	0.373	2.66536e-40	Qx
ran-1.1	4.23326e-44	2.14309	0.824	0.188	4.05673e-40	Qx
rps-28.1	4.75189e-44	2.14845	0.894	0.241	4.55374e-40	Qx
rpl-32.1	6.54173e-44	2.19338	1	0.58	6.26894e-40	Qx
fbxb-65	8.49686e-44	2.85889	0.306	0.023	8.14254e-40	Qx
rps-16.1	1.05133e-43	2.23646	0.788	0.18	1.00749e-39	Qx
hlb-1	1.07889e-43	3.29326	0.235	0.013	1.0339e-39	Qx
fkh-9	1.8039e-43	3.005	0.294	0.022	1.72867e-39	Qx
ttr-15	2.36454e-43	3.55649	0.188	0.008	2.26594e-39	Qx
rpl-7A.1	2.81242e-43	2.10877	1	0.613	2.69514e-39	Qx
dhs-27	8.30268e-43	3.2365	0.212	0.01	7.95646e-39	Qx
dep-1	3.5406e-42	2.77902	0.341	0.031	3.39295e-38	Qx
rps-10.1	3.89124e-42	2.07115	0.941	0.321	3.72897e-38	Qx
rpl-39.1	5.903e-42	2.12374	0.953	0.361	5.65685e-38	Qx
rps-20.1	1.37161e-41	2.03496	0.976	0.352	1.31441e-37	Qx
unc-86.1	2.17233e-41	-5.63085	0.035	0.879	2.08174e-37	Qx
T04G9.4.1	3.0583e-41	2.31773	0.518	0.074	2.93077e-37	Qx
rpl-17.1	4.65558e-41	2.04954	0.988	0.628	4.46144e-37	Qx
rps-19.1	7.0758e-41	2.03165	0.918	0.294	6.78073e-37	Qx
hil-7	1.13482e-40	-3.74463	0.6	0.944	1.0875e-36	Qx
lim-9	2.88916e-40	3.07923	0.294	0.024	2.76868e-36	Qx
rpl-10.1	4.68117e-40	2.0648	0.965	0.417	4.48596e-36	Qx
arrd-14	7.44634e-40	2.71653	0.294	0.024	7.13583e-36	Qx
rpl-25.2.1	9.32801e-40	2.20959	0.706	0.143	8.93903e-36	Qx
ubq-2.1	2.73402e-39	2.01872	0.953	0.333	2.62001e-35	Qx
rps-12.1	2.76804e-39	2.14166	0.953	0.333	2.65261e-35	Qx
F46F2.3	4.37629e-39	5.6967	0.2	0.011	4.1938e-35	Qx
mig-14	7.05526e-39	2.5848	0.271	0.021	6.76105e-35	Qx
fat-1	1.42722e-38	2.41727	0.447	0.059	1.3677e-34	Qx
fbxb-74	1.52693e-38	2.33648	0.424	0.053	1.46325e-34	Qx
msh-2	1.96189e-38	3.29338	0.176	0.008	1.88008e-34	Qx
C37A2.7.1	2.07785e-38	2.05727	0.882	0.279	1.99121e-34	Qx
mex-3.1	4.12958e-38	2.02034	0.6	0.103	3.95737e-34	Qx
such-1	7.19328e-38	2.97424	0.271	0.022	6.89332e-34	Qx
gad-3	1.31601e-37	6.64335	0.082	0	1.26113e-33	Qx
clc-5	1.38038e-37	3.15064	0.212	0.013	1.32282e-33	Qx
rpl-25.1.1	1.42231e-37	2.10792	0.659	0.128	1.363e-33	Qx
tyms-1.2	5.03743e-37	2.08982	0.576	0.101	4.82737e-33	Qx
akt-1	7.50901e-37	2.23565	0.341	0.036	7.19588e-33	Qx
rpl-29.1	8.74802e-37	2.0194	0.765	0.192	8.38323e-33	Qx
calu-1	9.48638e-36	2.08547	0.953	0.454	9.09079e-32	Qx
T19H12.2.2	1.15787e-35	2.31783	0.459	0.067	1.10959e-31	Qx
Y43F8B.9	1.57022e-35	3.73726	0.2	0.012	1.50474e-31	Qx
nefr-1	2.19431e-35	4.14293	0.129	0.004	2.10281e-31	Qx
B0361.9	2.9954e-35	6.10557	0.094	0.001	2.87049e-31	Qx
T25G12.11	8.89852e-35	4.60269	0.118	0.003	8.52745e-31	Qx
fkb-7	1.27695e-34	3.94637	0.141	0.005	1.2237e-30	Qx
adt-2	1.36885e-34	4.79438	0.106	0.002	1.31177e-30	Qx
gpd-1	1.41045e-34	5.01024	0.106	0.002	1.35163e-30	Qx
crn-1	4.28278e-34	2.36442	0.353	0.042	4.10418e-30	Qx
pry-1	1.94002e-33	2.76249	0.329	0.038	1.85913e-29	Qx
inx-12.2	2.64552e-33	2.00248	0.447	0.067	2.5352e-29	Qx
pqn-16	2.88984e-33	5.89784	0.082	0.001	2.76933e-29	Qx
ceh-18	2.88984e-33	5.8411	0.082	0.001	2.76933e-29	Qx
Y57G11A.4	2.7747e-32	3.64263	0.165	0.009	2.659e-28	Qx
ZC404.2	3.43647e-32	3.25868	0.165	0.009	3.29317e-28	Qx
lotr-1	7.63498e-32	3.64394	0.129	0.005	7.3166e-28	Qx
nhr-201	2.64686e-31	9.6337	0.059	0	2.53649e-27	Qx
col-167	2.64686e-31	9.34647	0.059	0	2.53649e-27	Qx
ifbp-1	5.74843e-31	3.41789	0.188	0.013	5.50872e-27	Qx
ima-2.2	1.17132e-30	2.02835	0.424	0.065	1.12247e-26	Qx
tag-153	1.41895e-30	2.09945	0.365	0.049	1.35978e-26	Qx
T01B10.5.1	2.07453e-30	2.58427	0.271	0.028	1.98802e-26	Qx
sup-1	2.5407e-30	3.36775	0.141	0.007	2.43476e-26	Qx
rpl-4.1	3.40913e-30	2.06416	0.8	0.272	3.26697e-26	Qx
mus-101	7.11683e-30	2.7075	0.212	0.017	6.82006e-26	Qx
T01C8.2	8.07105e-30	5.26879	0.082	0.001	7.73448e-26	Qx
clp-7	1.48681e-29	3.0612	0.2	0.015	1.42481e-25	Qx
ahcy-1	6.50256e-29	2.18144	0.341	0.046	6.2314e-25	Qx
T23B3.2	2.55055e-28	2.01004	0.388	0.059	2.44419e-24	Qx
tkt-1	3.90956e-28	2.90608	0.188	0.014	3.74653e-24	Qx
R08C7.8	4.42135e-28	4.51343	0.106	0.003	4.23698e-24	Qx
bus-18	5.88852e-28	3.15088	0.141	0.007	5.64297e-24	Qx
zwl-1	8.45368e-28	2.01732	0.329	0.044	8.10116e-24	Qx
parg-1	9.78169e-28	2.47443	0.235	0.023	9.37379e-24	Qx
nhr-85	1.10847e-27	5.71992	0.071	0.001	1.06225e-23	Qx
ZK402.5	1.12816e-27	5.8657	0.071	0.001	1.08112e-23	Qx
Y50E8A.1	1.37878e-27	3.10767	0.153	0.009	1.32128e-23	Qx
set-30	1.58405e-26	3.67799	0.129	0.007	1.518e-22	Qx
cye-1	1.98148e-26	2.42082	0.2	0.017	1.89885e-22	Qx
arrd-10	2.15406e-26	4.04882	0.106	0.004	2.06424e-22	Qx
F55A11.4	2.30755e-26	3.80826	0.106	0.004	2.21133e-22	Qx
C53H9.2	4.04397e-26	2.35156	0.271	0.033	3.87534e-22	Qx
ZK909.3	4.73153e-26	2.71006	0.212	0.02	4.53423e-22	Qx
fasn-1	7.76165e-26	2.77814	0.153	0.01	7.43799e-22	Qx
[truncated: 30 more rows]

## Sheet: WT_Q_cells_3_OP50_12-16
Gene	p_val	avg_log2FC	pct.1	pct.2	p_val_adj	cluster
F32H5.3	0	5.39912	0.796	0.069	0	Qx.p
hphd-1	7.37485e-228	4.04311	0.734	0.121	1.12061e-223	Qx.p
cyd-1	1.41996e-211	3.1075	0.775	0.152	2.15762e-207	Qx.p
shc-2	2.64662e-182	2.51131	0.846	0.299	4.02153e-178	Qx.p
syd-9	1.12577e-140	-5.90092	0.038	0.644	1.7106e-136	Qx.p
che-2	4.39112e-139	-5.86764	0.332	0.787	6.67231e-135	Qx.p
gcy-36	1.82193e-126	-7.32956	0.022	0.591	2.76842e-122	Qx.p
Y7A9D.1	8.03563e-119	-3.42062	0.113	0.667	1.22101e-114	Qx.p
egl-46	2.30923e-113	-6.00885	0.019	0.552	3.50887e-109	Qx.p
pezo-1	2.99637e-112	2.87587	0.56	0.153	4.55299e-108	Qx.p
C27A2.8	9.74478e-112	-9.11135	0.019	0.541	1.48072e-107	Qx.p
cdl-1	1.11375e-109	2.18048	0.638	0.201	1.69235e-105	Qx.p
egl-13	8.07998e-108	-6.77357	0.013	0.525	1.22775e-103	Qx.p
tmem-231	3.77003e-101	-7.50712	0.013	0.501	5.72856e-97	Qx.p
lin-32	6.31952e-100	-4.76509	0.099	0.576	9.60251e-96	Qx.p
fmi-1	3.59241e-91	-6.99974	0.019	0.471	5.45866e-87	Qx.p
ham-1	1.96944e-85	-6.99893	0.009	0.443	2.99256e-81	Qx.p
unc-54	2.43684e-84	-3.78393	0.399	0.754	3.70278e-80	Qx.p
gcy-35	2.61137e-84	-8.60818	0.005	0.432	3.96797e-80	Qx.p
C05D9.7	3.02816e-84	2.71552	0.404	0.081	4.60128e-80	Qx.p
pdl-1	5.61212e-83	-8.49247	0.005	0.427	8.52761e-79	Qx.p
jbts-14	9.65288e-83	-8.74192	0.003	0.424	1.46675e-78	Qx.p
arl-3	2.1777e-78	-9.16671	0.009	0.414	3.30901e-74	Qx.p
dyf-6	1.00851e-77	-8.22764	0.009	0.412	1.53243e-73	Qx.p
zag-1	3.2479e-77	2.39957	0.374	0.07	4.93519e-73	Qx.p
nphp-1	6.86295e-76	-7.4883	0.005	0.4	1.04283e-71	Qx.p
daf-19	1.83544e-74	-5.58172	0.017	0.411	2.78895e-70	Qx.p
F48E3.9	1.85232e-72	-9.41239	0.002	0.382	2.81461e-68	Qx.p
msa-1	1.47929e-71	-2.33329	0.555	0.799	2.24778e-67	Qx.p
ztf-11	2.12419e-69	2.02752	0.511	0.185	3.22771e-65	Qx.p
mks-2	2.10922e-68	-12.9969	0	0.363	3.20496e-64	Qx.p
ift-20	2.68241e-66	-7.09979	0.008	0.364	4.07592e-62	Qx.p
daf-25	7.0124e-66	-4.45648	0.071	0.432	1.06553e-61	Qx.p
R01H2.8	8.74522e-64	-5.39279	0.024	0.374	1.32884e-59	Qx.p
mksr-2	1.08927e-63	-8.15968	0.003	0.347	1.65514e-59	Qx.p
R07E5.17	3.23717e-63	-4.50093	0.031	0.384	4.91888e-59	Qx.p
dylt-2	5.41337e-63	-9.86924	0.003	0.344	8.22562e-59	Qx.p
Y57G11C.22	3.50774e-62	-3.35894	0.058	0.421	5.33002e-58	Qx.p
sbt-1	1.14449e-61	-7.80942	0.006	0.342	1.73906e-57	Qx.p
mks-5	1.37116e-61	-8.79572	0.003	0.338	2.08347e-57	Qx.p
myrf-1	5.59206e-61	2.42846	0.371	0.1	8.49713e-57	Qx.p
mksr-1	2.36379e-60	-11.7899	0	0.328	3.59178e-56	Qx.p
gcy-37	3.36902e-59	-7.88818	0.008	0.333	5.11922e-55	Qx.p
bbs-9	1.2879e-58	-7.66768	0.003	0.325	1.95696e-54	Qx.p
ccep-290	1.49628e-58	-6.68825	0.003	0.326	2.27359e-54	Qx.p
tctn-1	4.91755e-58	-8.68246	0.002	0.32	7.47222e-54	Qx.p
Y47A7.2	2.98401e-57	2.15527	0.42	0.139	4.53421e-53	Qx.p
osm-5	6.63331e-57	-11.4909	0	0.313	1.00793e-52	Qx.p
C45G7.4	1.08865e-56	7.25857	0.142	0.002	1.65421e-52	Qx.p
Y51H4A.1	1.17874e-56	-5.43561	0.014	0.332	1.79109e-52	Qx.p
grl-10	1.95692e-56	4.5753	0.214	0.026	2.97354e-52	Qx.p
ifta-2	2.06358e-56	-8.98213	0.005	0.317	3.1356e-52	Qx.p
tmem-218	2.68722e-56	-11.7042	0	0.31	4.08323e-52	Qx.p
ift-81	4.42514e-56	-8.9594	0.002	0.311	6.724e-52	Qx.p
ceph-41	6.02602e-56	-8.1617	0.003	0.313	9.15654e-52	Qx.p
K07C11.10	8.19592e-56	-11.681	0	0.308	1.24537e-51	Qx.p
F49H12.4	8.19592e-56	-12.4788	0	0.308	1.24537e-51	Qx.p
gcy-32	1.42942e-55	-13.0343	0	0.307	2.172e-51	Qx.p
Y44A6D.2	2.83637e-55	-8.04942	0.006	0.314	4.30986e-51	Qx.p
Y97E10C.1	5.58939e-55	-5.5029	0.014	0.324	8.49307e-51	Qx.p
Y43B11AR.1	7.40434e-55	2.61294	0.261	0.046	1.12509e-50	Qx.p
nphp-4	9.97677e-55	-8.35144	0.002	0.305	1.51597e-50	Qx.p
M01H9.4	1.06307e-54	-4.75668	0.031	0.347	1.61534e-50	Qx.p
H37A05.4	9.99316e-53	3.94378	0.186	0.018	1.51846e-48	Qx.p
T19D12.6	1.83071e-52	-5.68572	0.009	0.307	2.78176e-48	Qx.p
F49E12.8	6.14483e-51	-12.8308	0	0.285	9.33707e-47	Qx.p
mks-6	7.63955e-51	-8.01254	0.003	0.289	1.16083e-46	Qx.p
T02G5.3	2.14537e-50	-6.75427	0.006	0.292	3.25988e-46	Qx.p
mam-8	2.3264e-50	-7.94215	0.005	0.289	3.53497e-46	Qx.p
arl-13	4.1099e-50	-7.85844	0.002	0.284	6.24499e-46	Qx.p
osm-6	6.87389e-50	-11.1236	0	0.28	1.04449e-45	Qx.p
ssq-1	9.38696e-50	-6.43306	0.008	0.292	1.42635e-45	Qx.p
W04B5.8	9.552e-50	-5.86027	0.006	0.291	1.45143e-45	Qx.p
mec-12	1.90834e-49	-6.83165	0.005	0.286	2.89972e-45	Qx.p
ZK616.1	4.4423e-49	-12.8755	0	0.276	6.75008e-45	Qx.p
dma-1	7.16057e-49	-6.14687	0.008	0.288	1.08805e-44	Qx.p
hlh-3	1.77933e-48	4.179	0.162	0.013	2.7037e-44	Qx.p
F44E5.1	3.28348e-48	-3.17976	0.157	0.461	4.98925e-44	Qx.p
bbs-4	6.34602e-48	-9.24741	0.002	0.273	9.64278e-44	Qx.p
che-13	6.66178e-48	-7.02157	0.006	0.279	1.01226e-43	Qx.p
T02E9.5	2.31467e-47	-5.10946	0.009	0.286	3.51714e-43	Qx.p
F01E11.3	4.75177e-47	-5.26683	0.011	0.285	7.22032e-43	Qx.p
T04C12.9	1.46232e-46	-12.2367	0	0.264	2.222e-42	Qx.p
ZK131.11	1.52238e-45	-3.11647	0.042	0.334	2.31325e-41	Qx.p
dyf-1	2.14358e-45	-4.04682	0.024	0.299	3.25717e-41	Qx.p
T24C4.2	5.82507e-45	2.50575	0.258	0.06	8.85119e-41	Qx.p
F58B4.2	1.55543e-44	-13.5182	0	0.254	2.36348e-40	Qx.p
cab-1	2.22986e-44	-4.67819	0.02	0.286	3.38827e-40	Qx.p
gasr-8	6.35063e-44	-4.80064	0.016	0.277	9.64978e-40	Qx.p
gnrr-2	2.01948e-43	-11.1092	0	0.248	3.0686e-39	Qx.p
T10B5.4	2.04809e-43	-6.59563	0.005	0.256	3.11207e-39	Qx.p
cla-1	3.26058e-43	-6.95959	0.003	0.253	4.95445e-39	Qx.p
mks-3	6.32608e-43	-8.0484	0.002	0.248	9.61248e-39	Qx.p
ric-19	1.06318e-42	-3.29003	0.039	0.31	1.6155e-38	Qx.p
sto-1	1.56337e-42	2.21257	0.3	0.091	2.37554e-38	Qx.p
dyf-18	2.5687e-42	-11.0008	0	0.243	3.90314e-38	Qx.p
mks-1	3.54826e-42	-9.0375	0.002	0.245	5.39159e-38	Qx.p
Y102A11A.9	5.48692e-42	-11.0237	0	0.241	8.33738e-38	Qx.p
xbx-4	1.21267e-41	-5.94977	0.006	0.25	1.84265e-37	Qx.p
hsp-70	2.71995e-41	-2.72473	0.157	0.434	4.13297e-37	Qx.p
T01D3.1	5.28962e-41	-11.7626	0	0.236	8.03758e-37	Qx.p
C33A12.4	1.87561e-40	-6.41467	0.008	0.247	2.84999e-36	Qx.p
Y55D5A.1	2.37438e-40	-10.9179	0	0.233	3.60787e-36	Qx.p
ZK792.7	9.03057e-40	-3.05934	0.036	0.296	1.37219e-35	Qx.p
arcp-1	1.05814e-39	-12.5764	0	0.23	1.60785e-35	Qx.p
bkip-1	1.27994e-39	-4.7368	0.013	0.251	1.94487e-35	Qx.p
dpy-20	1.3206e-39	-4.11429	0.014	0.256	2.00665e-35	Qx.p
aqp-12	1.36126e-39	-7.68916	0.002	0.232	2.06844e-35	Qx.p
egl-21	1.71747e-39	-6.16115	0.009	0.243	2.60969e-35	Qx.p
bbs-5	3.6559e-39	-10.7474	0	0.227	5.55513e-35	Qx.p
cki-1	1.02403e-38	-3.78165	0.022	0.264	1.55601e-34	Qx.p
dgn-1	1.5174e-38	-3.69148	0.025	0.268	2.30569e-34	Qx.p
F46C5.2	2.05687e-38	-10.593	0	0.223	3.12541e-34	Qx.p
ric-3	2.22444e-38	-5.17309	0.008	0.237	3.38003e-34	Qx.p
C42D4.18	2.46658e-38	-2.72293	0.053	0.315	3.74797e-34	Qx.p
WBGene00018199	3.22661e-38	-4.45	0.014	0.247	4.90284e-34	Qx.p
tppp-1	4.43139e-38	-2.79527	0.069	0.331	6.7335e-34	Qx.p
ttyh-1	7.21286e-38	2.14031	0.269	0.077	1.09599e-33	Qx.p
hbl-1	2.92539e-37	-3.12639	0.038	0.284	4.44513e-33	Qx.p
ptb-1	3.04543e-37	-11.4595	0	0.217	4.62753e-33	Qx.p
rab-19	9.70678e-37	-3.45151	0.033	0.27	1.47495e-32	Qx.p
C54C6.6	2.6127e-36	-2.86458	0.06	0.306	3.96999e-32	Qx.p
ric-4	4.4731e-36	-5.22751	0.009	0.227	6.79687e-32	Qx.p
ifta-1	4.57957e-36	-7.51429	0.002	0.214	6.95865e-32	Qx.p
ZK287.1	1.32984e-35	-7.66602	0.002	0.211	2.02069e-31	Qx.p
ift-74	1.8859e-35	-6.63026	0.005	0.215	2.86563e-31	Qx.p
cmk-1	2.16203e-35	-4.71458	0.011	0.227	3.28521e-31	Qx.p
pat-2	2.87256e-35	-5.20699	0.008	0.221	4.36486e-31	Qx.p
K09F6.13	4.47361e-35	-6.59745	0.008	0.219	6.79766e-31	Qx.p
C43H6.6	7.16778e-35	-8.92422	0.002	0.207	1.08914e-30	Qx.p
che-10	7.76306e-35	-2.14059	0.127	0.386	1.1796e-30	Qx.p
daf-10	7.9686e-35	-7.45353	0.002	0.207	1.21083e-30	Qx.p
flp-5	8.23499e-35	-12.1341	0.003	0.209	1.25131e-30	Qx.p
GFP	1.01776e-34	-3.78253	0.024	0.246	1.54649e-30	Qx.p
rgs-11	1.81232e-34	2.66756	0.212	0.053	2.75382e-30	Qx.p
kap-1	1.31535e-33	-5.13908	0.008	0.212	1.99868e-29	Qx.p
bbs-2	1.38054e-33	-10.3752	0	0.198	2.09773e-29	Qx.p
lfi-1	1.98255e-33	-5.01488	0.005	0.206	3.01248e-29	Qx.p
wdr-60	3.3771e-33	-7.64261	0.002	0.198	5.1315e-29	Qx.p
sri-48	4.50929e-33	-10.9104	0	0.195	6.85187e-29	Qx.p
bbs-8	7.23036e-33	-10.3766	0	0.194	1.09865e-28	Qx.p
gcy-25	7.23036e-33	-11.1395	0	0.194	1.09865e-28	Qx.p
C46C11.3	7.34651e-33	-5.04647	0.011	0.213	1.1163e-28	Qx.p
cng-1	9.15299e-33	-10.9385	0	0.193	1.3908e-28	Qx.p
tag-275	1.22375e-32	-6.08941	0.003	0.199	1.85948e-28	Qx.p
Y17D7B.10	1.36523e-32	-9.17923	0.002	0.195	2.07447e-28	Qx.p
eat-20	1.85475e-32	-10.3581	0	0.191	2.81829e-28	Qx.p
dmd-6	2.37427e-32	-3.40647	0.031	0.246	3.6077e-28	Qx.p
tbc-7	3.21975e-32	-5.63326	0.005	0.199	4.89241e-28	Qx.p
ZK813.5	8.62726e-32	-5.29835	0.008	0.202	1.31091e-27	Qx.p
K09G1.1	1.13085e-31	-6.11105	0.005	0.196	1.71833e-27	Qx.p
cank-26	2.02081e-31	-3.1786	0.033	0.244	3.07063e-27	Qx.p
unc-24	2.89355e-31	-7.11925	0.002	0.188	4.39675e-27	Qx.p
F38B6.6	4.72307e-31	-3.89495	0.022	0.222	7.17671e-27	Qx.p
Y47H10A.4	1.05583e-30	-2.25029	0.082	0.313	1.60434e-26	Qx.p
F59B10.2	1.23976e-30	-10.2432	0	0.182	1.88382e-26	Qx.p
lipl-7	2.1688e-30	-3.63471	0.038	0.241	3.29549e-26	Qx.p
che-3	2.20412e-30	-7.25251	0.002	0.183	3.34917e-26	Qx.p
tmem-17	2.48307e-30	-10.1202	0	0.18	3.77302e-26	Qx.p
T01D3.3	2.82243e-30	-5.52948	0.011	0.198	4.28868e-26	Qx.p
unc-5	3.0835e-30	2.3576	0.241	0.081	4.68537e-26	Qx.p
C03A3.1	6.04569e-30	-6.51451	0.003	0.183	9.18643e-26	Qx.p
guk-1	7.61274e-30	-2.92555	0.119	0.338	1.15676e-25	Qx.p
ZC449.5	7.7057e-30	-7.85969	0.002	0.18	1.17088e-25	Qx.p
F53G12.4	1.24754e-29	-10.17	0	0.176	1.89564e-25	Qx.p
gcy-34	1.44883e-29	-4.01866	0.038	0.235	2.2015e-25	Qx.p
cnb-1	1.75005e-29	-2.50177	0.053	0.268	2.6592e-25	Qx.p
WBGene00023302	2.13185e-29	-5.54978	0.006	0.186	3.23935e-25	Qx.p
C03C10.5	6.46921e-29	-7.60255	0.002	0.175	9.82996e-25	Qx.p
dyf-7	7.80788e-29	-10.4612	0	0.172	1.18641e-24	Qx.p
Y54E10BL.3	1.35084e-28	-4.40244	0.011	0.191	2.0526e-24	Qx.p
F23B12.4	7.37172e-28	-4.00758	0.011	0.187	1.12013e-23	Qx.p
ZK470.14	9.8312e-28	-7.45406	0.002	0.168	1.49385e-23	Qx.p
gcy-33	1.35922e-27	-10.9085	0.005	0.173	2.06534e-23	Qx.p
ppw-1	4.19387e-27	2.99764	0.124	0.02	6.37259e-23	Qx.p
abts-1	4.92522e-27	-3.66287	0.02	0.199	7.48387e-23	Qx.p
calf-1	6.36769e-27	-2.59981	0.047	0.241	9.67571e-23	Qx.p
tbc-18	7.27555e-27	-10.0173	0	0.16	1.10552e-22	Qx.p
max-1	1.45307e-26	-3.48701	0.02	0.196	2.20794e-22	Qx.p
F58H1.7	2.2355e-26	-10.521	0	0.158	3.39684e-22	Qx.p
Y71F9AL.6	2.53624e-26	-5.53506	0.009	0.174	3.85382e-22	Qx.p
mec-8	2.70567e-26	-3.37774	0.028	0.206	4.11127e-22	Qx.p
mnm-2	2.71789e-26	-6.07034	0.003	0.163	4.12983e-22	Qx.p
F18A11.5	1.41511e-25	-4.29677	0.009	0.172	2.15026e-21	Qx.p
osm-12	1.66757e-25	-9.84812	0	0.153	2.53387e-21	Qx.p
ptp-3	1.79322e-25	-3.81435	0.011	0.174	2.7248e-21	Qx.p
rhgf-2	1.92808e-25	-2.21464	0.063	0.257	2.92972e-21	Qx.p
prkl-1	2.76647e-25	-4.6404	0.006	0.164	4.20365e-21	Qx.p
sem-2	3.89293e-25	2.89599	0.131	0.025	5.9153e-21	Qx.p
mig-10	8.41406e-25	-2.13634	0.071	0.265	1.27852e-20	Qx.p
suro-1	8.79967e-25	-2.83936	0.03	0.205	1.33711e-20	Qx.p
tmem-107	1.14695e-24	-5.58777	0.003	0.154	1.74279e-20	Qx.p
ZK512.1	1.29076e-24	2.90331	0.108	0.016	1.96131e-20	Qx.p
T22B7.22	1.4175e-24	3.70778	0.105	0.015	2.1539e-20	Qx.p
glb-24	1.92471e-24	-4.56957	0.009	0.164	2.92459e-20	Qx.p
hlh-14	4.01062e-24	-3.76298	0.036	0.204	6.09414e-20	Qx.p
talp-3	5.73428e-24	-9.79897	0	0.144	8.71324e-20	Qx.p
mig-21	6.57458e-24	-2.46029	0.11	0.299	9.99007e-20	Qx.p
ttbk-7	8.89578e-24	-9.79096	0	0.143	1.35171e-19	Qx.p
Y64G10A.7	1.38841e-23	5.12735	0.066	0.003	2.10969e-19	Qx.p
fbxb-74	2.26787e-23	-3.78201	0.014	0.168	3.44603e-19	Qx.p
grdn-1	4.78669e-23	-3.01349	0.02	0.178	7.27338e-19	Qx.p
egl-17	4.86554e-23	-3.05623	0.019	0.177	7.39319e-19	Qx.p
dyf-3	5.80781e-23	-6.70643	0.002	0.141	8.82496e-19	Qx.p
F58E2.5	6.30346e-23	-5.19135	0.008	0.153	9.57811e-19	Qx.p
dyf-19	9.83516e-23	-9.669	0	0.137	1.49445e-18	Qx.p
casy-1	1.06539e-22	-3.38566	0.025	0.181	1.61886e-18	Qx.p
pde-1	1.51905e-22	-11.4287	0	0.136	2.3082e-18	Qx.p
chp-1	1.74267e-22	-2.02592	0.096	0.284	2.64799e-18	Qx.p
apr-1	2.09166e-22	2.10366	0.156	0.042	3.17828e-18	Qx.p
T27C4.1	3.3183e-22	-6.19291	0.003	0.139	5.04216e-18	Qx.p
lin-1	3.59862e-22	3.22714	0.121	0.025	5.4681e-18	Qx.p
atf-2	4.73763e-22	-6.18307	0.002	0.136	7.19883e-18	Qx.p
E04F6.10	5.72658e-22	-6.01352	0.003	0.138	8.70153e-18	Qx.p
F39B2.3	6.71248e-22	-2.47117	0.044	0.209	1.01996e-17	Qx.p
mig-13	7.41077e-22	-2.03922	0.086	0.267	1.12607e-17	Qx.p
Y26D4A.5	8.58663e-22	-10.0145	0	0.131	1.30474e-17	Qx.p
rab-28	1.06544e-21	-9.54915	0	0.131	1.61893e-17	Qx.p
flp-21	1.63954e-21	-11.1671	0	0.129	2.49129e-17	Qx.p
acy-3	3.37625e-21	-3.09121	0.019	0.165	5.13021e-17	Qx.p
sgt-1	4.277e-21	-2.15554	0.03	0.186	6.49891e-17	Qx.p
F21D12.3	5.95089e-21	-9.55393	0	0.126	9.04238e-17	Qx.p
mig-21.1	0	4.56076	0.985	0.11	0	Qx
R05H11.2	0	4.27399	0.977	0.117	0	Qx
GFP.1	8.36607e-294	4.40213	0.839	0.064	1.27122e-289	Qx
cpn-1	1.98658e-260	4.17649	0.783	0.059	3.01862e-256	Qx
suro-1.1	2.36571e-243	3.90139	0.731	0.05	3.59469e-239	Qx
egl-17.1	1.25022e-223	4.00195	0.65	0.038	1.8997e-219	Qx
unc-54.1	1.14658e-220	4.66092	0.997	0.597	1.74223e-216	Qx
W07A12.4	1.66658e-205	2.76369	0.928	0.178	2.53237e-201	Qx
mcm-6	1.3127e-176	2.63087	0.803	0.122	1.99465e-172	Qx
F47B7.1	2.2323e-176	3.16579	0.673	0.074	3.39198e-172	Qx
C30F12.5	1.17766e-158	2.20978	0.872	0.191	1.78945e-154	Qx
ctg-1	3.5878e-158	2.50693	0.829	0.169	5.45167e-154	Qx
mcm-2	2.3988e-152	2.38492	0.783	0.138	3.64498e-148	Qx
hil-7	7.59662e-152	-3.59685	0.542	0.934	1.15431e-147	Qx
T23F2.5	9.43941e-148	3.09973	0.535	0.047	1.43432e-143	Qx
F49E2.5	4.03977e-147	2.47976	0.826	0.192	6.13844e-143	Qx
emb-9	1.13816e-145	3.80786	0.458	0.03	1.72944e-141	Qx
efhd-1	1.35735e-145	2.23242	0.893	0.229	2.06249e-141	Qx
clp-1	1.2665e-143	2.6076	0.731	0.127	1.92445e-139	Qx
tsp-14	1.32717e-139	3.38177	0.458	0.032	2.01664e-135	Qx
rps-1	2.60891e-138	2.00493	0.977	0.52	3.96423e-134	Qx
T25G12.3	5.40781e-138	4.17548	0.404	0.021	8.21717e-134	Qx
unc-86	2.68218e-137	-5.93915	0.054	0.801	4.07557e-133	Qx
rpl-3	3.80024e-136	2.07418	0.969	0.438	5.77447e-132	Qx
pcn-1	8.61388e-136	2.17144	0.826	0.197	1.30888e-131	Qx
rps-2	7.01838e-135	2.17525	0.903	0.291	1.06644e-130	Qx
WBGene00022730	6.05273e-132	4.14029	0.373	0.017	9.19713e-128	Qx
rps-6	3.73859e-131	2.19839	0.908	0.315	5.68078e-127	Qx
rpl-33	4.24489e-131	2.03409	0.931	0.319	6.45011e-127	Qx
rpl-15	4.49587e-131	2.02547	0.957	0.402	6.83147e-127	Qx
rpl-31	1.04944e-128	2.20585	0.9	0.312	1.59462e-124	Qx
rps-22	1.82654e-128	2.12032	0.88	0.253	2.77543e-124	Qx
T04G9.4	5.95705e-126	2.39511	0.662	0.11	9.05173e-122	Qx
R05D3.9	7.1793e-125	4.30862	0.343	0.014	1.0909e-120	Qx
rpl-11.2	4.12633e-124	2.04043	0.934	0.356	6.26996e-120	Qx
W01D2.1	2.57789e-122	2.16389	0.857	0.261	3.9171e-118	Qx
fbxb-74.1	4.73533e-120	3.29418	0.491	0.059	7.19534e-116	Qx
nkcc-1	1.25648e-119	2.1791	0.785	0.188	1.90922e-115	Qx
rpl-30	4.10643e-113	2.10524	0.854	0.265	6.23971e-109	Qx
inx-12	2.43114e-110	2.32043	0.598	0.099	3.69412e-106	Qx
C14B4.2	2.16422e-107	3.26815	0.368	0.028	3.28854e-103	Qx
rpl-4	1.07057e-105	2.02071	0.893	0.38	1.62673e-101	Qx
ZK632.9	2.67232e-102	2.30085	0.642	0.137	4.0606e-98	Qx
bar-1	9.61825e-102	4.51461	0.261	0.007	1.46149e-97	Qx
mex-3	3.22499e-100	2.07331	0.598	0.111	4.90038e-96	Qx
lec-4	2.8879e-98	3.16029	0.706	0.206	4.38816e-94	Qx
F23F1.4	5.80495e-98	3.5005	0.312	0.019	8.82062e-94	Qx
ztf-16	4.65609e-97	4.37145	0.266	0.01	7.07492e-93	Qx
mct-3	1.36864e-94	2.34998	0.483	0.073	2.07965e-90	Qx
msh-6	3.50659e-93	2.52561	0.425	0.054	5.32826e-89	Qx
M60.4	1.49171e-91	2.93264	0.427	0.059	2.26666e-87	Qx
F59B10.5	5.37413e-91	4.80023	0.233	0.006	8.16599e-87	Qx
fbxc-40	1.06011e-89	2.53081	0.394	0.046	1.61083e-85	Qx
F14H12.8	1.75625e-89	7.2767	0.197	0.001	2.66862e-85	Qx
axl-1	4.26058e-88	5.37095	0.21	0.003	6.47395e-84	Qx
cdh-3	1.14465e-85	3.49054	0.271	0.017	1.73929e-81	Qx
dut-1	2.91113e-84	2.00133	0.522	0.096	4.42347e-80	Qx
dep-1	7.37779e-84	2.67788	0.361	0.041	1.12106e-79	Qx
Y73F8A.5	3.2689e-82	-7.41779	0.01	0.573	4.96709e-78	Qx
mig-14	9.02732e-82	3.17835	0.274	0.019	1.3717e-77	Qx
akt-1	3.73932e-80	2.4513	0.381	0.051	5.68189e-76	Qx
cav-1	8.11675e-79	-2.82666	0.235	0.724	1.23334e-74	Qx
R03H10.2	1.62406e-78	2.73121	0.317	0.032	2.46776e-74	Qx
W08E12.7	4.38517e-78	2.36017	0.386	0.054	6.66326e-74	Qx
nhr-25	2.57072e-75	5.53804	0.176	0.002	3.90622e-71	Qx
rpl-37	3.45187e-75	2.39278	0.348	0.044	5.24512e-71	Qx
clc-6	1.12752e-74	2.18574	0.463	0.089	1.71327e-70	Qx
syd-9.1	2.85983e-74	-5.82667	0.059	0.568	4.34551e-70	Qx
fat-1	3.22376e-74	2.11748	0.435	0.075	4.8985e-70	Qx
wrt-3	8.26947e-73	5.39068	0.174	0.003	1.25655e-68	Qx
gly-6	3.35456e-72	4.72387	0.184	0.005	5.09726e-68	Qx
Y57G11A.4	6.30186e-69	3.90659	0.199	0.009	9.57568e-65	Qx
fbxb-75	1.12537e-67	2.79522	0.315	0.042	1.70999e-63	Qx
shc-2.1	2.69023e-66	-5.32578	0.033	0.519	4.08781e-62	Qx
snf-3	3.0602e-65	4.28649	0.182	0.007	4.64997e-61	Qx
arrd-14	3.03129e-64	3.08462	0.22	0.016	4.60604e-60	Qx
F17H10.2	4.30492e-64	3.16856	0.235	0.02	6.54133e-60	Qx
F47B10.9	1.15191e-63	3.00932	0.23	0.019	1.75033e-59	Qx
Y43F8B.9	1.49583e-63	2.6737	0.225	0.018	2.27292e-59	Qx
C27A2.8.1	1.72424e-62	-8.75779	0.013	0.48	2.61998e-58	Qx
egl-46.1	2.23049e-62	-6.52411	0.023	0.488	3.38923e-58	Qx
gld-2	4.76726e-61	2.7483	0.246	0.025	7.24386e-57	Qx
ahr-1	7.29274e-60	-4.97405	0.036	0.486	1.10813e-55	Qx
adt-2	1.11531e-57	3.55453	0.176	0.01	1.69472e-53	Qx
kal-1	1.39024e-57	2.38736	0.297	0.044	2.11246e-53	Qx
such-1	4.78008e-57	2.70021	0.225	0.022	7.26332e-53	Qx
hlb-1	9.15806e-57	2.86409	0.202	0.016	1.39157e-52	Qx
tmem-231.1	1.35453e-56	-8.18385	0.008	0.443	2.05821e-52	Qx
msh-2	5.98152e-56	3.21529	0.182	0.012	9.08892e-52	Qx
perm-5	3.69993e-55	2.48297	0.238	0.027	5.62205e-51	Qx
dhs-27	5.72524e-55	3.01488	0.182	0.012	8.6995e-51	Qx
C34B4.2	1.16013e-54	2.89626	0.217	0.022	1.76281e-50	Qx
clc-5	4.28533e-54	2.75909	0.192	0.015	6.51156e-50	Qx
srx-74	5.4303e-54	3.41251	0.166	0.009	8.25134e-50	Qx
ttr-18	5.16159e-53	3.09289	0.228	0.027	7.84303e-49	Qx
R05H11.1	3.86721e-52	3.27096	0.166	0.01	5.87622e-48	Qx
fmi-1.1	4.0024e-52	-6.77409	0.008	0.42	6.08164e-48	Qx
T17H7.7	8.90972e-52	5.20139	0.123	0.002	1.35383e-47	Qx
Y50E8A.1	3.36069e-51	4.10431	0.133	0.004	5.10657e-47	Qx
Y47G6A.22	4.04175e-51	2.32627	0.217	0.024	6.14144e-47	Qx
unc-23	1.34871e-50	2.11399	0.348	0.074	2.04936e-46	Qx
WBGene00023209	1.82669e-50	3.03012	0.21	0.023	2.77565e-46	Qx
F30F8.5	2.73042e-50	-5.31385	0.031	0.427	4.14888e-46	Qx
T04C12.11	4.61798e-50	2.98776	0.192	0.018	7.01702e-46	Qx
nhr-263	6.4463e-49	4.11867	0.133	0.005	9.79515e-45	Qx
sdz-8	8.52926e-49	2.79307	0.215	0.025	1.29602e-44	Qx
egl-13.1	1.93827e-48	-4.88054	0.074	0.452	2.9452e-44	Qx
nhx-4	1.44558e-47	2.44056	0.187	0.018	2.19656e-43	Qx
fmo-5	4.78459e-46	2.79401	0.299	0.062	7.27019e-42	Qx
gcy-35.1	5.8062e-46	-8.87266	0.008	0.381	8.82253e-42	Qx
mre-11	6.87342e-46	2.07897	0.238	0.035	1.04442e-41	Qx
C32B5.18	1.934e-45	2.09489	0.243	0.037	2.93872e-41	Qx
ZK909.3	3.58519e-45	2.4747	0.184	0.019	5.4477e-41	Qx
jbts-14.1	3.6714e-45	-8.1069	0.005	0.374	5.57869e-41	Qx
Y57G11C.22.1	4.97818e-45	-5.92489	0.018	0.385	7.56435e-41	Qx
T01C8.2	6.41285e-45	2.81793	0.184	0.019	9.74433e-41	Qx
ccch-1	9.1088e-45	2.82932	0.187	0.02	1.38408e-40	Qx
pdl-1.1	1.26784e-44	-7.34291	0.01	0.376	1.92648e-40	Qx
arl-3.1	1.64571e-44	-7.9638	0.003	0.367	2.50066e-40	Qx
bus-18	2.68729e-44	3.87725	0.12	0.004	4.08334e-40	Qx
gad-3	8.15619e-44	5.77026	0.102	0.001	1.23933e-39	Qx
dyf-6.1	2.795e-43	-8.82189	0.008	0.364	4.247e-39	Qx
nphp-1.1	7.09351e-41	-7.07666	0.01	0.352	1.07786e-36	Qx
F25H2.12	1.99909e-40	2.18586	0.207	0.03	3.03761e-36	Qx
nlp-24	1.27561e-39	2.65468	0.228	0.04	1.93829e-35	Qx
daf-25.1	2.14825e-39	-5.51237	0.061	0.39	3.26427e-35	Qx
daf-19.1	2.65593e-39	-5.81207	0.031	0.362	4.03569e-35	Qx
duo-1	2.99588e-39	2.26789	0.176	0.021	4.55224e-35	Qx
T03D8.6	3.53463e-39	3.14304	0.133	0.01	5.37086e-35	Qx
F48E3.9.1	7.08317e-39	-7.71516	0.008	0.335	1.07629e-34	Qx
gon-2	1.59243e-38	2.9427	0.143	0.013	2.41969e-34	Qx
B0361.9	2.08216e-38	2.90219	0.156	0.017	3.16384e-34	Qx
R07E5.17.1	3.81953e-38	-5.96089	0.02	0.344	5.80378e-34	Qx
R01H2.8.1	7.93282e-38	-7.19712	0.013	0.334	1.20539e-33	Qx
ift-20.1	8.95797e-38	-9.11879	0.003	0.322	1.36116e-33	Qx
lim-9	2.33789e-37	2.52692	0.164	0.019	3.55242e-33	Qx
C18D11.3	3.01619e-37	2.95395	0.13	0.01	4.58311e-33	Qx
ifbp-1	5.29542e-37	2.41431	0.171	0.022	8.04639e-33	Qx
mks-2.1	8.23305e-37	-8.82471	0.005	0.319	1.25101e-32	Qx
mboa-3	2.25812e-36	2.12645	0.176	0.024	3.43121e-32	Qx
nex-2	4.49814e-36	3.14444	0.115	0.007	6.83492e-32	Qx
lips-10	4.60124e-36	3.01766	0.228	0.046	6.99159e-32	Qx
gcy-36.1	2.28215e-35	-4.40707	0.233	0.483	3.46773e-31	Qx
chdp-1	3.87294e-35	-2.19027	0.243	0.512	5.88492e-31	Qx
sup-1	4.68484e-35	2.39595	0.153	0.018	7.11861e-31	Qx
dylt-2.1	5.06588e-35	-8.46963	0.003	0.303	7.69761e-31	Qx
mksr-2.1	6.0755e-35	-8.3701	0.005	0.306	9.23173e-31	Qx
F19B10.1	2.20671e-34	2.10024	0.179	0.027	3.35309e-30	Qx
best-19	2.25904e-34	2.36249	0.143	0.016	3.43261e-30	Qx
Y51H4A.1.1	4.72361e-34	-7.84641	0.003	0.296	7.17752e-30	Qx
gcy-37.1	6.33829e-34	-10.1574	0.003	0.295	9.63103e-30	Qx
F53E4.1	2.15963e-33	2.38287	0.136	0.014	3.28156e-29	Qx
ceh-18	3.00231e-33	4.31109	0.095	0.004	4.56202e-29	Qx
mks-5.1	3.74592e-33	-7.09651	0.008	0.297	5.69192e-29	Qx
sbt-1.1	5.64878e-33	-7.56578	0.013	0.301	8.58333e-29	Qx
mksr-1.1	5.68034e-33	-8.94707	0.003	0.288	8.63127e-29	Qx
tctn-1.1	1.55056e-32	-10.558	0	0.282	2.35608e-28	Qx
ccep-290.1	2.4645e-32	-7.87368	0.005	0.287	3.74481e-28	Qx
lam-2	2.46787e-32	5.67343	0.074	0.001	3.74993e-28	Qx
M01H9.4.1	3.66204e-32	-5.55456	0.026	0.31	5.56448e-28	Qx
nhr-85	3.78272e-32	5.35524	0.077	0.001	5.74784e-28	Qx
bbs-9.1	4.50111e-32	-6.80214	0.005	0.286	6.83944e-28	Qx
C44C1.1	5.15455e-32	3.65499	0.092	0.004	7.83234e-28	Qx
ifta-2.1	1.06433e-31	-7.98014	0.003	0.28	1.61725e-27	Qx
osm-5.1	1.32302e-31	-10.6056	0	0.275	2.01032e-27	Qx
C05B5.8	1.44474e-31	3.14548	0.11	0.009	2.19528e-27	Qx
ric-19.1	1.98095e-31	-7.04532	0.008	0.284	3.01006e-27	Qx
ceph-41.1	3.14097e-31	-9.07028	0.003	0.276	4.7727e-27	Qx
lon-8	4.15873e-31	3.44312	0.095	0.005	6.3192e-27	Qx
ptr-12	4.98794e-31	3.64696	0.092	0.005	7.57918e-27	Qx
Y44A6D.2.1	5.41161e-31	-9.04712	0.005	0.277	8.22294e-27	Qx
che-10.1	6.91535e-31	-3.45027	0.087	0.363	1.05079e-26	Qx
gcy-32.1	7.01198e-31	-12.149	0	0.27	1.06547e-26	Qx
ptr-8	8.44811e-31	3.668	0.087	0.004	1.28369e-26	Qx
tmem-218.1	9.24023e-31	-8.05532	0.003	0.272	1.40405e-26	Qx
K07C11.10.1	1.68571e-30	-8.03192	0.003	0.27	2.56143e-26	Qx
ift-81.1	2.34876e-30	-7.14898	0.005	0.273	3.56893e-26	Qx
C50C3.5	2.79175e-30	6.48544	0.066	0	4.24207e-26	Qx
F49H12.4.1	5.31464e-30	-9.26655	0.005	0.27	8.0756e-26	Qx
ZK822.2	5.64458e-30	2.50761	0.118	0.012	8.57694e-26	Qx
T01C3.11	7.20391e-30	3.42979	0.09	0.005	1.09463e-25	Qx
madd-2	7.51484e-30	3.07243	0.09	0.005	1.14188e-25	Qx
T19D12.6.1	8.15497e-30	-6.40125	0.008	0.272	1.23915e-25	Qx
qua-1	8.2013e-30	4.81617	0.072	0.001	1.24619e-25	Qx
fbxb-53	9.35055e-30	3.43139	0.087	0.004	1.42082e-25	Qx
mec-7	9.83596e-30	-6.63297	0.015	0.282	1.49457e-25	Qx
rnst-2	1.07139e-29	4.12094	0.082	0.003	1.62798e-25	Qx
F13D2.1	1.10663e-29	4.20466	0.074	0.002	1.68153e-25	Qx
fkh-7	1.2277e-29	2.22571	0.13	0.016	1.86548e-25	Qx
nphp-4.1	3.07473e-29	-6.66763	0.008	0.268	4.67205e-25	Qx
mks-6.1	6.15257e-29	-10.3687	0	0.255	9.34884e-25	Qx
T28D6.6	8.68427e-29	2.07106	0.141	0.019	1.31958e-24	Qx
C09F5.1	1.30358e-28	2.97122	0.097	0.007	1.98078e-24	Qx
W04B5.8.1	1.3123e-28	-6.86141	0.003	0.257	1.99404e-24	Qx
col-167	1.67443e-28	2.67945	0.128	0.016	2.54429e-24	Qx
Y58A7A.5	1.67663e-28	4.45515	0.074	0.002	2.54764e-24	Qx
C06E2.1	1.81997e-28	3.63744	0.077	0.003	2.76544e-24	Qx
sqrd-1	4.20513e-28	2.91813	0.128	0.017	6.3897e-24	Qx
unc-69	5.00407e-28	-2.09408	0.24	0.463	7.60368e-24	Qx
ssq-1.1	6.14534e-28	-7.25064	0.008	0.258	9.33784e-24	Qx
aco-2	6.83688e-28	2.2086	0.143	0.021	1.03886e-23	Qx
fkb-7	7.01591e-28	2.92995	0.097	0.008	1.06607e-23	Qx
F49E12.8.1	7.46072e-28	-10.1089	0.003	0.25	1.13366e-23	Qx
T02E9.5.1	8.52354e-28	-7.2035	0.005	0.253	1.29515e-23	Qx
arl-13.1	8.62615e-28	-8.78937	0.003	0.25	1.31074e-23	Qx
mig-13.1	9.44801e-28	-6.09694	0.01	0.26	1.43563e-23	Qx
mec-12.1	1.32532e-27	-7.87051	0.005	0.252	2.01383e-23	Qx
nars-1	1.53767e-27	2.04914	0.146	0.022	2.33649e-23	Qx
F21G4.1	1.76679e-27	3.49493	0.079	0.004	2.68464e-23	Qx
che-13.1	1.83157e-27	-7.60366	0.003	0.248	2.78307e-23	Qx
hlh-33	2.09034e-27	3.89267	0.077	0.003	3.17628e-23	Qx
T02G5.3.1	2.27732e-27	-6.67699	0.01	0.257	3.46038e-23	Qx
ZK616.1.1	2.36166e-27	-11.9902	0	0.243	3.58854e-23	Qx
fipr-21	2.37236e-27	3.49756	0.148	0.025	3.60479e-23	Qx
F44E5.1.1	4.75582e-27	-3.43823	0.192	0.418	7.22647e-23	Qx
dma-1.1	5.51135e-27	-6.42366	0.01	0.254	8.3745e-23	Qx
mam-8.1	8.29798e-27	-5.96141	0.01	0.254	1.26088e-22	Qx
F01E11.3.1	8.61076e-27	-6.47043	0.01	0.252	1.30841e-22	Qx
osm-6.1	8.90846e-27	-7.0156	0.005	0.246	1.35364e-22	Qx
Y97E10C.1.1	1.05442e-26	-4.57458	0.036	0.283	1.6022e-22	Qx
mab-31	1.53722e-26	2.84212	0.092	0.007	2.33581e-22	Qx
F14H12.17	2.36915e-26	4.52999	0.064	0.001	3.59993e-22	Qx
C05D11.5	2.40168e-26	4.56397	0.064	0.001	3.64936e-22	Qx
madf-4	3.24998e-26	4.0317	0.069	0.002	4.93835e-22	Qx
K10D2.7	3.52343e-26	2.55378	0.107	0.012	5.35385e-22	Qx
WBGene00019311	3.60612e-26	2.4071	0.102	0.01	5.4795e-22	Qx
bbs-4.1	5.15055e-26	-7.37092	0.005	0.24	7.82626e-22	Qx
F19B6.1	6.73668e-26	2.3366	0.125	0.018	1.02364e-21	Qx
fbxc-52	8.36982e-26	2.02247	0.123	0.017	1.27179e-21	Qx
ztf-22	8.85414e-26	2.57876	0.113	0.014	1.34539e-21	Qx
Y57G11C.36	1.02876e-25	-2.34482	0.207	0.427	1.56321e-21	Qx
inx-5	1.08601e-25	3.33445	0.09	0.007	1.65019e-21	Qx
dhs-19	1.09582e-25	3.02201	0.102	0.011	1.66509e-21	Qx
T14F9.2	1.54251e-25	2.52728	0.107	0.012	2.34385e-21	Qx
ham-1.1	2.17509e-25	-3.54861	0.136	0.367	3.30506e-21	Qx
pqn-16	2.31192e-25	5.25598	0.059	0.001	3.51296e-21	Qx
fbxc-36	3.19509e-25	3.56471	0.102	0.011	4.85494e-21	Qx
rhgf-2.1	3.65646e-25	-5.8571	0.013	0.243	5.556e-21	Qx
gasr-8.1	4.13313e-25	-5.48642	0.015	0.246	6.28029e-21	Qx
bkip-1.1	5.26647e-25	-9.85242	0	0.225	8.0024e-21	Qx
T04C12.9.1	5.73311e-25	-8.92227	0.005	0.231	8.71145e-21	Qx
Y73C8B.1	6.00215e-25	2.48585	0.097	0.01	9.12027e-21	Qx
F58B4.2.1	6.96884e-25	-12.6329	0	0.224	1.05892e-20	Qx
cla-1.1	2.26356e-24	-7.84588	0.003	0.223	3.43948e-20	Qx
mks-3.1	2.44433e-24	-10.0221	0	0.219	3.71417e-20	Qx
gnrr-2.1	2.80851e-24	-10.224	0	0.219	4.26754e-20	Qx
xbx-4.1	3.44765e-24	-7.73162	0.003	0.222	5.23871e-20	Qx
set-30	4.59806e-24	2.6008	0.09	0.008	6.98675e-20	Qx
F53B1.8	5.60453e-24	4.06969	0.064	0.002	8.51609e-20	Qx
Y102A11A.9.1	1.69141e-23	-10.1384	0	0.212	2.57009e-19	Qx
ceh-44	1.84828e-23	-2.35792	0.161	0.377	2.80846e-19	Qx
mks-1.1	2.09716e-23	-8.42065	0.003	0.215	3.18664e-19	Qx
ZC404.2	2.24888e-23	2.29176	0.1	0.012	3.41717e-19	Qx
F46F2.3	3.08431e-23	3.36983	0.358	0.156	4.68661e-19	Qx
dyf-18.1	3.64276e-23	-8.1644	0.003	0.213	5.53517e-19	Qx
cab-1.1	5.18255e-23	-4.97561	0.033	0.252	7.87489e-19	Qx
nhr-97	5.42086e-23	2.26534	0.113	0.016	8.237e-19	Qx
T01D3.1.1	5.79973e-23	-10.8773	0	0.208	8.81269e-19	Qx
C33A12.4.1	7.04718e-23	-7.73516	0.008	0.218	1.07082e-18	Qx
ric-3.1	7.4001e-23	-6.88028	0.003	0.211	1.12444e-18	Qx
F53E10.1	8.29365e-23	2.23846	0.115	0.017	1.26022e-18	Qx
T10B5.4.1	8.39327e-23	-5.85354	0.013	0.225	1.27536e-18	Qx
gcy-34.1	9.30753e-23	-7.43557	0.008	0.217	1.41428e-18	Qx
Y55D5A.1.1	1.31242e-22	-10.0326	0	0.205	1.99422e-18	Qx
egl-21.1	1.41157e-22	-7.35415	0.008	0.216	2.14487e-18	Qx
acs-2	1.66308e-22	2.62353	0.097	0.012	2.52705e-18	Qx
ceeh-1	1.6678e-22	2.57317	0.097	0.012	2.53422e-18	Qx
pxn-1	2.4666e-22	2.66317	0.072	0.005	3.748e-18	Qx
arcp-1.1	2.95841e-22	-11.6911	0	0.202	4.49531e-18	Qx
cpd-1	4.74233e-22	2.52215	0.09	0.01	7.20598e-18	Qx
aqp-12.1	4.90523e-22	-7.86875	0.003	0.204	7.4535e-18	Qx
F39F10.4	6.99843e-22	4.90733	0.051	0.001	1.06341e-17	Qx
calf-1.1	8.06194e-22	-4.82796	0.018	0.224	1.22501e-17	Qx
Y2H9A.4	8.82209e-22	2.66494	0.082	0.008	1.34052e-17	Qx
dpy-6	9.37433e-22	4.25755	0.059	0.002	1.42443e-17	Qx
WBGene00189944	9.52969e-22	4.08831	0.059	0.002	1.44804e-17	Qx
hum-5	2.26852e-21	-4.08257	0.036	0.243	3.44702e-17	Qx
ric-4.1	2.41399e-21	-6.72673	0.005	0.202	3.66806e-17	Qx
cmk-1.1	2.70166e-21	-5.85672	0.005	0.203	4.10517e-17	Qx
F38B6.6.1	3.16095e-21	-6.74676	0.005	0.201	4.80306e-17	Qx
lin-41	3.39205e-21	2.02177	0.097	0.013	5.15422e-17	Qx
twk-1	3.44783e-21	2.83462	0.082	0.008	5.23898e-17	Qx
F55A11.6	4.19438e-21	2.48632	0.087	0.01	6.37335e-17	Qx
pat-2.1	4.60381e-21	-6.67895	0.003	0.196	6.9955e-17	Qx
F46C5.2.1	4.85066e-21	-7.74738	0.003	0.196	7.37057e-17	Qx
bbs-5.1	6.09574e-21	-7.09777	0.005	0.199	9.26247e-17	Qx
ptb-1.1	6.43897e-21	-10.5742	0	0.191	9.78402e-17	Qx
hlh-14.1	7.35246e-21	-11.4972	0	0.191	1.11721e-16	Qx
nhr-127	8.03406e-21	3.50394	0.061	0.003	1.22078e-16	Qx
F55A11.4	8.15777e-21	2.55	0.079	0.008	1.23957e-16	Qx
C01H6.8	9.2702e-21	3.08801	0.072	0.006	1.40861e-16	Qx
hlh-14.2	0	7.0973	0.941	0.026	0	Qx.pa
mec-7.1	4.11338e-286	4.21036	0.944	0.118	6.25027e-282	Qx.pa
F33A8.7	1.63721e-258	4.98725	0.729	0.048	2.48774e-254	Qx.pa
C09D4.2	1.35287e-165	3.44024	0.81	0.205	2.05569e-161	Qx.pa
unc-68	3.59079e-128	4.78601	0.405	0.029	5.4562e-124	Qx.pa
tsp-7	5.0966e-119	6.04593	0.291	0.007	7.74429e-115	Qx.pa
mig-1	9.20424e-117	2.71738	0.732	0.212	1.39858e-112	Qx.pa
nid-1	1.55672e-113	5.54933	0.307	0.012	2.36544e-109	Qx.pa
msa-1.1	2.74644e-94	-2.90853	0.257	0.818	4.17322e-90	Qx.pa
lbp-3	9.28475e-83	7.01928	0.201	0.004	1.41082e-78	Qx.pa
C06E7.2	1.26754e-76	7.89705	0.168	0.001	1.92602e-72	Qx.pa
Y47G6A.31	2.53241e-72	2.95253	0.43	0.093	3.848e-68	Qx.pa
che-2.1	7.6628e-72	-5.58445	0.296	0.732	1.16436e-67	Qx.pa
tbca-1	1.85209e-70	2.45546	0.57	0.184	2.81425e-66	Qx.pa
arrd-25	8.89387e-69	4.37341	0.223	0.015	1.35142e-64	Qx.pa
gcy-36.2	1.31e-64	-7.59807	0.011	0.517	1.99054e-60	Qx.pa
C40A11.6	2.45659e-58	3.24054	0.277	0.039	3.73278e-54	Qx.pa
WBGene00018813	5.98361e-57	4.29712	0.182	0.012	9.09209e-53	Qx.pa
lin-32.1	7.13218e-57	-5.36529	0.059	0.519	1.08373e-52	Qx.pa
R11G1.2	9.36112e-57	2.70592	0.36	0.078	1.42242e-52	Qx.pa
Y105C5A.1268	3.5458e-56	2.1366	0.55	0.205	5.38784e-52	Qx.pa
C01C4.3	1.49458e-55	4.49576	0.176	0.011	2.27101e-51	Qx.pa
C08F1.10	2.54943e-54	2.76841	0.293	0.048	3.87386e-50	Qx.pa
egl-13.2	8.35993e-54	-6.7693	0.011	0.457	1.27029e-49	Qx.pa
mec-3	1.37982e-48	7.98499	0.117	0.002	2.09663e-44	Qx.pa
fmi-1.2	8.9558e-48	-8.4063	0.006	0.413	1.36083e-43	Qx.pa
unc-54.2	2.11261e-47	-3.89423	0.372	0.711	3.21012e-43	Qx.pa
sem-4	3.16335e-46	2.12636	0.374	0.097	4.80671e-42	Qx.pa
C40A11.3	9.55196e-45	4.97512	0.12	0.004	1.45142e-40	Qx.pa
lbp-1	3.18312e-44	4.18817	0.226	0.036	4.83675e-40	Qx.pa
C15C8.5	1.52567e-43	4.65438	0.12	0.005	2.31826e-39	Qx.pa
F16F9.1	3.81903e-42	6.49203	0.103	0.002	5.80301e-38	Qx.pa
pkd-2	4.1854e-42	-3.37213	0.148	0.528	6.35972e-38	Qx.pa
ham-1.2	4.22153e-42	-6.23804	0.011	0.385	6.41461e-38	Qx.pa
gst-7	4.18139e-41	-2.32197	0.182	0.581	6.35362e-37	Qx.pa
tbx-2	9.66491e-41	-6.34437	0.014	0.378	1.46858e-36	Qx.pa
jbts-14.2	2.66024e-40	-7.09725	0.008	0.367	4.04224e-36	Qx.pa
F36G3.1	3.78804e-40	3.74394	0.209	0.034	5.75593e-36	Qx.pa
Y57G11C.44	1.66049e-39	3.3366	0.173	0.021	2.52312e-35	Qx.pa
shc-2.2	1.30807e-38	-2.9248	0.14	0.493	1.98761e-34	Qx.pa
daf-19.2	2.04223e-38	-5.84444	0.011	0.36	3.10316e-34	Qx.pa
arl-3.2	7.6894e-38	-7.31137	0.017	0.359	1.16841e-33	Qx.pa
K04C2.3	1.60923e-37	3.40716	0.17	0.022	2.44522e-33	Qx.pa
nphp-1.2	2.17433e-37	-6.99005	0.008	0.347	3.3039e-33	Qx.pa
daf-25.2	7.6814e-36	-4.51908	0.053	0.387	1.16719e-31	Qx.pa
cyd-1.1	3.38092e-35	-4.39088	0.031	0.363	5.1373e-31	Qx.pa
F48E3.9.2	5.01076e-35	-7.10843	0.008	0.33	7.61385e-31	Qx.pa
atf-2.1	1.82146e-34	2.44873	0.274	0.071	2.7677e-30	Qx.pa
mks-2.2	2.83258e-34	-11.9614	0	0.315	4.3041e-30	Qx.pa
far-1	2.24885e-33	3.23611	0.327	0.103	3.41713e-29	Qx.pa
ift-20.2	3.71901e-33	-7.10673	0.008	0.316	5.65104e-29	Qx.pa
R02D5.1	9.65906e-33	2.25044	0.274	0.074	1.46769e-28	Qx.pa
Y54H5A.2	1.15954e-32	-3.17388	0.092	0.418	1.76193e-28	Qx.pa
cnnm-3	2.17904e-32	3.7656	0.117	0.01	3.31105e-28	Qx.pa
W07A12.4.1	2.73999e-32	-4.00005	0.031	0.344	4.16342e-28	Qx.pa
R01H2.8.2	1.47836e-31	-4.95717	0.025	0.327	2.24637e-27	Qx.pa
mksr-2.2	1.5806e-31	-7.64437	0.006	0.301	2.40173e-27	Qx.pa
dylt-2.2	3.39571e-31	-8.65922	0.006	0.298	5.15978e-27	Qx.pa
mks-5.2	5.7097e-31	-7.93974	0.003	0.293	8.67589e-27	Qx.pa
W10D9.1	1.11772e-30	6.36933	0.07	0.001	1.69837e-26	Qx.pa
C10A4.3	6.38124e-30	3.07823	0.168	0.029	9.69629e-26	Qx.pa
mksr-1.2	1.00211e-29	-7.11077	0.003	0.284	1.52271e-25	Qx.pa
bbs-9.2	1.58565e-29	-7.39711	0.003	0.282	2.4094e-25	Qx.pa
T27A1.2	2.69917e-29	5.89017	0.073	0.002	4.10139e-25	Qx.pa
ifta-2.2	3.04114e-29	-11.1072	0	0.276	4.62101e-25	Qx.pa
C08F1.6	3.05893e-29	5.43815	0.073	0.002	4.64804e-25	Qx.pa
F59G1.4	4.04827e-29	3.97151	0.098	0.007	6.15134e-25	Qx.pa
pdl-1.2	4.39925e-29	-4.41984	0.078	0.358	6.68466e-25	Qx.pa
R07E5.17.2	1.14773e-28	-3.58919	0.045	0.335	1.74397e-24	Qx.pa
osm-5.2	1.20731e-28	-10.4554	0	0.271	1.83451e-24	Qx.pa
C04A11.2	1.73884e-28	-4.13572	0.022	0.305	2.64217e-24	Qx.pa
tmem-218.2	2.39565e-28	-10.6686	0	0.269	3.64019e-24	Qx.pa
F55B12.10	3.92777e-28	6.43716	0.064	0.001	5.96825e-24	Qx.pa
K07C11.10.2	4.13668e-28	-10.6454	0	0.267	6.28568e-24	Qx.pa
F49H12.4.2	4.13668e-28	-11.4432	0	0.267	6.28568e-24	Qx.pa
ift-81.2	5.01994e-28	-8.95468	0.003	0.27	7.62779e-24	Qx.pa
gcy-32.2	5.43228e-28	-11.9988	0	0.266	8.25434e-24	Qx.pa
ceph-41.2	9.04367e-28	-8.81771	0.006	0.271	1.37419e-23	Qx.pa
gcy-37.2	9.42038e-28	-6.79732	0.02	0.288	1.43143e-23	Qx.pa
nphp-4.2	2.26426e-27	-7.59204	0.003	0.264	3.44055e-23	Qx.pa
tctn-1.2	2.61705e-27	-5.54778	0.011	0.276	3.97661e-23	Qx.pa
Y45G5AM.5	3.15666e-27	4.839	0.078	0.004	4.79655e-23	Qx.pa
WBGene00195253	4.23496e-27	2.26946	0.215	0.054	6.43502e-23	Qx.pa
ccep-290.2	6.49394e-27	-4.77649	0.017	0.281	9.86754e-23	Qx.pa
tsp-20	8.15892e-27	2.5263	0.173	0.035	1.23975e-22	Qx.pa
F48E3.6	1.00118e-26	5.79487	0.064	0.001	1.52129e-22	Qx.pa
T02G5.3.2	1.20863e-26	-10.4762	0	0.255	1.83651e-22	Qx.pa
mks-6.2	3.07231e-26	-10.2185	0	0.251	4.66837e-22	Qx.pa
mam-8.2	9.69966e-26	-7.72008	0.003	0.251	1.47386e-21	Qx.pa
mec-1	1.82683e-25	6.40418	0.064	0.002	2.77586e-21	Qx.pa
WBGene00021130	1.90638e-25	5.56621	0.061	0.001	2.89674e-21	Qx.pa
C27H5.2	2.08586e-25	2.30144	0.251	0.079	3.16947e-21	Qx.pa
che-13.2	2.22905e-25	-10.2206	0	0.244	3.38704e-21	Qx.pa
F49E12.8.2	3.21e-25	-11.031	0.003	0.247	4.8776e-21	Qx.pa
F32H5.3.1	3.79183e-25	-4.39468	0.039	0.296	5.76169e-21	Qx.pa
mec-6	3.86936e-25	3.08827	0.128	0.02	5.8795e-21	Qx.pa
ced-8	4.18672e-25	3.36894	0.101	0.011	6.36173e-21	Qx.pa
ssq-1.2	4.19241e-25	-6.34115	0.008	0.254	6.37036e-21	Qx.pa
arl-13.2	4.27047e-25	-7.03162	0.003	0.246	6.48898e-21	Qx.pa
ZK616.1.2	8.24534e-25	-11.84	0	0.239	1.25288e-20	Qx.pa
bbs-4.2	1.57966e-24	-10.1161	0	0.237	2.4003e-20	Qx.pa
tmem-231.2	1.77907e-24	-2.97584	0.17	0.409	2.7033e-20	Qx.pa
T19D12.6.2	2.31116e-24	-3.74113	0.017	0.266	3.5118e-20	Qx.pa
rad-51	5.92477e-24	-3.50537	0.031	0.282	9.00269e-20	Qx.pa
R05H11.2.1	7.04198e-24	-3.87088	0.042	0.292	1.07003e-19	Qx.pa
mig-21.2	1.24202e-23	-3.92645	0.039	0.286	1.88725e-19	Qx.pa
ubc-17	1.44951e-23	4.0359	0.078	0.006	2.20254e-19	Qx.pa
C01B10.6	2.9944e-23	2.79389	0.142	0.027	4.54999e-19	Qx.pa
T04C12.9.2	4.52712e-23	-8.40135	0.003	0.228	6.87896e-19	Qx.pa
osm-6.2	5.16857e-23	-5.22903	0.011	0.241	7.85364e-19	Qx.pa
unc-96	5.98105e-23	2.22762	0.201	0.055	9.0882e-19	Qx.pa
EEED8.15	1.19834e-22	4.22764	0.07	0.004	1.82087e-18	Qx.pa
F58B4.2.2	1.39312e-22	-12.4826	0	0.22	2.11685e-18	Qx.pa
mcm-7	2.46577e-22	-2.23641	0.067	0.325	3.74674e-18	Qx.pa
arr-1	3.92441e-22	-2.66271	0.053	0.301	5.96314e-18	Qx.pa
mks-1.2	1.0364e-21	-9.86552	0	0.212	1.5748e-17	Qx.pa
F28F9.2	1.06361e-21	5.68303	0.056	0.002	1.61616e-17	Qx.pa
mks-3.2	1.37951e-21	-8.04126	0.003	0.215	2.09617e-17	Qx.pa
gnrr-2.2	1.56557e-21	-8.35364	0.003	0.215	2.37888e-17	Qx.pa
lipl-7.1	1.5785e-21	-6.21009	0.006	0.22	2.39853e-17	Qx.pa
dyf-18.2	1.70488e-21	-9.9653	0	0.211	2.59057e-17	Qx.pa
Y102A11A.9.2	2.47385e-21	-9.98816	0	0.209	3.75901e-17	Qx.pa
F54B11.10	3.00319e-21	3.97244	0.073	0.006	4.56335e-17	Qx.pa
dpy-20.1	3.23361e-21	-4.12202	0.008	0.225	4.91348e-17	Qx.pa
T01D3.1.2	7.51832e-21	-10.7271	0	0.205	1.14241e-16	Qx.pa
C14H10.2	8.94499e-21	2.5128	0.134	0.027	1.35919e-16	Qx.pa
arl-3.3	0	5.85715	0.97	0.048	0	Qx.ap
mks-2.3	0	7.82075	0.909	0.016	0	Qx.ap
dyf-6.2	0	6.27441	0.946	0.055	0	Qx.ap
pdl-1.3	0	5.25613	0.942	0.071	0	Qx.ap
fmi-1.3	0	4.21186	0.977	0.108	0	Qx.ap
mksr-2.3	0	7.43498	0.878	0.013	0	Qx.ap
daf-25.3	0	5.19148	0.954	0.095	0	Qx.ap
nphp-1.3	0	4.82616	0.909	0.056	0	Qx.ap
gcy-35.2	0	5.10612	0.931	0.08	0	Qx.ap
gcy-37.3	0	9.43257	0.857	0.009	0	Qx.ap
mksr-1.3	0	8.96354	0.849	0.003	0	Qx.ap
tmem-231.3	0	3.86327	0.978	0.135	0	Qx.ap
C27A2.8.2	0	4.99126	0.999	0.171	0	Qx.ap
dylt-2.3	0	6.56817	0.845	0.022	0	Qx.ap
ceph-41.3	0	9.88589	0.812	0.003	0	Qx.ap
jbts-14.3	0	3.72752	0.893	0.087	0	Qx.ap
F48E3.9.3	0	4.5595	0.861	0.055	0	Qx.ap
mks-5.3	0	5.99778	0.828	0.023	0	Qx.ap
ift-20.3	0	4.93302	0.844	0.045	0	Qx.ap
F49H12.4.3	0	11.5593	0.8	0.002	0	Qx.ap
sbt-1.2	0	5.54313	0.822	0.031	0	Qx.ap
gcy-32.3	0	10.1104	0.793	0.003	0	Qx.ap
ift-81.3	0	7.81879	0.797	0.007	0	Qx.ap
tmem-218.3	0	7.28171	0.79	0.008	0	Qx.ap
ifta-2.3	0	6.86122	0.795	0.015	0	Qx.ap
R01H2.8.3	0	4.80129	0.842	0.062	0	Qx.ap
gcy-36.3	0	3.62439	0.997	0.224	0	Qx.ap
K07C11.10.3	0	6.75526	0.768	0.014	0	Qx.ap
T02G5.3.3	0	7.68168	0.75	0.007	0	Qx.ap
F49E12.8.3	0	11.1292	0.738	0.003	0	Qx.ap
osm-5.3	0	5.46741	0.754	0.025	0	Qx.ap
ZK616.1.3	0	11.4701	0.719	0.001	0	Qx.ap
che-13.3	0	6.44224	0.7	0.014	0	Qx.ap
T04C12.9.3	0	10.842	0.685	0.002	0	Qx.ap
che-2.2	0	3.73283	1	0.538	0	Qx.ap
bbs-9.3	2.36939e-307	4.79877	0.758	0.037	3.60029e-303	Qx.ap
F58B4.2.3	5.56685e-306	13.0414	0.661	0.001	8.45883e-302	Qx.ap
F01E11.3.2	7.47713e-304	5.93972	0.706	0.019	1.13615e-299	Qx.ap
arl-13.3	3.9399e-298	5.80762	0.696	0.019	5.98668e-294	Qx.ap
bbs-4.3	2.31093e-295	6.43128	0.677	0.015	3.51146e-291	Qx.ap
mks-1.3	3.11997e-293	11.2484	0.638	0.001	4.74079e-289	Qx.ap
Y102A11A.9.3	9.81162e-291	13.8724	0.631	0	1.49088e-286	Qx.ap
dyf-18.3	4.39012e-288	9.35278	0.631	0.002	6.67078e-284	Qx.ap
T01D3.1.3	1.11675e-283	14.6113	0.618	0	1.69691e-279	Qx.ap
mks-6.3	4.11734e-281	5.1825	0.689	0.027	6.2563e-277	Qx.ap
Y55D5A.1.2	5.2895e-279	13.7666	0.609	0	8.03739e-275	Qx.ap
C33A12.4.2	2.32215e-275	7.75761	0.628	0.01	3.52851e-271	Qx.ap
R07E5.17.3	2.59542e-275	3.68447	0.803	0.091	3.94374e-271	Qx.ap
egl-21.2	8.64667e-275	7.19172	0.624	0.009	1.31386e-270	Qx.ap
arcp-1.2	7.81827e-273	12.9252	0.599	0.001	1.18799e-268	Qx.ap
aqp-12.2	3.04972e-268	7.91617	0.599	0.003	4.63405e-264	Qx.ap
tctn-1.3	5.83467e-268	4.35258	0.713	0.049	8.86579e-264	Qx.ap
xbx-4.2	1.22818e-267	6.07407	0.627	0.013	1.86622e-263	Qx.ap
mks-3.3	1.05369e-263	6.09113	0.618	0.013	1.60107e-259	Qx.ap
ccep-290.3	4.95978e-260	4.16075	0.715	0.055	7.53639e-256	Qx.ap
ptb-1.2	1.00409e-256	14.3082	0.567	0	1.52571e-252	Qx.ap
his-24	3.23038e-254	-5.18988	0.359	0.945	4.90857e-250	Qx.ap
Y44A6D.2.2	3.90483e-253	4.79802	0.687	0.055	5.93339e-249	Qx.ap
cab-1.2	3.46217e-251	5.23695	0.657	0.043	5.26077e-247	Qx.ap
gcy-34.2	5.27144e-251	6.55976	0.603	0.018	8.00995e-247	Qx.ap
ift-74.1	1.67879e-250	9.07468	0.562	0.002	2.55092e-246	Qx.ap
T10B5.4.2	1.36312e-249	5.11229	0.619	0.022	2.07127e-245	Qx.ap
syd-9.2	5.70558e-248	2.61399	0.957	0.301	8.66962e-244	Qx.ap
rpl-12	6.95027e-244	-2.09713	0.912	0.997	1.05609e-239	Qx.ap
bbs-5.2	4.00166e-243	6.34432	0.57	0.009	6.08052e-239	Qx.ap
tent-5	8.18891e-243	2.41248	0.974	0.545	1.2443e-238	Qx.ap
guk-1.1	1.51926e-239	4.55237	0.726	0.106	2.30852e-235	Qx.ap
C43H6.6.1	3.14904e-239	9.41209	0.538	0.002	4.78497e-235	Qx.ap
osm-6.3	2.46192e-237	4.37074	0.637	0.038	3.74089e-233	Qx.ap
ifta-1.1	4.69186e-236	7.07533	0.546	0.006	7.12928e-232	Qx.ap
mam-8.3	2.06845e-235	4.54152	0.644	0.046	3.14301e-231	Qx.ap
C46C11.3.1	4.5276e-233	6.84615	0.546	0.008	6.87969e-229	Qx.ap
gnrr-2.3	6.63702e-233	5.1942	0.59	0.023	1.00849e-228	Qx.ap
msa-1.2	2.08047e-226	2.56139	0.987	0.636	3.16127e-222	Qx.ap
rbm-3.2	3.32617e-226	-2.20005	0.766	0.982	5.05412e-222	Qx.ap
gcy-25.1	2.22508e-225	13.9883	0.507	0	3.38102e-221	Qx.ap
Y17D7B.10.1	1.87912e-224	10.7741	0.508	0.001	2.85532e-220	Qx.ap
sri-48.1	1.36026e-223	10.1367	0.507	0.001	2.06691e-219	Qx.ap
F38B6.6.2	1.75494e-222	4.84191	0.557	0.017	2.66664e-218	Qx.ap
ZK813.5.1	3.13117e-222	7.04652	0.52	0.006	4.75781e-218	Qx.ap
bbs-2.1	2.04046e-220	7.81496	0.508	0.003	3.10048e-216	Qx.ap
hsp-70.1	4.5392e-220	3.54822	0.802	0.188	6.89732e-216	Qx.ap
Y97E10C.1.2	1.99663e-219	3.61364	0.676	0.072	3.03388e-215	Qx.ap
cng-1.1	3.24951e-218	8.74264	0.499	0.002	4.93763e-214	Qx.ap
mec-12.2	6.57471e-217	3.29487	0.63	0.048	9.99026e-213	Qx.ap
tbb-2	3.16585e-215	-2.51582	0.479	0.952	4.8105e-211	Qx.ap
WBGene00014307	5.0391e-215	3.06099	0.881	0.373	7.65691e-211	Qx.ap
flp-5.1	4.45352e-213	9.30478	0.517	0.013	6.76712e-209	Qx.ap
bbs-8.1	3.02574e-210	6.8504	0.493	0.005	4.59761e-206	Qx.ap
hil-2	6.24381e-210	-4.09904	0.485	0.93	9.48747e-206	Qx.ap
ctsa-1.1	1.02907e-207	-2.31807	0.667	0.98	1.56367e-203	Qx.ap
che-3.1	1.62214e-207	9.07635	0.476	0.002	2.46485e-203	Qx.ap
K09G1.1.1	1.64986e-205	6.87971	0.493	0.009	2.50696e-201	Qx.ap
F59B10.2.1	4.79949e-201	7.90034	0.467	0.003	7.29283e-197	Qx.ap
rab-19.1	6.03831e-200	3.95801	0.598	0.054	9.1752e-196	Qx.ap
mix-1	4.09197e-199	-3.3734	0.205	0.844	6.21776e-195	Qx.ap
dyf-1.1	1.81473e-197	3.81927	0.619	0.072	2.75749e-193	Qx.ap
T01D3.3.1	2.52907e-196	6.37833	0.491	0.015	3.84293e-192	Qx.ap
T19D12.6.3	8.87472e-195	3.60005	0.628	0.072	1.34851e-190	Qx.ap
gcy-33.1	2.0409e-192	11.1638	0.449	0.003	3.10115e-188	Qx.ap
asp-4	2.79183e-192	-2.58073	0.411	0.937	4.24219e-188	Qx.ap
dyf-7.1	6.6882e-192	9.67134	0.444	0.002	1.01627e-187	Qx.ap
sti-1	9.89043e-191	2.46953	0.865	0.354	1.50285e-186	Qx.ap
ZK470.14.1	7.20639e-190	10.0316	0.438	0.001	1.09501e-185	Qx.ap
ZC449.5.1	8.82986e-190	6.66173	0.456	0.006	1.3417e-185	Qx.ap
nphp-4.3	5.77551e-187	3.30283	0.619	0.071	8.77589e-183	Qx.ap
lfi-1.1	6.74073e-187	4.53367	0.495	0.019	1.02425e-182	Qx.ap
cla-1.2	1.54315e-186	3.93894	0.554	0.043	2.34482e-182	Qx.ap
F53G12.4.1	1.99102e-181	6.37622	0.441	0.007	3.02535e-177	Qx.ap
casy-1.1	3.21077e-181	5.39813	0.462	0.014	4.87876e-177	Qx.ap
wdr-60.1	1.61924e-180	5.04356	0.473	0.018	2.46044e-176	Qx.ap
knl-2	6.65071e-177	-4.16895	0.082	0.75	1.01058e-172	Qx.ap
hil-3	1.58689e-176	-5.43451	0.151	0.772	2.41128e-172	Qx.ap
T02E9.5.2	8.46499e-176	3.13982	0.59	0.065	1.28626e-171	Qx.ap
F46C5.2.2	2.7976e-175	4.29326	0.502	0.032	4.25095e-171	Qx.ap
ric-4.2	4.47954e-175	3.98561	0.514	0.035	6.80666e-171	Qx.ap
Y51H4A.1.2	7.45783e-175	2.58084	0.65	0.091	1.13322e-170	Qx.ap
C03C10.5.1	1.581e-171	6.33144	0.431	0.011	2.40233e-167	Qx.ap
max-1.1	8.14107e-169	4.16929	0.472	0.024	1.23704e-164	Qx.ap
flp-14	1.88587e-166	7.05601	0.434	0.017	2.86558e-162	Qx.ap
daf-10.1	7.70746e-166	4.2202	0.473	0.027	1.17115e-161	Qx.ap
Y75B8A.18	4.4663e-165	-5.07457	0.042	0.691	6.78654e-161	Qx.ap
dmd-6.1	2.45368e-164	3.86291	0.528	0.057	3.72836e-160	Qx.ap
gasr-8.2	2.80525e-163	3.19167	0.566	0.068	4.26258e-159	Qx.ap
tbc-18.1	1.10443e-162	6.06608	0.402	0.007	1.67819e-158	Qx.ap
K09F6.13.1	9.83425e-158	4.13019	0.48	0.039	1.49431e-153	Qx.ap
rnr-1	1.86903e-157	-4.75395	0.051	0.681	2.83998e-153	Qx.ap
mec-8.1	3.57158e-157	4.12296	0.473	0.037	5.42702e-153	Qx.ap
dyf-19.1	2.27255e-151	10.5532	0.356	0.001	3.45314e-147	Qx.ap
pde-1.1	5.38407e-150	11.2902	0.353	0.001	8.1811e-146	Qx.ap
osm-12.1	8.95864e-147	5.57138	0.376	0.009	1.36127e-142	Qx.ap
dyf-3.1	2.06143e-146	6.95821	0.359	0.005	3.13234e-142	Qx.ap
C54C6.6.1	1.14389e-145	3.13658	0.579	0.109	1.73814e-141	Qx.ap
tmem-17.1	2.47011e-144	4.31273	0.412	0.023	3.75333e-140	Qx.ap
Y26D4A.5.1	6.04912e-143	9.08407	0.34	0.001	9.19164e-139	Qx.ap
Y57G11C.22.2	4.16598e-142	2.18719	0.712	0.174	6.33021e-138	Qx.ap
rab-28.1	8.38434e-141	8.32251	0.337	0.002	1.274e-136	Qx.ap
flp-21.1	1.31107e-139	10.578	0.334	0.002	1.99218e-135	Qx.ap
E04F6.10.1	4.24287e-139	6.6499	0.349	0.006	6.44705e-135	Qx.ap
W04B5.8.2	5.57438e-138	2.76562	0.548	0.086	8.47026e-134	Qx.ap
Y38H6C.24	1.26594e-137	6.55593	0.346	0.006	1.9236e-133	Qx.ap
mapk-15	1.31168e-137	9.06681	0.33	0.002	1.9931e-133	Qx.ap
htz-1	3.43006e-137	-2.41838	0.294	0.799	5.21198e-133	Qx.ap
F18A11.5.1	9.10349e-136	4.65865	0.395	0.025	1.38328e-131	Qx.ap
bkip-1.2	1.83533e-135	2.97177	0.504	0.064	2.78879e-131	Qx.ap
ZK930.6	1.65283e-134	-2.69444	0.253	0.775	2.51148e-130	Qx.ap
R09F10.5	6.39761e-134	6.61698	0.333	0.005	9.72117e-130	Qx.ap
cdk-1	7.05315e-134	-4.65895	0.043	0.612	1.07173e-129	Qx.ap
abts-1.1	9.76952e-134	4.03951	0.433	0.042	1.48448e-129	Qx.ap
ift-139	2.99241e-133	9.31491	0.317	0.001	4.54696e-129	Qx.ap
T27C4.1.1	1.42748e-132	4.91513	0.346	0.009	2.16905e-128	Qx.ap
Y54E10BL.3.1	1.11625e-131	3.76672	0.421	0.035	1.69613e-127	Qx.ap
tmem-107.1	1.19791e-131	4.72837	0.366	0.016	1.82022e-127	Qx.ap
ptp-3.1	1.94187e-131	4.28498	0.395	0.028	2.95068e-127	Qx.ap
ttbk-7.1	4.11646e-131	5.10034	0.347	0.01	6.25495e-127	Qx.ap
cdkl-1	2.50633e-130	7.64326	0.318	0.003	3.80836e-126	Qx.ap
tppp-1.1	2.03071e-128	3.1135	0.575	0.14	3.08567e-124	Qx.ap
pag-3	3.18664e-127	9.22881	0.305	0.001	4.84209e-123	Qx.ap
top-2	3.0266e-126	-4.82608	0.038	0.586	4.59892e-122	Qx.ap
C14A11.5	4.85209e-125	12.2151	0.297	0	7.37275e-121	Qx.ap
cdh-12	4.98038e-125	8.2729	0.302	0.002	7.56769e-121	Qx.ap
R05D7.3	7.97055e-125	6.54947	0.313	0.005	1.21112e-120	Qx.ap
T03G11.3	5.81572e-123	8.04494	0.297	0.001	8.83699e-119	Qx.ap
pnc-1	6.62476e-121	5.25536	0.326	0.011	1.00663e-116	Qx.ap
che-10.2	8.52213e-121	2.36866	0.653	0.187	1.29494e-116	Qx.ap
pqn-59	1.03877e-120	-2.09802	0.305	0.792	1.57841e-116	Qx.ap
M01H9.4.2	2.6664e-119	2.17055	0.592	0.136	4.05159e-115	Qx.ap
ric-19.2	8.40562e-119	2.25711	0.564	0.111	1.27723e-114	Qx.ap
aldo-2	2.06451e-116	-2.11193	0.407	0.788	3.13703e-112	Qx.ap
pgal-1	3.63071e-115	6.43011	0.295	0.006	5.51686e-111	Qx.ap
tba-2	4.30694e-115	-3.50687	0.087	0.605	6.5444e-111	Qx.ap
cwp-2	4.44621e-115	11.4081	0.276	0.001	6.75601e-111	Qx.ap
nmy-2	7.5587e-114	-3.02022	0.122	0.638	1.14854e-109	Qx.ap
F39H12.3	3.81424e-113	9.6383	0.272	0.001	5.79574e-109	Qx.ap
kap-1.1	1.38135e-111	2.91326	0.427	0.053	2.09896e-107	Qx.ap
sri-47	1.58584e-111	8.65952	0.271	0.001	2.40969e-107	Qx.ap
arrd-4	1.64783e-108	7.43849	0.266	0.002	2.50387e-104	Qx.ap
dyf-5	2.21217e-108	8.29175	0.263	0.001	3.36139e-104	Qx.ap
fkh-5	5.18008e-108	10.4017	0.26	0.001	7.87114e-104	Qx.ap
lact-1	2.25748e-107	11.2272	0.259	0.001	3.43024e-103	Qx.ap
Y45G5AM.7	4.50364e-107	-3.28979	0.085	0.594	6.84328e-103	Qx.ap
hot-3	2.37384e-106	12.0761	0.255	0	3.60704e-102	Qx.ap
Y54F10AR.1	5.81481e-106	4.03311	0.35	0.032	8.83561e-102	Qx.ap
cmk-1.2	7.24011e-106	2.70202	0.44	0.065	1.10014e-101	Qx.ap
Y45G5AM.6	8.86371e-106	6.0898	0.276	0.006	1.34684e-101	Qx.ap
glb-24.1	1.52982e-105	3.57996	0.356	0.033	2.32457e-101	Qx.ap
ncam-1	1.61105e-105	5.89421	0.278	0.007	2.44799e-101	Qx.ap
cav-1.1	3.82313e-105	-2.37491	0.401	0.743	5.80925e-101	Qx.ap
unc-24.1	8.33922e-105	2.40065	0.389	0.041	1.26714e-100	Qx.ap
talp-3.1	1.8061e-104	3.95315	0.323	0.021	2.74436e-100	Qx.ap
bbs-1	2.79404e-104	6.47294	0.265	0.004	4.24554e-100	Qx.ap
F44E5.1.2	7.91086e-104	2.57195	0.667	0.269	1.20206e-99	Qx.ap
DH11.5	8.30153e-104	11.9165	0.249	0	1.26142e-99	Qx.ap
rfc-4	6.76607e-102	-4.39221	0.036	0.513	1.0281e-97	Qx.ap
ZK287.1.1	2.24206e-101	2.84963	0.41	0.057	3.4068e-97	Qx.ap
attf-2	5.34052e-101	-2.43969	0.19	0.658	8.11493e-97	Qx.ap
tax-6	1.89526e-100	4.04732	0.329	0.029	2.87985e-96	Qx.ap
eva-1	3.16876e-100	4.35347	0.276	0.009	4.81493e-96	Qx.ap
F28E10.1	5.58377e-100	4.8675	0.272	0.009	8.48453e-96	Qx.ap
chp-1.1	1.93243e-99	2.71749	0.504	0.129	2.93633e-95	Qx.ap
fkb-2	6.39537e-99	-2.84378	0.145	0.604	9.71776e-95	Qx.ap
C39D10.5	4.90193e-96	6.91823	0.24	0.002	7.44848e-92	Qx.ap
W05H7.1	6.36982e-96	3.19001	0.384	0.058	9.67895e-92	Qx.ap
rab-3	9.20001e-96	4.7386	0.258	0.007	1.39794e-91	Qx.ap
xbx-1	1.15135e-95	7.09036	0.237	0.002	1.74947e-91	Qx.ap
Y51H7C.3	3.67791e-95	5.65401	0.259	0.009	5.58858e-91	Qx.ap
rpl-18	5.41391e-95	-2.19322	0.275	0.687	8.22644e-91	Qx.ap
tbb-4	1.62864e-94	8.13076	0.23	0.001	2.47472e-90	Qx.ap
let-418	4.2536e-94	-2.33588	0.184	0.646	6.46335e-90	Qx.ap
F25H2.6	7.26137e-94	3.05637	0.402	0.069	1.10336e-89	Qx.ap
R05H5.3	1.3184e-92	-4.1108	0.043	0.491	2.00331e-88	Qx.ap
cnb-1.1	1.17926e-91	2.51578	0.47	0.111	1.79189e-87	Qx.ap
nlp-43	4.03648e-91	5.75726	0.275	0.017	6.13343e-87	Qx.ap
ZC13.2	6.41979e-91	8.97903	0.221	0.001	9.75487e-87	Qx.ap
unc-104	6.73669e-91	4.36901	0.262	0.011	1.02364e-86	Qx.ap
unc-36	1.2089e-90	4.12594	0.269	0.014	1.83692e-86	Qx.ap
tbc-7.1	2.25608e-90	2.70768	0.381	0.057	3.42812e-86	Qx.ap
C03A3.1.1	4.0381e-90	2.65107	0.362	0.047	6.13589e-86	Qx.ap
fmil-1	7.09875e-90	4.59459	0.262	0.013	1.07865e-85	Qx.ap
cdl-1.1	7.84723e-90	-6.39599	0.009	0.436	1.19239e-85	Qx.ap
snr-3	1.29781e-89	-2.78463	0.116	0.565	1.97203e-85	Qx.ap
hel-1	3.29613e-89	-2.0853	0.234	0.671	5.00847e-85	Qx.ap
K05B2.2	2.24877e-88	3.86314	0.3	0.028	3.41701e-84	Qx.ap
F53H1.4	4.65251e-88	-3.7157	0.055	0.489	7.06948e-84	Qx.ap
F39E9.6	5.43094e-88	3.29224	0.289	0.022	8.25231e-84	Qx.ap
tmem-138	1.8267e-87	8.22725	0.216	0.001	2.77567e-83	Qx.ap
ctf-8	2.64046e-87	-5.96576	0.01	0.43	4.01218e-83	Qx.ap
glr-1	3.47746e-87	9.95375	0.213	0.001	5.284e-83	Qx.ap
efhd-1.1	5.90651e-87	-4.53847	0.03	0.455	8.97495e-83	Qx.ap
ZK682.7	7.38206e-87	4.65423	0.242	0.008	1.1217e-82	Qx.ap
cyb-3	1.55816e-86	-3.23884	0.067	0.507	2.36762e-82	Qx.ap
tbb-1	2.55768e-86	-2.87509	0.122	0.549	3.8864e-82	Qx.ap
ZC443.4	4.24186e-86	5.10766	0.229	0.005	6.4455e-82	Qx.ap
mig-39	1.00884e-85	4.26309	0.245	0.01	1.53294e-81	Qx.ap
unc-53	1.20066e-85	5.54332	0.229	0.006	1.8244e-81	Qx.ap
ani-1	2.25707e-85	-4.96838	0.017	0.435	3.42962e-81	Qx.ap
div-1	4.64132e-85	-5.0552	0.019	0.434	7.05249e-81	Qx.ap
ins-18	3.71102e-84	8.65595	0.21	0.002	5.63889e-80	Qx.ap
R04B3.2	7.04673e-84	-2.92138	0.09	0.525	1.07075e-79	Qx.ap
C24B5.1	9.48559e-84	11.9071	0.203	0	1.44134e-79	Qx.ap
flp-4	1.85784e-83	11.6079	0.204	0.001	2.82299e-79	Qx.ap
T01B7.9	3.94116e-83	11.6409	0.201	0	5.9886e-79	Qx.ap
cyd-1.2	4.90429e-83	-5.3029	0.023	0.429	7.45206e-79	Qx.ap
F21D12.3.1	5.69886e-83	3.70762	0.275	0.022	8.65942e-79	Qx.ap
maph-9	9.52754e-83	4.43887	0.24	0.011	1.44771e-78	Qx.ap
plk-1	1.11866e-82	-4.4941	0.025	0.436	1.6998e-78	Qx.ap
F58H1.7.1	3.78928e-82	2.9027	0.317	0.038	5.75781e-78	Qx.ap
unc-61	9.3706e-82	-4.62377	0.022	0.428	1.42386e-77	Qx.ap
rps-23	1.43417e-81	-2.07967	0.305	0.667	2.17923e-77	Qx.ap
dyf-2	1.85048e-81	4.60511	0.232	0.009	2.81181e-77	Qx.ap
smc-4	3.43934e-81	-4.44479	0.026	0.431	5.22608e-77	Qx.ap
chaf-1	7.23169e-79	-5.5192	0.01	0.4	1.09885e-74	Qx.ap
lgc-41	8.16119e-79	11.5534	0.191	0	1.24009e-74	Qx.ap
rnr-2	1.40465e-78	-2.40967	0.22	0.61	2.13436e-74	Qx.ap
fkh-8	1.76391e-78	5.23655	0.213	0.006	2.68026e-74	Qx.ap
C09G4.4	9.49631e-78	-5.17099	0.016	0.403	1.44296e-73	Qx.ap
rps-5	2.44036e-77	-2.10921	0.269	0.634	3.70813e-73	Qx.ap
rpl-43	5.52117e-77	-2.03389	0.255	0.635	8.38942e-73	Qx.ap
mcm-5	5.63875e-77	-4.87178	0.02	0.406	8.56808e-73	Qx.ap
snt-4	7.12584e-77	4.77144	0.211	0.006	1.08277e-72	Qx.ap
Y69A2AR.28	7.68686e-77	-3.64312	0.038	0.436	1.16802e-72	Qx.ap
C05G5.3	3.67865e-76	4.29103	0.236	0.015	5.58971e-72	Qx.ap
unc-41	4.85934e-76	4.21445	0.219	0.009	7.38377e-72	Qx.ap
mcm-7.1	5.5835e-76	-5.33929	0.014	0.394	8.48413e-72	Qx.ap
somi-1	1.0963e-75	3.11285	0.302	0.041	1.66583e-71	Qx.ap
che-11	1.70854e-75	4.43312	0.223	0.011	2.59613e-71	Qx.ap
C30F12.5.1	2.02968e-75	-4.90355	0.027	0.408	3.0841e-71	Qx.ap
lin-33	2.31401e-75	3.17596	0.272	0.027	3.51614e-71	Qx.ap
T08G11.1	2.48757e-75	-2.1711	0.181	0.585	3.77986e-71	Qx.ap
tag-275.1	3.17018e-75	2.63008	0.356	0.066	4.8171e-71	Qx.ap
T04F8.9	8.3855e-75	-4.35253	0.022	0.403	1.27418e-70	Qx.ap
calf-1.2	9.38989e-75	2.10695	0.425	0.098	1.42679e-70	Qx.ap
glb-1	9.99374e-75	4.65191	0.232	0.015	1.51855e-70	Qx.ap
nex-4	6.53292e-74	12.3035	0.179	0	9.92677e-70	Qx.ap
sma-1	9.2037e-74	-3.61049	0.039	0.422	1.3985e-69	Qx.ap
glna-3	1.32652e-73	10.3791	0.181	0.001	2.01565e-69	Qx.ap
dhc-1	1.62162e-73	-2.78715	0.088	0.49	2.46405e-69	Qx.ap
smc-3	6.48942e-73	-2.9283	0.071	0.467	9.86068e-69	Qx.ap
osm-1	8.13798e-73	3.91303	0.249	0.023	1.23657e-68	Qx.ap
ncbp-2	2.75027e-72	-2.12647	0.191	0.589	4.17904e-68	Qx.ap
pghm-1	2.89097e-72	6.89156	0.182	0.002	4.39282e-68	Qx.ap
rps-0	3.95424e-72	-2.08533	0.265	0.624	6.00847e-68	Qx.ap
strl-1	9.81421e-72	-4.17742	0.029	0.4	1.49127e-67	Qx.ap
bub-1	1.30473e-71	-4.9581	0.014	0.38	1.98254e-67	Qx.ap
fbxb-69	1.4645e-71	4.55714	0.214	0.011	2.2253e-67	Qx.ap
hcp-6	2.00209e-71	-5.63191	0.012	0.372	3.04218e-67	Qx.ap
rps-14	2.13819e-71	-2.01389	0.272	0.626	3.24898e-67	Qx.ap
wapl-1	2.31987e-71	-2.88677	0.088	0.479	3.52504e-67	Qx.ap
lin-53	5.02722e-71	-4.05531	0.029	0.399	7.63886e-67	Qx.ap
rps-24	6.98927e-71	-2.00036	0.243	0.611	1.06202e-66	Qx.ap
Y106G6G.2	7.73314e-71	7.96201	0.177	0.001	1.17505e-66	Qx.ap
M162.5	1.276e-70	4.03844	0.219	0.013	1.93889e-66	Qx.ap
egl-3	4.98701e-70	5.24252	0.194	0.006	7.57776e-66	Qx.ap
F07C3.2	2.571e-69	8.4723	0.171	0.001	3.90664e-65	Qx.ap
his-60	2.99275e-69	-3.66616	0.062	0.43	4.54748e-65	Qx.ap
his-32	1.05424e-68	-5.91868	0.012	0.361	1.60192e-64	Qx.ap
rpl-13	2.33672e-68	-2.07721	0.246	0.599	3.55064e-64	Qx.ap
xnp-1	2.40273e-68	-2.72922	0.09	0.469	3.65095e-64	Qx.ap
mig-1.1	2.49859e-68	-4.48649	0.032	0.389	3.79661e-64	Qx.ap
unc-1	5.05063e-68	5.82706	0.175	0.002	7.67444e-64	Qx.ap
exp-2	7.95636e-68	11.7878	0.165	0	1.20897e-63	Qx.ap
nphp-2	7.95636e-68	11.5621	0.165	0	1.20897e-63	Qx.ap
B0205.13	8.46074e-68	4.92592	0.274	0.04	1.28561e-63	Qx.ap
B0205.14	9.5953e-68	5.95366	0.19	0.007	1.45801e-63	Qx.ap
acy-1	1.12579e-67	4.99723	0.181	0.004	1.71064e-63	Qx.ap
pcn-1.1	1.17565e-67	-3.83759	0.042	0.398	1.7864e-63	Qx.ap
rpa-1	1.47403e-67	-3.46163	0.048	0.411	2.23979e-63	Qx.ap
mcm-4	1.98897e-67	-4.45777	0.022	0.373	3.02224e-63	Qx.ap
rps-15	5.12471e-67	-2.04013	0.25	0.594	7.78699e-63	Qx.ap
hphd-1.1	6.27387e-67	-4.86045	0.03	0.379	9.53315e-63	Qx.ap
klp-19	1.29953e-66	-5.42006	0.009	0.35	1.97464e-62	Qx.ap
rpl-3.1	1.95989e-66	-2.04046	0.285	0.616	2.97805e-62	Qx.ap
rpi-2	8.2775e-66	6.34415	0.169	0.002	1.25777e-61	Qx.ap
F32H5.3.2	1.80735e-65	-5.84854	0.016	0.354	2.74627e-61	Qx.ap
unc-13	1.82483e-65	4.15482	0.192	0.009	2.77283e-61	Qx.ap
rbf-1	2.6969e-65	4.84624	0.185	0.007	4.09793e-61	Qx.ap
Y37E3.8	7.77106e-65	-2.028	0.256	0.591	1.18081e-60	Qx.ap
C13F10.1	7.87941e-65	4.48287	0.198	0.011	1.19728e-60	Qx.ap
F15G9.5	8.42454e-65	11.3813	0.158	0	1.28011e-60	Qx.ap
sng-1	1.22866e-64	7.09855	0.162	0.001	1.86695e-60	Qx.ap
C24A3.2	1.34026e-64	4.23194	0.198	0.011	2.03653e-60	Qx.ap
dma-1.2	2.9654e-64	2.07844	0.436	0.128	4.50593e-60	Qx.ap
ida-1	3.03821e-64	6.26481	0.164	0.002	4.61656e-60	Qx.ap
ztf-6	3.85333e-64	-3.76523	0.035	0.381	5.85513e-60	Qx.ap
ctg-1.1	3.95883e-64	-4.16843	0.03	0.371	6.01544e-60	Qx.ap
arrd-17	7.91838e-64	3.43878	0.213	0.016	1.2032e-59	Qx.ap
ZK742.7	1.26235e-63	7.252	0.168	0.003	1.91815e-59	Qx.ap
C09D4.2.1	1.58884e-63	-4.01572	0.048	0.391	2.41424e-59	Qx.ap
kin-1	2.47002e-63	4.38003	0.211	0.018	3.7532e-59	Qx.ap
pezo-1.1	3.88694e-63	-4.74442	0.02	0.353	5.90621e-59	Qx.ap
ZK867.2	5.69019e-63	4.50621	0.195	0.012	8.64625e-59	Qx.ap
prp-8	7.37685e-63	-2.39572	0.116	0.48	1.12091e-58	Qx.ap
mnm-2.1	1.113e-62	2.35049	0.3	0.051	1.6912e-58	Qx.ap
prmt-1	2.97482e-62	-2.8442	0.081	0.434	4.52024e-58	Qx.ap
R12B2.8	3.42398e-62	5.51167	0.164	0.003	5.20273e-58	Qx.ap
marc-5	3.67825e-62	6.3138	0.161	0.002	5.5891e-58	Qx.ap
rsa-2	6.21969e-62	-4.14145	0.025	0.356	9.45082e-58	Qx.ap
rpl-34	6.29695e-62	-2.1808	0.181	0.526	9.56822e-58	Qx.ap
npp-16	8.48335e-62	-2.98615	0.068	0.417	1.28904e-57	Qx.ap
bmk-1	1.37676e-61	-3.63558	0.032	0.369	2.09199e-57	Qx.ap
ttm-5	4.74467e-61	5.19718	0.172	0.006	7.20952e-57	Qx.ap
Y43F8C.3	6.37354e-61	4.42421	0.191	0.013	9.68459e-57	Qx.ap
mcm-3	1.05484e-60	-5.2046	0.012	0.33	1.60283e-56	Qx.ap
rad-50	1.17405e-60	-3.85238	0.03	0.36	1.78397e-56	Qx.ap
seb-3	3.05918e-60	8.26121	0.149	0.001	4.64843e-56	Qx.ap
ify-1	3.3817e-60	-4.65679	0.016	0.336	5.13849e-56	Qx.ap
ztf-11.1	5.472e-60	-3.81518	0.035	0.363	8.3147e-56	Qx.ap
mec-7.2	7.14842e-60	-6.08181	0.014	0.328	1.0862e-55	Qx.ap
ran-1	7.27476e-60	-2.88168	0.077	0.417	1.1054e-55	Qx.ap
ccar-1	1.05798e-59	-2.41967	0.098	0.454	1.60761e-55	Qx.ap
F10E7.9	1.60213e-59	4.37438	0.172	0.007	2.43444e-55	Qx.ap
rpl-33.1	1.8694e-59	-2.22256	0.175	0.512	2.84055e-55	Qx.ap
tps-2	1.89233e-59	3.99195	0.191	0.013	2.8754e-55	Qx.ap
C11E4.8	2.18982e-59	11.082	0.145	0	3.32744e-55	Qx.ap
F56H9.2	2.58708e-59	-2.6018	0.109	0.453	3.93107e-55	Qx.ap
F54E4.3	3.04632e-59	3.88388	0.192	0.014	4.62888e-55	Qx.ap
K04F10.2	6.34142e-59	4.00083	0.187	0.012	9.63578e-55	Qx.ap
inpp-1	6.93012e-59	6.55143	0.151	0.002	1.05303e-54	Qx.ap
rpl-4.1	8.22949e-59	-2.02533	0.223	0.556	1.25047e-54	Qx.ap
test-1	1.21105e-58	5.35018	0.172	0.008	1.84019e-54	Qx.ap
iglr-1	1.22896e-58	7.13565	0.148	0.001	1.8674e-54	Qx.ap
fbxa-137	1.24993e-58	2.57579	0.253	0.036	1.89928e-54	Qx.ap
zen-4	3.34831e-58	-4.90807	0.013	0.322	5.08775e-54	Qx.ap
hsr-9	3.88724e-58	-2.25037	0.132	0.479	5.90666e-54	Qx.ap
lea-1	5.44178e-58	-2.18206	0.205	0.538	8.26878e-54	Qx.ap
K02F2.5	2.49858e-57	5.75672	0.153	0.003	3.7966e-53	Qx.ap
R07G3.8	2.8204e-57	5.86853	0.149	0.002	4.2856e-53	Qx.ap
F49E12.10	3.57025e-57	7.92733	0.142	0.001	5.42499e-53	Qx.ap
C10C5.7	3.83782e-57	7.13819	0.146	0.002	5.83157e-53	Qx.ap
cks-1	4.73591e-57	-4.8548	0.012	0.316	7.19621e-53	Qx.ap
trr-1	8.18417e-57	-2.83038	0.062	0.394	1.24358e-52	Qx.ap
F12F6.7	1.10219e-56	-5.19596	0.009	0.309	1.67478e-52	Qx.ap
set-1	1.86784e-56	-3.57144	0.033	0.349	2.83819e-52	Qx.ap
mcm-2.1	1.90444e-56	-4.27566	0.022	0.328	2.89379e-52	Qx.ap
tbx-2.1	2.00946e-56	-3.64699	0.097	0.415	3.05337e-52	Qx.ap
spd-5	6.96692e-56	-2.27755	0.133	0.468	1.05862e-51	Qx.ap
tba-9	8.49652e-56	10.9834	0.136	0	1.29105e-51	Qx.ap
rpl-22	1.1334e-55	-2.1302	0.166	0.493	1.72219e-51	Qx.ap
rps-6.1	1.15396e-55	-2.17315	0.178	0.502	1.75343e-51	Qx.ap
egl-19	1.44094e-55	5.94378	0.145	0.002	2.1895e-51	Qx.ap
dyf-11	1.12718e-54	4.97326	0.155	0.006	1.71275e-50	Qx.ap
F40F8.12	1.32376e-54	11.3122	0.133	0	2.01146e-50	Qx.ap
cutl-26	1.8778e-54	4.6415	0.145	0.003	2.85331e-50	Qx.ap
F26F4.8	2.7835e-54	-3.39471	0.039	0.347	4.22953e-50	Qx.ap
mig-21.3	3.0948e-54	-4.5208	0.036	0.334	4.70256e-50	Qx.ap
slo-1	3.18421e-54	4.82645	0.151	0.005	4.83841e-50	Qx.ap
C08G9.1	6.48083e-54	3.59291	0.152	0.005	9.84762e-50	Qx.ap
ndc-80	4.66376e-53	-6.13186	0.004	0.285	7.08658e-49	Qx.ap
tost-1	1.052e-52	-4.29455	0.02	0.31	1.59851e-48	Qx.ap
R05H11.2.2	1.06366e-52	-4.16513	0.043	0.338	1.61624e-48	Qx.ap
F41C3.7	1.28971e-52	-3.11748	0.051	0.36	1.95972e-48	Qx.ap
scp-1	1.49788e-52	2.49666	0.365	0.113	2.27602e-48	Qx.ap
smo-1	1.60903e-52	-2.90655	0.054	0.365	2.44493e-48	Qx.ap
syg-1	2.2341e-52	7.15338	0.13	0.001	3.39471e-48	Qx.ap
ark-1	2.57759e-52	2.4518	0.3	0.071	3.91665e-48	Qx.ap
dyf-13	3.17269e-52	10.7704	0.127	0	4.82091e-48	Qx.ap
famh-161	1.02017e-51	4.32652	0.158	0.009	1.55014e-47	Qx.ap
smu-2	3.90052e-51	-2.09108	0.132	0.453	5.92684e-47	Qx.ap
F49H12.3	1.17418e-50	7.87013	0.126	0.001	1.78417e-46	Qx.ap
lron-3	1.78901e-50	5.06657	0.139	0.004	2.71839e-46	Qx.ap
icp-1	2.06345e-50	-4.14617	0.017	0.297	3.13541e-46	Qx.ap
F13E6.2	4.78336e-50	6.07354	0.133	0.003	7.26831e-46	Qx.ap
F59A6.5	6.83273e-50	-4.6971	0.012	0.285	1.03823e-45	Qx.ap
F38E9.6	7.47722e-50	11.0174	0.122	0	1.13616e-45	Qx.ap
ceh-57	7.47722e-50	10.7753	0.122	0	1.13616e-45	Qx.ap
lad-2	1.20268e-49	4.34244	0.137	0.004	1.82748e-45	Qx.ap
W07G1.1	2.92203e-49	10.8573	0.12	0	4.44002e-45	Qx.ap
C44B11.1	2.92203e-49	10.7123	0.12	0	4.44002e-45	Qx.ap
mis-12	4.13404e-49	-4.62066	0.013	0.283	6.28168e-45	Qx.ap
mcm-6.1	4.7016e-49	-3.74751	0.03	0.31	7.14408e-45	Qx.ap
Y47A7.2.1	5.2116e-49	-4.59146	0.017	0.289	7.91902e-45	Qx.ap
Y23H5B.1	6.46933e-49	8.36558	0.122	0.001	9.83015e-45	Qx.ap
F25F8.1	7.23992e-49	7.6678	0.122	0.001	1.10011e-44	Qx.ap
tofu-6	8.02687e-49	-4.34554	0.016	0.287	1.21968e-44	Qx.ap
atf-4	1.46874e-48	2.0566	0.366	0.122	2.23175e-44	Qx.ap
WBGene00271716	1.82253e-48	2.45453	0.234	0.04	2.76933e-44	Qx.ap
hot-4	8.28541e-48	4.06808	0.133	0.004	1.25897e-43	Qx.ap
rla-2	9.46502e-48	-2.00716	0.145	0.451	1.43821e-43	Qx.ap
tasp-1	1.8795e-47	-2.28494	0.101	0.405	2.8559e-43	Qx.ap
unc-76	2.03734e-47	2.21528	0.25	0.05	3.09574e-43	Qx.ap
thk-1	3.00512e-47	-4.21316	0.019	0.284	4.56629e-43	Qx.ap
gly-8	3.59947e-47	4.03524	0.156	0.012	5.4694e-43	Qx.ap
klp-3	4.00845e-47	4.26774	0.137	0.006	6.09084e-43	Qx.ap
rba-1	4.91508e-47	-4.37728	0.016	0.279	7.46847e-43	Qx.ap
B0198.3	6.02831e-47	5.89755	0.122	0.002	9.16002e-43	Qx.ap
col-114	6.74467e-47	11.1883	0.114	0	1.02485e-42	Qx.ap
T05A8.3	8.94363e-47	6.91171	0.123	0.002	1.35898e-42	Qx.ap
F07C6.4	1.19726e-46	-2.50167	0.168	0.474	1.81923e-42	Qx.ap
Y94H6A.3	1.39491e-46	-3.08128	0.046	0.325	2.11957e-42	Qx.ap
efn-2	1.45468e-46	5.64028	0.123	0.002	2.21039e-42	Qx.ap
snt-1	1.50496e-46	8.11097	0.116	0.001	2.28678e-42	Qx.ap
klp-13	1.66982e-46	4.83495	0.133	0.005	2.53729e-42	Qx.ap
pola-1	1.69894e-46	-4.22366	0.019	0.28	2.58154e-42	Qx.ap
nasp-2	2.08273e-46	-3.93127	0.019	0.281	3.16471e-42	Qx.ap
cdc-48.1	2.29594e-46	-2.35297	0.091	0.385	3.48868e-42	Qx.ap
rps-28	2.47442e-46	-2.0401	0.166	0.458	3.75988e-42	Qx.ap
unc-2	3.18628e-46	3.17814	0.174	0.018	4.84155e-42	Qx.ap
Y71H2AM.10	5.86117e-46	2.89622	0.201	0.03	8.90604e-42	Qx.ap
cpf-1	6.14246e-46	-3.00377	0.046	0.323	9.33346e-42	Qx.ap
aex-6	7.99995e-46	6.23863	0.119	0.002	1.21559e-41	Qx.ap
tiam-1	9.07414e-46	6.33407	0.119	0.002	1.37882e-41	Qx.ap
odr-4	9.54414e-46	3.15594	0.208	0.035	1.45023e-41	Qx.ap
ZC443.3	9.70846e-46	2.31762	0.236	0.045	1.4752e-41	Qx.ap
hcp-1	1.43612e-45	-4.49227	0.013	0.268	2.18219e-41	Qx.ap
tax-4	1.96156e-45	5.76199	0.12	0.002	2.98059e-41	Qx.ap
rsp-3	3.12785e-45	-2.09974	0.12	0.416	4.75276e-41	Qx.ap
T05H4.11	4.56928e-45	-2.49398	0.061	0.346	6.94302e-41	Qx.ap
pat-3	5.68892e-45	-3.00063	0.043	0.315	8.64432e-41	Qx.ap
rpl-28	6.29747e-45	-2.01861	0.145	0.437	9.56901e-41	Qx.ap
spp-22	8.11032e-45	3.58778	0.158	0.014	1.23236e-40	Qx.ap
efl-3	1.04068e-44	-3.12998	0.033	0.3	1.58132e-40	Qx.ap
B0563.7	1.09647e-44	6.61662	0.111	0.001	1.66608e-40	Qx.ap
eef-1B.2	1.6751e-44	-2.299	0.114	0.398	2.54531e-40	Qx.ap
aldo-1	1.9991e-44	3.88808	0.145	0.01	3.03763e-40	Qx.ap
WBGene00014308	2.37099e-44	2.48332	0.237	0.049	3.60272e-40	Qx.ap
jac-1	2.79738e-44	2.92489	0.194	0.029	4.25062e-40	Qx.ap
clc-8	3.05163e-44	-2.80186	0.058	0.333	4.63695e-40	Qx.ap
cup-16	3.10956e-44	3.38524	0.152	0.013	4.72498e-40	Qx.ap
tag-196	9.00035e-44	-3.64297	0.03	0.287	1.3676e-39	Qx.ap
rdl-1	1.08155e-43	5.72915	0.116	0.002	1.64342e-39	Qx.ap
pafo-1	1.22895e-43	-2.28552	0.096	0.377	1.86739e-39	Qx.ap
rad-51.1	2.09838e-43	-2.64848	0.051	0.322	3.18849e-39	Qx.ap
T10B10.4	2.91264e-43	4.8364	0.117	0.003	4.42576e-39	Qx.ap
H35B03.1	3.86491e-43	5.74349	0.114	0.002	5.87273e-39	Qx.ap
F21C10.3	4.04632e-43	5.17848	0.119	0.003	6.14839e-39	Qx.ap
F35B3.7	4.41561e-43	5.13663	0.119	0.003	6.70952e-39	Qx.ap
unc-84	5.80705e-43	-2.19272	0.081	0.366	8.82381e-39	Qx.ap
ceh-48	6.06842e-43	2.14269	0.236	0.047	9.22097e-39	Qx.ap
ama-1	7.13104e-43	-2.56546	0.067	0.342	1.08356e-38	Qx.ap
ceh-12	8.86245e-43	10.6296	0.104	0	1.34665e-38	Qx.ap
T04G9.4.1	2.30859e-42	-3.70804	0.022	0.268	3.5079e-38	Qx.ap
fox-1	2.53159e-42	2.27918	0.19	0.028	3.84675e-38	Qx.ap
jnk-1	6.02845e-42	3.84133	0.13	0.007	9.16023e-38	Qx.ap
mlc-4	6.08656e-42	-2.32846	0.081	0.356	9.24852e-38	Qx.ap
pyp-1	7.26232e-42	2.02646	0.373	0.146	1.10351e-37	Qx.ap
C56C10.9	1.3744e-41	3.07185	0.177	0.025	2.0884e-37	Qx.ap
W05H12.1	1.39787e-41	3.16017	0.165	0.02	2.12407e-37	Qx.ap
H11E01.3	1.64392e-41	4.92411	0.113	0.003	2.49794e-37	Qx.ap
cyp-31A2	2.02316e-41	2.45228	0.217	0.042	3.07419e-37	Qx.ap
B0393.3	2.81447e-41	-3.91993	0.023	0.262	4.27658e-37	Qx.ap
hex-2	4.58647e-41	4.00631	0.135	0.01	6.96913e-37	Qx.ap
pct-1	5.3047e-41	2.24742	0.236	0.053	8.0605e-37	Qx.ap
cka-2	5.87563e-41	3.20643	0.155	0.017	8.92803e-37	Qx.ap
mdf-2	6.50065e-41	-4.18939	0.014	0.248	9.87773e-37	Qx.ap
cnnm-1	7.72336e-41	2.816	0.174	0.024	1.17356e-36	Qx.ap
ilcr-1	1.11082e-40	3.31714	0.148	0.014	1.68789e-36	Qx.ap
unc-7	1.15555e-40	7.96268	0.101	0.001	1.75586e-36	Qx.ap
ephx-1	1.34789e-40	4.40779	0.119	0.005	2.04813e-36	Qx.ap
spdl-1	1.91799e-40	-4.16155	0.016	0.248	2.91438e-36	Qx.ap
lig-1	2.51459e-40	-4.17548	0.013	0.243	3.82092e-36	Qx.ap
gtbp-1	2.65805e-40	-2.35987	0.067	0.33	4.03891e-36	Qx.ap
rgs-6	3.01109e-40	6.23696	0.103	0.001	4.57535e-36	Qx.ap
cutl-10	3.02851e-40	6.62308	0.103	0.001	4.60182e-36	Qx.ap
nlf-1	3.28123e-40	5.66306	0.107	0.002	4.98582e-36	Qx.ap
cyk-4	4.41153e-40	-3.80451	0.017	0.251	6.70332e-36	Qx.ap
sas-5	8.47121e-40	-4.1474	0.017	0.247	1.2872e-35	Qx.ap
par-3	9.25662e-40	3.22083	0.169	0.025	1.40654e-35	Qx.ap
igcm-4	1.22518e-39	5.77934	0.106	0.002	1.86166e-35	Qx.ap
rpa-2	1.80119e-39	-3.25785	0.029	0.267	2.73691e-35	Qx.ap
dhhc-11	1.98719e-39	7.21827	0.098	0.001	3.01954e-35	Qx.ap
npr-5	2.88885e-39	10.338	0.096	0	4.3896e-35	Qx.ap
C05E11.3	3.07968e-39	3.43654	0.151	0.017	4.67958e-35	Qx.ap
ctr-9	3.50512e-39	-2.04361	0.103	0.374	5.32603e-35	Qx.ap
F54D5.5	5.24065e-39	-3.04569	0.042	0.284	7.96317e-35	Qx.ap
tyms-1	5.73186e-39	-4.57926	0.009	0.228	8.70956e-35	Qx.ap
pole-1	8.22053e-39	-4.17344	0.017	0.241	1.24911e-34	Qx.ap
cwp-3	1.10853e-38	10.4296	0.094	0	1.68442e-34	Qx.ap
egl-2	1.10853e-38	10.417	0.094	0	1.68442e-34	Qx.ap
glb-17	1.10853e-38	10.4284	0.094	0	1.68442e-34	Qx.ap
Y47G6A.32	1.10853e-38	10.3884	0.094	0	1.68442e-34	Qx.ap
osm-10	1.10853e-38	11.1777	0.094	0	1.68442e-34	Qx.ap
F40F4.7	1.29125e-38	-2.59367	0.065	0.314	1.96206e-34	Qx.ap
madf-8	1.44469e-38	-3.84708	0.017	0.242	2.19521e-34	Qx.ap
suro-1.2	1.78445e-38	-5.73262	0.006	0.22	2.71147e-34	Qx.ap
C08F1.8	2.61149e-38	5.02694	0.103	0.002	3.96816e-34	Qx.ap
isw-1	3.00453e-38	-2.76883	0.046	0.289	4.56538e-34	Qx.ap
ctf-18	3.16455e-38	-3.87861	0.013	0.233	4.80854e-34	Qx.ap
rgs-1	3.17513e-38	4.02385	0.119	0.007	4.82461e-34	Qx.ap
kcc-1	4.03358e-38	-5.6439	0.003	0.213	6.12902e-34	Qx.ap
K09C4.10	8.75548e-38	3.51019	0.142	0.015	1.33039e-33	Qx.ap
F33H2.3	9.03444e-38	-3.22714	0.027	0.256	1.37278e-33	Qx.ap
cdt-1	9.047e-38	-6.2502	0.003	0.211	1.37469e-33	Qx.ap
cas-1	1.01722e-37	-2.14791	0.084	0.342	1.54566e-33	Qx.ap
dut-1.1	1.22002e-37	-4.4149	0.01	0.225	1.85383e-33	Qx.ap
ctf-4	1.48794e-37	-3.97427	0.012	0.228	2.26093e-33	Qx.ap
hcp-2	1.78159e-37	-5.3983	0.006	0.215	2.70713e-33	Qx.ap
hmg-4	2.29148e-37	-2.14581	0.091	0.348	3.4819e-33	Qx.ap
ect-2	2.34461e-37	-7.36825	0.001	0.206	3.56263e-33	Qx.ap
myrf-1.1	2.85405e-37	-4.39341	0.016	0.231	4.33672e-33	Qx.ap
aspm-1	3.17174e-37	-5.84779	0.003	0.209	4.81945e-33	Qx.ap
Y54E5A.5	4.45707e-37	-2.34592	0.077	0.325	6.77253e-33	Qx.ap
fbxa-167	4.65269e-37	4.10109	0.117	0.007	7.06977e-33	Qx.ap
zag-1.1	4.75417e-37	-6.72088	0.003	0.207	7.22397e-33	Qx.ap
snn-1	5.69257e-37	3.04701	0.14	0.015	8.64986e-33	Qx.ap
rif-1.1	6.05562e-37	-4.704	0.009	0.219	9.20152e-33	Qx.ap
C35D10.12	6.08427e-37	5.28824	0.101	0.003	9.24504e-33	Qx.ap
WBGene00017849	6.80542e-37	2.37697	0.208	0.046	1.03408e-32	Qx.ap
kle-2	9.97775e-37	-3.85566	0.016	0.231	1.51612e-32	Qx.ap
F20G2.6	1.2959e-36	5.35187	0.098	0.002	1.96912e-32	Qx.ap
Y39G10AR.9	2.60503e-36	-3.60663	0.022	0.239	3.95835e-32	Qx.ap
Y47H9C.8	5.51919e-36	-3.29988	0.032	0.252	8.38641e-32	Qx.ap
cah-2	5.55243e-36	7.46049	0.09	0.001	8.43692e-32	Qx.ap
polk-1	5.93572e-36	-3.66526	0.023	0.237	9.01932e-32	Qx.ap
suf-1	6.36208e-36	-2.49552	0.064	0.301	9.66718e-32	Qx.ap
tub-1	6.40708e-36	6.94596	0.09	0.001	9.73555e-32	Qx.ap
mel-28	7.39624e-36	-2.99609	0.033	0.257	1.12386e-31	Qx.ap
hyl-1	8.02293e-36	3.33185	0.143	0.018	1.21908e-31	Qx.ap
D2030.11	8.03332e-36	-2.15108	0.085	0.332	1.22066e-31	Qx.ap
ddr-2	8.12211e-36	-4.24122	0.013	0.221	1.23415e-31	Qx.ap
air-1	8.1643e-36	-5.62398	0.004	0.204	1.24057e-31	Qx.ap
C08G5.7	9.54089e-36	3.66697	0.127	0.012	1.44974e-31	Qx.ap
T05B9.2	1.43253e-35	6.59202	0.091	0.001	2.17672e-31	Qx.ap
W04A8.1	1.55375e-35	-5.51181	0.004	0.203	2.36092e-31	Qx.ap
Y102A11A.6	1.76958e-35	5.32681	0.096	0.002	2.68888e-31	Qx.ap
mes-4	1.88521e-35	-3.80434	0.017	0.227	2.86458e-31	Qx.ap
teg-4	2.21939e-35	-2.83601	0.045	0.271	3.37236e-31	Qx.ap
lgc-20	2.77228e-35	6.10844	0.093	0.002	4.21247e-31	Qx.ap
T19D2.2	2.8823e-35	3.67227	0.122	0.01	4.37966e-31	Qx.ap
spe-15	3.43648e-35	5.03055	0.097	0.003	5.22174e-31	Qx.ap
dnc-1	4.37902e-35	-2.27098	0.078	0.318	6.65393e-31	Qx.ap
pri-2	4.81491e-35	-4.94384	0.007	0.206	7.31626e-31	Qx.ap
Y37D8A.16	4.9083e-35	2.24591	0.216	0.053	7.45817e-31	Qx.ap
mat-2	5.36252e-35	-3.49063	0.025	0.236	8.14835e-31	Qx.ap
F43B10.1	5.56045e-35	6.27555	0.09	0.001	8.4491e-31	Qx.ap
gem-1	5.97763e-35	5.35635	0.094	0.002	9.08301e-31	Qx.ap
C06E7.4	8.76986e-35	2.33243	0.25	0.077	1.33258e-30	Qx.ap
spd-2	1.00742e-34	-4.37826	0.012	0.212	1.53078e-30	Qx.ap
rod-1	1.06624e-34	-4.46493	0.012	0.212	1.62015e-30	Qx.ap
ccdc-149	1.20655e-34	3.85116	0.111	0.007	1.83336e-30	Qx.ap
egl-44	1.51427e-34	-4.78804	0.009	0.206	2.30093e-30	Qx.ap
glb-28	2.27702e-34	5.63538	0.093	0.002	3.45993e-30	Qx.ap
C27A7.8	3.59521e-34	6.41966	0.085	0.001	5.46292e-30	Qx.ap
T06G6.3	5.03288e-34	10.5604	0.082	0	7.64746e-30	Qx.ap
E02H9.13	5.03288e-34	10.1287	0.082	0	7.64746e-30	Qx.ap
unc-79	5.79592e-34	4.49285	0.09	0.002	8.8069e-30	Qx.ap
plc-1	6.69414e-34	4.55447	0.107	0.007	1.01718e-29	Qx.ap
asd-1	7.86936e-34	-2.54046	0.055	0.279	1.19575e-29	Qx.ap
baf-1	9.39907e-34	-2.49244	0.054	0.279	1.42819e-29	Qx.ap
lpd-7	9.41804e-34	-2.02247	0.101	0.343	1.43107e-29	Qx.ap
srgp-1	1.12386e-33	-4.05848	0.014	0.212	1.7077e-29	Qx.ap
pid-3	1.32121e-33	-4.79073	0.007	0.199	2.00757e-29	Qx.ap
ZK938.3	1.91467e-33	10.3108	0.081	0	2.90934e-29	Qx.ap
F40F8.1	2.84007e-33	2.06746	0.21	0.051	4.31549e-29	Qx.ap
F57G12.1	3.00396e-33	-2.07445	0.1	0.341	4.56451e-29	Qx.ap
npp-21	3.74832e-33	-2.70531	0.045	0.261	5.69557e-29	Qx.ap
lec-4.1	4.87335e-33	-3.02171	0.122	0.35	7.40505e-29	Qx.ap
M03A8.3	5.60395e-33	4.05086	0.101	0.006	8.5152e-29	Qx.ap
npr-17	6.21603e-33	5.75179	0.087	0.002	9.44525e-29	Qx.ap
snr-7	6.34993e-33	-2.17527	0.069	0.299	9.64872e-29	Qx.ap
Y57A10C.9	7.27722e-33	10.2118	0.08	0	1.10577e-28	Qx.ap
dgk-5	7.27722e-33	10.4587	0.08	0	1.10577e-28	Qx.ap
F54F12.2	9.55581e-33	7.32858	0.084	0.001	1.452e-28	Qx.ap
rae-1	2.53384e-32	-2.69773	0.042	0.253	3.85017e-28	Qx.ap
F29A7.4	2.76335e-32	10.0741	0.078	0	4.19891e-28	Qx.ap
scc-1	2.79482e-32	-4.96709	0.007	0.192	4.24673e-28	Qx.ap
B0228.6	4.23285e-32	4.03409	0.096	0.005	6.43182e-28	Qx.ap
zyg-9	4.26718e-32	-2.61834	0.049	0.262	6.48399e-28	Qx.ap
AH9.4	4.39026e-32	6.09001	0.082	0.001	6.671e-28	Qx.ap
hcp-3	4.88453e-32	-4.62907	0.009	0.193	7.42204e-28	Qx.ap
swsn-2.2	5.38266e-32	-3.57823	0.022	0.216	8.17895e-28	Qx.ap
sem-4.1	5.59616e-32	-5.35309	0.007	0.189	8.50337e-28	Qx.ap
clip-1	5.61196e-32	3.8147	0.103	0.007	8.52737e-28	Qx.ap
capg-2	5.8999e-32	-4.19433	0.012	0.199	8.9649e-28	Qx.ap
smc-6	6.21218e-32	-4.09311	0.012	0.199	9.43941e-28	Qx.ap
F33A8.7.1	6.5767e-32	-5.12874	0.014	0.201	9.99329e-28	Qx.ap
hlh-2	7.51486e-32	-2.51555	0.051	0.265	1.14188e-27	Qx.ap
eftu-2	8.55038e-32	-3.14906	0.026	0.225	1.29923e-27	Qx.ap
ZK1010.10	9.25794e-32	4.24428	0.093	0.004	1.40674e-27	Qx.ap
fbxb-100	1.02093e-31	2.93742	0.14	0.021	1.55131e-27	Qx.ap
glb-4	1.04836e-31	10.0253	0.077	0	1.59298e-27	Qx.ap
bus-12	1.23128e-31	-2.34929	0.071	0.292	1.87092e-27	Qx.ap
fzy-1	2.07508e-31	-4.7949	0.007	0.188	3.15308e-27	Qx.ap
lat-1	2.18486e-31	3.33875	0.132	0.018	3.3199e-27	Qx.ap
nhr-46	2.6204e-31	3.46942	0.119	0.013	3.98169e-27	Qx.ap
shk-1	3.09688e-31	5.08994	0.087	0.003	4.70572e-27	Qx.ap
mcp-1	3.23516e-31	5.70275	0.082	0.002	4.91583e-27	Qx.ap
ruvb-1	4.27255e-31	-3.92766	0.016	0.201	6.49215e-27	Qx.ap
Y71G10AR.4	4.72512e-31	2.26881	0.19	0.045	7.17982e-27	Qx.ap
snr-1	6.32977e-31	-2.14535	0.074	0.296	9.61809e-27	Qx.ap
inx-12.1	7.15188e-31	-2.9832	0.036	0.236	1.08673e-26	Qx.ap
ZK1067.3	7.35708e-31	-4.359	0.009	0.188	1.11791e-26	Qx.ap
cyk-7	8.2625e-31	5.18512	0.09	0.004	1.25549e-26	Qx.ap
stt-3	8.37709e-31	-2.92401	0.035	0.233	1.2729e-26	Qx.ap
hcp-4	9.29758e-31	-3.94802	0.013	0.196	1.41277e-26	Qx.ap
rimb-1	1.06921e-30	4.06223	0.096	0.006	1.62466e-26	Qx.ap
unc-85	1.19008e-30	-3.63889	0.016	0.201	1.80832e-26	Qx.ap
mrg-1	1.35206e-30	-2.42161	0.052	0.261	2.05445e-26	Qx.ap
glb-5	1.50477e-30	10.1471	0.074	0	2.2865e-26	Qx.ap
rfc-1	1.62625e-30	-2.19415	0.069	0.284	2.47109e-26	Qx.ap
scc-3	1.92364e-30	-2.53357	0.045	0.249	2.92296e-26	Qx.ap
T22C1.1	2.17861e-30	-3.43089	0.02	0.207	3.31039e-26	Qx.ap
unc-18	2.30221e-30	2.84951	0.133	0.019	3.4982e-26	Qx.ap
R151.2	2.36574e-30	2.1834	0.192	0.049	3.59475e-26	Qx.ap
WBGene00044308	2.56097e-30	4.91138	0.087	0.003	3.89139e-26	Qx.ap
dyb-1	2.96131e-30	2.90973	0.114	0.012	4.49971e-26	Qx.ap
Y41E3.7	4.08767e-30	2.1527	0.226	0.068	6.21121e-26	Qx.ap
del-2	5.07088e-30	3.85719	0.094	0.006	7.7052e-26	Qx.ap
C01B12.8	6.59854e-30	-4.34451	0.012	0.187	1.00265e-25	Qx.ap
lact-4	7.09936e-30	2.13092	0.197	0.051	1.07875e-25	Qx.ap
smu-1	8.0787e-30	-2.75974	0.038	0.234	1.22756e-25	Qx.ap
him-10	1.36723e-29	-3.80099	0.014	0.192	2.0775e-25	Qx.ap
Y37E11AL.3	1.36731e-29	-4.11544	0.012	0.187	2.07762e-25	Qx.ap
syd-1	1.50828e-29	6.61477	0.074	0.001	2.29183e-25	Qx.ap
rfc-3	1.8695e-29	-4.0865	0.01	0.184	2.84071e-25	Qx.ap
F46H5.5	2.15217e-29	9.86488	0.071	0	3.27023e-25	Qx.ap
fnci-1	2.22151e-29	-3.20446	0.025	0.209	3.37559e-25	Qx.ap
syf-1	2.45299e-29	-4.22391	0.012	0.185	3.72732e-25	Qx.ap
kin-29	2.65096e-29	2.77942	0.155	0.031	4.02813e-25	Qx.ap
F55G1.15	2.74606e-29	3.70612	0.107	0.011	4.17263e-25	Qx.ap
WBGene00000191	3.84836e-29	3.5115	0.114	0.014	5.84759e-25	Qx.ap
ima-2	3.97813e-29	-4.61603	0.006	0.174	6.04477e-25	Qx.ap
sas-7	5.23789e-29	-4.78157	0.007	0.175	7.95897e-25	Qx.ap
R07E3.7	5.23828e-29	-5.48717	0.004	0.17	7.95956e-25	Qx.ap
rars-2	5.84057e-29	2.87438	0.136	0.023	8.87475e-25	Qx.ap
H10D18.1	5.91946e-29	6.03683	0.077	0.002	8.99462e-25	Qx.ap
npp-9	6.6811e-29	-3.39253	0.022	0.201	1.01519e-24	Qx.ap
sys-1	7.68781e-29	-5.17046	0.006	0.171	1.16816e-24	Qx.ap
Y67A10A.7	7.75605e-29	2.53277	0.122	0.016	1.17853e-24	Qx.ap
Y119C1B.6	8.12843e-29	10.2201	0.069	0	1.23512e-24	Qx.ap
adss-1	8.69002e-29	-2.11177	0.072	0.282	1.32045e-24	Qx.ap
orc-1	1.05854e-28	-6.09441	0.003	0.165	1.60845e-24	Qx.ap
C39E9.12	1.21385e-28	-5.30341	0.004	0.168	1.84445e-24	Qx.ap
ZC449.4	1.33792e-28	5.55448	0.074	0.001	2.03297e-24	Qx.ap
T03G6.3	1.65372e-28	4.06595	0.078	0.002	2.51283e-24	Qx.ap
hlh-14.3	1.74369e-28	-5.11021	0.033	0.21	2.64954e-24	Qx.ap
acin-1	2.02569e-28	-2.58744	0.045	0.237	3.07803e-24	Qx.ap
acs-4	2.29052e-28	-2.31769	0.055	0.253	3.48045e-24	Qx.ap
H10E21.5	2.63691e-28	3.17587	0.109	0.012	4.00678e-24	Qx.ap
glb-6	3.06732e-28	9.86665	0.068	0	4.66079e-24	Qx.ap
npp-12	3.20908e-28	-3.35492	0.02	0.196	4.87619e-24	Qx.ap
wrm-1	3.21111e-28	-3.10486	0.029	0.21	4.87928e-24	Qx.ap
daf-4	3.74533e-28	3.14198	0.12	0.017	5.69103e-24	Qx.ap
vrk-1	4.08361e-28	-3.21837	0.023	0.2	6.20505e-24	Qx.ap
nasp-1	4.2866e-28	-3.16923	0.025	0.203	6.51348e-24	Qx.ap
F59F5.5	5.77276e-28	2.49703	0.127	0.019	8.7717e-24	Qx.ap
cpn-1.1	5.92719e-28	-2.98535	0.042	0.228	9.00637e-24	Qx.ap
alh-1	5.96875e-28	-2.65841	0.042	0.229	9.06952e-24	Qx.ap
dpy-26	8.07077e-28	-2.29547	0.056	0.253	1.22635e-23	Qx.ap
K07A1.15	8.70333e-28	-3.27263	0.023	0.198	1.32247e-23	Qx.ap
cccp-1	9.28919e-28	3.43329	0.097	0.009	1.41149e-23	Qx.ap
metl-9	1.0861e-27	-2.68985	0.03	0.212	1.65033e-23	Qx.ap
tin-9.1	1.09726e-27	2.40447	0.161	0.036	1.66728e-23	Qx.ap
npp-3	1.11034e-27	-3.63817	0.019	0.189	1.68716e-23	Qx.ap
C35E7.2	1.15648e-27	9.87797	0.067	0	1.75727e-23	Qx.ap
npp-6	1.16801e-27	-2.55027	0.038	0.224	1.77479e-23	Qx.ap
gex-2	1.17749e-27	-2.1847	0.062	0.262	1.7892e-23	Qx.ap
unc-5.1	1.34442e-27	-4.83025	0.007	0.168	2.04285e-23	Qx.ap
snpc-3.4	2.90754e-27	-2.93682	0.03	0.208	4.418e-23	Qx.ap
lnp-1	2.91925e-27	-4.94379	0.006	0.163	4.4358e-23	Qx.ap
pif-1	3.29533e-27	-7.04075	0.001	0.154	5.00725e-23	Qx.ap
met-2	3.85431e-27	-2.54887	0.046	0.233	5.85662e-23	Qx.ap
Y37E3.17	4.21686e-27	-2.49707	0.042	0.227	6.40753e-23	Qx.ap
WBGene00019181	4.35662e-27	10.1953	0.065	0	6.61988e-23	Qx.ap
die-1	4.35662e-27	10.1362	0.065	0	6.61988e-23	Qx.ap
toe-2	5.1924e-27	-4.51008	0.006	0.163	7.88985e-23	Qx.ap
F56F10.2	5.30168e-27	2.84814	0.106	0.012	8.05591e-23	Qx.ap
skpt-1	5.34968e-27	-4.32973	0.009	0.168	8.12884e-23	Qx.ap
tim-1	5.76559e-27	-4.02167	0.012	0.173	8.76081e-23	Qx.ap
Y106G6H.16	6.56761e-27	-4.61499	0.007	0.164	9.97949e-23	Qx.ap
C02D5.2	7.27375e-27	4.92726	0.074	0.002	1.10525e-22	Qx.ap
K10G9.2	9.16603e-27	3.64434	0.084	0.005	1.39278e-22	Qx.ap
mpz-1	9.54925e-27	3.58392	0.093	0.008	1.45101e-22	Qx.ap
apt-9	1.13473e-26	6.63511	0.067	0.001	1.72423e-22	Qx.ap
air-2	1.17244e-26	-4.22362	0.01	0.168	1.78153e-22	Qx.ap
clsp-1	1.19044e-26	-3.00118	0.025	0.196	1.80888e-22	Qx.ap
clp-1.1	1.45085e-26	-2.06288	0.081	0.28	2.20456e-22	Qx.ap
T13H5.1	1.45643e-26	5.41527	0.071	0.002	2.21305e-22	Qx.ap
ZC239.6	1.57369e-26	3.09078	0.129	0.023	2.39123e-22	Qx.ap
F47B7.1.1	1.59329e-26	-2.66892	0.041	0.221	2.421e-22	Qx.ap
dct-14	1.63982e-26	10.3804	0.064	0	2.49171e-22	Qx.ap
K07C5.3	1.8546e-26	-2.75821	0.035	0.21	2.81806e-22	Qx.ap
lin-35	2.68976e-26	-2.45393	0.045	0.227	4.08709e-22	Qx.ap
bub-3	2.71686e-26	-3.59809	0.014	0.175	4.12828e-22	Qx.ap
cyb-1	3.03819e-26	-3.73064	0.014	0.175	4.61653e-22	Qx.ap
F59E12.1	3.6626e-26	-3.36155	0.016	0.178	5.56532e-22	Qx.ap
R11G1.2.1	3.87975e-26	-4.54826	0.009	0.163	5.89527e-22	Qx.ap
uggt-2	3.88766e-26	7.17143	0.065	0.001	5.9073e-22	Qx.ap
atm-1	5.52968e-26	-3.41699	0.017	0.179	8.40235e-22	Qx.ap
Y47G6A.31.1	6.1325e-26	-3.19059	0.023	0.189	9.31833e-22	Qx.ap
K10D2.5	6.31272e-26	-2.51847	0.045	0.223	9.59218e-22	Qx.ap
erh-2	6.96063e-26	-4.70967	0.007	0.159	1.05767e-21	Qx.ap
cdc-5L	7.58254e-26	-2.36614	0.048	0.228	1.15217e-21	Qx.ap
M01D1.12	8.70907e-26	6.10542	0.067	0.001	1.32334e-21	Qx.ap
srw-140	1.07102e-25	3.51948	0.081	0.005	1.62742e-21	Qx.ap
fut-8	1.3134e-25	3.53218	0.094	0.01	1.9957e-21	Qx.ap
cpsf-2	1.39065e-25	-3.44676	0.019	0.179	2.1131e-21	Qx.ap
T24C4.2.1	1.64514e-25	-5.1476	0.006	0.154	2.49979e-21	Qx.ap
Y56A3A.7	1.79483e-25	2.53881	0.119	0.019	2.72724e-21	Qx.ap
WBGene00045410	2.07157e-25	-2.98369	0.035	0.204	3.14775e-21	Qx.ap
F46G11.4	2.21054e-25	3.83876	0.078	0.005	3.35892e-21	Qx.ap
pcdr-1	2.3175e-25	9.60981	0.061	0	3.52144e-21	Qx.ap
mfsd-6	2.3175e-25	9.60379	0.061	0	3.52144e-21	Qx.ap
C43D7.8	2.35103e-25	-3.14957	0.039	0.209	3.57239e-21	Qx.ap
H14E04.2	2.43291e-25	-3.13459	0.025	0.187	3.69681e-21	Qx.ap
nrde-3	2.79681e-25	-3.23169	0.019	0.178	4.24976e-21	Qx.ap
nas-39	3.2036e-25	2.96219	0.098	0.011	4.86787e-21	Qx.ap
C15C6.1	3.49672e-25	5.38522	0.069	0.002	5.31326e-21	Qx.ap
ben-1	3.73125e-25	-2.67042	0.038	0.208	5.66963e-21	Qx.ap
swsn-6	4.78277e-25	-2.25453	0.048	0.226	7.26743e-21	Qx.ap
oig-2	5.83323e-25	6.6139	0.062	0.001	8.86359e-21	Qx.ap
sap-140	9.49214e-25	-2.16848	0.058	0.239	1.44233e-20	Qx.ap
tram-1	1.09974e-24	2.75169	0.111	0.017	1.67106e-20	Qx.ap
prp-3	1.21816e-24	-2.64282	0.03	0.196	1.851e-20	Qx.ap
ncx-5	2.2891e-24	6.43249	0.061	0.001	3.47829e-20	Qx.ap
aly-1	2.92391e-24	-2.1995	0.058	0.235	4.44288e-20	Qx.ap
F18E9.1	3.26478e-24	9.77813	0.058	0	4.96083e-20	Qx.ap
kup-1	3.6529e-24	-2.97676	0.025	0.182	5.55057e-20	Qx.ap
T14G11.1	3.73784e-24	2.83058	0.106	0.015	5.67964e-20	Qx.ap
Y38H6C.16	3.76468e-24	-3.19863	0.019	0.172	5.72044e-20	Qx.ap
tth-1	4.02885e-24	-3.98615	0.009	0.153	6.12183e-20	Qx.ap
fcd-2	4.03656e-24	-2.26075	0.051	0.225	6.13355e-20	Qx.ap
klp-18	4.60544e-24	-3.87807	0.009	0.152	6.99797e-20	Qx.ap
znf-622	6.90411e-24	-2.27971	0.059	0.233	1.04908e-19	Qx.ap
homt-1	7.61079e-24	-4.01626	0.01	0.154	1.15646e-19	Qx.ap
glb-23	7.75135e-24	8.08099	0.059	0.001	1.17782e-19	Qx.ap
T14B1.1	8.67188e-24	2.91351	0.114	0.02	1.31769e-19	Qx.ap
WBGene00014294	8.92439e-24	4.81368	0.068	0.003	1.35606e-19	Qx.ap
Y59E9AL.36	9.61665e-24	-3.99112	0.012	0.155	1.46125e-19	Qx.ap
pptr-2	1.23988e-23	-2.3058	0.042	0.21	1.884e-19	Qx.ap
syf-3	1.39766e-23	-2.6365	0.035	0.195	2.12375e-19	Qx.ap
pig-1	1.54995e-23	-4.52462	0.007	0.146	2.35515e-19	Qx.ap
C07D8.6	1.824e-23	-2.10249	0.046	0.215	2.77157e-19	Qx.ap
chk-1	2.34716e-23	-5.21707	0.004	0.139	3.56651e-19	Qx.ap
brd-1	2.78494e-23	-6.93439	0.001	0.133	4.23171e-19	Qx.ap
cya-1	2.92114e-23	-3.73251	0.014	0.158	4.43867e-19	Qx.ap
sftb-2	3.20047e-23	-2.15818	0.054	0.224	4.86311e-19	Qx.ap
ckk-1	3.97587e-23	2.58321	0.11	0.018	6.04134e-19	Qx.ap
F16B3.3	4.58511e-23	9.63745	0.055	0	6.96707e-19	Qx.ap
psd-1	5.3084e-23	-2.70722	0.029	0.183	8.06611e-19	Qx.ap
panl-3	5.45048e-23	-2.39816	0.045	0.208	8.282e-19	Qx.ap
T26A8.3	5.80149e-23	4.30803	0.068	0.003	8.81536e-19	Qx.ap
ten-1	5.91686e-23	5.83074	0.064	0.002	8.99066e-19	Qx.ap
lin-13	6.261e-23	-2.01725	0.062	0.236	9.5136e-19	Qx.ap
viln-1	7.24597e-23	-3.24953	0.02	0.167	1.10103e-18	Qx.ap
fbxc-40.1	7.51191e-23	-4.66872	0.006	0.14	1.14143e-18	Qx.ap
lin-61	9.4645e-23	-2.70012	0.027	0.18	1.43813e-18	Qx.ap
npp-13	1.04549e-22	-2.44069	0.03	0.186	1.58862e-18	Qx.ap
rbpl-1	1.06463e-22	-2.24189	0.042	0.204	1.61771e-18	Qx.ap
T23F2.2	1.37683e-22	5.02474	0.061	0.002	2.09209e-18	Qx.ap
Y50C1A.2	1.41452e-22	4.89097	0.061	0.002	2.14937e-18	Qx.ap
F52A8.1	1.44989e-22	-2.16805	0.056	0.223	2.2031e-18	Qx.ap
let-502	1.49655e-22	-2.55367	0.038	0.194	2.27401e-18	Qx.ap
nrx-1	1.71638e-22	9.60052	0.054	0	2.60804e-18	Qx.ap
R57.2	1.71638e-22	9.6925	0.054	0	2.60804e-18	Qx.ap
pef-1	1.71638e-22	9.7336	0.054	0	2.60804e-18	Qx.ap
T28D6.4	1.71638e-22	9.60374	0.054	0	2.60804e-18	Qx.ap
tac-1	1.86697e-22	-2.32067	0.043	0.204	2.83686e-18	Qx.ap
pri-1	2.17019e-22	-2.81294	0.023	0.171	3.29761e-18	Qx.ap
M03C11.8	2.55559e-22	-2.62537	0.032	0.184	3.88322e-18	Qx.ap
cdka-1	2.63053e-22	4.70943	0.062	0.002	3.99709e-18	Qx.ap
usp-48	3.60961e-22	-2.14838	0.054	0.217	5.4848e-18	Qx.ap
mzt-1	3.8288e-22	-2.06581	0.049	0.212	5.81786e-18	Qx.ap
nlp-63	4.27756e-22	6.89381	0.055	0.001	6.49976e-18	Qx.ap
F20C5.11	4.40529e-22	2.9395	0.087	0.01	6.69384e-18	Qx.ap
C15A7.2	4.58475e-22	5.67077	0.059	0.002	6.96653e-18	Qx.ap
capg-1	5.33683e-22	-2.28968	0.045	0.204	8.10931e-18	Qx.ap
B0416.5	6.06692e-22	-2.09794	0.055	0.219	9.21869e-18	Qx.ap
aexr-2	6.42044e-22	10.1736	0.052	0	9.75585e-18	Qx.ap
frpr-8	6.42044e-22	9.5684	0.052	0	9.75585e-18	Qx.ap
del-4	6.42044e-22	9.56605	0.052	0	9.75585e-18	Qx.ap
gsa-1	7.14122e-22	2.27517	0.13	0.03	1.08511e-17	Qx.ap
K07F5.15	8.74821e-22	-2.16878	0.058	0.22	1.32929e-17	Qx.ap
ran-2	1.01482e-21	-3.3608	0.014	0.151	1.54201e-17	Qx.ap
lin-32.2	1.07097e-21	-2.47176	0.392	0.475	1.62734e-17	Qx.ap
rgs-11.1	1.13098e-21	-5.28197	0.004	0.13	1.71852e-17	Qx.ap
F09A5.3	1.24206e-21	3.13183	0.09	0.012	1.88732e-17	Qx.ap
ncx-2	1.40757e-21	2.77	0.093	0.013	2.1388e-17	Qx.ap
F54E12.2	1.48847e-21	-4.44187	0.006	0.133	2.26173e-17	Qx.ap
fhod-1	1.50996e-21	2.51672	0.126	0.029	2.29439e-17	Qx.ap
WBGene00019114	1.51993e-21	4.24354	0.068	0.005	2.30954e-17	Qx.ap
C01G5.7	1.64298e-21	6.35465	0.054	0.001	2.49651e-17	Qx.ap
unc-77	2.40001e-21	9.51045	0.051	0	3.64681e-17	Qx.ap
nmr-1	2.40001e-21	9.50604	0.051	0	3.64681e-17	Qx.ap
srr-4	2.40002e-21	3.27917	0.078	0.008	3.64683e-17	Qx.ap
mig-22	2.42894e-21	-3.59814	0.012	0.143	3.69077e-17	Qx.ap
B0041.8	2.45468e-21	-2.50858	0.035	0.183	3.72989e-17	Qx.ap
msh-6.1	3.05973e-21	-3.17048	0.016	0.151	4.64926e-17	Qx.ap
lsm-7	3.48569e-21	-2.55427	0.035	0.183	5.29651e-17	Qx.ap
spd-1	3.60351e-21	-3.62615	0.012	0.142	5.47553e-17	Qx.ap
C25B8.8	3.9213e-21	4.86962	0.055	0.001	5.95842e-17	Qx.ap
Y37E3.30	4.44269e-21	-4.59651	0.006	0.13	6.75066e-17	Qx.ap
K09F6.10	4.97373e-21	3.4753	0.074	0.007	7.55758e-17	Qx.ap
F15D4.4	5.64971e-21	4.56678	0.061	0.003	8.58474e-17	Qx.ap
sas-4	5.68601e-21	-3.44677	0.013	0.144	8.63989e-17	Qx.ap
nekl-1	5.73771e-21	6.74729	0.052	0.001	8.71846e-17	Qx.ap
pxd-1	5.75052e-21	-3.46345	0.013	0.144	8.73792e-17	Qx.ap
orc-3	6.15014e-21	-4.17915	0.009	0.135	9.34514e-17	Qx.ap
C14A11.6	6.18038e-21	6.20603	0.052	0.001	9.39109e-17	Qx.ap
Y53G8AL.1	6.25421e-21	5.5215	0.056	0.002	9.50328e-17	Qx.ap
tpxl-1	6.45139e-21	-3.394	0.013	0.144	9.80288e-17	Qx.ap
mct-3.1	6.78375e-21	-2.44662	0.033	0.18	1.03079e-16	Qx.ap
mrp-5	7.98249e-21	-3.15387	0.02	0.155	1.21294e-16	Qx.ap
C41D11.3	7.99549e-21	-2.96865	0.022	0.159	1.21491e-16	Qx.ap
psf-3	9.85068e-21	-3.70954	0.01	0.137	1.49681e-16	Qx.ap
lipl-7.2	1.18699e-247	4.33198	0.79	0.082	1.80364e-243	Qx.a
lgc-27	1.29956e-229	5.65947	0.561	0.017	1.97468e-225	Qx.a
lin-32.3	1.51797e-177	2.67519	0.984	0.357	2.30655e-173	Qx.a
ham-1.3	1.95473e-176	3.25872	0.864	0.236	2.97021e-172	Qx.a
F07C6.4.1	4.33317e-164	3.4797	0.88	0.301	6.58425e-160	Qx.a
tbx-2.2	1.81283e-160	3.45829	0.831	0.236	2.75459e-156	Qx.a
C43D7.8.1	5.59237e-160	4.06005	0.613	0.081	8.4976e-156	Qx.a
Y71F9AL.6.1	8.57788e-140	3.81818	0.534	0.06	1.30341e-135	Qx.a
egl-46.2	6.48475e-129	2.18984	0.902	0.327	9.85358e-125	Qx.a
Y54H5A.2.1	6.60881e-127	2.82692	0.831	0.289	1.00421e-122	Qx.a
unc-86.1	7.42244e-127	-5.95426	0.065	0.79	1.12784e-122	Qx.a
pkd-2.1	6.04445e-110	2.47351	0.861	0.404	9.18455e-106	Qx.a
srd-30	8.07185e-110	4.72937	0.362	0.028	1.22652e-105	Qx.a
smp-1	5.73181e-101	2.38479	0.703	0.212	8.70949e-97	Qx.a
WBGene00023302.1	4.75954e-95	2.88241	0.482	0.079	7.23212e-91	Qx.a
cank-26.1	9.89912e-83	2.50852	0.537	0.128	1.50417e-78	Qx.a
srd-29	4.97919e-82	4.58	0.302	0.029	7.56587e-78	Qx.a
ssq-1.3	2.57583e-81	2.56593	0.575	0.155	3.91398e-77	Qx.a
rgl-1	2.15317e-79	3.01214	0.411	0.072	3.27174e-75	Qx.a
lgc-52	1.71717e-77	4.25831	0.292	0.029	2.60924e-73	Qx.a
C04A11.2.1	9.69536e-72	2.02352	0.621	0.2	1.47321e-67	Qx.a
cki-1.1	2.08909e-69	2.28168	0.529	0.143	3.17437e-65	Qx.a
eat-20.1	3.64867e-63	2.68048	0.411	0.094	5.54416e-59	Qx.a
cutl-16	2.92756e-62	3.92125	0.215	0.017	4.44843e-58	Qx.a
hbl-1.1	5.76093e-62	2.2955	0.52	0.167	8.75373e-58	Qx.a
dgn-1.1	5.7685e-61	2.109	0.51	0.151	8.76523e-57	Qx.a
ZK131.11.1	1.8856e-59	2.20434	0.559	0.205	2.86517e-55	Qx.a
F58D2.2	1.15957e-58	4.02383	0.213	0.019	1.76197e-54	Qx.a
C03D6.9	3.48612e-58	5.15052	0.15	0.004	5.29715e-54	Qx.a
rhgf-2.2	1.67125e-57	2.03206	0.504	0.154	2.53947e-53	Qx.a
exc-9	2.20716e-50	2.91051	0.313	0.067	3.35378e-46	Qx.a
vab-8	7.90189e-50	2.84894	0.39	0.109	1.20069e-45	Qx.a
ric-7	1.05091e-48	2.51747	0.351	0.087	1.59685e-44	Qx.a
cyd-1.3	4.55937e-40	-5.69472	0.014	0.368	6.92796e-36	Qx.a
F37A8.5	9.29263e-39	2.68654	0.27	0.063	1.41202e-34	Qx.a
T01B10.5	2.37134e-38	3.29418	0.21	0.037	3.60325e-34	Qx.a
daf-36	4.77056e-38	4.18494	0.114	0.006	7.24886e-34	Qx.a
cutl-3	3.93689e-37	6.03903	0.09	0.002	5.98211e-33	Qx.a
jmjd-3.2	1.18116e-31	10.1621	0.065	0	1.79477e-27	Qx.a
gcy-37.4	4.7747e-31	-8.23587	0.005	0.291	7.25516e-27	Qx.a
mec-7.3	4.44733e-30	-8.77117	0.003	0.281	6.75772e-26	Qx.a
R08E5.4	1.09805e-29	4.86149	0.079	0.003	1.66848e-25	Qx.a
inx-3	1.94267e-29	2.43877	0.188	0.037	2.95189e-25	Qx.a
mig-1.2	2.64628e-29	-3.60191	0.041	0.331	4.02102e-25	Qx.a
ceph-41.4	5.48692e-29	-7.4845	0.003	0.273	8.33737e-25	Qx.a
mksr-1.4	6.39747e-29	-5.6025	0.011	0.284	9.72096e-25	Qx.a
lst-6	1.18907e-28	2.11624	0.327	0.117	1.80679e-24	Qx.a
F49H12.4.4	2.37925e-28	-8.22174	0.003	0.267	3.61527e-24	Qx.a
F32H5.3.3	2.94243e-28	-5.20686	0.027	0.299	4.47102e-24	Qx.a
M01H9.4.3	1.04115e-27	-4.40191	0.035	0.305	1.58203e-23	Qx.a
C06B8.7	1.36091e-27	3.2816	0.104	0.01	2.0679e-23	Qx.a
Y44A6D.2.3	2.73896e-27	-6.76711	0.014	0.273	4.16185e-23	Qx.a
F30F8.5.1	6.85111e-27	-2.23409	0.12	0.407	1.04103e-22	Qx.a
sbt-1.3	1.05409e-26	-4.68977	0.033	0.294	1.60169e-22	Qx.a
hphd-1.2	3.22543e-26	-3.45421	0.052	0.321	4.90104e-22	Qx.a
Y51H4A.1.3	9.13376e-26	-3.76233	0.03	0.288	1.38787e-21	Qx.a
gcy-32.4	9.75397e-26	-6.26822	0.016	0.264	1.48212e-21	Qx.a
Y57G11C.36.1	1.98881e-25	-2.02443	0.15	0.435	3.02199e-21	Qx.a
mksr-2.4	3.5421e-25	-3.86076	0.044	0.295	5.38222e-21	Qx.a
F49E12.8.4	6.45425e-25	-7.50424	0.008	0.247	9.80723e-21	Qx.a
mcm-7.2	7.31229e-25	-2.70823	0.063	0.327	1.1111e-20	Qx.a
ift-81.4	9.22048e-25	-4.27892	0.022	0.267	1.40105e-20	Qx.a
ZK616.1.4	1.94634e-24	-7.6279	0.005	0.239	2.95746e-20	Qx.a
T02G5.3.4	2.11565e-24	-4.58117	0.014	0.253	3.21473e-20	Qx.a
ipmk-1	2.35304e-24	2.68483	0.142	0.026	3.57545e-20	Qx.a
guk-1.2	3.40069e-24	-3.55549	0.065	0.319	5.16736e-20	Qx.a
F41D9.2	3.42647e-24	2.36712	0.172	0.038	5.20653e-20	Qx.a
F01E11.3.3	3.88785e-24	-5.20055	0.014	0.249	5.9076e-20	Qx.a
WBGene00014307.1	4.52419e-24	-2.00148	0.302	0.554	6.87451e-20	Qx.a
T04C12.9.4	1.06727e-23	-8.14278	0.003	0.229	1.62172e-19	Qx.a
F58D2.5	1.61014e-23	3.37075	0.093	0.01	2.44661e-19	Qx.a
magi-1	1.82065e-23	2.1845	0.215	0.062	2.76648e-19	Qx.a
mks-2.4	8.3002e-23	-4.029	0.071	0.303	1.26122e-18	Qx.a
hsp-70.2	8.50305e-23	-2.88808	0.155	0.398	1.29204e-18	Qx.a
gcy-34.3	1.21761e-22	-10.7455	0	0.216	1.85016e-18	Qx.a
mks-1.4	2.63376e-22	-9.90758	0	0.213	4.002e-18	Qx.a
C33A12.4.3	3.19088e-22	-8.09835	0.003	0.217	4.84855e-18	Qx.a
F58B4.2.4	3.38789e-22	-9.19915	0.005	0.22	5.1479e-18	Qx.a
Y102A11A.9.4	6.44888e-22	-10.0302	0	0.21	9.79908e-18	Qx.a
efn-4	7.46554e-22	2.28683	0.199	0.057	1.13439e-17	Qx.a
cdl-1.2	7.56899e-22	-2.11409	0.101	0.353	1.15011e-17	Qx.a
dyf-6.3	7.61929e-22	-3.59042	0.117	0.341	1.15775e-17	Qx.a
tmem-218.4	8.77654e-22	-3.4964	0.035	0.263	1.33359e-17	Qx.a
Y39H10A.1	1.09649e-21	3.8138	0.074	0.006	1.66611e-17	Qx.a
T01D3.1.4	2.0247e-21	-10.7691	0	0.206	3.07654e-17	Qx.a
adm-2	2.20877e-21	2.02029	0.188	0.051	3.35623e-17	Qx.a
Y55D5A.1.3	4.32175e-21	-9.92442	0	0.203	6.5669e-17	Qx.a
gcy-35.3	4.92127e-21	-2.91238	0.134	0.354	7.47786e-17	Qx.a
dyf-18.4	6.44401e-21	-5.70784	0.005	0.211	9.79167e-17	Qx.a
arcp-1.3	9.19189e-21	-11.583	0	0.2	1.39671e-16	Qx.a

## Sheet: integrated_experiments
Gene	p_val	avg_log2FC	pct.1	pct.2	p_val_adj	cluster
R05H11.2	0	4.84294	0.968	0.076	0	Qx
mig-21	0	4.93726	0.963	0.073	0	Qx
W07A12.4	0	3.14199	0.922	0.129	0	Qx
cpn-1	0	5.02504	0.802	0.038	0	Qx
C30F12.5	0	2.55695	0.848	0.14	0	Qx
mcm-6	0	2.80425	0.792	0.098	0	Qx
rpl-31	0	2.55644	0.925	0.235	0	Qx
suro-1	0	4.4187	0.721	0.032	0	Qx
rpl-30	0	2.60608	0.859	0.177	0	Qx
mcm-2	0	2.69113	0.784	0.104	0	Qx
ctg-1	0	2.76698	0.799	0.126	0	Qx
F49E2.5	0	2.72024	0.789	0.144	0	Qx
egl-17	0	3.69177	0.668	0.049	0	Qx
F47B7.1	0	3.42108	0.652	0.052	0	Qx
GFP	0	5.41076	0.559	0.021	0	Qx
T23F2.5	0	3.44254	0.542	0.037	0	Qx
unc-54	0	4.50956	0.995	0.546	0	Qx
emb-9	0	4.60798	0.433	0.017	0	Qx
WBGene00022730	0	5.40674	0.392	0.008	0	Qx
T25G12.3	0	5.44672	0.365	0.008	0	Qx
R05D3.9	0	4.94497	0.305	0.008	0	Qx
pcn-1	4.14694e-307	2.46017	0.828	0.158	6.35643e-303	Qx
rps-2	2.53992e-306	2.45791	0.92	0.23	3.89319e-302	Qx
lin-32	1.19202e-305	2.21003	0.981	0.28	1.82714e-301	Qx
cdh-3	1.92502e-304	4.4149	0.305	0.009	2.95067e-300	Qx
lec-4	1.00664e-299	3.9897	0.753	0.146	1.54298e-295	Qx
rla-0	4.18277e-298	2.42184	0.957	0.301	6.41135e-294	Qx
rps-6	2.0122e-297	2.48404	0.922	0.246	3.0843e-293	Qx
rps-22	4.0841e-297	2.49437	0.872	0.195	6.26011e-293	Qx
rpl-33	7.93794e-296	2.35165	0.935	0.25	1.21673e-291	Qx
rpl-3	3.28632e-289	2.3788	0.969	0.336	5.03727e-285	Qx
rpl-22	1.01948e-285	2.35193	0.91	0.236	1.56265e-281	Qx
rps-7	2.34371e-285	2.28576	0.963	0.33	3.59244e-281	Qx
rps-14	4.94549e-285	2.30437	0.971	0.339	7.58045e-281	Qx
rla-1	1.53869e-283	2.50673	0.823	0.177	2.35851e-279	Qx
rps-23	1.90023e-283	2.32262	0.98	0.365	2.91267e-279	Qx
W01D2.1	5.56486e-283	2.41741	0.882	0.215	8.52982e-279	Qx
rpl-11.2	1.45196e-281	2.37969	0.937	0.274	2.22557e-277	Qx
rps-1	1.89766e-281	2.29902	0.985	0.399	2.90874e-277	Qx
T04G9.4	7.34697e-281	2.62869	0.617	0.081	1.12614e-276	Qx
ztf-16	8.14598e-281	5.5212	0.249	0.004	1.24862e-276	Qx
C14B4.2	2.59606e-280	3.48778	0.38	0.024	3.97924e-276	Qx
rps-17	9.31604e-280	2.32618	0.906	0.238	1.42796e-275	Qx
axl-1	3.02581e-278	6.41125	0.223	0.002	4.63796e-274	Qx
rpl-15	1.00924e-276	2.31013	0.959	0.317	1.54697e-272	Qx
rpl-7	6.12874e-276	2.29875	0.963	0.329	9.39413e-272	Qx
rps-13	1.20794e-275	2.31619	0.928	0.258	1.85154e-271	Qx
rps-8	1.84195e-273	2.24979	0.983	0.41	2.82335e-269	Qx
rps-0	2.38441e-273	2.25672	0.968	0.326	3.65482e-269	Qx
rps-5	2.50522e-273	2.14579	0.98	0.356	3.84e-269	Qx
rps-4	6.7493e-273	2.28727	0.945	0.324	1.03453e-268	Qx
clp-1	8.55716e-271	2.56155	0.69	0.112	1.31164e-266	Qx
rpl-7A	1.92556e-270	2.15487	1	0.684	2.9515e-266	Qx
M60.4	1.0774e-269	3.74664	0.399	0.03	1.65144e-265	Qx
rpl-9	5.0086e-269	2.25484	0.917	0.262	7.67718e-265	Qx
tsp-14	6.54866e-269	3.02004	0.451	0.04	1.00378e-264	Qx
ubl-1	1.23123e-268	2.23522	0.922	0.27	1.88723e-264	Qx
rps-9	5.8961e-268	2.09095	0.983	0.394	9.03754e-264	Qx
bar-1	1.35483e-263	5.44884	0.23	0.004	2.07668e-259	Qx
rpl-14	8.49955e-263	2.22377	0.918	0.263	1.30281e-258	Qx
msh-6	4.69514e-262	2.9239	0.434	0.038	7.19671e-258	Qx
rack-1	7.48623e-262	2.14814	0.935	0.278	1.14749e-257	Qx
rpl-26	1.35018e-261	2.2949	0.896	0.246	2.06956e-257	Qx
rpl-24.1	1.70443e-261	2.10832	0.959	0.325	2.61255e-257	Qx
hil-7	2.46881e-260	-3.74909	0.559	0.946	3.7842e-256	Qx
rpl-17	4.15983e-260	2.07427	0.998	0.687	6.37618e-256	Qx
rps-21	6.55817e-260	2.30726	0.865	0.22	1.00524e-255	Qx
rps-25	3.9726e-259	2.29263	0.945	0.346	6.0892e-255	Qx
rad-51	7.93004e-259	2.25481	0.659	0.102	1.21552e-254	Qx
rps-18	4.02656e-258	2.04009	0.995	0.497	6.1719e-254	Qx
rpl-6	1.76158e-257	2.13667	0.947	0.32	2.70016e-253	Qx
eef-1B.1	8.73493e-257	2.13471	0.991	0.572	1.33889e-252	Qx
rpl-13	9.45838e-253	2.10995	0.964	0.345	1.44978e-248	Qx
rpl-36.A	9.81249e-253	2.23934	0.889	0.248	1.50406e-248	Qx
rpl-20	3.47301e-252	2.15396	0.971	0.389	5.32344e-248	Qx
efhd-1	1.25159e-250	2.1774	0.842	0.201	1.91844e-246	Qx
unc-86	4.6892e-249	-6.08667	0.048	0.852	7.1876e-245	Qx
rps-27	3.47148e-248	2.1305	0.928	0.292	5.32109e-244	Qx
F23F1.4	7.81878e-248	4.25227	0.266	0.009	1.19846e-243	Qx
inx-12	1.40836e-247	2.46284	0.566	0.076	2.15873e-243	Qx
rpl-38	1.37925e-246	2.11562	0.939	0.318	2.11412e-242	Qx
ZK632.9	4.28919e-244	2.54482	0.644	0.109	6.57447e-240	Qx
rps-3	1.02011e-243	2.1013	0.951	0.336	1.56362e-239	Qx
rpl-34	2.52675e-243	2.08423	0.918	0.271	3.87301e-239	Qx
mcm-3	2.18377e-241	2.16973	0.688	0.119	3.34728e-237	Qx
rps-11	5.91257e-241	2.04348	0.966	0.334	9.06279e-237	Qx
Y37E3.8	1.16218e-239	2.07278	0.947	0.336	1.78139e-235	Qx
rpl-1	1.57021e-239	2.12825	0.952	0.352	2.40682e-235	Qx
rpl-21	1.0846e-238	2.02687	0.961	0.352	1.66247e-234	Qx
nkcc-1	2.27825e-236	2.30208	0.772	0.17	3.49211e-232	Qx
rpl-28	6.40866e-235	2.14656	0.835	0.207	9.8232e-231	Qx
rps-16	5.00202e-229	2.11186	0.794	0.185	7.6671e-225	Qx
ran-1	6.12547e-225	2.00509	0.809	0.189	9.38912e-221	Qx
fbxb-74	4.24632e-224	3.01352	0.453	0.054	6.50876e-220	Qx
rps-28	6.07509e-218	2.02652	0.862	0.246	9.3119e-214	Qx
F59B10.5	1.47309e-216	5.34685	0.191	0.003	2.25795e-212	Qx
rpl-4	2.63841e-214	2.24686	0.871	0.295	4.04415e-210	Qx
dut-1	3.18098e-214	2.29198	0.528	0.076	4.87581e-210	Qx
W08E12.7	3.45356e-214	2.80358	0.373	0.034	5.29362e-210	Qx
F47B10.9	6.74522e-213	3.99328	0.24	0.01	1.03391e-208	Qx
akt-1	2.35576e-211	2.7812	0.378	0.036	3.61091e-207	Qx
nhr-25	1.47928e-210	6.10979	0.172	0.002	2.26744e-206	Qx
F14H12.8	3.74989e-206	7.05916	0.162	0.001	5.74784e-202	Qx
mex-3	8.23236e-203	2.05673	0.595	0.103	1.26186e-198	Qx
gly-6	3.22459e-201	4.76129	0.191	0.004	4.94265e-197	Qx
clc-6	5.06348e-201	2.56303	0.462	0.062	7.7613e-197	Qx
fkh-9	6.82051e-196	2.69535	0.356	0.035	1.04545e-191	Qx
mct-3	1.49465e-194	2.3059	0.475	0.067	2.291e-190	Qx
wrt-3	4.27225e-192	6.52921	0.153	0.001	6.54851e-188	Qx
F17H10.2	2.87772e-190	4.22757	0.211	0.008	4.41097e-186	Qx
dep-1	3.8575e-190	2.74667	0.348	0.034	5.91277e-186	Qx
mig-14	1.26751e-187	2.97003	0.271	0.018	1.94284e-183	Qx
rpl-25.2	1.54242e-183	2.00544	0.69	0.161	2.36422e-179	Qx
fat-1	2.5883e-182	2.30237	0.45	0.064	3.96734e-178	Qx
tyms-1	9.95465e-181	2.02236	0.54	0.093	1.52585e-176	Qx
R06C1.4	1.71387e-175	2.21224	0.687	0.172	2.62702e-171	Qx
Y57G11A.4	3.62897e-174	4.11417	0.191	0.007	5.56249e-170	Qx
R03H10.2	2.47384e-172	2.74713	0.31	0.03	3.7919e-168	Qx
Y43F8B.9	7.09593e-171	3.27382	0.23	0.014	1.08766e-166	Qx
T17H7.7	3.44308e-164	6.12701	0.133	0.001	5.27755e-160	Qx
fbxc-40	4.9894e-162	2.16974	0.368	0.047	7.64776e-158	Qx
rpl-37	1.75379e-160	2.92358	0.267	0.023	2.68822e-156	Qx
Y54G2A.11	6.01922e-158	2.30068	0.375	0.051	9.22625e-154	Qx
nhr-263	8.74531e-158	5.50539	0.136	0.002	1.34048e-153	Qx
gld-2	1.37054e-157	2.97541	0.247	0.019	2.10077e-153	Qx
hlb-1	9.76688e-156	3.2528	0.21	0.013	1.49707e-151	Qx
msh-2	1.72216e-155	3.5303	0.186	0.009	2.63972e-151	Qx
adt-2	2.9388e-154	4.48089	0.153	0.004	4.50459e-150	Qx
brp-1	1.3656e-153	2.81578	0.264	0.024	2.0932e-149	Qx
perm-5	1.97268e-148	2.63236	0.257	0.023	3.02372e-144	Qx
C34B4.2	5.61968e-147	3.88937	0.179	0.009	8.61385e-143	Qx
nlp-24	3.01946e-139	3.91172	0.211	0.016	4.62823e-135	Qx
unc-23	1.42905e-138	2.70939	0.324	0.045	2.19045e-134	Qx
arrd-14	4.26877e-137	2.71871	0.232	0.02	6.54316e-133	Qx
dhs-27	2.66417e-136	3.03242	0.184	0.011	4.08364e-132	Qx
fmo-5	4.37013e-136	3.66487	0.266	0.03	6.69853e-132	Qx
acer-1	5.52744e-136	2.36729	0.349	0.052	8.47246e-132	Qx
ttr-18	4.50989e-132	4.1189	0.17	0.01	6.91276e-128	Qx
T04C12.11	2.18797e-130	3.87611	0.162	0.008	3.35373e-126	Qx
snf-3	5.20962e-130	4.19587	0.141	0.005	7.98531e-126	Qx
such-1	2.56566e-128	2.6931	0.225	0.021	3.93264e-124	Qx
sdz-8	2.92711e-128	3.27159	0.198	0.015	4.48667e-124	Qx
T01C8.2	4.0796e-126	3.86431	0.153	0.007	6.25322e-122	Qx
crn-1	2.51606e-125	2.20825	0.291	0.038	3.85662e-121	Qx
Y47G6A.22	3.11222e-123	2.61734	0.211	0.019	4.77042e-119	Qx
cav-1	1.0542e-122	-2.96744	0.232	0.711	1.61588e-118	Qx
fbxb-75	2.19984e-122	2.4343	0.315	0.048	3.37191e-118	Qx
Y50E8A.1	4.69304e-122	3.63454	0.14	0.006	7.19349e-118	Qx
clc-5	6.71455e-122	2.82614	0.184	0.013	1.02921e-117	Qx
ahcy-1	8.62842e-122	2.09864	0.344	0.056	1.32256e-117	Qx
syd-9	1.42081e-121	-6.23879	0.053	0.578	2.17782e-117	Qx
ccch-1	4.53716e-121	3.26569	0.182	0.013	6.95456e-117	Qx
nex-2	7.2793e-119	4.42924	0.119	0.003	1.11577e-114	Qx
srx-74	1.40537e-118	2.90877	0.164	0.01	2.15415e-114	Qx
ptr-8	2.87192e-116	5.36761	0.101	0.001	4.40208e-112	Qx
Y73F8A.5	4.44734e-116	-7.39816	0.009	0.536	6.81688e-112	Qx
gad-3	6.87558e-116	6.40033	0.094	0.001	1.05389e-111	Qx
WBGene00023209	2.16196e-115	3.22416	0.184	0.015	3.31385e-111	Qx
F25H2.12	4.64355e-115	2.10122	0.305	0.046	7.11763e-111	Qx
R05H11.1	1.17631e-114	2.94599	0.169	0.012	1.80305e-110	Qx
lim-9	9.08711e-114	2.74903	0.21	0.021	1.39287e-109	Qx
C27A2.8	5.80848e-113	-9.03646	0.009	0.528	8.90324e-109	Qx
B0361.9	2.2184e-110	4.00345	0.135	0.007	3.40037e-106	Qx
F46F2.3	7.73195e-109	4.54765	0.322	0.062	1.18515e-104	Qx
T03D8.6	6.44879e-107	3.10314	0.148	0.009	9.8847e-103	Qx
lips-10	2.53218e-106	4.08454	0.187	0.018	3.88133e-102	Qx
ZK822.2	1.89402e-105	3.5766	0.128	0.006	2.90316e-101	Qx
col-3	4.25557e-105	3.02342	0.239	0.032	6.52294e-101	Qx
mre-11	1.23144e-104	2.17251	0.23	0.028	1.88756e-100	Qx
sup-1	3.91568e-103	3.10616	0.152	0.011	6.00195e-99	Qx
shc-2	3.96031e-103	-5.90473	0.026	0.512	6.07036e-99	Qx
fbxb-65	5.32156e-102	2.43622	0.201	0.022	8.15689e-98	Qx
tmem-231	2.21787e-100	-7.20066	0.014	0.493	3.39955e-96	Qx
C44C1.1	3.30062e-99	4.89895	0.092	0.002	5.05918e-95	Qx
hus-1	9.07321e-99	2.1343	0.244	0.034	1.39074e-94	Qx
kal-1	9.84025e-98	2.21115	0.261	0.04	1.50831e-93	Qx
C18D11.3	2.14724e-97	3.25436	0.128	0.007	3.29129e-93	Qx
ifbp-1	1.10124e-96	2.82408	0.169	0.016	1.68798e-92	Qx
C32B5.18	4.73673e-96	2.02813	0.237	0.033	7.26046e-92	Qx
nhx-4	1.5007e-95	2.34006	0.184	0.019	2.30028e-91	Qx
bus-18	5.3287e-93	3.4223	0.114	0.006	8.16784e-89	Qx
ZK909.3	5.40859e-93	2.3105	0.189	0.021	8.29028e-89	Qx
fmi-1	2.84213e-92	-7.53631	0.007	0.461	4.35642e-88	Qx
best-19	2.2629e-90	2.69549	0.148	0.013	3.46858e-86	Qx
lon-8	3.72735e-90	3.91333	0.099	0.004	5.71328e-86	Qx
col-103	5.82151e-90	2.1683	0.271	0.048	8.92321e-86	Qx
gcy-35	8.18333e-90	-8.39179	0.01	0.454	1.25434e-85	Qx
C05B5.8	1.28521e-89	3.6787	0.109	0.005	1.96997e-85	Qx
fkb-7	2.54744e-88	3.50322	0.109	0.006	3.90471e-84	Qx
ceh-18	3.34597e-88	5.0855	0.083	0.002	5.12871e-84	Qx
nhr-85	1.09225e-86	5.09634	0.077	0.001	1.6742e-82	Qx
ahr-1	4.03698e-86	-5.11703	0.036	0.463	6.18788e-82	Qx
pdl-1	1.29751e-85	-7.94858	0.009	0.439	1.98883e-81	Qx
fbxb-53	2.5734e-85	3.72594	0.097	0.004	3.9445e-81	Qx
egl-46	3.14043e-85	-6.75548	0.022	0.449	4.81365e-81	Qx
col-42	3.9522e-85	2.05121	0.204	0.028	6.05793e-81	Qx
arl-3	1.23112e-82	-7.91762	0.005	0.425	1.88706e-78	Qx
T01C3.11	7.13916e-82	3.98302	0.089	0.003	1.09429e-77	Qx
itr-1	1.19895e-81	3.03784	0.126	0.01	1.83775e-77	Qx
duo-1	1.66359e-81	2.25349	0.169	0.019	2.54995e-77	Qx
idh-1	3.59203e-81	2.09002	0.239	0.04	5.50587e-77	Qx
dyf-6	3.70352e-79	-7.76686	0.019	0.424	5.67676e-75	Qx
madd-2	2.81196e-78	3.02684	0.095	0.005	4.31017e-74	Qx
mab-31	1.17315e-77	3.7012	0.085	0.003	1.79821e-73	Qx
egl-13	1.35588e-77	-5.02499	0.068	0.456	2.07829e-73	Qx
tkt-1	6.32597e-77	2.21823	0.169	0.021	9.69645e-73	Qx
col-167	7.009e-77	3.83086	0.099	0.006	1.07434e-72	Qx
ttr-15	9.10517e-77	2.19979	0.266	0.053	1.39564e-72	Qx
nhr-97	9.55838e-77	3.66071	0.099	0.006	1.46511e-72	Qx
gon-2	4.63376e-76	2.49526	0.145	0.015	7.10263e-72	Qx
nhr-127	1.70782e-75	5.03788	0.068	0.001	2.61775e-71	Qx
jbts-14	5.8138e-74	-8.66536	0.007	0.394	8.91139e-70	Qx
daf-25	1.2888e-73	-5.46318	0.072	0.445	1.97547e-69	Qx
F25G6.1	5.46432e-73	2.40534	0.138	0.014	8.37572e-69	Qx
inx-5	6.06006e-73	4.19808	0.08	0.003	9.28885e-69	Qx
fbxc-36	1.82199e-72	4.35158	0.092	0.005	2.79275e-68	Qx
pxn-1	2.99608e-72	2.93265	0.101	0.006	4.59239e-68	Qx
ptr-12	9.93727e-72	4.28106	0.073	0.002	1.52318e-67	Qx
Y57G11C.22	1.46881e-71	-6.53046	0.014	0.391	2.25139e-67	Qx
mks-2	1.67441e-71	-8.82294	0.009	0.386	2.56654e-67	Qx
ZC404.2	7.32298e-71	2.78361	0.112	0.009	1.12247e-66	Qx
hlh-33	1.04741e-70	5.16631	0.063	0.001	1.60548e-66	Qx
pqn-16	1.08677e-70	5.08426	0.063	0.001	1.6658e-66	Qx
set-30	9.73909e-70	3.22077	0.095	0.006	1.49281e-65	Qx
dhs-19	1.74648e-69	3.73729	0.089	0.005	2.677e-65	Qx
F30F8.5	2.70237e-68	-5.38216	0.029	0.393	4.14219e-64	Qx
nphp-1	6.73759e-68	-7.10313	0.014	0.377	1.03274e-63	Qx
gcy-36	7.56787e-68	-4.56812	0.211	0.51	1.16e-63	Qx
cpd-1	8.73956e-68	3.12233	0.094	0.006	1.3396e-63	Qx
Y58A7A.5	1.77445e-67	4.72754	0.065	0.002	2.71988e-63	Qx
lotr-1	1.84279e-67	3.47627	0.087	0.005	2.82463e-63	Qx
mksr-2	1.84495e-67	-8.13183	0.005	0.367	2.82794e-63	Qx
F53E4.1	6.83806e-67	2.22523	0.135	0.015	1.04814e-62	Qx
M01H9.4	8.29824e-67	-6.51322	0.019	0.378	1.27195e-62	Qx
T14F9.2	1.44144e-66	2.67987	0.114	0.01	2.20944e-62	Qx
F55A11.4	2.27037e-66	3.22718	0.087	0.005	3.48003e-62	Qx
C05D11.5	3.22536e-66	4.62881	0.06	0.001	4.94383e-62	Qx
gcy-37	6.06197e-66	-8.57281	0.007	0.363	9.29179e-62	Qx
F21G4.1	9.56429e-65	4.16578	0.066	0.002	1.46601e-60	Qx
F48E3.9	1.8817e-64	-7.36201	0.007	0.357	2.88426e-60	Qx
nhr-35	1.342e-63	2.28349	0.131	0.015	2.05702e-59	Qx
fipr-21	1.44797e-63	4.30865	0.106	0.009	2.21945e-59	Qx
clp-7	1.95437e-63	2.52179	0.123	0.013	2.99566e-59	Qx
acs-2	2.3695e-63	3.81111	0.078	0.004	3.63197e-59	Qx
C09F5.1	2.74711e-63	3.08506	0.087	0.006	4.21077e-59	Qx
F14H12.17	3.20392e-63	5.85849	0.051	0	4.91096e-59	Qx
gcy-32	4.29988e-63	-13.1217	0	0.344	6.59086e-59	Qx
Y44A6D.2	5.44141e-63	-8.41975	0.005	0.349	8.3406e-59	Qx
ift-20	7.22634e-63	-8.6722	0.005	0.348	1.10765e-58	Qx
madf-4	1.35615e-62	3.93228	0.065	0.002	2.07871e-58	Qx
dylt-2	1.70752e-62	-9.24361	0.003	0.345	2.61728e-58	Qx
sbt-1	1.92254e-62	-7.31073	0.015	0.357	2.94686e-58	Qx
R31.2	3.59081e-62	2.27624	0.128	0.015	5.504e-58	Qx
R01H2.8	7.08023e-62	-6.4199	0.022	0.361	1.08526e-57	Qx
wrn-1	8.03793e-62	2.3051	0.121	0.013	1.23205e-57	Qx
ztf-22	1.65413e-61	2.68762	0.107	0.01	2.53546e-57	Qx
F55A11.6	1.78265e-61	2.88083	0.094	0.007	2.73245e-57	Qx
nhr-201	1.93795e-61	4.1801	0.061	0.002	2.97049e-57	Qx
rnst-2	2.73229e-61	3.7201	0.072	0.003	4.18805e-57	Qx
F53E10.1	2.83048e-61	2.49786	0.118	0.013	4.33856e-57	Qx
R07E5.17	7.55177e-61	-6.15122	0.019	0.354	1.15754e-56	Qx
K07C11.10	1.44823e-60	-8.29717	0.005	0.339	2.21985e-56	Qx
F13D2.1	1.72052e-60	3.40708	0.075	0.004	2.63721e-56	Qx
K10D2.7	1.81095e-60	2.49567	0.106	0.01	2.77582e-56	Qx
F49H12.4	2.66512e-60	-7.40319	0.012	0.345	4.08509e-56	Qx
fasn-1	2.96009e-60	2.43566	0.118	0.013	4.53723e-56	Qx
hrpk-2	4.92647e-60	2.84232	0.095	0.008	7.5513e-56	Qx
hum-4	3.37496e-59	2.02398	0.143	0.02	5.17313e-55	Qx
qua-1	8.86342e-59	4.48705	0.058	0.002	1.35858e-54	Qx
lam-2	9.2611e-59	4.11488	0.058	0.002	1.41954e-54	Qx
mksr-1	1.26545e-58	-7.83567	0.005	0.331	1.93968e-54	Qx
sqrd-1	1.38095e-58	3.60859	0.092	0.007	2.11672e-54	Qx
WBGene00189944	2.15022e-58	4.07066	0.061	0.002	3.29586e-54	Qx
nars-1	2.43504e-58	2.17045	0.131	0.017	3.73243e-54	Qx
gpd-1	2.46521e-58	3.88057	0.065	0.003	3.77867e-54	Qx
ifta-2	3.99826e-58	-7.61341	0.007	0.331	6.12853e-54	Qx
ceeh-1	5.06283e-58	3.48784	0.078	0.005	7.76031e-54	Qx
glp-4	7.60039e-58	2.0053	0.143	0.02	1.16499e-53	Qx
nefr-1	8.3488e-58	3.08596	0.083	0.006	1.2797e-53	Qx
tmem-218	1.78974e-57	-8.2909	0.003	0.324	2.74332e-53	Qx
ceph-41	3.90163e-57	-8.19069	0.007	0.326	5.98041e-53	Qx
mks-5	3.58841e-56	-7.63903	0.007	0.322	5.50032e-52	Qx
fbxc-52	4.13776e-56	2.03709	0.124	0.016	6.34236e-52	Qx
bbs-9	5.44348e-56	-7.12008	0.007	0.322	8.34377e-52	Qx
ZK616.1	5.29539e-55	-9.43734	0.005	0.315	8.11677e-51	Qx
arrd-10	5.35517e-55	3.75023	0.063	0.003	8.2084e-51	Qx
chdp-1	9.19929e-55	-2.26207	0.249	0.512	1.41007e-50	Qx
Y57G11C.36	1.05402e-54	-2.77276	0.198	0.471	1.6156e-50	Qx
T28D6.6	1.43932e-54	2.01162	0.126	0.017	2.20619e-50	Qx
F49E12.8	1.52001e-54	-10.4486	0.003	0.311	2.32987e-50	Qx
Y51H4A.1	1.74609e-54	-8.54652	0.002	0.309	2.67641e-50	Qx
M03A1.3	3.08276e-54	5.23774	0.046	0.001	4.72526e-50	Qx
daf-5	3.73531e-54	2.70075	0.09	0.008	5.72548e-50	Qx
C50C3.5	4.0286e-54	6.13035	0.044	0	6.17504e-50	Qx
F44E5.1	1.01199e-53	-3.8233	0.211	0.471	1.55117e-49	Qx
tctn-1	1.11841e-53	-7.51474	0.005	0.309	1.7143e-49	Qx
F46H5.7	2.43073e-53	3.30943	0.077	0.005	3.72582e-49	Qx
ift-81	2.76017e-53	-7.27981	0.007	0.31	4.23079e-49	Qx
F58B4.2	5.42677e-53	-9.59046	0.005	0.306	8.31815e-49	Qx
F19B6.1	1.21857e-52	2.35274	0.106	0.012	1.86782e-48	Qx
grl-4	1.26594e-52	3.59236	0.07	0.004	1.94044e-48	Qx
W04B5.8	1.82966e-52	-7.41693	0.003	0.302	2.8045e-48	Qx
Y97E10C.1	5.23093e-52	-5.23832	0.031	0.329	8.01797e-48	Qx
F22G12.3	6.07712e-52	7.05708	0.039	0	9.31501e-48	Qx
T04C12.9	1.03117e-51	-9.91715	0.003	0.298	1.58057e-47	Qx
Y73C8B.1	1.43529e-51	2.69804	0.078	0.006	2.20001e-47	Qx
daf-19	1.90364e-51	-5.2044	0.034	0.33	2.91791e-47	Qx
F25B5.3	2.06328e-51	2.06371	0.131	0.019	3.1626e-47	Qx
T19D12.6	2.09358e-50	-6.10892	0.012	0.303	3.20904e-46	Qx
F53B1.8	3.58732e-50	4.12527	0.051	0.002	5.49865e-46	Qx
mam-8	3.75754e-50	-6.9169	0.007	0.296	5.75955e-46	Qx
dpy-6	5.11671e-50	5.42101	0.044	0.001	7.84289e-46	Qx
osm-5	9.45891e-50	-7.18633	0.003	0.29	1.44986e-45	Qx
Y57G11C.42	9.77439e-50	5.23198	0.043	0.001	1.49822e-45	Qx
T13G4.4	3.40951e-49	2.47592	0.085	0.008	5.2261e-45	Qx
nfm-1	6.68463e-49	3.09234	0.058	0.003	1.02462e-44	Qx
dnj-11	3.06459e-48	2.11346	0.104	0.013	4.6974e-44	Qx
col-168	3.42523e-48	3.74359	0.063	0.004	5.25019e-44	Qx
che-13	4.27549e-48	-7.03416	0.007	0.286	6.55347e-44	Qx
T02E9.5	4.50894e-48	-8.10718	0.003	0.282	6.91131e-44	Qx
gcy-34	5.30322e-48	-6.45262	0.012	0.292	8.12878e-44	Qx
F40A3.3	6.37968e-48	2.19967	0.102	0.013	9.77878e-44	Qx
che-10	9.76663e-48	-3.66392	0.082	0.359	1.49703e-43	Qx
D1022.4	1.24761e-47	2.00218	0.118	0.017	1.91234e-43	Qx
VF13D12L.3	1.25049e-47	2.59318	0.083	0.008	1.91675e-43	Qx
F39F10.4	1.75113e-47	5.2599	0.041	0.001	2.68413e-43	Qx
vab-15	2.58419e-47	5.79866	0.039	0	3.96104e-43	Qx
ric-19	3.16419e-47	-7.19458	0.007	0.282	4.85006e-43	Qx
F01E11.3	3.62626e-47	-6.51124	0.012	0.287	5.55832e-43	Qx
F42A10.5	6.99267e-47	2.86466	0.068	0.005	1.07184e-42	Qx
hsp-70	2.92979e-46	-2.52356	0.186	0.468	4.49078e-42	Qx
C14F11.7	4.44842e-46	2.34376	0.092	0.01	6.81854e-42	Qx
C46H3.2	5.03394e-46	2.91863	0.068	0.005	7.71602e-42	Qx
T01D3.1	5.0886e-46	-11.2387	0.002	0.27	7.7998e-42	Qx
col-10	5.62844e-46	2.52444	0.09	0.01	8.62727e-42	Qx
ccep-290	6.21588e-46	-8.27336	0.003	0.272	9.52769e-42	Qx
acdh-3	7.82812e-46	2.01038	0.109	0.015	1.19989e-41	Qx
bkip-1	1.02996e-45	-9.02496	0.002	0.269	1.57873e-41	Qx
T02G5.3	1.2898e-45	-6.83104	0.01	0.278	1.97701e-41	Qx
col-150	1.40388e-45	5.37939	0.041	0.001	2.15186e-41	Qx
cla-1	2.45247e-45	-7.67602	0.005	0.271	3.75915e-41	Qx
arl-13	2.72677e-45	-7.37389	0.005	0.271	4.17959e-41	Qx
R09E12.9	2.84449e-45	3.10023	0.129	0.022	4.36003e-41	Qx
twk-5	3.25461e-45	3.26267	0.061	0.004	4.98867e-41	Qx
arcp-1	3.59566e-45	-10.5497	0.002	0.266	5.51143e-41	Qx
bbs-4	3.77683e-45	-6.88837	0.005	0.271	5.78912e-41	Qx
Y51A2D.21	1.30608e-44	3.77452	0.051	0.002	2.00196e-40	Qx
deb-1	1.70326e-44	2.55377	0.083	0.009	2.61076e-40	Qx
cab-1	3.58583e-44	-5.81143	0.022	0.285	5.49636e-40	Qx
nphp-4	3.80143e-44	-7.29411	0.005	0.265	5.82684e-40	Qx
dyf-18	5.60489e-44	-7.96651	0.005	0.264	8.59118e-40	Qx
R08C7.8	7.96619e-44	4.22058	0.046	0.002	1.22106e-39	Qx
mks-6	8.16978e-44	-7.00446	0.005	0.264	1.25226e-39	Qx
aak-1	1.03644e-43	2.56309	0.085	0.009	1.58865e-39	Qx
Y39E4B.5	1.05118e-43	2.22622	0.089	0.01	1.61124e-39	Qx
osm-6	1.22342e-43	-7.504	0.005	0.263	1.87526e-39	Qx
igdb-2	1.29151e-43	2.22639	0.09	0.011	1.97962e-39	Qx
mec-12	1.61438e-43	-7.53659	0.007	0.264	2.47452e-39	Qx
T10B5.4	1.72148e-43	-6.70186	0.01	0.268	2.63869e-39	Qx
col-125	3.24344e-43	3.37597	0.075	0.007	4.97155e-39	Qx
mks-3	5.38211e-43	-8.17006	0.003	0.257	8.24969e-39	Qx
Y2H9A.4	7.2342e-43	2.47409	0.075	0.007	1.10886e-38	Qx
twk-1	1.90468e-42	3.26444	0.061	0.004	2.9195e-38	Qx
chl-1	1.03074e-41	2.40972	0.072	0.007	1.57992e-37	Qx
C06E2.1	1.08917e-41	2.72579	0.065	0.005	1.66949e-37	Qx
K10B4.3	1.16717e-41	2.17422	0.082	0.009	1.78903e-37	Qx
F38B6.6	1.26411e-41	-7.03691	0.005	0.253	1.93762e-37	Qx
Y57A10A.26	1.45538e-41	4.81529	0.039	0.001	2.23081e-37	Qx
mec-7	2.08577e-41	-6.93616	0.01	0.259	3.19707e-37	Qx
rig-5	2.27997e-41	2.85309	0.068	0.006	3.49473e-37	Qx
WBGene00014701	2.3176e-41	2.27573	0.085	0.01	3.55241e-37	Qx
ric-4	1.0976e-40	-8.612	0.003	0.246	1.6824e-36	Qx
gnrr-2	1.25188e-40	-9.49288	0.002	0.244	1.91889e-36	Qx
nhr-202	1.83021e-40	6.7516	0.031	0	2.80534e-36	Qx
cdr-7	5.19534e-40	3.55408	0.051	0.003	7.96341e-36	Qx
lin-41	5.41245e-40	2.0139	0.09	0.012	8.2962e-36	Qx
dhs-8	6.60363e-40	4.36426	0.056	0.004	1.0122e-35	Qx
F43C9.2	1.49302e-39	3.00793	0.065	0.006	2.28851e-35	Qx
unc-69	1.93076e-39	-2.06285	0.252	0.454	2.95947e-35	Qx
ptb-1	4.22771e-39	-11.3944	0	0.234	6.48023e-35	Qx
guk-1	4.73266e-39	-3.98263	0.126	0.356	7.25422e-35	Qx
xbx-4	4.94344e-39	-7.64172	0.003	0.238	7.57731e-35	Qx
W01C8.5	5.49137e-39	4.10686	0.041	0.001	8.41718e-35	Qx
mks-1	6.33775e-39	-7.61933	0.005	0.239	9.7145e-35	Qx
ZK402.5	6.5056e-39	4.76765	0.036	0.001	9.97178e-35	Qx
Y55D5A.1	6.89363e-39	-9.00253	0.002	0.235	1.05666e-34	Qx
dma-1	8.11612e-39	-6.60705	0.01	0.245	1.24404e-34	Qx
flp-14	9.62969e-39	-10.413	0.003	0.236	1.47604e-34	Qx
aqp-12	4.20545e-38	-8.00978	0.003	0.233	6.44611e-34	Qx
K10B3.1	5.60297e-38	2.6636	0.058	0.005	8.58824e-34	Qx
acs-12	6.48252e-38	2.95142	0.051	0.003	9.9364e-34	Qx
bbs-5	1.13203e-37	-7.46423	0.005	0.233	1.73518e-33	Qx
egl-21	1.49115e-37	-6.88199	0.01	0.239	2.28564e-33	Qx
Y102A11A.9	2.88903e-37	-10.7588	0	0.224	4.4283e-33	Qx
C46C11.3	4.44392e-37	-7.53642	0.003	0.228	6.81164e-33	Qx
wts-1	4.56103e-37	2.12625	0.08	0.01	6.99115e-33	Qx
T25G12.11	5.66047e-37	3.08304	0.053	0.004	8.67637e-33	Qx
nsy-4	5.8743e-37	3.01243	0.051	0.003	9.00413e-33	Qx
D2030.12	1.10383e-36	2.4811	0.065	0.006	1.69195e-32	Qx
gasr-8	1.21317e-36	-5.26176	0.019	0.245	1.85954e-32	Qx
ZC190.4	1.23253e-36	3.68157	0.044	0.002	1.88922e-32	Qx
H38K22.9	1.76484e-36	-7.20708	0.003	0.225	2.70515e-32	Qx
F46C5.2	3.11117e-36	-8.62133	0.002	0.221	4.7688e-32	Qx
sri-48	3.11241e-36	-9.39807	0.002	0.221	4.77071e-32	Qx
mig-13	5.35916e-36	-6.49938	0.007	0.227	8.21452e-32	Qx
cmk-1	6.17649e-36	-6.71718	0.003	0.223	9.46733e-32	Qx
C14B9.2	6.30498e-36	2.61016	0.06	0.005	9.66427e-32	Qx
cysl-3	1.52152e-35	4.0869	0.039	0.002	2.33218e-31	Qx
hir-1	1.53205e-35	3.91598	0.039	0.002	2.34832e-31	Qx
calf-1	2.11262e-35	-5.32977	0.014	0.232	3.23822e-31	Qx
Y17D7B.10	2.15012e-35	-10.4131	0.002	0.217	3.29571e-31	Qx
ifta-1	3.07174e-35	-8.58505	0.002	0.216	4.70837e-31	Qx
WBGene00077594	4.54807e-35	3.96598	0.041	0.002	6.97128e-31	Qx
cng-1	4.75065e-35	-7.57598	0.003	0.217	7.2818e-31	Qx
gcy-33	4.96173e-35	-12.418	0	0.213	7.60534e-31	Qx
C37A5.3	8.12639e-35	3.90904	0.037	0.001	1.24561e-30	Qx
F21A3.3	1.09268e-34	3.56204	0.043	0.002	1.67486e-30	Qx
WBGene00018199	1.5037e-34	-4.94121	0.02	0.237	2.30487e-30	Qx
flp-5	2.7199e-34	-9.17244	0.017	0.231	4.16906e-30	Qx
nhr-104	2.8786e-34	2.93623	0.049	0.004	4.41232e-30	Qx
gcy-25	5.57865e-34	-6.65876	0.005	0.214	8.55095e-30	Qx
ssq-1	7.04389e-34	-7.42941	0.007	0.216	1.07969e-29	Qx
nep-1	8.80529e-34	5.12768	0.029	0	1.34967e-29	Qx
casy-1	9.14994e-34	-8.68562	0.002	0.208	1.4025e-29	Qx
pat-2	1.07211e-33	-6.7406	0.003	0.21	1.64334e-29	Qx
ZC449.5	1.99308e-33	-7.09028	0.005	0.211	3.05499e-29	Qx
ceh-44	2.24984e-33	-2.4985	0.152	0.355	3.44855e-29	Qx
BE0003N10.3	2.47769e-33	2.87317	0.048	0.003	3.79781e-29	Qx
tat-3	3.16598e-33	2.49736	0.06	0.006	4.85281e-29	Qx
C43H6.6	3.47286e-33	-7.01206	0.002	0.206	5.32319e-29	Qx
ZK287.1	5.64172e-33	-8.38655	0.002	0.204	8.64763e-29	Qx
ham-1	6.48721e-33	-3.16882	0.141	0.347	9.9436e-29	Qx
ZK1010.8	8.81409e-33	2.03268	0.083	0.013	1.35102e-28	Qx
ric-3	9.59116e-33	-6.96162	0.003	0.205	1.47013e-28	Qx
sams-3	1.03444e-32	2.28718	0.068	0.008	1.58558e-28	Qx
max-1	1.43799e-32	-5.41978	0.009	0.212	2.20415e-28	Qx
bbs-8	1.43892e-32	-7.79704	0.003	0.204	2.20558e-28	Qx
ift-74	1.75614e-32	-6.83991	0.003	0.204	2.6918e-28	Qx
mspn-1	2.2718e-32	4.47485	0.031	0.001	3.48221e-28	Qx
hum-5	2.63485e-32	-4.45495	0.029	0.235	4.0387e-28	Qx
sur-5	2.89707e-32	2.48395	0.058	0.006	4.44063e-28	Qx
rhgf-2	5.08255e-32	-5.30239	0.017	0.219	7.79054e-28	Qx
wdr-60	5.62605e-32	-6.50837	0.007	0.206	8.62362e-28	Qx
che-3	6.93537e-32	-7.73127	0.002	0.198	1.06305e-27	Qx
K02G10.5	9.62152e-32	2.63555	0.049	0.004	1.47479e-27	Qx
daf-10	1.03524e-31	-8.48038	0.002	0.197	1.58682e-27	Qx
ZK1240.3	1.34632e-31	3.35167	0.043	0.003	2.06363e-27	Qx
T01D1.3	2.53603e-31	4.9253	0.026	0	3.88723e-27	Qx
best-13	4.56172e-31	3.41881	0.037	0.002	6.9922e-27	Qx
C01H6.8	4.71164e-31	2.59357	0.055	0.005	7.222e-27	Qx
lfi-1	4.87717e-31	-5.64274	0.012	0.207	7.47572e-27	Qx
kap-1	9.93499e-31	-8.17489	0.002	0.192	1.52284e-26	Qx
C33A12.4	1.33697e-30	-7.9846	0.005	0.196	2.04931e-26	Qx
F09F7.6	1.78028e-30	2.4623	0.058	0.006	2.72881e-26	Qx
ZK813.5	2.61271e-30	-6.07679	0.009	0.199	4.00477e-26	Qx
K09G1.1	2.96171e-30	-5.13585	0.019	0.213	4.5397e-26	Qx
ZK470.14	3.77125e-30	-7.29806	0.003	0.191	5.78056e-26	Qx
pid-2	4.04514e-30	2.51785	0.053	0.005	6.20039e-26	Qx
rab-19	5.06362e-30	-3.61941	0.06	0.258	7.76151e-26	Qx
acly-2	5.66059e-30	3.68931	0.032	0.001	8.67655e-26	Qx
Y54E10BL.3	6.24453e-30	-5.71982	0.01	0.199	9.57162e-26	Qx
T07A9.14	1.48709e-29	2.46758	0.049	0.005	2.27941e-25	Qx
dyf-7	1.70795e-29	-8.1699	0.003	0.187	2.61794e-25	Qx
Y47G6A.21	1.83885e-29	2.1431	0.063	0.008	2.81858e-25	Qx
phf-32	2.59892e-29	4.69674	0.026	0	3.98363e-25	Qx
F59E11.7	3.99705e-29	2.1369	0.061	0.008	6.12668e-25	Qx
C25E10.12	4.04221e-29	3.53622	0.036	0.002	6.19589e-25	Qx
H01M10.1	5.09939e-29	2.99827	0.044	0.004	7.81634e-25	Qx
WBGene00303363	6.33437e-29	3.24133	0.037	0.002	9.70932e-25	Qx
upb-1	1.23314e-28	4.29414	0.029	0.001	1.89016e-24	Qx
bbs-2	1.68798e-28	-8.0166	0.003	0.182	2.58734e-24	Qx
C03A3.1	1.93013e-28	-7.42439	0.003	0.182	2.95851e-24	Qx
C06G1.1	2.1646e-28	2.63329	0.046	0.004	3.31789e-24	Qx
hlh-14	3.04906e-28	-11.0636	0.002	0.178	4.67361e-24	Qx
rad-54.L	3.19764e-28	2.35949	0.053	0.006	4.90134e-24	Qx
F44F1.4	4.93694e-28	3.86843	0.027	0.001	7.56733e-24	Qx
C44H9.5	6.11544e-28	2.52384	0.048	0.005	9.37374e-24	Qx
amx-2	6.204e-28	3.84197	0.031	0.001	9.5095e-24	Qx
akt-2	6.26544e-28	3.24131	0.037	0.002	9.60367e-24	Qx
B0563.6	1.57606e-27	4.46578	0.026	0.001	2.41578e-23	Qx
nbs-1	1.75841e-27	3.71267	0.032	0.002	2.6953e-23	Qx
set-31	3.30099e-27	3.50809	0.029	0.001	5.05976e-23	Qx
slc-25A21	3.32428e-27	3.53838	0.029	0.001	5.09546e-23	Qx
F58H1.7	3.62832e-27	-10.621	0	0.169	5.56149e-23	Qx
F31A3.3	6.03229e-27	9.32631	0.019	0	9.24629e-23	Qx
F23B12.4	7.75499e-27	-4.97417	0.015	0.189	1.18868e-22	Qx
sax-3	9.96686e-27	-2.55695	0.123	0.303	1.52772e-22	Qx
tmem-17	1.27596e-26	-6.79426	0.003	0.171	1.95579e-22	Qx
glb-24	1.31253e-26	-8.55454	0.002	0.169	2.01185e-22	Qx
F59B10.2	2.24069e-26	-6.49091	0.003	0.17	3.43453e-22	Qx
C55C3.1	2.35566e-26	2.25574	0.049	0.005	3.61075e-22	Qx
abhd-14	2.49508e-26	3.08664	0.032	0.002	3.82445e-22	Qx
T10G3.3	4.09353e-26	3.00623	0.037	0.003	6.27456e-22	Qx
fkb-4	5.37005e-26	2.12641	0.053	0.006	8.23122e-22	Qx
gpa-15	8.22736e-26	2.66831	0.043	0.004	1.26109e-21	Qx
F33A8.7	8.46593e-26	-8.2302	0.003	0.167	1.29766e-21	Qx
flp-21	9.36645e-26	-8.08565	0.007	0.171	1.43569e-21	Qx
mrt-1	1.66085e-25	3.62527	0.031	0.002	2.54575e-21	Qx
F53E10.5	1.68896e-25	3.3707	0.031	0.002	2.58884e-21	Qx
rnp-8	1.83677e-25	2.33266	0.048	0.005	2.81541e-21	Qx
alh-10	2.03874e-25	2.66877	0.039	0.003	3.12498e-21	Qx
nas-30	2.13139e-25	2.43744	0.044	0.004	3.267e-21	Qx
glit-1	4.21475e-25	2.41225	0.043	0.004	6.46036e-21	Qx
F21D12.3	6.44745e-25	-9.93271	0	0.156	9.88265e-21	Qx
sup-35	6.65824e-25	2.03196	0.055	0.007	1.02057e-20	Qx
unc-24	7.81183e-25	-9.96483	0	0.156	1.1974e-20	Qx
vab-1	7.85501e-25	-3.24797	0.051	0.223	1.20402e-20	Qx
zig-1	8.32771e-25	-9.88032	0	0.156	1.27647e-20	Qx
gpx-6	8.96388e-25	2.49558	0.044	0.005	1.37398e-20	Qx
WBGene00271716	1.30098e-24	-5.3207	0.01	0.17	1.99415e-20	Qx
eat-20	1.46147e-24	-5.9206	0.01	0.169	2.24015e-20	Qx
pde-1	2.48034e-24	-9.61846	0.002	0.156	3.80187e-20	Qx
E04F6.10	2.62469e-24	-10.4147	0	0.153	4.02313e-20	Qx
tmem-107	3.39247e-24	-6.03867	0.007	0.162	5.19998e-20	Qx
mnm-2	4.08951e-24	-6.09247	0.005	0.16	6.26841e-20	Qx
WBGene00023302	5.56863e-24	-7.33269	0.005	0.159	8.5356e-20	Qx
ncs-2	6.8168e-24	-2.38091	0.158	0.316	1.04488e-19	Qx
T27C4.1	7.63832e-24	-6.36697	0.005	0.158	1.1708e-19	Qx
F39E9.6	9.94257e-24	-9.81994	0	0.149	1.524e-19	Qx
mec-8	1.29076e-23	-3.8593	0.027	0.188	1.97848e-19	Qx
pag-3	1.78669e-23	-6.893	0.003	0.153	2.73864e-19	Qx
F15G9.1	1.94058e-23	-4.10715	0.029	0.188	2.97452e-19	Qx
vha-5	2.10723e-23	2.85849	0.031	0.002	3.22997e-19	Qx
T01D3.3	2.79097e-23	-4.65092	0.026	0.183	4.278e-19	Qx
tag-275	2.84152e-23	-3.8957	0.031	0.19	4.35548e-19	Qx
sem-4	4.4807e-23	-5.80887	0.007	0.156	6.86801e-19	Qx
rtel-1	5.38714e-23	2.17527	0.044	0.005	8.25741e-19	Qx
T08A9.13	1.02097e-22	3.37058	0.027	0.001	1.56494e-18	Qx
cank-26	1.0303e-22	-4.21572	0.026	0.18	1.57924e-18	Qx
ZK994.6	1.10143e-22	2.06377	0.049	0.006	1.68827e-18	Qx
irx-1	1.62311e-22	3.15608	0.032	0.002	2.48791e-18	Qx
talp-3	3.4954e-22	-6.96103	0.002	0.143	5.35774e-18	Qx
nlp-43	4.01995e-22	-11.7672	0	0.14	6.16178e-18	Qx
Y45G5AM.6	5.48469e-22	-10.1274	0	0.139	8.40693e-18	Qx
WBGene00014307	5.73815e-22	-2.44236	0.392	0.462	8.79544e-18	Qx
F53G12.4	7.56223e-22	-4.76436	0.015	0.161	1.15914e-17	Qx
C44B11.6	9.33918e-22	-3.17441	0.048	0.203	1.43151e-17	Qx
mapk-15	1.01669e-21	-6.91146	0.003	0.143	1.55838e-17	Qx
C29A12.1	1.10375e-21	2.76885	0.032	0.003	1.69183e-17	Qx
rab-28	1.12772e-21	-7.73573	0.002	0.14	1.72857e-17	Qx
zig-7	1.14014e-21	3.40848	0.027	0.002	1.74761e-17	Qx
vab-8	1.23065e-21	-6.10487	0.01	0.153	1.88634e-17	Qx
lag-1	2.35566e-21	2.04341	0.046	0.006	3.61075e-17	Qx
cdkl-1	3.09922e-21	-10.0072	0	0.135	4.75049e-17	Qx
dmd-6	3.15031e-21	-3.06046	0.063	0.218	4.8288e-17	Qx
C03C10.5	3.80313e-21	-6.89848	0.005	0.142	5.82943e-17	Qx
dyf-19	3.90064e-21	-7.71079	0.002	0.137	5.97891e-17	Qx
C29F9.6	5.24949e-21	2.07511	0.043	0.005	8.04642e-17	Qx
Y43E12A.2	6.18694e-21	2.04648	0.044	0.006	9.48334e-17	Qx
B0361.11	6.52257e-21	2.28378	0.032	0.003	9.99779e-17	Qx
R09F10.5	7.09787e-21	-6.34439	0.005	0.14	1.08796e-16	Qx
osm-12	7.61673e-21	-5.84098	0.003	0.138	1.16749e-16	Qx
tbc-18	8.19691e-21	-5.10792	0.012	0.15	1.25642e-16	Qx
F55A11.11	8.5704e-21	3.49184	0.026	0.001	1.31367e-16	Qx
snf-12	8.72875e-21	3.26983	0.026	0.001	1.33794e-16	Qx
unc-86.1	0	-5.77753	0.078	0.869	0	Qx.a
lin-32.1	0	3.32511	0.969	0.264	0	Qx.a
lipl-7	0	4.38695	0.745	0.071	0	Qx.a
tbx-2	0	3.84853	0.848	0.186	0	Qx.a
ham-1.1	0	3.01423	0.889	0.26	0	Qx.a
F07C6.4	0	3.41801	0.875	0.265	0	Qx.a
Y54H5A.2	0	3.1527	0.86	0.276	0	Qx.a
C43D7.8	0	4.50358	0.566	0.051	0	Qx.a
lgc-27	0	5.22716	0.509	0.02	0	Qx.a
Y71F9AL.6	0	3.81518	0.528	0.057	0	Qx.a
srd-30	0	4.88693	0.42	0.029	0	Qx.a
srd-29	5.58557e-261	4.69406	0.35	0.028	8.56155e-257	Qx.a
smp-1	2.88022e-252	2.5622	0.702	0.184	4.4148e-248	Qx.a
pkd-2	2.44522e-242	2.61107	0.846	0.378	3.74803e-238	Qx.a
WBGene00023302.1	3.81098e-225	2.87167	0.528	0.098	5.84147e-221	Qx.a
lgc-52	1.10872e-196	4.81826	0.245	0.016	1.69944e-192	Qx.a
exc-9	3.05293e-176	3.54162	0.332	0.046	4.67953e-172	Qx.a
cutl-16	4.22205e-176	4.28456	0.214	0.013	6.47156e-172	Qx.a
ZK131.11	5.06925e-173	2.46858	0.574	0.165	7.77015e-169	Qx.a
rgl-1	1.13622e-170	3.05452	0.367	0.058	1.74159e-166	Qx.a
ssq-1.1	7.92914e-164	2.37505	0.554	0.153	1.21538e-159	Qx.a
cank-26.1	1.91934e-153	2.28435	0.497	0.125	2.94196e-149	Qx.a
C04A11.2	6.84845e-147	2.083	0.567	0.174	1.04973e-142	Qx.a
hbl-1	6.02416e-135	2.25749	0.508	0.154	9.23383e-131	Qx.a
cyk-1	1.85425e-133	2.07984	0.547	0.177	2.8422e-129	Qx.a
cki-1	4.92958e-130	2.1215	0.505	0.148	7.55607e-126	Qx.a
F58D2.2	9.63509e-125	4.01565	0.17	0.013	1.47687e-120	Qx.a
eat-20.1	9.59429e-123	2.42148	0.437	0.121	1.47061e-118	Qx.a
cutl-3	4.71907e-109	6.19696	0.096	0.002	7.23339e-105	Qx.a
T01B10.5	1.33902e-106	3.68994	0.197	0.025	2.05245e-102	Qx.a
rad-51.1	1.05593e-104	2.30986	0.406	0.118	1.61853e-100	Qx.a
daf-36	1.32888e-100	5.10777	0.1	0.003	2.03691e-96	Qx.a
vab-8.1	3.26825e-97	2.70909	0.376	0.111	5.00958e-93	Qx.a
ric-7	2.12346e-94	2.37909	0.305	0.071	3.25484e-90	Qx.a
C03D6.9	5.63556e-91	3.62984	0.127	0.01	8.63819e-87	Qx.a
M01H9.4.1	6.01401e-85	-5.80876	0.02	0.387	9.21827e-81	Qx.a
gcy-37.1	1.45972e-84	-8.38697	0.008	0.372	2.23745e-80	Qx.a
R08E5.4	7.04239e-83	5.51064	0.077	0.002	1.07946e-78	Qx.a
F49H12.4.1	5.18465e-80	-8.55051	0.005	0.355	7.94703e-76	Qx.a
Y44A6D.2.1	2.87516e-79	-8.18886	0.011	0.358	4.40704e-75	Qx.a
Y39H10A.1	3.8079e-79	4.62199	0.09	0.004	5.83674e-75	Qx.a
sbt-1.1	1.00187e-76	-5.62777	0.024	0.365	1.53567e-72	Qx.a
F37A8.5	3.90086e-75	2.43798	0.253	0.062	5.97923e-71	Qx.a
mksr-1.1	1.48147e-74	-6.46971	0.007	0.339	2.2708e-70	Qx.a
ceph-41.1	7.63521e-74	-7.29467	0.005	0.334	1.17032e-69	Qx.a
jmjd-3.2	1.32667e-73	6.64655	0.062	0.001	2.03351e-69	Qx.a
gcy-32.1	5.49622e-72	-6.42831	0.027	0.35	8.42461e-68	Qx.a
guk-1.1	1.33519e-71	-4.52275	0.044	0.372	2.04658e-67	Qx.a
mks-2.1	7.10432e-71	-4.30725	0.069	0.389	1.08895e-66	Qx.a
mksr-2.1	4.6077e-70	-4.11549	0.05	0.371	7.06269e-66	Qx.a
dyf-6.1	4.86927e-70	-4.01869	0.115	0.423	7.46362e-66	Qx.a
F49E12.8.1	5.94047e-69	-7.90943	0.007	0.319	9.10556e-65	Qx.a
R07E3.7	6.89026e-69	2.1528	0.272	0.075	1.05614e-64	Qx.a
ZK616.1.1	1.01679e-68	-7.57487	0.011	0.322	1.55853e-64	Qx.a
gcy-35.1	2.40681e-67	-3.2	0.152	0.448	3.68916e-63	Qx.a
T04C12.9.1	3.2811e-67	-9.62093	0.001	0.306	5.02928e-63	Qx.a
WBGene00014307.1	1.03901e-66	-2.93663	0.189	0.489	1.5926e-62	Qx.a
ift-81.1	3.3176e-66	-5.59302	0.012	0.317	5.08522e-62	Qx.a
F58B4.2.1	9.06389e-65	-7.95428	0.015	0.313	1.38931e-60	Qx.a
gcy-34.1	1.2029e-64	-8.64535	0.004	0.3	1.8438e-60	Qx.a
Y51H4A.1.1	5.77508e-64	-4.92049	0.016	0.315	8.85204e-60	Qx.a
tmem-218.1	1.99691e-63	-4.33029	0.028	0.329	3.06086e-59	Qx.a
K07C11.10.1	2.71347e-62	-3.97557	0.046	0.342	4.1592e-58	Qx.a
Y57G11C.36.1	2.73897e-62	-2.16573	0.174	0.481	4.19829e-58	Qx.a
H01G02.3	1.47232e-60	3.47027	0.115	0.014	2.25677e-56	Qx.a
ipmk-1	2.38268e-60	2.88349	0.136	0.021	3.65216e-56	Qx.a
WBGene00017202	2.58024e-60	4.89578	0.063	0.002	3.95498e-56	Qx.a
hsp-70.1	4.79292e-59	-2.42573	0.181	0.476	7.34659e-55	Qx.a
ifta-2.1	7.0918e-59	-3.80805	0.049	0.334	1.08703e-54	Qx.a
T01D3.1.1	3.03802e-58	-8.05656	0.004	0.277	4.65668e-54	Qx.a
F01E11.3.1	8.47326e-58	-4.86726	0.018	0.294	1.29878e-53	Qx.a
cyd-1	1.04715e-57	-5.01793	0.015	0.29	1.60508e-53	Qx.a
C05E11.6	1.15884e-57	2.80914	0.142	0.024	1.77628e-53	Qx.a
mec-17	1.40054e-57	2.2682	0.275	0.089	2.14674e-53	Qx.a
dyf-18.1	7.91e-57	-7.36212	0.004	0.271	1.21244e-52	Qx.a
arcp-1.1	1.11989e-56	-8.07242	0.005	0.272	1.71657e-52	Qx.a
T02G5.3.1	8.79836e-55	-4.72722	0.019	0.284	1.34861e-50	Qx.a
mec-7.1	6.13851e-54	-7.17955	0.008	0.265	9.4091e-50	Qx.a
magi-1	7.97891e-54	2.09466	0.229	0.066	1.22301e-49	Qx.a
F30F8.5.1	1.07825e-53	-2.35043	0.108	0.392	1.65274e-49	Qx.a
F38B6.6.1	1.44009e-53	-6.57327	0.004	0.259	2.20738e-49	Qx.a
F41D9.2	2.69306e-53	2.51122	0.148	0.029	4.12793e-49	Qx.a
F32H5.3	1.65547e-52	-5.29244	0.027	0.284	2.5375e-48	Qx.a
daf-25.1	6.32657e-52	-2.68909	0.197	0.439	9.69737e-48	Qx.a
mks-1.1	2.86545e-51	-8.35268	0.001	0.246	4.39216e-47	Qx.a
ric-4.1	7.07162e-51	-6.3581	0.007	0.252	1.08394e-46	Qx.a
Y55D5A.1.1	1.63993e-50	-11.2455	0	0.241	2.51369e-46	Qx.a
che-13.1	1.66013e-50	-3.79398	0.035	0.289	2.54464e-46	Qx.a
T10B5.4.1	1.89435e-50	-4.48319	0.023	0.273	2.90365e-46	Qx.a
ptb-1.1	3.51313e-50	-11.7692	0	0.24	5.38493e-46	Qx.a
flp-14.1	5.72069e-50	-10.6128	0.003	0.242	8.76867e-46	Qx.a
egl-21.1	2.45679e-49	-6.77667	0.007	0.245	3.76577e-45	Qx.a
adm-2	3.6342e-49	2.12396	0.185	0.047	5.57051e-45	Qx.a
Y102A11A.9.1	8.34665e-48	-11.1336	0	0.23	1.27937e-43	Qx.a
cla-1.1	1.2872e-47	-3.86913	0.032	0.274	1.97301e-43	Qx.a
hphd-1	1.55851e-47	-4.23294	0.035	0.277	2.38889e-43	Qx.a
mks-5.1	2.64604e-47	-2.88019	0.07	0.323	4.05584e-43	Qx.a
aqp-12.1	7.94518e-47	-5.27866	0.008	0.238	1.21784e-42	Qx.a
C46C11.3.1	1.09297e-46	-6.4542	0.005	0.233	1.6753e-42	Qx.a
C06B8.7	1.46476e-46	2.97665	0.088	0.011	2.24518e-42	Qx.a
dylt-2.1	8.82495e-46	-2.75284	0.098	0.342	1.35269e-41	Qx.a
arl-3.1	1.08363e-45	-2.5093	0.193	0.413	1.66099e-41	Qx.a
sri-48.1	1.56181e-45	-7.2852	0.004	0.227	2.39394e-41	Qx.a
Y17D7B.10.1	1.75205e-45	-9.18942	0.001	0.222	2.68555e-41	Qx.a
ltd-1	3.54651e-45	2.75698	0.121	0.023	5.43609e-41	Qx.a
gcy-25.1	1.65246e-44	-8.42883	0.003	0.22	2.53289e-40	Qx.a
cng-1.1	4.30318e-44	-6.35589	0.005	0.223	6.59591e-40	Qx.a
gcy-33.1	1.94069e-43	-8.74343	0.004	0.218	2.97468e-39	Qx.a
ZC449.5.1	4.06156e-43	-6.64431	0.004	0.217	6.22555e-39	Qx.a
ift-74.1	7.37854e-43	-10.9733	0	0.209	1.13098e-38	Qx.a
C43H6.6.1	2.71192e-42	-7.14893	0.003	0.211	4.15683e-38	Qx.a
max-1.1	4.48696e-42	-5.22713	0.007	0.217	6.87762e-38	Qx.a
bkip-1.1	5.78237e-42	-2.95941	0.043	0.27	8.86322e-38	Qx.a
C27A2.8.1	1.09746e-41	-2.56754	0.34	0.5	1.68219e-37	Qx.a
cab-1.1	1.23396e-41	-3.35388	0.063	0.286	1.89141e-37	Qx.a
che-3.1	1.86587e-41	-10.8715	0	0.203	2.86001e-37	Qx.a
F58D2.5	2.02043e-41	2.61452	0.093	0.014	3.09692e-37	Qx.a
K09G1.1.1	3.12333e-41	-5.36854	0.011	0.219	4.78744e-37	Qx.a
casy-1.1	3.52978e-41	-5.48463	0.007	0.213	5.41045e-37	Qx.a
rig-4	6.15564e-41	2.70155	0.123	0.026	9.43536e-37	Qx.a
ric-19.1	1.97419e-40	-2.70227	0.058	0.282	3.02604e-36	Qx.a
lfi-1.1	2.15458e-40	-5.33415	0.009	0.213	3.30255e-36	Qx.a
bbs-5.1	2.65587e-40	-3.62715	0.024	0.237	4.07091e-36	Qx.a
phy-2	3.75005e-40	2.873	0.094	0.015	5.74808e-36	Qx.a
C33A12.4.1	5.62483e-40	-7.87247	0.003	0.201	8.62175e-36	Qx.a
bbs-4.1	7.51659e-40	-3.09349	0.054	0.271	1.15214e-35	Qx.a
ZK470.14.1	7.74727e-40	-10.8741	0	0.196	1.1875e-35	Qx.a
inx-3	8.22628e-40	2.04711	0.144	0.035	1.26092e-35	Qx.a
C46A5.4	5.59024e-39	3.762	0.062	0.006	8.56872e-35	Qx.a
ZK813.5.1	6.57241e-39	-4.84519	0.007	0.204	1.00742e-34	Qx.a
dyf-7.1	1.82781e-38	-8.25968	0.001	0.192	2.80166e-34	Qx.a
cmk-1.1	1.97116e-38	-3.65928	0.022	0.226	3.02139e-34	Qx.a
osm-5.1	5.67439e-38	-2.59916	0.073	0.289	8.6977e-34	Qx.a
F55C9.11	6.78016e-38	2.80391	0.085	0.013	1.03926e-33	Qx.a
C39B5.2	1.78046e-37	3.5467	0.067	0.008	2.72909e-33	Qx.a
arl-13.1	9.47503e-37	-2.72222	0.062	0.271	1.45233e-32	Qx.a
T01D3.3.1	2.5747e-36	-5.98636	0.005	0.19	3.9465e-32	Qx.a
tbca-1	3.43692e-36	-2.75085	0.061	0.269	5.26811e-32	Qx.a
exc-7	3.97736e-36	2.16181	0.119	0.027	6.0965e-32	Qx.a
myrf-1	6.70883e-36	-6.47975	0.003	0.184	1.02833e-31	Qx.a
bbs-8.1	1.70794e-35	-3.81286	0.019	0.207	2.61794e-31	Qx.a
mig-1	3.94193e-35	-3.2066	0.038	0.235	6.04219e-31	Qx.a
mks-3.1	1.10528e-34	-2.71228	0.059	0.257	1.69417e-30	Qx.a
Y54E10BL.3.1	1.572e-34	-3.97242	0.019	0.203	2.40956e-30	Qx.a
bbs-2.1	1.78284e-34	-4.997	0.008	0.186	2.73274e-30	Qx.a
R10E9.3	8.72074e-34	3.03458	0.07	0.01	1.33671e-29	Qx.a
ssq-2	1.73566e-33	4.25414	0.049	0.004	2.66042e-29	Qx.a
ifta-1.1	1.78675e-33	-3.12421	0.031	0.218	2.73872e-29	Qx.a
flp-21.1	2.60095e-33	-7.30317	0.005	0.176	3.98674e-29	Qx.a
egg-3	4.94123e-33	3.69747	0.057	0.006	7.57392e-29	Qx.a
F53A10.2	1.22372e-32	2.66611	0.096	0.02	1.87572e-28	Qx.a
ugt-66	1.97597e-32	4.23021	0.036	0.002	3.02877e-28	Qx.a
ptp-3	2.66439e-32	-4.72451	0.008	0.176	4.08398e-28	Qx.a
F59B10.2.1	2.93413e-32	-5.01486	0.007	0.174	4.49743e-28	Qx.a
T27C4.1.1	1.05828e-31	-7.23225	0.001	0.162	1.62213e-27	Qx.a
dyf-1	1.15321e-31	-2.24848	0.073	0.267	1.76764e-27	Qx.a
xbx-4.1	2.94419e-31	-2.61925	0.054	0.238	4.51285e-27	Qx.a
F21D12.3.1	3.19155e-31	-6.69412	0.001	0.16	4.892e-27	Qx.a
pag-3.1	3.57403e-31	-10.3239	0	0.157	5.47828e-27	Qx.a
Y47A7.2	3.93035e-31	-3.12823	0.038	0.215	6.02444e-27	Qx.a
pezo-1	1.04805e-30	-2.48124	0.075	0.262	1.60645e-26	Qx.a
pde-1.1	1.07176e-30	-8.1256	0.003	0.159	1.6428e-26	Qx.a
crm-1	1.68414e-30	2.14146	0.115	0.029	2.58145e-26	Qx.a
T25E12.6	2.3934e-30	4.07963	0.036	0.002	3.6686e-26	Qx.a
F47B3.7	3.69203e-30	3.74588	0.05	0.005	5.65915e-26	Qx.a
abts-1	6.73304e-30	-3.3025	0.027	0.195	1.03204e-25	Qx.a
cutl-15	6.88551e-30	2.90335	0.066	0.01	1.05541e-25	Qx.a
rab-19.1	9.9754e-30	-2.1699	0.075	0.261	1.52903e-25	Qx.a
hlh-12	1.11211e-29	5.95058	0.026	0	1.70464e-25	Qx.a
hlh-14.1	1.20436e-29	-5.4713	0.02	0.18	1.84604e-25	Qx.a
F44E5.1.1	1.70999e-29	-2.00815	0.299	0.467	2.62107e-25	Qx.a
mcm-7	1.80547e-29	-2.33396	0.058	0.238	2.76743e-25	Qx.a
F33A8.7.1	2.86246e-29	-5.06381	0.013	0.17	4.38759e-25	Qx.a
F53G12.4.1	3.23512e-29	-4.04866	0.009	0.165	4.95879e-25	Qx.a
Y6B3B.1	4.60457e-29	4.98201	0.03	0.001	7.05789e-25	Qx.a
zag-1	9.67379e-29	-4.76787	0.007	0.158	1.4828e-24	Qx.a
K09F6.13	1.38526e-28	-4.13109	0.022	0.18	2.12333e-24	Qx.a
tbc-18.1	1.45835e-28	-5.24807	0.005	0.154	2.23536e-24	Qx.a
flp-5.1	1.4759e-28	-5.43303	0.065	0.231	2.26226e-24	Qx.a
sem-4.1	2.7824e-28	-4.71094	0.009	0.159	4.26486e-24	Qx.a
Y57G11C.31	3.07139e-28	2.79382	0.069	0.012	4.70782e-24	Qx.a
K07F5.12	4.1208e-28	2.43714	0.071	0.013	6.31636e-24	Qx.a
nlp-43.1	1.02356e-27	-11.5249	0.001	0.143	1.56891e-23	Qx.a
tbc-7	1.32114e-27	-3.0169	0.027	0.185	2.02504e-23	Qx.a
zig-1.1	1.82227e-27	-4.08503	0.011	0.158	2.79317e-23	Qx.a
WBGene00077664	2.43897e-27	2.58055	0.069	0.012	3.73846e-23	Qx.a
col-115	3.60492e-27	3.44785	0.042	0.004	5.52562e-23	Qx.a
tax-6	4.53316e-27	-4.07946	0.013	0.16	6.94842e-23	Qx.a
mex-3.1	4.71656e-27	-3.80733	0.013	0.162	7.22955e-23	Qx.a
Y45G5AM.6.1	6.74529e-27	-5.77078	0.003	0.142	1.03392e-22	Qx.a
rab-28.1	1.11819e-26	-5.60539	0.004	0.143	1.71397e-22	Qx.a
cdh-12	1.3454e-26	-7.29186	0.001	0.138	2.06223e-22	Qx.a
dyf-19.1	1.43194e-26	-6.54031	0.003	0.14	2.19487e-22	Qx.a
E04F6.10.1	1.71337e-26	-4.53416	0.012	0.155	2.62626e-22	Qx.a
dmd-6.1	2.04361e-26	-2.38365	0.058	0.222	3.13245e-22	Qx.a
R09F10.5.1	2.36568e-26	-5.22494	0.005	0.144	3.62611e-22	Qx.a
unc-24.1	4.60397e-26	-3.40918	0.015	0.158	7.05696e-22	Qx.a
grk-1	4.74017e-26	-2.98201	0.022	0.171	7.26573e-22	Qx.a
npr-15	6.49846e-26	3.66988	0.047	0.006	9.96083e-22	Qx.a
oac-46	7.61644e-26	3.48296	0.04	0.004	1.16745e-21	Qx.a
C44B11.6.1	9.59207e-26	-2.44087	0.049	0.206	1.47027e-21	Qx.a
mapk-15.1	1.16384e-25	-4.26287	0.008	0.146	1.78393e-21	Qx.a
eva-1	1.8797e-25	-7.00815	0.001	0.133	2.8812e-21	Qx.a
C03A3.1.1	2.61878e-25	-2.86972	0.032	0.183	4.01407e-21	Qx.a
rab-3	4.96282e-25	-9.92031	0	0.128	7.60701e-21	Qx.a
unc-104	1.561e-24	-6.83876	0.001	0.128	2.39269e-20	Qx.a
ora-1	1.9798e-24	7.10318	0.019	0	3.03464e-20	Qx.a
R02E4.2	1.98982e-24	6.83596	0.019	0	3.04999e-20	Qx.a
ark-1	1.99646e-24	-3.39674	0.018	0.156	3.06017e-20	Qx.a
Y26D4A.5	2.0954e-24	-6.73136	0.001	0.128	3.21184e-20	Qx.a
hot-3	3.23401e-24	-10.0801	0	0.124	4.95709e-20	Qx.a
cdkl-1.1	4.52031e-24	-4.96449	0.008	0.137	6.92873e-20	Qx.a
F09D12.2	4.78827e-24	2.2195	0.084	0.02	7.33946e-20	Qx.a
pgal-1	5.95643e-24	-6.87528	0.003	0.127	9.13002e-20	Qx.a
dyf-3	1.22066e-23	-4.5891	0.008	0.135	1.87102e-19	Qx.a
ddr-2	2.09563e-23	-2.89083	0.022	0.158	3.21218e-19	Qx.a
fkh-5	2.32288e-23	-5.80428	0.003	0.125	3.56051e-19	Qx.a
fmil-1	4.28321e-23	-5.90976	0.003	0.123	6.5653e-19	Qx.a
srd-31	4.72897e-23	3.87393	0.028	0.002	7.24857e-19	Qx.a
atf-4	4.74003e-23	-2.15606	0.057	0.207	7.26552e-19	Qx.a
F46C5.2.1	1.3351e-22	-2.15155	0.07	0.218	2.04645e-18	Qx.a
F18A11.5	1.41252e-22	-2.79835	0.034	0.17	2.16511e-18	Qx.a
ncam-1	1.77995e-22	-5.35043	0.005	0.125	2.72831e-18	Qx.a
Y38H6C.24	5.81735e-22	-4.94071	0.004	0.121	8.91684e-18	Qx.a
unc-36	7.14076e-22	-5.89393	0.003	0.117	1.09454e-17	Qx.a
sri-47	7.68865e-22	-9.90894	0	0.112	1.17852e-17	Qx.a
F39H12.3	8.29811e-22	-9.78165	0	0.112	1.27193e-17	Qx.a
somi-1	9.79186e-22	-3.10044	0.019	0.144	1.5009e-17	Qx.a
F28E10.1	1.01877e-21	-5.69328	0.004	0.118	1.56158e-17	Qx.a
R05D7.3	1.70991e-21	-4.97772	0.005	0.12	2.62095e-17	Qx.a
cutl-6	2.53782e-21	5.43792	0.02	0.001	3.88996e-17	Qx.a
camt-1	2.81613e-21	-3.38121	0.016	0.137	4.31656e-17	Qx.a
Y43B11AR.1	3.01075e-21	-4.77906	0.004	0.117	4.61488e-17	Qx.a
C39D10.5	3.93914e-21	-4.51155	0.008	0.123	6.03792e-17	Qx.a
C05G5.3	4.57978e-21	-4.92017	0.005	0.118	7.01989e-17	Qx.a
flp-4	5.14414e-21	-10.7956	0	0.108	7.88493e-17	Qx.a
mig-39	6.96391e-21	-9.78113	0	0.107	1.06743e-16	Qx.a
ift-139	7.92715e-21	-6.5647	0.001	0.11	1.21507e-16	Qx.a
glb-1	9.9003e-21	-5.32399	0.007	0.118	1.51752e-16	Qx.a
arl-3.2	0	6.10894	0.972	0.044	0	Qx.ap
mks-2.2	0	7.97125	0.927	0.014	0	Qx.ap
dyf-6.2	0	6.48735	0.96	0.051	0	Qx.ap
pdl-1.1	0	5.31362	0.956	0.073	0	Qx.ap
daf-25.2	0	5.37886	0.963	0.087	0	Qx.ap
fmi-1.1	0	4.41368	0.97	0.097	0	Qx.ap
gcy-37.2	0	8.97389	0.875	0.011	0	Qx.ap
mksr-2.2	0	7.23652	0.878	0.016	0	Qx.ap
gcy-35.2	0	4.88151	0.948	0.101	0	Qx.ap
F49H12.4.2	0	9.20766	0.84	0.006	0	Qx.ap
tmem-231.1	0	3.95594	0.973	0.143	0	Qx.ap
gcy-32.2	0	9.2554	0.832	0.008	0	Qx.ap
nphp-1.1	0	5.16906	0.859	0.042	0	Qx.ap
C27A2.8.2	0	5.19358	0.995	0.179	0	Qx.ap
gcy-36.1	0	3.82365	0.994	0.182	0	Qx.ap
sbt-1.2	0	5.79963	0.833	0.028	0	Qx.ap
K07C11.10.2	0	7.47985	0.816	0.011	0	Qx.ap
mksr-1.2	0	8.69687	0.808	0.004	0	Qx.ap
dylt-2.2	0	6.45757	0.816	0.019	0	Qx.ap
ceph-41.2	0	8.81727	0.792	0.006	0	Qx.ap
jbts-14.1	0	3.94206	0.852	0.07	0	Qx.ap
ifta-2.2	0	7.23108	0.792	0.013	0	Qx.ap
tmem-218.2	0	7.66992	0.784	0.008	0	Qx.ap
ift-20.1	0	5.24419	0.8	0.034	0	Qx.ap
F48E3.9.1	0	4.89314	0.806	0.044	0	Qx.ap
ZK616.1.2	0	9.85145	0.765	0.006	0	Qx.ap
mks-5.2	0	6.50691	0.768	0.015	0	Qx.ap
R01H2.8.1	0	5.04481	0.805	0.052	0	Qx.ap
ift-81.2	0	8.41016	0.754	0.005	0	Qx.ap
F49E12.8.2	0	9.68016	0.755	0.006	0	Qx.ap
F58B4.2.2	0	10.0387	0.737	0.01	0	Qx.ap
T04C12.9.2	0	9.93622	0.727	0.004	0	Qx.ap
bbs-9.1	0	5.13098	0.739	0.032	0	Qx.ap
egl-13.1	0	2.03683	0.852	0.168	0	Qx.ap
Y44A6D.2.2	0	4.80265	0.749	0.066	0	Qx.ap
che-13.2	0	7.31716	0.69	0.008	0	Qx.ap
R07E5.17.1	0	3.89065	0.752	0.072	0	Qx.ap
osm-5.2	0	6.21936	0.689	0.015	0	Qx.ap
T02G5.3.2	0	7.92214	0.675	0.006	0	Qx.ap
WBGene00014307.2	0	3.91804	0.875	0.208	0	Qx.ap
gcy-34.2	0	6.54059	0.686	0.02	0	Qx.ap
guk-1.2	0	4.73544	0.754	0.089	0	Qx.ap
syd-9.1	0	2.64872	0.949	0.286	0	Qx.ap
T01D3.1.2	0	10.2505	0.66	0.002	0	Qx.ap
tctn-1.1	0	4.70419	0.695	0.039	0	Qx.ap
Y97E10C.1.1	0	4.0167	0.714	0.06	0	Qx.ap
F01E11.3.2	0	5.66844	0.671	0.022	0	Qx.ap
arcp-1.2	0	11.3684	0.65	0.002	0	Qx.ap
dyf-18.2	0	9.8724	0.648	0.002	0	Qx.ap
Y75B8A.18	0	-5.60376	0.033	0.678	0	Qx.ap
hsp-70.2	0	3.30155	0.844	0.206	0	Qx.ap
knl-2	0	-4.95275	0.047	0.682	0	Qx.ap
bbs-4.2	0	6.63624	0.647	0.012	0	Qx.ap
arl-13.2	0	6.18511	0.643	0.014	0	Qx.ap
asp-4	0	-3.26356	0.301	0.925	0	Qx.ap
cab-1.2	0	5.71192	0.653	0.03	0	Qx.ap
mix-1	0	-3.5356	0.163	0.785	0	Qx.ap
T10B5.4.2	0	5.4726	0.628	0.02	0	Qx.ap
mam-8.1	0	4.51389	0.653	0.045	0	Qx.ap
mks-3.2	0	6.25603	0.612	0.013	0	Qx.ap
rnr-1	0	-5.46348	0.034	0.632	0	Qx.ap
T19D12.6.1	0	4.05004	0.651	0.056	0	Qx.ap
mks-6.1	0	5.37057	0.612	0.022	0	Qx.ap
sti-1	0	2.76862	0.889	0.304	0	Qx.ap
che-2	0	4.07944	1	0.415	0	Qx.ap
mks-1.2	0	9.75937	0.586	0.002	0	Qx.ap
ZK930.6	0	-3.3207	0.208	0.785	0	Qx.ap
Y55D5A.1.2	0	9.14843	0.574	0.002	0	Qx.ap
egl-21.2	0	7.16043	0.578	0.007	0	Qx.ap
ptb-1.2	0	9.64894	0.571	0.002	0	Qx.ap
osm-6.1	0	4.61103	0.597	0.029	0	Qx.ap
F38B6.6.2	0	4.70372	0.586	0.021	0	Qx.ap
aqp-12.2	0	8.05168	0.567	0.004	0	Qx.ap
ccep-290.1	0	4.11911	0.596	0.042	0	Qx.ap
bbs-5.2	0	6.74264	0.561	0.008	0	Qx.ap
Y102A11A.9.2	0	10.6986	0.55	0.001	0	Qx.ap
mec-12.1	0	3.60083	0.587	0.038	0	Qx.ap
T02E9.5.1	0	3.31391	0.602	0.054	0	Qx.ap
xbx-4.2	0	5.66996	0.558	0.016	0	Qx.ap
sri-48.2	0	9.45989	0.541	0.002	0	Qx.ap
gnrr-2.1	0	5.18044	0.561	0.023	0	Qx.ap
cla-1.2	0	3.88021	0.585	0.048	0	Qx.ap
cdk-1	0	-5.58005	0.022	0.557	0	Qx.ap
C46C11.3.2	0	6.10439	0.544	0.01	0	Qx.ap
flp-14.2	0	7.51618	0.549	0.02	0	Qx.ap
Y17D7B.10.2	0	9.99362	0.53	0.002	0	Qx.ap
M01H9.4.2	0	2.23976	0.677	0.151	0	Qx.ap
cng-1.2	0	8.34977	0.529	0.004	0	Qx.ap
top-2	0	-5.20505	0.025	0.55	0	Qx.ap
tba-2	0	-4.07418	0.067	0.591	0	Qx.ap
gcy-25.2	0	9.37949	0.524	0.002	0	Qx.ap
flp-5.2	0	8.91214	0.538	0.02	0	Qx.ap
Y51H4A.1.2	0	2.4848	0.607	0.09	0	Qx.ap
ifta-1.2	0	6.77074	0.521	0.006	0	Qx.ap
gcy-33.2	0	10.9922	0.517	0.003	0	Qx.ap
htz-1	0	-2.56944	0.288	0.801	0	Qx.ap
pqn-59	0	-2.39467	0.294	0.805	0	Qx.ap
ZC449.5.2	0	7.18531	0.513	0.004	0	Qx.ap
K09G1.1.2	0	7.42103	0.515	0.007	0	Qx.ap
nphp-4.1	0	3.53229	0.561	0.054	0	Qx.ap
dyf-1.1	0	3.97392	0.563	0.057	0	Qx.ap
Y45G5AM.7	0	-3.80258	0.069	0.573	0	Qx.ap
nmy-2	0	-3.55272	0.085	0.588	0	Qx.ap
C43H6.6.2	0	8.62222	0.502	0.002	0	Qx.ap
ift-74.2	0	9.26187	0.499	0.001	0	Qx.ap
tbb-2	0	-2.92449	0.464	0.962	0	Qx.ap
rab-19.2	0	3.66374	0.552	0.057	0	Qx.ap
daf-19.1	0	2.01675	0.614	0.121	0	Qx.ap
ric-4.2	0	3.99073	0.534	0.042	0	Qx.ap
fkb-2	0	-3.34944	0.116	0.605	0	Qx.ap
bbs-8.2	0	6.93856	0.493	0.006	0	Qx.ap
msa-1	0	3.10378	0.99	0.503	0	Qx.ap
tent-5	0	2.38881	0.968	0.481	0	Qx.ap
attf-2	0	-2.74666	0.151	0.635	0	Qx.ap
snr-3	0	-3.29305	0.092	0.576	0	Qx.ap
che-3.2	0	9.26813	0.485	0.001	0	Qx.ap
rps-18.1	0	-2.88831	0.237	0.72	0	Qx.ap
rfc-4	0	-5.18339	0.024	0.503	0	Qx.ap
ZK813.5.2	0	6.90021	0.481	0.006	0	Qx.ap
rpl-32	0	-2.5695	0.314	0.786	0	Qx.ap
eef-1A.1	0	-2.53915	0.363	0.834	0	Qx.ap
aldo-2	0	-2.58577	0.257	0.728	0	Qx.ap
max-1.2	0	4.43305	0.489	0.02	0	Qx.ap
wdr-60.1	0	5.54683	0.483	0.014	0	Qx.ap
C33A12.4.2	0	7.90723	0.473	0.006	0	Qx.ap
W04B5.8.1	0	2.4273	0.57	0.103	0	Qx.ap
ZK470.14.2	0	8.77493	0.467	0.002	0	Qx.ap
lfi-1.2	0	4.24183	0.483	0.018	0	Qx.ap
F46C5.2.2	0	4.20718	0.494	0.029	0	Qx.ap
rpl-18	0	-2.76621	0.19	0.653	0	Qx.ap
casy-1.2	0	5.00544	0.479	0.019	0	Qx.ap
dyf-7.2	0	10.4055	0.46	0.001	0	Qx.ap
bkip-1.2	0	2.69108	0.532	0.076	0	Qx.ap
C54C6.6	0	2.83438	0.568	0.117	0	Qx.ap
gasr-8.1	0	3.37125	0.508	0.058	0	Qx.ap
R05H5.3	0	-5.04044	0.026	0.471	0	Qx.ap
rpl-36	0	-2.45664	0.275	0.719	0	Qx.ap
his-32	0	-5.09783	0.041	0.483	0	Qx.ap
dmd-6.2	0	4.10415	0.481	0.04	0	Qx.ap
bbs-2.2	0	7.95488	0.443	0.003	0	Qx.ap
tba-1	0	-2.08574	0.473	0.912	0	Qx.ap
T01D3.3.2	0	7.26538	0.444	0.007	0	Qx.ap
rpl-7A.1	0	-2.69788	0.438	0.874	0	Qx.ap
tppp-1	0	3.05882	0.569	0.133	0	Qx.ap
rpl-41.2	0	-2.44374	0.387	0.819	0	Qx.ap
daf-10.1	0	4.66391	0.45	0.021	0	Qx.ap
eef-1B.1.1	0	-2.56356	0.339	0.768	0	Qx.ap
eef-1G	0	-2.30108	0.354	0.771	0	Qx.ap
F59B10.2.2	0	7.96015	0.415	0.002	0	Qx.ap
flp-21.2	0	8.79254	0.414	0.005	0	Qx.ap
mec-8.1	0	4.63539	0.43	0.023	0	Qx.ap
hil-3	0	-3.29561	0.391	0.797	0	Qx.ap
rpl-17.1	0	-2.4285	0.459	0.865	0	Qx.ap
Y54E10BL.3.2	0	3.92072	0.437	0.033	0	Qx.ap
abts-1.1	0	4.6237	0.428	0.028	0	Qx.ap
ctsa-1.1	0	-2.69371	0.595	0.986	0	Qx.ap
eef-2	0	-2.16602	0.497	0.887	0	Qx.ap
cav-1.1	0	-2.52017	0.428	0.812	0	Qx.ap
F53G12.4.2	0	6.26277	0.388	0.007	0	Qx.ap
pag-3.2	0	9.03929	0.375	0.001	0	Qx.ap
tmem-17.1	0	4.82125	0.392	0.018	0	Qx.ap
pde-1.2	0	8.8593	0.377	0.004	0	Qx.ap
F18A11.5.1	0	5.19254	0.386	0.018	0	Qx.ap
ptp-3.1	0	4.64994	0.388	0.021	0	Qx.ap
T27C4.1.2	0	5.02815	0.374	0.009	0	Qx.ap
K09F6.13.1	0	4.2415	0.392	0.027	0	Qx.ap
tbc-18.2	0	6.81777	0.365	0.004	0	Qx.ap
tmem-107.1	0	4.8737	0.373	0.016	0	Qx.ap
E04F6.10.2	0	6.33421	0.362	0.008	0	Qx.ap
mapk-15.2	0	7.19428	0.346	0.003	0	Qx.ap
rab-28.2	0	8.35695	0.342	0.001	0	Qx.ap
his-24	0	-3.91456	0.622	0.961	0	Qx.ap
tax-6.1	0	4.62155	0.357	0.018	0	Qx.ap
F21D12.3.2	0	4.20738	0.354	0.018	0	Qx.ap
dyf-19.2	0	9.20099	0.335	0.001	0	Qx.ap
R09F10.5.2	0	6.35791	0.338	0.005	0	Qx.ap
rbm-3.2	0	-2.57666	0.632	0.963	0	Qx.ap
cdkl-1.2	0	8.50121	0.328	0.002	0	Qx.ap
cdh-12.1	0	8.34917	0.328	0.002	0	Qx.ap
osm-12.1	0	5.87614	0.329	0.006	0	Qx.ap
C03C10.5.1	0	5.61609	0.333	0.01	0	Qx.ap
Y45G5AM.6.2	0	5.81697	0.328	0.008	0	Qx.ap
dyf-3.1	0	7.51242	0.322	0.003	0	Qx.ap
Y26D4A.5.1	0	9.01671	0.305	0.001	0	Qx.ap
rpl-12	0	-2.74477	0.708	0.989	0	Qx.ap
hil-2	0	-3.15987	0.658	0.933	0	Qx.ap
act-4	0	-2.32032	0.872	0.999	0	Qx.ap
fkh-5.1	1.0735e-307	9.41154	0.299	0.001	1.64546e-303	Qx.ap
pab-1	3.42693e-306	-2.25846	0.257	0.673	5.2528e-302	Qx.ap
F56H9.2	3.66275e-306	-3.4886	0.096	0.539	5.61427e-302	Qx.ap
hot-3.1	6.19493e-306	9.19816	0.297	0	9.49559e-302	Qx.ap
rpl-43	4.64081e-303	-2.57369	0.191	0.621	7.11343e-299	Qx.ap
his-60	7.959e-302	-3.85255	0.082	0.518	1.21996e-297	Qx.ap
che-10.1	1.58325e-301	2.29806	0.599	0.178	2.42681e-297	Qx.ap
rps-8.1	1.46514e-299	-2.73149	0.197	0.615	2.24576e-295	Qx.ap
Y69A2AR.28	7.53874e-299	-4.85151	0.021	0.449	1.15554e-294	Qx.ap
rpl-5	3.28239e-298	-2.55252	0.196	0.622	5.03124e-294	Qx.ap
chp-1	1.01454e-297	2.79528	0.498	0.113	1.55509e-293	Qx.ap
C39D10.5.1	4.09409e-296	7.52843	0.293	0.002	6.27542e-292	Qx.ap
hel-1	5.23569e-296	-2.37207	0.195	0.63	8.02526e-292	Qx.ap
F53H1.4	1.45115e-293	-4.20218	0.039	0.466	2.22433e-289	Qx.ap
pgal-1.1	1.12124e-292	6.741	0.297	0.005	1.71863e-288	Qx.ap
glb-24.1	2.45313e-291	3.71258	0.363	0.031	3.76016e-287	Qx.ap
ncam-1.1	4.27468e-289	6.74413	0.293	0.004	6.55222e-285	Qx.ap
talp-3.1	1.30513e-287	4.42998	0.325	0.016	2.0005e-283	Qx.ap
rpl-20.1	7.58839e-286	-2.6898	0.177	0.595	1.16315e-281	Qx.ap
Y38H6C.24.1	8.29382e-286	7.45871	0.285	0.003	1.27128e-281	Qx.ap
cdl-1	9.75296e-283	-6.48745	0.01	0.411	1.49493e-278	Qx.ap
eva-1.1	6.55206e-282	4.35495	0.303	0.009	1.0043e-277	Qx.ap
rps-1.1	1.5276e-279	-2.64558	0.194	0.601	2.34151e-275	Qx.ap
let-418	8.15751e-279	-2.52694	0.147	0.58	1.25038e-274	Qx.ap
C09D4.2	3.86028e-278	-4.43243	0.053	0.465	5.91703e-274	Qx.ap
R05D7.3.1	4.80379e-278	6.55425	0.282	0.004	7.36325e-274	Qx.ap
rps-23.1	2.11744e-276	-2.79602	0.162	0.569	3.24561e-272	Qx.ap
tbb-1	2.24033e-276	-3.37522	0.082	0.496	3.43398e-272	Qx.ap
rps-5.1	2.55666e-276	-2.82529	0.153	0.562	3.91884e-272	Qx.ap
rpl-10	4.90644e-275	-2.35513	0.233	0.628	7.52059e-271	Qx.ap
ani-1	1.98491e-274	-5.3695	0.014	0.411	3.04246e-270	Qx.ap
plk-1	6.11666e-274	-5.2962	0.015	0.412	9.37561e-270	Qx.ap
cyd-1.1	8.0585e-274	-6.38919	0.013	0.406	1.23521e-269	Qx.ap
F39H12.3.1	1.18479e-273	10.3605	0.268	0	1.81605e-269	Qx.ap
rab-3.1	1.22444e-272	4.69105	0.293	0.008	1.87683e-268	Qx.ap
Y54F10AR.1	1.23979e-272	4.13906	0.334	0.027	1.90035e-268	Qx.ap
sri-47.1	1.67096e-271	8.65479	0.267	0.001	2.56125e-267	Qx.ap
R04B3.2	2.37314e-271	-3.45069	0.063	0.478	3.63754e-267	Qx.ap
rpl-2	3.40408e-270	-2.34322	0.225	0.619	5.21777e-266	Qx.ap
rps-9.1	1.26693e-267	-2.53033	0.2	0.591	1.94195e-263	Qx.ap
rpl-16	7.16428e-267	-2.69064	0.146	0.553	1.09814e-262	Qx.ap
nlp-43.2	9.12358e-267	6.1284	0.31	0.02	1.39846e-262	Qx.ap
ift-139.1	5.95157e-266	8.79021	0.262	0.001	9.12257e-262	Qx.ap
tbc-7.1	1.35397e-264	2.92691	0.375	0.046	2.07537e-260	Qx.ap
cyb-3	3.26882e-263	-3.58205	0.053	0.457	5.01045e-259	Qx.ap
flp-4.1	6.42371e-263	11.7284	0.258	0	9.84626e-259	Qx.ap
T08G11.1	5.85453e-262	-2.60151	0.138	0.55	8.97382e-258	Qx.ap
cnb-1	3.77892e-260	2.5054	0.461	0.101	5.79233e-256	Qx.ap
B0205.13	5.04409e-260	6.36505	0.303	0.02	7.73158e-256	Qx.ap
hphd-1.1	7.61411e-260	-6.53037	0.013	0.391	1.16709e-255	Qx.ap
lact-1	8.7234e-260	8.15334	0.258	0.001	1.33712e-255	Qx.ap
F28E10.1.1	4.73724e-258	5.33081	0.273	0.007	7.26123e-254	Qx.ap
F32H5.3.1	5.62634e-258	-6.30693	0.019	0.396	8.62405e-254	Qx.ap
rps-14.1	9.116e-258	-2.87091	0.148	0.539	1.3973e-253	Qx.ap
rnr-2	6.16427e-256	-2.55711	0.188	0.582	9.44859e-252	Qx.ap
cwp-2	9.1793e-255	9.75123	0.251	0	1.407e-250	Qx.ap
kap-1.1	1.91143e-254	2.72726	0.384	0.052	2.92984e-250	Qx.ap
W05H7.1	1.42712e-253	3.33002	0.366	0.05	2.18748e-249	Qx.ap
pnc-1	5.44748e-253	4.73399	0.282	0.012	8.34989e-249	Qx.ap
glb-1.1	7.47016e-253	6.21673	0.271	0.008	1.14503e-248	Qx.ap
rps-15	5.82472e-251	-2.79682	0.144	0.529	8.92813e-247	Qx.ap
ins-18	9.268e-251	8.17806	0.25	0.001	1.4206e-246	Qx.ap
rps-20	3.78791e-250	-2.47927	0.174	0.566	5.80611e-246	Qx.ap
T01B7.9	8.56222e-249	7.92293	0.248	0.001	1.31242e-244	Qx.ap
Y51H7C.3	1.11758e-248	5.77246	0.265	0.007	1.71302e-244	Qx.ap
prmt-1	1.56282e-248	-3.26566	0.073	0.465	2.39549e-244	Qx.ap
ttbk-7	2.1484e-248	3.9104	0.293	0.016	3.29307e-244	Qx.ap
ctf-8	2.66606e-248	-6.69823	0.007	0.369	4.08654e-244	Qx.ap
dpy-20	2.8818e-248	2.61385	0.451	0.109	4.41722e-244	Qx.ap
rpl-1.1	7.51373e-248	-2.58035	0.16	0.549	1.1517e-243	Qx.ap
efhd-1.1	1.34338e-246	-4.62794	0.024	0.395	2.05914e-242	Qx.ap
dyf-5	3.59736e-246	8.43739	0.245	0.001	5.51404e-242	Qx.ap
mec-7.2	4.37294e-246	-7.1174	0.011	0.371	6.70284e-242	Qx.ap
ZK742.7	6.16185e-246	8.33138	0.25	0.003	9.44488e-242	Qx.ap
sma-1	6.49584e-246	-4.97875	0.016	0.382	9.95683e-242	Qx.ap
bbs-1	6.52479e-246	6.90275	0.25	0.003	1.00012e-241	Qx.ap
F25H2.6	1.19827e-244	3.12349	0.376	0.06	1.83671e-240	Qx.ap
div-1	2.46914e-244	-5.30719	0.013	0.376	3.7847e-240	Qx.ap
DH11.5	2.57549e-244	10.0478	0.242	0	3.9477e-240	Qx.ap
rpl-21.1	6.65193e-244	-2.52182	0.163	0.547	1.01961e-239	Qx.ap
rps-4.1	1.75652e-243	-2.78503	0.137	0.52	2.69239e-239	Qx.ap
rpl-19	3.06997e-242	-2.15191	0.22	0.603	4.70565e-238	Qx.ap
glr-1	1.10638e-241	8.41463	0.242	0.001	1.69585e-237	Qx.ap
smc-3	1.93025e-241	-3.5214	0.05	0.429	2.95869e-237	Qx.ap
F58H1.7.1	2.72762e-241	3.21636	0.345	0.042	4.18089e-237	Qx.ap
ncbp-2	2.77956e-241	-2.34663	0.159	0.557	4.26052e-237	Qx.ap
unc-61	5.2583e-241	-5.02889	0.016	0.377	8.05992e-237	Qx.ap
C14A11.5	6.45967e-241	8.14919	0.24	0.001	9.90138e-237	Qx.ap
rpl-3.1	6.96124e-241	-2.751	0.154	0.532	1.06702e-236	Qx.ap
rpl-39	2.11005e-240	-2.56055	0.167	0.547	3.23429e-236	Qx.ap
tbb-4	9.38831e-240	10.3889	0.237	0	1.43904e-235	Qx.ap
nex-4	2.92898e-239	8.17221	0.242	0.002	4.48953e-235	Qx.ap
rps-0.1	5.92172e-238	-2.77292	0.146	0.521	9.07681e-234	Qx.ap
C03A3.1.2	7.89638e-238	2.4548	0.364	0.049	1.21036e-233	Qx.ap
ZK287.1.1	1.61335e-237	2.49409	0.393	0.064	2.47295e-233	Qx.ap
mcm-5	5.44283e-237	-5.57136	0.015	0.368	8.34276e-233	Qx.ap
C09G4.4	9.30846e-237	-5.70579	0.011	0.363	1.4268e-232	Qx.ap
cmk-1.2	1.33818e-236	2.1869	0.419	0.076	2.05116e-232	Qx.ap
lsm-5	3.69987e-236	-2.14983	0.188	0.585	5.67117e-232	Qx.ap
rps-24	4.76154e-236	-2.53672	0.165	0.54	7.29848e-232	Qx.ap
rpl-35	1.00067e-235	-2.59679	0.152	0.528	1.53383e-231	Qx.ap
xbx-1	1.16156e-235	7.64443	0.237	0.001	1.78044e-231	Qx.ap
ZK792.7	5.13538e-235	2.17873	0.484	0.135	7.87151e-231	Qx.ap
fmil-1.1	1.85495e-234	4.58181	0.272	0.014	2.84326e-230	Qx.ap
unc-104.1	3.89231e-234	3.72999	0.28	0.016	5.96613e-230	Qx.ap
dhc-1	5.15165e-234	-3.29771	0.063	0.44	7.89645e-230	Qx.ap
arrd-4	8.41496e-234	7.4969	0.235	0.001	1.28984e-229	Qx.ap
chaf-1	1.1863e-233	-5.9059	0.007	0.353	1.81835e-229	Qx.ap
T03G11.3	3.88439e-233	7.39132	0.235	0.001	5.954e-229	Qx.ap
smc-4	4.37279e-232	-5.24907	0.015	0.363	6.70261e-228	Qx.ap
C24B5.1	1.63673e-231	7.22033	0.233	0.001	2.50877e-227	Qx.ap
pezo-1.1	2.68073e-230	-4.79474	0.021	0.372	4.10902e-226	Qx.ap
rpl-13.1	3.89319e-230	-2.48773	0.166	0.537	5.96748e-226	Qx.ap
mig-39.1	1.15981e-228	4.76106	0.247	0.006	1.77776e-224	Qx.ap
C05G5.3.1	2.58529e-228	4.76139	0.262	0.013	3.96274e-224	Qx.ap
rpl-15.1	1.74262e-227	-2.67377	0.141	0.51	2.67109e-223	Qx.ap
rpl-24.1.1	3.8199e-227	-2.56721	0.149	0.517	5.85514e-223	Qx.ap
rps-11.1	2.40574e-226	-2.56292	0.16	0.524	3.68751e-222	Qx.ap
rps-3.1	3.40333e-224	-2.5083	0.162	0.524	5.21662e-220	Qx.ap
rpl-7.1	4.84355e-224	-2.60107	0.158	0.518	7.42419e-220	Qx.ap
rps-7.1	1.87049e-222	-2.57428	0.158	0.519	2.86709e-218	Qx.ap
mcm-7.1	2.95314e-221	-5.99167	0.01	0.342	4.52658e-217	Qx.ap
rpl-34.1	8.01289e-221	-2.94479	0.102	0.46	1.22822e-216	Qx.ap
T28F4.5	1.49989e-220	-2.06547	0.217	0.581	2.29902e-216	Qx.ap
bub-1	1.91733e-219	-5.81213	0.008	0.338	2.93888e-215	Qx.ap
lgc-41	6.40739e-219	9.29485	0.218	0	9.82125e-215	Qx.ap
snt-4	1.03781e-217	6.27673	0.224	0.003	1.59076e-213	Qx.ap
rps-10	1.06728e-217	-2.44043	0.156	0.516	1.63593e-213	Qx.ap
C24A3.2	7.80512e-216	5.82748	0.229	0.005	1.19637e-211	Qx.ap
atf-4.1	1.25625e-215	2.72995	0.38	0.078	1.92559e-211	Qx.ap
ZC443.4	1.57466e-215	5.40895	0.228	0.004	2.41364e-211	Qx.ap
B0205.14	1.79369e-215	7.42685	0.223	0.003	2.74937e-211	Qx.ap
dma-1.1	2.48892e-215	2.34084	0.43	0.104	3.81501e-211	Qx.ap
strl-1	3.54747e-215	-4.75865	0.018	0.349	5.43756e-211	Qx.ap
rpl-33.1	6.98922e-215	-3.06047	0.088	0.441	1.07131e-210	Qx.ap
rpl-38.1	1.02464e-213	-2.55606	0.15	0.504	1.57057e-209	Qx.ap
ZK682.7	1.33901e-213	5.49082	0.228	0.005	2.05243e-209	Qx.ap
Y37E3.8.1	1.44898e-213	-2.47372	0.168	0.519	2.22099e-209	Qx.ap
rpl-6.1	3.27839e-213	-2.5168	0.15	0.506	5.02512e-209	Qx.ap
bmk-1	3.62771e-213	-4.92013	0.014	0.341	5.56055e-209	Qx.ap
F07C3.2	9.54892e-212	7.35499	0.215	0.001	1.46366e-207	Qx.ap
kin-3	1.03215e-211	-2.05628	0.193	0.563	1.58208e-207	Qx.ap
lin-53	3.18775e-211	-4.08863	0.03	0.364	4.88619e-207	Qx.ap
tag-275.1	4.48622e-211	2.50549	0.364	0.065	6.87648e-207	Qx.ap
rpl-23	5.23833e-211	-2.53884	0.133	0.489	8.02931e-207	Qx.ap
F44E5.1.2	1.00393e-210	2.00404	0.65	0.329	1.53882e-206	Qx.ap
somi-1.1	2.15354e-210	3.24599	0.296	0.033	3.30095e-206	Qx.ap
T04F8.9	7.82203e-210	-4.44545	0.02	0.348	1.19896e-205	Qx.ap
ZK867.2	5.65258e-209	5.58895	0.228	0.007	8.66428e-205	Qx.ap
che-11	6.39805e-209	5.62754	0.224	0.005	9.80693e-205	Qx.ap
unc-1	2.5772e-208	6.57172	0.213	0.002	3.95033e-204	Qx.ap
lin-33	1.96068e-207	3.28211	0.285	0.029	3.00533e-203	Qx.ap
rla-0.1	5.79204e-207	-2.63832	0.139	0.487	8.87804e-203	Qx.ap
prp-8	1.87206e-206	-2.88444	0.08	0.43	2.8695e-202	Qx.ap
wapl-1	9.00283e-206	-3.09124	0.067	0.413	1.37995e-201	Qx.ap
pghm-1	6.10063e-205	7.5509	0.208	0.001	9.35105e-201	Qx.ap
R12B2.8	6.88525e-205	5.78422	0.214	0.003	1.05537e-200	Qx.ap
unc-36.1	1.05891e-204	3.67766	0.253	0.017	1.6231e-200	Qx.ap
rps-19	5.35909e-204	-2.43499	0.15	0.496	8.21441e-200	Qx.ap
F39E9.6.1	4.02127e-203	2.60801	0.304	0.037	6.1638e-199	Qx.ap
rps-30	5.19449e-203	-2.42652	0.149	0.494	7.96212e-199	Qx.ap
pcn-1.1	1.53589e-202	-4.91703	0.018	0.333	2.35421e-198	Qx.ap
mcm-4	3.07868e-202	-5.46106	0.01	0.32	4.71901e-198	Qx.ap
tmem-138	2.56493e-201	9.43764	0.202	0	3.93153e-197	Qx.ap
npp-16	2.92775e-201	-3.6026	0.041	0.37	4.48765e-197	Qx.ap
hcp-6	4.00306e-201	-5.20611	0.013	0.324	6.1359e-197	Qx.ap
mig-1.1	1.22912e-200	-5.22571	0.017	0.329	1.88399e-196	Qx.ap
rpl-11.2.1	3.429e-200	-2.74472	0.118	0.458	5.25598e-196	Qx.ap
tost-1	1.4806e-199	-5.17754	0.013	0.322	2.26947e-195	Qx.ap
rps-12	7.25436e-199	-2.22641	0.182	0.524	1.11195e-194	Qx.ap
rps-27.1	8.0644e-199	-2.60144	0.135	0.473	1.23611e-194	Qx.ap
rsa-2	2.90198e-198	-4.58386	0.019	0.331	4.44816e-194	Qx.ap
rack-1.1	1.35903e-197	-2.61264	0.122	0.461	2.08312e-193	Qx.ap
rps-6.1	1.78793e-197	-2.93599	0.095	0.429	2.74054e-193	Qx.ap
mnm-2.1	1.86122e-197	2.71516	0.314	0.047	2.85288e-193	Qx.ap
rpl-4.1	3.2181e-196	-2.5869	0.133	0.471	4.93271e-192	Qx.ap
unc-24.2	3.62041e-196	2.10173	0.312	0.042	5.54936e-192	Qx.ap
ztf-11	3.31584e-195	-4.12595	0.028	0.342	5.08251e-191	Qx.ap
calf-1.1	3.90688e-195	2.03014	0.41	0.097	5.98847e-191	Qx.ap
rpa-1	1.38813e-194	-3.99887	0.031	0.345	2.12773e-190	Qx.ap
C10C5.7	2.38271e-194	7.80131	0.199	0.002	3.65221e-190	Qx.ap
ubl-1.1	5.56581e-194	-2.6519	0.118	0.451	8.53128e-190	Qx.ap
rps-13.1	1.76159e-193	-2.78906	0.108	0.44	2.70016e-189	Qx.ap
C37A2.7	3.29809e-193	-2.4602	0.137	0.475	5.05531e-189	Qx.ap
rpl-14.1	3.5453e-193	-2.77084	0.111	0.443	5.43424e-189	Qx.ap
hsr-9	4.44525e-193	-2.44195	0.109	0.453	6.81368e-189	Qx.ap
rbf-1	5.27794e-193	4.86917	0.214	0.007	8.09003e-189	Qx.ap
maph-9	3.85318e-192	4.43239	0.224	0.01	5.90616e-188	Qx.ap
nphp-2	1.39528e-190	8.4836	0.193	0.001	2.13869e-186	Qx.ap
xnp-1	6.15818e-190	-2.73698	0.077	0.41	9.43926e-186	Qx.ap
ZC13.2	9.9941e-190	7.72662	0.192	0.001	1.5319e-185	Qx.ap
rpl-26.1	1.79293e-189	-2.85031	0.098	0.424	2.7482e-185	Qx.ap
C30F12.5.1	2.33248e-189	-5.56331	0.015	0.311	3.57522e-185	Qx.ap
rps-28.1	3.35877e-189	-2.85754	0.097	0.42	5.14832e-185	Qx.ap
egl-3	4.44699e-188	5.20901	0.209	0.007	6.81635e-184	Qx.ap
zen-4	1.9647e-187	-5.56039	0.009	0.299	3.01149e-183	Qx.ap
rad-50	2.28155e-185	-4.00184	0.025	0.327	3.49716e-181	Qx.ap
rpl-22.1	2.33406e-185	-2.85726	0.094	0.414	3.57765e-181	Qx.ap
glna-3	4.46664e-185	7.69753	0.188	0.001	6.84646e-181	Qx.ap
trr-1	5.2482e-185	-3.22349	0.05	0.366	8.04445e-181	Qx.ap
Y106G6G.2	1.74383e-184	6.25656	0.193	0.003	2.67294e-180	Qx.ap
Y47A7.2.1	1.02203e-183	-5.40766	0.014	0.303	1.56656e-179	Qx.ap
iff-2	1.79909e-183	-2.01067	0.19	0.522	2.75764e-179	Qx.ap
K05B2.2	3.55865e-183	3.59617	0.253	0.027	5.4547e-179	Qx.ap
WBGene00271716.1	5.26321e-183	2.39197	0.323	0.057	8.06745e-179	Qx.ap
nog-1	2.4452e-182	-2.01577	0.184	0.522	3.748e-178	Qx.ap
ztf-6	2.03599e-181	-3.83188	0.03	0.329	3.12077e-177	Qx.ap
ify-1	7.06975e-181	-4.97049	0.013	0.299	1.08365e-176	Qx.ap
rpl-28.1	8.65479e-181	-3.07004	0.066	0.377	1.32661e-176	Qx.ap
rpl-31.1	1.60865e-180	-2.86399	0.097	0.412	2.46574e-176	Qx.ap
F54E4.3	6.72973e-180	3.99458	0.22	0.013	1.03153e-175	Qx.ap
Y54E5A.5	1.23689e-178	-2.80088	0.077	0.395	1.89591e-174	Qx.ap
test-1	1.25227e-178	6.10935	0.198	0.006	1.91948e-174	Qx.ap
unc-53	2.71767e-178	6.16379	0.189	0.003	4.16564e-174	Qx.ap
unc-41	3.15263e-178	4.12458	0.204	0.008	4.83235e-174	Qx.ap
F26F4.8	1.72552e-177	-4.02261	0.026	0.316	2.64487e-173	Qx.ap
ubq-2	1.42472e-176	-2.04886	0.195	0.51	2.18381e-172	Qx.ap
ran-1.1	1.83517e-176	-3.21847	0.053	0.355	2.81294e-172	Qx.ap
pyp-1	9.02286e-176	2.38568	0.399	0.118	1.38302e-171	Qx.ap
smo-1	8.95107e-175	-3.55978	0.04	0.336	1.37202e-170	Qx.ap
exp-2	1.37811e-174	10.9366	0.176	0	2.11237e-170	Qx.ap
F07C6.4.1	3.77932e-174	-2.69989	0.128	0.452	5.79295e-170	Qx.ap
rla-2	6.00085e-174	-2.66967	0.091	0.403	9.1981e-170	Qx.ap
ida-1	8.61386e-174	7.2561	0.178	0.001	1.32033e-169	Qx.ap
rps-2.1	9.57469e-174	-2.81761	0.097	0.404	1.46761e-169	Qx.ap
F41C3.7	1.10309e-173	-3.46282	0.038	0.335	1.69082e-169	Qx.ap
klp-19	1.65053e-173	-6.09816	0.006	0.276	2.52993e-169	Qx.ap
T24H7.2	1.80193e-173	-2.11003	0.155	0.481	2.762e-169	Qx.ap
W01D2.1.1	2.92474e-173	-2.96794	0.081	0.387	4.48304e-169	Qx.ap
lron-3	1.66586e-172	5.97521	0.182	0.003	2.55344e-168	Qx.ap
ctg-1.1	2.66217e-172	-5.24489	0.012	0.286	4.08058e-168	Qx.ap
sng-1	1.71817e-171	6.8424	0.176	0.001	2.63361e-167	Qx.ap
kin-1	1.83111e-171	5.02187	0.204	0.011	2.80672e-167	Qx.ap
smu-2	3.7153e-171	-2.35873	0.108	0.428	5.6948e-167	Qx.ap
fkh-8	8.5895e-171	4.55427	0.197	0.008	1.3166e-166	Qx.ap
F15G9.5	9.99263e-171	8.34187	0.173	0	1.53167e-166	Qx.ap
scp-1	2.01427e-170	2.84174	0.341	0.083	3.08747e-166	Qx.ap
spd-5	5.23467e-170	-2.46556	0.107	0.42	8.0237e-166	Qx.ap
C11E4.8	1.36624e-169	8.16913	0.173	0.001	2.09418e-165	Qx.ap
eef-1B.2	2.78421e-169	-2.88459	0.075	0.376	4.26764e-165	Qx.ap
tag-196	3.39343e-169	-3.44365	0.046	0.337	5.20146e-165	Qx.ap
rpl-36.A.1	3.73631e-169	-2.57088	0.11	0.418	5.72701e-165	Qx.ap
rpl-9.1	6.15995e-169	-2.45115	0.127	0.433	9.44197e-165	Qx.ap
dyf-2	1.20699e-168	4.98276	0.19	0.006	1.85007e-164	Qx.ap
ccar-1	1.39953e-168	-2.51658	0.084	0.395	2.1452e-164	Qx.ap
unc-13	5.12312e-167	4.29584	0.192	0.008	7.85271e-163	Qx.ap
tofu-6	6.1596e-167	-5.94322	0.007	0.27	9.44143e-163	Qx.ap
sel-9	6.50221e-165	-2.56859	0.093	0.397	9.96659e-161	Qx.ap
mcm-3.1	7.86137e-165	-5.97895	0.006	0.265	1.20499e-160	Qx.ap
rps-17.1	1.10308e-164	-2.60457	0.108	0.407	1.6908e-160	Qx.ap
C44B11.1	1.97046e-164	9.13216	0.166	0	3.02033e-160	Qx.ap
F38E9.6	2.21843e-162	9.3935	0.164	0	3.40041e-158	Qx.ap
gly-8	2.50906e-162	5.09566	0.186	0.008	3.84589e-158	Qx.ap
uev-1	3.09201e-162	-2.3118	0.112	0.42	4.73944e-158	Qx.ap
spdl-1	3.04755e-161	-5.60868	0.008	0.263	4.67128e-157	Qx.ap
F23B12.4.1	4.2074e-161	2.22068	0.335	0.079	6.44911e-157	Qx.ap
set-1	9.55311e-161	-3.73999	0.028	0.299	1.4643e-156	Qx.ap
icp-1	1.40552e-160	-5.0455	0.011	0.269	2.15438e-156	Qx.ap
hot-4	2.83702e-160	4.58948	0.176	0.004	4.34858e-156	Qx.ap
mis-12	3.15968e-160	-5.58267	0.008	0.263	4.84316e-156	Qx.ap
rps-21.1	2.40244e-159	-2.66269	0.092	0.385	3.68246e-155	Qx.ap
aex-6	3.54257e-159	5.79602	0.169	0.003	5.43006e-155	Qx.ap
T05A8.3	6.06071e-158	8.19774	0.164	0.002	9.28985e-154	Qx.ap
R53.4	1.26213e-157	-2.03608	0.147	0.46	1.93459e-153	Qx.ap
F10E7.9	2.42766e-157	4.03395	0.188	0.009	3.72111e-153	Qx.ap
osm-1	4.22518e-157	3.60859	0.218	0.022	6.47636e-153	Qx.ap
C08G9.1	1.06778e-156	4.48724	0.17	0.004	1.63669e-152	Qx.ap
ndc-80	1.1504e-156	-5.94556	0.006	0.255	1.76334e-152	Qx.ap
R07G3.8	8.86359e-156	6.83972	0.163	0.002	1.35861e-151	Qx.ap
spp-22	1.01163e-155	4.3609	0.186	0.01	1.55063e-151	Qx.ap
M162.5	1.02546e-155	4.2167	0.189	0.01	1.57183e-151	Qx.ap
rba-1	1.14438e-155	-5.04628	0.012	0.263	1.75411e-151	Qx.ap
WBGene00014308	2.02616e-155	3.20407	0.242	0.034	3.10569e-151	Qx.ap
F12F6.7	3.93532e-155	-5.68121	0.006	0.253	6.03205e-151	Qx.ap
lpd-7	7.65152e-154	-2.54575	0.092	0.383	1.17283e-149	Qx.ap
cks-1	1.50378e-153	-5.08232	0.01	0.258	2.305e-149	Qx.ap
C06E7.4	5.47808e-153	2.74921	0.295	0.065	8.3968e-149	Qx.ap
Y94H6A.3	1.23567e-152	-3.05837	0.048	0.322	1.89404e-148	Qx.ap
ttm-5	2.87826e-152	6.29851	0.163	0.003	4.4118e-148	Qx.ap
F59A6.5	6.93503e-151	-5.05802	0.01	0.254	1.063e-146	Qx.ap
lad-2	1.22002e-150	4.68696	0.16	0.002	1.87004e-146	Qx.ap
rpi-2	2.56217e-150	5.72826	0.161	0.003	3.92729e-146	Qx.ap
cyp-31A2	3.99956e-150	2.85729	0.251	0.039	6.13053e-146	Qx.ap
acy-1	6.48981e-150	5.11288	0.162	0.003	9.94759e-146	Qx.ap
egl-19	3.22598e-149	6.0232	0.159	0.002	4.94478e-145	Qx.ap
marc-5	4.05506e-149	6.14662	0.159	0.003	6.2156e-145	Qx.ap
Y43F8C.3	1.04696e-148	5.10795	0.171	0.007	1.60478e-144	Qx.ap
efl-3	5.354e-148	-3.72964	0.024	0.278	8.20661e-144	Qx.ap
Y37D8A.16	6.1013e-148	3.45431	0.214	0.024	9.35207e-144	Qx.ap
cpf-1	2.07511e-147	-3.63303	0.028	0.283	3.18073e-143	Qx.ap
iglr-1	1.88242e-146	7.31866	0.152	0.001	2.88537e-142	Qx.ap
unc-2	2.12196e-146	3.86631	0.19	0.014	3.25254e-142	Qx.ap
aldo-1	7.1443e-146	4.95819	0.166	0.006	1.09508e-141	Qx.ap
W09C5.1	1.24296e-145	-2.15597	0.118	0.408	1.9052e-141	Qx.ap
ark-1.1	1.49657e-145	2.43312	0.28	0.058	2.29395e-141	Qx.ap
mcm-2.1	2.7815e-145	-4.69878	0.013	0.252	4.26349e-141	Qx.ap
K04F10.2	9.85211e-145	4.28236	0.175	0.009	1.51013e-140	Qx.ap
slo-1	9.95451e-145	4.25035	0.171	0.008	1.52583e-140	Qx.ap
gtbp-1	4.24392e-144	-3.10968	0.043	0.303	6.50509e-140	Qx.ap
cutl-26	4.58231e-144	5.64086	0.152	0.002	7.02377e-140	Qx.ap
rpl-30.1	8.90374e-144	-2.92862	0.069	0.336	1.36477e-139	Qx.ap
F57G12.1	1.05234e-143	-2.5173	0.088	0.366	1.61302e-139	Qx.ap
clc-8	2.53838e-143	-3.11279	0.047	0.307	3.89082e-139	Qx.ap
pat-3	3.70775e-143	-3.41298	0.034	0.287	5.68324e-139	Qx.ap
arrd-17	2.52008e-142	3.21302	0.201	0.02	3.86278e-138	Qx.ap
myrf-1.1	3.14013e-142	-4.64687	0.015	0.252	4.81319e-138	Qx.ap
mcm-6.1	3.14264e-141	-4.92566	0.012	0.245	4.81703e-137	Qx.ap
F40F8.12	6.63051e-141	7.58108	0.147	0.001	1.01633e-136	Qx.ap
jac-1	6.11723e-140	3.18304	0.209	0.025	9.3765e-136	Qx.ap
ama-1	8.73054e-140	-2.89498	0.054	0.315	1.33822e-135	Qx.ap
zag-1.1	1.17321e-139	-7.75949	0.002	0.223	1.7983e-135	Qx.ap
K02F2.5	1.20522e-139	5.79541	0.152	0.003	1.84737e-135	Qx.ap
eef-1A.2	4.54851e-139	-2.01568	0.156	0.436	6.97196e-135	Qx.ap
thk-1	4.81655e-139	-4.47627	0.016	0.248	7.3828e-135	Qx.ap
nasp-2	1.08187e-137	-4.59365	0.014	0.243	1.6583e-133	Qx.ap
W05H12.1	1.61347e-137	3.37702	0.195	0.02	2.47313e-133	Qx.ap
seb-3	2.19115e-137	8.06094	0.142	0.001	3.35859e-133	Qx.ap
mlc-4	1.62584e-136	-2.70219	0.063	0.323	2.49209e-132	Qx.ap
rps-16.1	2.1578e-136	-2.70827	0.075	0.334	3.30748e-132	Qx.ap
F33A8.7.2	3.0647e-136	-5.7642	0.012	0.236	4.69757e-132	Qx.ap
pafo-1	5.05179e-136	-2.59171	0.067	0.329	7.74339e-132	Qx.ap
mdf-2	9.24676e-136	-5.3989	0.007	0.228	1.41734e-131	Qx.ap
F54D5.5	1.21179e-135	-3.3743	0.032	0.275	1.85743e-131	Qx.ap
F49E12.10	3.01626e-135	7.62769	0.14	0.001	4.62333e-131	Qx.ap
pole-1	4.94421e-135	-5.37243	0.008	0.229	7.57848e-131	Qx.ap
C16A3.6	7.02911e-135	-2.40819	0.09	0.356	1.07742e-130	Qx.ap
F25F8.1	7.06208e-135	8.3785	0.139	0	1.08248e-130	Qx.ap
F13E6.2	8.98656e-135	7.07235	0.142	0.002	1.37746e-130	Qx.ap
sem-4.2	1.06368e-134	-6.01444	0.006	0.224	1.63042e-130	Qx.ap
rps-22.1	1.38622e-133	-2.52454	0.091	0.351	2.1248e-129	Qx.ap
hcp-1	1.48475e-133	-5.48133	0.006	0.223	2.27582e-129	Qx.ap
dyf-11	1.50686e-133	5.17432	0.149	0.004	2.30972e-129	Qx.ap
rpl-29	2.03631e-133	-2.74769	0.069	0.322	3.12125e-129	Qx.ap
Y71G10AR.4	4.60161e-133	2.41317	0.272	0.059	7.05334e-129	Qx.ap
Y71H2AM.10	4.74789e-133	3.29081	0.198	0.024	7.27757e-129	Qx.ap
C13F10.1	4.36182e-132	4.55431	0.155	0.007	6.68579e-128	Qx.ap
cyk-4	4.8498e-132	-4.99695	0.008	0.226	7.43377e-128	Qx.ap
pola-1	5.80183e-132	-4.61492	0.014	0.235	8.89305e-128	Qx.ap
F40F4.7	1.2932e-131	-2.95014	0.049	0.294	1.98222e-127	Qx.ap
lat-1	9.09904e-131	4.17694	0.171	0.013	1.3947e-126	Qx.ap
ctr-9	1.52516e-130	-2.6098	0.066	0.321	2.33776e-126	Qx.ap
syg-1	2.26754e-130	8.23917	0.134	0	3.47569e-126	Qx.ap
snt-1	2.78265e-129	6.2037	0.138	0.002	4.26525e-125	Qx.ap
ctf-18	1.36404e-128	-4.57027	0.011	0.226	2.0908e-124	Qx.ap
baf-1	2.32773e-128	-3.21785	0.038	0.272	3.56795e-124	Qx.ap
rla-1.1	1.38045e-127	-2.68586	0.077	0.325	2.11595e-123	Qx.ap
ilcr-1	1.56943e-127	3.22184	0.182	0.018	2.40562e-123	Qx.ap
atp-2	6.86853e-127	-2.11219	0.107	0.37	1.05281e-122	Qx.ap
lig-1	9.69267e-126	-4.99457	0.008	0.216	1.48569e-121	Qx.ap
fbxb-69	2.27458e-125	4.28258	0.155	0.009	3.48647e-121	Qx.ap
B0198.3	4.501e-125	6.39911	0.132	0.001	6.89913e-121	Qx.ap
F30A10.9	4.58186e-125	-2.74461	0.059	0.3	7.02307e-121	Qx.ap
hlh-14.2	7.43569e-125	-5.51424	0.027	0.243	1.13974e-120	Qx.ap
cas-1	2.01779e-124	-2.39725	0.065	0.314	3.09287e-120	Qx.ap
par-3	5.26394e-124	3.79902	0.172	0.017	8.06857e-120	Qx.ap
tbx-2.1	1.60767e-123	-3.10053	0.104	0.35	2.46424e-119	Qx.ap
sars-1	2.64773e-123	-2.21746	0.086	0.34	4.05844e-119	Qx.ap
alh-1	3.53655e-123	-3.93246	0.019	0.233	5.42083e-119	Qx.ap
cdc-48.1	4.00779e-123	-2.41209	0.074	0.32	6.14314e-119	Qx.ap
sas-5	9.2285e-123	-5.49749	0.006	0.208	1.41454e-118	Qx.ap
klp-3	1.13679e-122	4.47183	0.144	0.006	1.74247e-118	Qx.ap
rod-1	1.33613e-122	-4.95112	0.008	0.213	2.04803e-118	Qx.ap
rsp-3	8.42784e-122	-2.10426	0.109	0.366	1.29182e-117	Qx.ap
col-114	8.78653e-122	7.28612	0.127	0.001	1.3468e-117	Qx.ap
famh-161	1.26119e-121	4.35501	0.149	0.008	1.93316e-117	Qx.ap
kcc-1	4.98699e-121	-6.06373	0.004	0.201	7.64406e-117	Qx.ap
rpa-2	1.31643e-120	-3.65602	0.023	0.238	2.01783e-116	Qx.ap
T26E3.4	3.70279e-120	-2.37403	0.084	0.331	5.67563e-116	Qx.ap
T14B1.1	5.40059e-120	4.30566	0.155	0.011	8.27803e-116	Qx.ap
tyms-1.1	6.8134e-120	-5.15552	0.007	0.206	1.04436e-115	Qx.ap
mes-4	1.3521e-119	-5.07857	0.008	0.208	2.0725e-115	Qx.ap
rif-1.1	2.68653e-119	-6.05051	0.004	0.199	4.11792e-115	Qx.ap
T05H4.11	3.24182e-119	-2.38333	0.054	0.292	4.96906e-115	Qx.ap
mel-28	4.28878e-119	-3.58397	0.023	0.235	6.57385e-115	Qx.ap
znf-622	1.18033e-118	-2.90321	0.056	0.286	1.80922e-114	Qx.ap
lec-4.1	1.45026e-118	-3.91507	0.057	0.282	2.22296e-114	Qx.ap
ZC239.6	1.57649e-118	4.11997	0.162	0.015	2.41644e-114	Qx.ap
D2030.11	3.40429e-118	-2.30898	0.077	0.321	5.21809e-114	Qx.ap
tiam-1	1.5443e-117	6.56263	0.125	0.002	2.36711e-113	Qx.ap
klp-13	2.58636e-117	4.82083	0.135	0.005	3.96437e-113	Qx.ap
ceh-12	4.94387e-117	12.3036	0.119	0	7.57797e-113	Qx.ap
osm-10	3.27616e-116	9.15307	0.119	0	5.02169e-112	Qx.ap
npp-21	6.87993e-116	-3.37757	0.03	0.242	1.05455e-111	Qx.ap
cdt-1	9.30527e-116	-5.76264	0.005	0.195	1.42631e-111	Qx.ap
hcp-2	1.13899e-115	-5.67287	0.005	0.195	1.74584e-111	Qx.ap
madf-8	1.75024e-115	-4.25702	0.014	0.212	2.68277e-111	Qx.ap
Y23H5B.1	1.83498e-115	9.68772	0.119	0	2.81266e-111	Qx.ap
B0563.7	2.52751e-115	7.42745	0.119	0	3.87416e-111	Qx.ap
fbxa-137	3.08923e-115	2.15456	0.222	0.041	4.73518e-111	Qx.ap
ddr-2.1	7.2206e-115	-3.92344	0.016	0.218	1.10677e-110	Qx.ap
plc-1	8.82841e-115	6.06916	0.127	0.003	1.35322e-110	Qx.ap
polk-1	1.45748e-113	-4.59615	0.012	0.205	2.23403e-109	Qx.ap
cah-2	1.71103e-113	8.51872	0.117	0	2.62266e-109	Qx.ap
nlf-1	3.78664e-113	7.10088	0.119	0.001	5.80416e-109	Qx.ap
rpl-24.2	1.18332e-112	-2.07022	0.114	0.358	1.8138e-108	Qx.ap
teg-4	3.45921e-112	-2.77412	0.042	0.259	5.30227e-108	Qx.ap
T10B10.4	3.73586e-112	6.73335	0.118	0.001	5.72633e-108	Qx.ap
baz-2	1.18569e-110	-2.10856	0.097	0.335	1.81742e-106	Qx.ap
T04G9.4.1	2.88951e-110	-4.55829	0.009	0.197	4.42903e-106	Qx.ap
igcm-4	2.92966e-110	6.77754	0.117	0.001	4.49058e-106	Qx.ap
F33H2.3	3.39869e-110	-3.29958	0.026	0.227	5.20951e-106	Qx.ap
unc-7	7.5957e-110	9.55073	0.113	0	1.16427e-105	Qx.ap
tcl-2	8.22773e-110	-2.17818	0.078	0.312	1.26115e-105	Qx.ap
inpp-1	1.54767e-109	7.19259	0.116	0.001	2.37226e-105	Qx.ap
jnk-1	2.5559e-109	3.65851	0.139	0.009	3.91768e-105	Qx.ap
act-1	2.95155e-109	-2.2027	0.083	0.315	4.52414e-105	Qx.ap
C08G5.7	5.46695e-109	5.13693	0.126	0.005	8.37973e-105	Qx.ap
tax-4	8.70227e-109	5.44916	0.121	0.003	1.33388e-104	Qx.ap
dhhc-11	1.5833e-108	6.61491	0.114	0.001	2.42688e-104	Qx.ap
B0393.3	2.98618e-108	-4.40934	0.012	0.198	4.57722e-104	Qx.ap
srgp-1	4.21427e-108	-4.61143	0.01	0.195	6.45964e-104	Qx.ap
rpl-25.2.1	1.0081e-107	-2.43498	0.068	0.29	1.54522e-103	Qx.ap
egl-44	1.45878e-107	-5.61349	0.005	0.184	2.23602e-103	Qx.ap
ccdc-149	1.48589e-107	4.88815	0.124	0.004	2.27757e-103	Qx.ap
C07D8.6	3.76174e-107	-3.55856	0.022	0.216	5.766e-103	Qx.ap
W04A8.1	4.35717e-107	-5.91289	0.004	0.181	6.67867e-103	Qx.ap
efn-2	6.87366e-107	5.85834	0.115	0.002	1.0536e-102	Qx.ap
aspm-1	7.53913e-107	-5.92347	0.004	0.18	1.1556e-102	Qx.ap
hpo-8	8.13403e-107	-3.12505	0.034	0.236	1.24678e-102	Qx.ap
F29A7.4	1.10742e-106	7.65509	0.111	0.001	1.69745e-102	Qx.ap
T05B9.2	1.25658e-106	8.05381	0.111	0.001	1.92608e-102	Qx.ap
cec-3	2.16655e-106	-2.3043	0.075	0.3	3.32089e-102	Qx.ap
C05E11.3	2.35652e-106	3.46268	0.151	0.015	3.61208e-102	Qx.ap
ect-2	2.41614e-106	-7.07268	0.002	0.175	3.70346e-102	Qx.ap
air-1	3.44057e-106	-6.20597	0.003	0.178	5.27371e-102	Qx.ap
smu-1	5.49513e-106	-3.23997	0.029	0.227	8.42294e-102	Qx.ap
dut-1.1	6.37457e-106	-5.37045	0.004	0.181	9.77093e-102	Qx.ap
rdl-1	1.34477e-105	6.55752	0.113	0.002	2.06126e-101	Qx.ap
snn-1	1.79042e-105	3.15265	0.155	0.016	2.74435e-101	Qx.ap
pir-1	2.44512e-105	-2.06161	0.107	0.339	3.74789e-101	Qx.ap
ctf-4	3.12212e-105	-4.75119	0.007	0.186	4.78559e-101	Qx.ap
hcp-3	3.53887e-105	-5.20087	0.005	0.181	5.42438e-101	Qx.ap
snr-7	4.01572e-105	-2.20878	0.075	0.299	6.1553e-101	Qx.ap
WBGene00017849	4.52085e-105	2.61477	0.207	0.042	6.92956e-101	Qx.ap
capg-2	4.93477e-105	-5.32713	0.006	0.182	7.56402e-101	Qx.ap
snr-1	9.04538e-105	-2.26857	0.078	0.303	1.38648e-100	Qx.ap
Y47H9C.8	9.53992e-105	-3.0431	0.033	0.232	1.46228e-100	Qx.ap
C56C10.9	1.21954e-104	3.34508	0.157	0.018	1.86932e-100	Qx.ap
him-1	1.23878e-104	-2.01436	0.092	0.322	1.8988e-100	Qx.ap
F49H12.3	1.3719e-104	6.8691	0.11	0.001	2.10285e-100	Qx.ap
mig-21.1	1.56478e-104	-4.14329	0.029	0.222	2.39849e-100	Qx.ap
ZC443.3	6.71529e-104	2.19368	0.214	0.045	1.02932e-99	Qx.ap
suf-1	8.36887e-104	-2.68513	0.047	0.254	1.28278e-99	Qx.ap
hex-2	8.98112e-104	5.11217	0.12	0.004	1.37663e-99	Qx.ap
asd-1	1.39069e-103	-2.62525	0.051	0.26	2.13165e-99	Qx.ap
mat-2	1.60936e-103	-3.84979	0.018	0.204	2.46682e-99	Qx.ap
fzy-1	1.68316e-103	-6.29829	0.003	0.173	2.57994e-99	Qx.ap
Y39G10AR.9	1.84737e-103	-3.70963	0.019	0.206	2.83165e-99	Qx.ap
H35B03.1	1.9467e-103	5.74914	0.112	0.002	2.9839e-99	Qx.ap
K10D2.5	6.59426e-103	-4.13571	0.015	0.196	1.01077e-98	Qx.ap
hyl-1	8.98559e-103	4.50021	0.128	0.008	1.37731e-98	Qx.ap
swsn-2.2	9.27275e-103	-3.661	0.019	0.204	1.42133e-98	Qx.ap
kle-2	1.82542e-102	-3.88913	0.015	0.197	2.798e-98	Qx.ap
R05H11.2.1	2.71437e-102	-3.87283	0.033	0.225	4.16058e-98	Qx.ap
C01B12.8	2.95537e-102	-4.71474	0.009	0.184	4.53e-98	Qx.ap
dyf-13	7.79098e-102	11.8669	0.104	0	1.1942e-97	Qx.ap
F21C10.3	7.99291e-102	4.52061	0.119	0.004	1.22515e-97	Qx.ap
Y57A10C.9	4.86242e-101	12.0899	0.103	0	7.45312e-97	Qx.ap
lnp-1	5.05964e-101	-4.48589	0.01	0.185	7.75541e-97	Qx.ap
C08F1.8	6.58223e-101	5.62228	0.109	0.002	1.00892e-96	Qx.ap
Y37E11AL.3	6.63794e-101	-4.2671	0.012	0.188	1.01746e-96	Qx.ap
mrg-1	6.9404e-101	-2.69801	0.044	0.245	1.06382e-96	Qx.ap
dnc-1	1.79508e-100	-2.25139	0.077	0.294	2.75151e-96	Qx.ap
ceh-57	3.03148e-100	11.8953	0.103	0	4.64665e-96	Qx.ap
ZC449.4	3.46265e-100	7.99922	0.103	0	5.30755e-96	Qx.ap
atp-4	4.81413e-100	-2.54617	0.051	0.255	7.3791e-96	Qx.ap
unc-76	5.10815e-100	2.1083	0.22	0.05	7.82978e-96	Qx.ap
hlh-2	5.96624e-100	-2.73994	0.046	0.247	9.14505e-96	Qx.ap
ZK1067.3	6.5068e-100	-5.01645	0.007	0.176	9.97363e-96	Qx.ap
scc-1	6.91054e-100	-5.59795	0.004	0.171	1.05925e-95	Qx.ap
rae-1	1.07317e-99	-2.71742	0.041	0.239	1.64496e-95	Qx.ap
adss-1	3.09086e-99	-2.34168	0.063	0.274	4.73767e-95	Qx.ap
npp-3	4.12018e-99	-4.45064	0.01	0.182	6.31541e-95	Qx.ap
tba-9	5.4277e-99	7.84309	0.102	0	8.31958e-95	Qx.ap
Y38H6C.16	5.81156e-99	-4.024	0.013	0.188	8.90796e-95	Qx.ap
rad-51.2	9.83815e-99	-2.85941	0.03	0.221	1.50799e-94	Qx.ap
pri-2	1.13479e-98	-5.61373	0.004	0.17	1.7394e-94	Qx.ap
hmg-4	1.91391e-98	-2.03193	0.087	0.306	2.93363e-94	Qx.ap
egl-2	3.04106e-98	8.77189	0.101	0	4.66134e-94	Qx.ap
tasp-1	1.16039e-97	-2.01587	0.092	0.312	1.77865e-93	Qx.ap
isw-1	1.56259e-97	-2.68111	0.046	0.243	2.39514e-93	Qx.ap
R11G1.2	1.59673e-97	-5.15462	0.007	0.173	2.44746e-93	Qx.ap
eif-2gamma	2.02225e-97	-2.54881	0.051	0.251	3.0997e-93	Qx.ap
spd-2	4.86628e-97	-5.03554	0.006	0.17	7.45903e-93	Qx.ap
nlp-40	1.11418e-96	3.22787	0.173	0.03	1.70782e-92	Qx.ap
vrk-1	2.50528e-96	-3.57365	0.018	0.193	3.84009e-92	Qx.ap
zyg-9	3.41174e-96	-3.00167	0.032	0.218	5.22952e-92	Qx.ap
H11E01.3	3.44442e-96	4.35733	0.11	0.003	5.2796e-92	Qx.ap
unc-5	4.68039e-96	-4.83346	0.008	0.174	7.1741e-92	Qx.ap
ola-1	5.33793e-96	-2.10641	0.079	0.292	8.18198e-92	Qx.ap
tac-1	8.64101e-96	-3.01486	0.033	0.219	1.32449e-91	Qx.ap
cutl-10	1.12613e-95	5.42575	0.109	0.004	1.72614e-91	Qx.ap
him-10	1.20671e-95	-4.98986	0.006	0.169	1.84964e-91	Qx.ap
glb-5	1.55487e-95	8.84641	0.099	0	2.38331e-91	Qx.ap
odr-4	2.04816e-95	3.0509	0.16	0.024	3.13942e-91	Qx.ap
pid-3	2.56336e-95	-4.80612	0.008	0.172	3.92911e-91	Qx.ap
acin-1	7.99939e-95	-2.57283	0.046	0.24	1.22615e-90	Qx.ap
F58E2.5	8.88667e-95	2.0136	0.216	0.051	1.36215e-90	Qx.ap
AH9.4	1.05311e-94	7.57845	0.099	0.001	1.61421e-90	Qx.ap
Y119C1B.6	1.19553e-94	7.2073	0.099	0	1.83251e-90	Qx.ap
aly-1	1.23105e-94	-3.00016	0.034	0.219	1.88695e-90	Qx.ap
glb-17	2.67998e-94	11.8548	0.097	0	4.10787e-90	Qx.ap
emb-5	3.51961e-94	-2.10663	0.074	0.282	5.39486e-90	Qx.ap
C39E9.12	3.71814e-94	-6.0286	0.002	0.159	5.69917e-90	Qx.ap
rfc-3	1.15597e-93	-5.57886	0.004	0.161	1.77187e-89	Qx.ap
Y47G6A.31	1.48906e-93	-3.38565	0.024	0.201	2.28243e-89	Qx.ap
F59E12.9	4.07473e-93	-2.1475	0.079	0.287	6.24574e-89	Qx.ap
toe-2	7.69451e-93	-5.6684	0.003	0.159	1.17941e-88	Qx.ap
smc-6	7.8169e-93	-4.99822	0.006	0.164	1.19818e-88	Qx.ap
taf-1	8.46687e-93	-2.14215	0.07	0.276	1.2978e-88	Qx.ap
npr-17	9.77812e-93	5.8195	0.101	0.002	1.49879e-88	Qx.ap
npr-5	9.79996e-93	9.44972	0.096	0	1.50214e-88	Qx.ap
camt-1.1	2.11743e-92	2.12053	0.229	0.062	3.2456e-88	Qx.ap
tps-2	2.74764e-92	3.98669	0.12	0.008	4.21158e-88	Qx.ap
C35D10.12	4.72207e-92	5.7298	0.102	0.002	7.23799e-88	Qx.ap
hcp-4	5.39524e-92	-4.58363	0.009	0.169	8.26982e-88	Qx.ap
unc-85	6.01395e-92	-4.24951	0.01	0.171	9.21818e-88	Qx.ap
R151.2	1.65421e-91	2.65019	0.177	0.035	2.53557e-87	Qx.ap
fox-1	2.0808e-91	2.20783	0.176	0.032	3.18945e-87	Qx.ap
wrm-1	2.11997e-91	-3.11887	0.028	0.204	3.2495e-87	Qx.ap
scc-3	4.41836e-91	-2.46138	0.049	0.24	6.77245e-87	Qx.ap
bus-12	5.58211e-91	-2.4122	0.059	0.254	8.55625e-87	Qx.ap
K07F5.15	8.22519e-91	-2.29236	0.068	0.266	1.26076e-86	Qx.ap
C18A3.9	9.38877e-91	-4.313	0.012	0.172	1.43911e-86	Qx.ap
tub-1	1.43464e-90	5.99025	0.096	0.001	2.19901e-86	Qx.ap
npp-6	3.669e-90	-3.02192	0.028	0.202	5.62385e-86	Qx.ap
W05B5.1	4.1184e-90	2.15091	0.192	0.04	6.31269e-86	Qx.ap
acs-4	1.00252e-89	-2.8454	0.033	0.211	1.53666e-85	Qx.ap
gem-1	1.24649e-89	5.09268	0.101	0.003	1.91062e-85	Qx.ap
kup-1	1.7461e-89	-3.63264	0.017	0.181	2.67643e-85	Qx.ap
eftu-2	1.95321e-89	-3.01563	0.025	0.197	2.99388e-85	Qx.ap
npp-12	2.98702e-89	-3.50802	0.02	0.186	4.5785e-85	Qx.ap
inx-12.1	3.85787e-89	-3.88619	0.016	0.179	5.91334e-85	Qx.ap
T03G6.3	5.46433e-89	4.97213	0.095	0.001	8.37573e-85	Qx.ap
ten-1	5.47207e-89	6.37101	0.097	0.002	8.38759e-85	Qx.ap
stt-3	6.77264e-89	-2.9784	0.03	0.204	1.03811e-84	Qx.ap
hmr-1	1.32469e-88	2.10128	0.249	0.078	2.03049e-84	Qx.ap
F35B3.7	1.45721e-88	5.28248	0.099	0.003	2.23361e-84	Qx.ap
erh-2	1.66057e-88	-5.31549	0.006	0.157	2.54532e-84	Qx.ap
B0228.6	1.86157e-88	4.36234	0.103	0.004	2.85342e-84	Qx.ap
syf-1	2.72764e-88	-3.89604	0.015	0.175	4.18092e-84	Qx.ap
dohh-1	2.91752e-88	-2.56951	0.051	0.235	4.47198e-84	Qx.ap
sys-1	3.48698e-88	-4.96989	0.005	0.156	5.34485e-84	Qx.ap
ruvb-1	4.59335e-88	-3.74749	0.015	0.175	7.04069e-84	Qx.ap
K07A1.15	8.84039e-88	-3.2692	0.024	0.192	1.35506e-83	Qx.ap
clip-1	8.9381e-88	4.16473	0.106	0.005	1.37003e-83	Qx.ap
psd-1	9.25754e-88	-3.39523	0.02	0.185	1.419e-83	Qx.ap
rpl-25.1	1.91803e-87	-2.45408	0.052	0.238	2.93995e-83	Qx.ap
unc-77	3.63267e-87	8.63209	0.09	0	5.56816e-83	Qx.ap
dgk-5	4.03681e-87	6.1291	0.091	0	6.18762e-83	Qx.ap
E02H9.13	8.08302e-87	8.08615	0.091	0	1.23896e-82	Qx.ap
rgs-6	2.24828e-86	7.00302	0.091	0.001	3.44617e-82	Qx.ap
tbca-1.1	3.33575e-86	-2.2036	0.12	0.321	5.11304e-82	Qx.ap
air-2	3.69204e-86	-5.67747	0.004	0.15	5.65915e-82	Qx.ap
R07E3.7.1	4.40912e-86	-5.42719	0.005	0.151	6.7583e-82	Qx.ap
T19D2.2	4.87711e-86	3.81672	0.112	0.008	7.47564e-82	Qx.ap
F43B10.1	5.00154e-86	6.5084	0.092	0.001	7.66636e-82	Qx.ap
npp-9	8.02086e-86	-4.00087	0.012	0.166	1.22944e-81	Qx.ap
cdc-5L	2.96968e-85	-2.71281	0.037	0.21	4.55192e-81	Qx.ap
die-1	3.13757e-85	11.8547	0.087	0	4.80927e-81	Qx.ap
rfc-1	6.93282e-85	-2.48943	0.046	0.225	1.06266e-80	Qx.ap
F46G11.4	2.49806e-84	3.90762	0.105	0.006	3.82903e-80	Qx.ap
lin-14	4.20155e-84	2.41824	0.19	0.046	6.44013e-80	Qx.ap
Y106G6H.16	7.08061e-84	-4.17807	0.01	0.159	1.08532e-79	Qx.ap
Y37E3.17	7.60379e-84	-2.98684	0.027	0.192	1.16551e-79	Qx.ap
shk-1	1.07871e-83	6.59989	0.09	0.001	1.65345e-79	Qx.ap
nap-1	1.2838e-83	-2.39065	0.055	0.236	1.96781e-79	Qx.ap
ima-2	1.4113e-83	-5.7052	0.003	0.144	2.16324e-79	Qx.ap
swsn-6	1.8053e-83	-2.43716	0.041	0.216	2.76717e-79	Qx.ap
clsp-1	2.66338e-83	-3.77446	0.012	0.164	4.08243e-79	Qx.ap
dpy-26	3.68578e-83	-2.4332	0.051	0.231	5.64956e-79	Qx.ap
atp-5	4.21603e-83	-2.11454	0.073	0.263	6.46233e-79	Qx.ap
pmp-3	7.34118e-83	-2.25548	0.081	0.269	1.12526e-78	Qx.ap
WBGene00019181	1.75705e-82	11.8609	0.085	0	2.6932e-78	Qx.ap
W07G1.1	1.75705e-82	11.6828	0.085	0	2.6932e-78	Qx.ap
cka-2	3.10644e-82	3.54993	0.115	0.01	4.76154e-78	Qx.ap
WBGene00044308	3.12601e-82	4.24011	0.102	0.005	4.79155e-78	Qx.ap
fcd-2	3.94972e-82	-2.71817	0.036	0.205	6.05413e-78	Qx.ap
cup-16	4.49923e-82	2.49661	0.143	0.022	6.89642e-78	Qx.ap
atm-1	5.14915e-82	-4.40285	0.009	0.154	7.89261e-78	Qx.ap
skpt-1	5.74479e-82	-5.56075	0.004	0.143	8.80561e-78	Qx.ap
F59E12.1	6.98871e-82	-4.17788	0.01	0.156	1.07123e-77	Qx.ap
rimb-1	1.85822e-81	3.48434	0.108	0.008	2.84828e-77	Qx.ap
pif-1	3.6282e-81	-7.19817	0.001	0.136	5.5613e-77	Qx.ap
dph-3	4.90449e-81	-2.46157	0.05	0.224	7.5176e-77	Qx.ap
ephx-1	5.35768e-81	4.40285	0.097	0.004	8.21226e-77	Qx.ap
bub-3	5.73389e-81	-3.85708	0.012	0.16	8.78891e-77	Qx.ap
sas-7	1.10221e-80	-4.75997	0.006	0.146	1.68947e-76	Qx.ap
pcdr-1	1.60117e-80	11.5281	0.083	0	2.45427e-76	Qx.ap
tth-1	2.99839e-80	-5.12411	0.004	0.142	4.59592e-76	Qx.ap
pct-1	3.02326e-80	2.15883	0.18	0.042	4.63405e-76	Qx.ap
T12A7.2	3.42551e-80	3.92214	0.096	0.004	5.25061e-76	Qx.ap
H10D18.1	3.68216e-80	6.18965	0.087	0.001	5.64402e-76	Qx.ap
F09G2.2	1.08033e-79	-2.18712	0.065	0.245	1.65593e-75	Qx.ap
T24C4.2	1.34195e-79	-6.10773	0.002	0.136	2.05693e-75	Qx.ap
orc-3	1.56377e-79	-5.12195	0.005	0.142	2.39695e-75	Qx.ap
fnci-1	1.86981e-79	-3.26027	0.021	0.173	2.86605e-75	Qx.ap
ZK380.6	2.78755e-79	2.81075	0.14	0.022	4.27275e-75	Qx.ap
Y41E3.7	2.84547e-79	2.0171	0.218	0.065	4.36153e-75	Qx.ap
unc-18	3.305e-79	3.12955	0.124	0.015	5.06591e-75	Qx.ap
idha-1	3.59221e-79	-2.21048	0.058	0.235	5.50613e-75	Qx.ap
cysl-1	5.89714e-79	2.11078	0.171	0.037	9.03913e-75	Qx.ap
fbxa-167	6.5341e-79	4.53002	0.093	0.004	1.00155e-74	Qx.ap
tiar-1	7.82023e-79	-2.05978	0.07	0.254	1.19868e-74	Qx.ap
WBGene00014294	1.41473e-78	6.30882	0.085	0.001	2.1685e-74	Qx.ap
skp-1	1.46737e-78	-2.57029	0.043	0.21	2.24919e-74	Qx.ap
iars-1	3.65946e-78	-2.35389	0.053	0.224	5.60922e-74	Qx.ap
pac-1	5.40445e-78	2.18208	0.2	0.056	8.28393e-74	Qx.ap
srw-140	5.86533e-78	4.51078	0.091	0.003	8.99037e-74	Qx.ap
F59F5.5	6.62798e-78	2.65779	0.129	0.018	1.01594e-73	Qx.ap
aexr-2	8.77607e-78	11.9684	0.08	0	1.3452e-73	Qx.ap
wrb-1	9.81767e-78	-3.03756	0.028	0.182	1.50485e-73	Qx.ap
suro-1.1	1.10287e-77	-5.13173	0.007	0.143	1.69047e-73	Qx.ap
syf-3	1.26733e-77	-2.879	0.029	0.185	1.94256e-73	Qx.ap
Y37E3.30	1.50017e-77	-4.84279	0.007	0.143	2.29946e-73	Qx.ap
uggt-2	2.17013e-77	6.84294	0.083	0.001	3.32638e-73	Qx.ap
homt-1	5.33595e-77	-4.10916	0.01	0.148	8.17894e-73	Qx.ap
F54F12.2	5.72918e-77	6.29253	0.083	0.001	8.78169e-73	Qx.ap
elo-1	9.42542e-77	-2.68162	0.034	0.193	1.44473e-72	Qx.ap
snpc-3.4	1.04305e-76	-3.25084	0.022	0.172	1.59879e-72	Qx.ap
kin-29	1.36213e-76	2.88666	0.137	0.022	2.08787e-72	Qx.ap
lin-13	2.0793e-76	-2.34758	0.045	0.211	3.18716e-72	Qx.ap
tpxl-1	2.35723e-76	-4.0878	0.01	0.148	3.61316e-72	Qx.ap
rbpl-1	2.57317e-76	-2.83014	0.03	0.185	3.94415e-72	Qx.ap
cyk-7	4.43169e-76	5.74107	0.086	0.002	6.79289e-72	Qx.ap
pri-1	6.49039e-76	-4.10219	0.01	0.146	9.94848e-72	Qx.ap
fbxb-100	6.79519e-76	2.87447	0.129	0.019	1.04157e-71	Qx.ap
WBGene00000191	7.7596e-76	4.59501	0.097	0.006	1.18939e-71	Qx.ap
cnnm-1	9.25412e-76	2.4775	0.142	0.025	1.41847e-71	Qx.ap
ttyh-1	1.13907e-75	-2.91886	0.03	0.183	1.74597e-71	Qx.ap
spd-1	1.19885e-75	-4.8678	0.006	0.138	1.8376e-71	Qx.ap
T22C1.1	1.77601e-75	-3.02634	0.022	0.171	2.72226e-71	Qx.ap
F47B7.1.1	2.18565e-75	-3.74234	0.016	0.157	3.35016e-71	Qx.ap
psf-3	2.45275e-75	-5.20531	0.004	0.133	3.75957e-71	Qx.ap
nasp-1	4.14618e-75	-3.52082	0.017	0.159	6.35526e-71	Qx.ap
cytb-5.2	6.66908e-75	-2.00627	0.076	0.253	1.02224e-70	Qx.ap
cpsf-2	6.76832e-75	-3.11135	0.021	0.167	1.03745e-70	Qx.ap
klp-18	6.91803e-75	-4.46972	0.006	0.137	1.0604e-70	Qx.ap
WBGene00045410	1.60471e-74	-3.37055	0.024	0.17	2.4597e-70	Qx.ap
Y59E9AL.36	2.57044e-74	-4.01642	0.01	0.144	3.93997e-70	Qx.ap
ckk-1	3.24927e-74	2.60608	0.129	0.019	4.98048e-70	Qx.ap
clp-1.1	3.51831e-74	-2.25466	0.057	0.224	5.39287e-70	Qx.ap
unc-79	4.24493e-74	4.36626	0.085	0.003	6.50663e-70	Qx.ap
C49H3.3	5.58379e-74	-2.2736	0.058	0.226	8.55884e-70	Qx.ap
glb-4	7.16009e-74	8.55952	0.077	0	1.0975e-69	Qx.ap
M03A8.3	9.82179e-74	4.1663	0.09	0.004	1.50548e-69	Qx.ap
lin-61	1.31132e-73	-3.18634	0.019	0.162	2.01e-69	Qx.ap
lido-8	1.31188e-73	-2.34286	0.048	0.211	2.01085e-69	Qx.ap
eif-3.B	1.38096e-73	-2.46875	0.041	0.199	2.11674e-69	Qx.ap
ran-2	3.47869e-73	-4.05169	0.01	0.143	5.33214e-69	Qx.ap
rab-8	5.64835e-73	-2.37579	0.046	0.205	8.6578e-69	Qx.ap
F20G2.6	1.03449e-72	5.49758	0.081	0.002	1.58566e-68	Qx.ap
vab-10	1.19835e-72	-3.07484	0.025	0.17	1.83683e-68	Qx.ap
daf-4	1.25034e-72	3.58132	0.107	0.012	1.91653e-68	Qx.ap
mpz-1	2.95641e-72	3.66186	0.101	0.009	4.53158e-68	Qx.ap
srt-42	3.5627e-72	3.00644	0.128	0.021	5.4609e-68	Qx.ap
tim-1	3.72767e-72	-4.04044	0.01	0.142	5.71377e-68	Qx.ap
nhr-46	3.86982e-72	4.01904	0.097	0.008	5.93166e-68	Qx.ap
orc-1	3.94617e-72	-5.46638	0.004	0.127	6.04869e-68	Qx.ap
tmed-4	5.51425e-72	-2.09274	0.064	0.231	8.45224e-68	Qx.ap
Y50E8A.5	5.52603e-72	-6.68579	0.002	0.123	8.47031e-68	Qx.ap
met-2	6.94964e-72	-2.23163	0.056	0.221	1.06524e-67	Qx.ap
C27H5.2	8.88623e-72	-3.81963	0.012	0.145	1.36208e-67	Qx.ap
spe-15	1.18427e-71	4.67854	0.084	0.003	1.81525e-67	Qx.ap
ncx-2	1.19416e-71	4.15957	0.091	0.005	1.8304e-67	Qx.ap
capg-1	1.2243e-71	-2.49554	0.037	0.19	1.87661e-67	Qx.ap
W07E11.1	1.68796e-71	4.44532	0.095	0.007	2.58731e-67	Qx.ap
ncx-5	1.71255e-71	8.05393	0.074	0	2.62499e-67	Qx.ap
nrx-1	1.98487e-71	5.83476	0.077	0.001	3.04241e-67	Qx.ap
csc-1	2.79523e-71	-6.93752	0.002	0.122	4.28453e-67	Qx.ap
Y47G6A.32	3.73591e-71	11.3679	0.073	0	5.72641e-67	Qx.ap
Y102A11A.6	4.57778e-71	6.32592	0.076	0.001	7.01683e-67	Qx.ap
Y67A10A.7	5.53007e-71	2.65977	0.115	0.015	8.47649e-67	Qx.ap
H14E04.2	6.47392e-71	-2.93597	0.024	0.166	9.92323e-67	Qx.ap
K09C4.10	1.01307e-70	3.07578	0.111	0.014	1.55283e-66	Qx.ap
snr-5	1.12577e-70	-2.08757	0.059	0.224	1.72557e-66	Qx.ap
T19H12.2	1.25166e-70	-4.6034	0.007	0.132	1.91855e-66	Qx.ap
viln-1	1.37056e-70	-3.69628	0.013	0.144	2.1008e-66	Qx.ap
B0416.5	2.35956e-70	-2.39214	0.044	0.199	3.61673e-66	Qx.ap
chk-1	2.36245e-70	-5.38344	0.003	0.124	3.62116e-66	Qx.ap
F59C6.5	2.45341e-70	-2.11601	0.067	0.232	3.76058e-66	Qx.ap
ina-1	3.16119e-70	-2.00379	0.061	0.227	4.84547e-66	Qx.ap
F54E7.9	3.71488e-70	-2.76131	0.029	0.174	5.69417e-66	Qx.ap
F56F10.2	4.9144e-70	2.91287	0.104	0.011	7.5328e-66	Qx.ap
C43D7.8.1	6.9945e-70	-3.64461	0.022	0.159	1.07212e-65	Qx.ap
dyb-1	1.69137e-69	2.67268	0.11	0.013	2.59253e-65	Qx.ap
ben-1	2.3272e-69	-2.64422	0.033	0.18	3.56713e-65	Qx.ap
gex-2	3.59058e-69	-2.18702	0.053	0.212	5.50363e-65	Qx.ap
usp-48	8.30518e-69	-2.42271	0.043	0.195	1.27302e-64	Qx.ap
sap-140	1.21141e-68	-2.16548	0.051	0.21	1.85685e-64	Qx.ap
K10G9.2	1.29577e-68	4.22774	0.082	0.004	1.98615e-64	Qx.ap
cdka-1	1.81707e-68	5.46633	0.077	0.002	2.7852e-64	Qx.ap
ZK938.3	1.96279e-68	11.478	0.07	0	3.00856e-64	Qx.ap
nlp-8	2.31874e-68	6.81847	0.073	0.001	3.55416e-64	Qx.ap
lin-35	2.4683e-68	-2.29641	0.047	0.201	3.7834e-64	Qx.ap
syd-1	2.71987e-68	5.9605	0.073	0.001	4.16901e-64	Qx.ap
byn-1	4.69957e-68	-3.18	0.022	0.158	7.2035e-64	Qx.ap
metl-9	8.42396e-68	-2.62587	0.028	0.17	1.29122e-63	Qx.ap
K07C5.3	1.33961e-67	-2.58675	0.032	0.176	2.05336e-63	Qx.ap
exc-4	1.46009e-67	-4.75295	0.006	0.125	2.23803e-63	Qx.ap
T13H5.1	1.49357e-67	5.49415	0.073	0.001	2.28935e-63	Qx.ap
kbp-1	2.30069e-67	-5.02459	0.004	0.121	3.52649e-63	Qx.ap
lgc-20	2.95588e-67	7.89538	0.071	0	4.53077e-63	Qx.ap
ZK1320.13	3.01508e-67	7.099	0.071	0.001	4.62152e-63	Qx.ap
snt-3	3.07488e-67	5.26891	0.075	0.002	4.71317e-63	Qx.ap
tars-1	3.28747e-67	-3.24858	0.018	0.15	5.03904e-63	Qx.ap
T06G6.3	3.4659e-67	7.12932	0.071	0	5.31254e-63	Qx.ap
F55G1.15	3.69375e-67	4.34785	0.086	0.005	5.66179e-63	Qx.ap
H10E21.5	1.25423e-66	2.87424	0.106	0.013	1.92249e-62	Qx.ap
gip-1	1.88631e-66	-3.54408	0.014	0.14	2.89134e-62	Qx.ap
F52A8.1	2.95122e-66	-2.18018	0.048	0.199	4.52363e-62	Qx.ap
B0041.8	4.22912e-66	-3.06765	0.02	0.151	6.48239e-62	Qx.ap
cyb-1	4.51543e-66	-3.42884	0.015	0.141	6.92125e-62	Qx.ap
sftb-2	5.40249e-66	-2.36947	0.042	0.189	8.28093e-62	Qx.ap
sws-1	9.09025e-66	-6.2069	0.002	0.113	1.39335e-61	Qx.ap
npp-13	9.40588e-66	-2.4221	0.037	0.182	1.44173e-61	Qx.ap
F16B3.3	1.01874e-65	11.3997	0.067	0	1.56153e-61	Qx.ap
imb-3	1.28104e-65	-3.20583	0.019	0.148	1.96357e-61	Qx.ap
nrde-3	2.25365e-65	-3.25437	0.016	0.143	3.45439e-61	Qx.ap
lsm-7	2.31982e-65	-2.61891	0.034	0.174	3.55583e-61	Qx.ap
ost-1	2.39308e-65	5.39077	0.079	0.004	3.66811e-61	Qx.ap
scd-1	2.42884e-65	4.11889	0.087	0.007	3.72293e-61	Qx.ap
cwp-3	2.48611e-65	11.3388	0.067	0	3.8107e-61	Qx.ap
sde-2	3.00183e-65	-2.19412	0.048	0.197	4.60121e-61	Qx.ap
C27A7.8	3.09818e-65	6.77793	0.069	0	4.7489e-61	Qx.ap
abts-4	5.50004e-65	-4.08883	0.01	0.129	8.43047e-61	Qx.ap
glb-6	6.1364e-65	9.00402	0.067	0	9.40587e-61	Qx.ap
tram-1	7.48597e-65	2.91545	0.106	0.014	1.14745e-60	Qx.ap
ZK1010.10	8.75167e-65	4.02497	0.083	0.005	1.34146e-60	Qx.ap
kbp-2	1.25454e-64	-4.76225	0.006	0.121	1.92296e-60	Qx.ap
T23G5.3	1.30874e-64	-2.49713	0.036	0.177	2.00604e-60	Qx.ap
del-4	1.47948e-64	11.2854	0.066	0	2.26775e-60	Qx.ap
jkk-1	1.5228e-64	3.64493	0.077	0.003	2.33416e-60	Qx.ap
prp-3	1.57737e-64	-2.39414	0.04	0.183	2.41779e-60	Qx.ap
nhr-105	1.94367e-64	3.57354	0.115	0.019	2.97926e-60	Qx.ap
tin-9.1	5.66331e-64	2.29295	0.144	0.033	8.68072e-60	Qx.ap
H10D18.5	8.79575e-64	11.3707	0.065	0	1.34821e-59	Qx.ap
rfc-2	9.3995e-64	-4.89293	0.005	0.117	1.44075e-59	Qx.ap
lin-24	1.1002e-63	3.74573	0.093	0.009	1.68639e-59	Qx.ap
soc-2	1.16852e-63	2.34977	0.143	0.033	1.7911e-59	Qx.ap
cpn-1.1	3.30088e-63	-3.33553	0.024	0.152	5.05958e-59	Qx.ap
C15A7.2	4.38737e-63	4.738	0.073	0.002	6.72496e-59	Qx.ap
glb-28	5.89606e-63	6.08622	0.069	0.001	9.03748e-59	Qx.ap
let-721	7.75698e-63	-3.21205	0.019	0.144	1.18899e-58	Qx.ap
brd-1	9.98775e-63	-7.87003	0.001	0.106	1.53092e-58	Qx.ap
pde-5	1.1892e-62	7.08996	0.067	0.001	1.82281e-58	Qx.ap
rgs-1	1.59421e-62	2.83283	0.095	0.011	2.4436e-58	Qx.ap
ate-1	4.38781e-62	-3.00475	0.02	0.144	6.72564e-58	Qx.ap
mrp-5	7.98426e-62	-3.10604	0.019	0.142	1.22383e-57	Qx.ap
gmpr-1	1.64598e-61	-2.59675	0.032	0.164	2.52296e-57	Qx.ap
sas-4	1.66056e-61	-3.34624	0.015	0.134	2.54531e-57	Qx.ap
san-1	2.04102e-61	-5.72207	0.002	0.108	3.12847e-57	Qx.ap
T23F2.2	4.72949e-61	4.18355	0.07	0.002	7.24937e-57	Qx.ap
fbxc-40.1	4.73496e-61	-4.3208	0.006	0.115	7.25775e-57	Qx.ap
pig-1	7.67952e-61	-3.73113	0.01	0.124	1.17712e-56	Qx.ap
rgs-11	1.75623e-60	-4.50773	0.006	0.115	2.69195e-56	Qx.ap
H23L24.4	2.79944e-60	8.23223	0.063	0	4.29097e-56	Qx.ap
cal-4	2.81753e-60	7.47146	0.063	0	4.31871e-56	Qx.ap
let-502	2.96653e-60	-2.6072	0.029	0.158	4.5471e-56	Qx.ap
ddx-46	3.06546e-60	-2.32923	0.038	0.172	4.69873e-56	Qx.ap
ran-4	5.8572e-60	-2.75146	0.02	0.143	8.97792e-56	Qx.ap
oig-2	6.85196e-60	8.09767	0.062	0	1.05027e-55	Qx.ap
[truncated: 1,845 more rows]
