# Supplementary material for: Single-cell transcriptomic profiling of C. elegans Q neuroblast lineage during migration and differentiation
Source: PLoS One. 2026 Mar 3;21(3):e0343734. doi: 10.1371/journal.pone.0343734 (PMC12956130; doi:10.1371/journal.pone.0343734)
Supplement: S2 File — (XLSX) [file pone.0343734.s013.xlsx]

## Sheet: Gene modules and groups
Gene ID	Gene modules	Module groups	dim_1	dim_2
2L52.1	13	3	4.161	-0.824898
4R79.2	1	1	-6.49039	4.56649
aagr-3	23	3	6.55936	-4.0872
aak-1	3	4	-0.451749	-4.12852
aak-2	13	3	3.64728	-0.754329
aakb-2	10	3	4.66478	-1.40699
aakg-1	13	3	4.31871	-0.590651
aakg-5	12	3	4.19556	0.279168
aap-1	10	3	4.81267	-1.64205
aars-2	10	3	5.26834	-1.39674
aat-1	2	1	-1.67964	3.64621
aat-2	2	1	-2.99954	2.92111
aat-3	6	4	1.67064	-2.45208
aat-5	1	1	-4.84003	4.45869
abce-1	16	4	3.80019	-3.72765
abcf-1	9	4	2.75429	-2.07507
abcf-2	10	3	4.95414	-0.789954
abcf-3	13	3	4.21287	-0.790988
abf-5	18	1	-3.13921	-1.76484
abhd-12	8	1	1.98165	1.03199
abhd-14	3	4	-0.0724746	-3.69942
abhd-5.2	14	4	-1.61335	-4.183
abl-1	24	1	-0.000886125	2.76335
abts-1	1	1	-4.89675	4.39214
abts-4	12	3	4.55288	-0.0807482
abu-12	8	1	1.03317	2.04879
abu-4	24	1	0.338665	2.71978
abu-8	6	4	1.66819	-3.23477
acd-3	11	1	-6.50844	3.49759
acdh-3	3	4	-0.393936	-4.4647
acdh-7	20	2	-0.584554	0.0186539
acds-10	18	1	-3.35519	-1.93221
ace-3	19	1	-7.83165	5.85398
acer-1	3	4	-0.900874	-4.17617
acin-1	13	3	3.80326	-0.727794
acl-11	5	3	1.83883	-1.72368
acl-12	1	1	-4.97163	4.59631
acl-14	11	1	-7.52019	3.86535
acly-2	3	4	-1.11019	-4.02335
aco-2	16	4	3.52493	-3.87256
acr-24	7	1	-4.88499	3.74935
acs-1	7	1	-4.00136	4.5674
acs-12	3	4	-0.570397	-4.14536
acs-2	14	4	-1.81162	-4.25467
acs-20	7	1	-4.18705	4.90712
acs-21	14	4	-1.50459	-4.35254
acs-4	16	4	2.75007	-2.96441
acsd-1	11	1	-7.11187	3.62026
act-1	9	4	2.44354	-2.35117
act-2	6	4	1.59545	-3.54621
act-3	6	4	1.04392	-3.72185
act-4	4	3	2.5068	-0.156826
act-5	18	1	-3.30231	-1.80743
acy-1	1	1	-5.03348	4.24327
acy-3	14	4	-1.51049	-4.04463
ada-2	9	4	3.59112	-2.30425
adah-1	12	3	4.54404	-0.146827
add-1	7	1	-3.53816	4.32687
adh-5	15	4	4.3529	-3.04835
adk-1	6	4	2.4051	-2.71684
adm-2	17	2	-1.5399	1.24324
adr-2	23	3	6.62327	-4.15391
ads-1	15	4	4.67529	-3.6716
adsl-1	13	3	3.86157	-1.54409
adss-1	3	4	0.347367	-5.05929
adt-2	14	4	-1.54508	-4.1804
aex-2	25	1	-7.77511	3.33305
aex-3	7	1	-4.08039	3.7983
aex-4	18	1	-3.05271	-1.88916
aex-6	1	1	-5.99267	4.58646
aexr-2	11	1	-7.24067	4.15314
afd-1	6	4	0.868033	-3.10458
age-1	9	4	3.19415	-2.77597
agef-1	15	4	3.86101	-2.63126
agr-1	8	1	3.07187	4.39527
ags-3	2	1	-2.25869	2.41719
agt-2	4	3	2.27249	0.485823
agxt-1	10	3	4.60379	-1.49201
AH9.3	4	3	3.50534	-0.141717
AH9.4	1	1	-6.03883	3.86744
AH9.6	11	1	-7.33704	3.95607
aha-1	1	1	-5.3926	5.4656
ahcy-1	3	4	-0.44629	-4.71388
ahr-1	2	1	-2.7066	3.21027
ahsa-1	2	1	-2.92462	2.58779
ain-1	20	2	1.00076	-0.102171
aip-1	2	1	-3.7264	2.91804
aipl-1	16	4	3.24536	-3.04054
air-1	6	4	2.38681	-2.83616
air-2	23	3	6.4824	-4.00084
ajm-1	14	4	-1.80208	-3.2982
akap-1	1	1	-6.47879	5.09598
akir-1	8	1	1.59218	1.41785
akt-1	3	4	-0.497311	-3.86089
akt-2	14	4	-1.87227	-4.15995
aldo-1	1	1	-5.9655	4.68903
aldo-2	3	4	0.409304	-4.40249
alg-1	4	3	1.75531	0.296529
alg-2	9	4	3.31337	-1.89341
alg-5	18	1	-3.17991	-2.04732
algn-1	10	3	4.84477	-1.36882
algn-10	24	1	0.580159	2.91818
algn-11	16	4	3.02864	-3.05478
algn-3	15	4	4.23906	-3.35587
algn-9	16	4	3.3385	-3.30715
alh-1	21	3	3.83073	-1.96685
alh-10	8	1	0.801767	1.73208
alh-3	1	1	-4.95738	4.30992
alh-4	20	2	-0.400184	-0.125651
alh-7	6	4	0.755978	-3.65373
alh-8	14	4	-1.69776	-4.09769
alh-9	21	3	3.58033	-1.90426
alkb-1	5	3	1.48946	-0.675753
alkb-8	10	3	4.42806	-1.50353
allo-1	3	4	0.187359	-4.60102
alr-1	2	1	-4.06268	1.93661
aly-1	4	3	3.23049	-0.566938
aly-2	6	4	1.98081	-3.26093
aly-3	23	3	6.46786	-3.98609
ama-1	9	4	3.03462	-2.48052
aman-2	16	4	3.13567	-2.86475
ampd-1	1	1	-6.5319	4.70152
amph-1	8	1	1.44055	1.68427
amt-4	17	2	-0.867305	0.337781
amx-1	4	3	1.75291	0.289897
amx-2	14	4	-1.79233	-4.38112
anat-1	7	1	-4.42661	3.9682
anc-1	14	4	-1.63705	-3.36975
ani-1	9	4	3.10592	-2.32168
ani-3	3	4	-0.674435	-4.04914
anoh-2	8	1	0.300912	1.33113
ant-1.1	3	4	0.386989	-4.69987
aos-1	10	3	4.79037	-2.27608
apb-1	2	1	-2.48428	3.07005
apb-3	13	3	4.27613	-0.426186
apc-11	13	3	4.40774	-1.2021
apc-2	16	4	2.84387	-3.12442
ape-1	1	1	-4.48988	4.48268
apg-1	15	4	3.79256	-2.4819
aph-1	13	3	3.92139	-0.893485
apl-1	1	1	-5.3256	5.17092
apm-3	17	2	-1.08252	0.615674
apn-1	15	4	3.96884	-2.73468
apr-1	5	3	1.94247	-1.02215
aps-1	4	3	2.44676	-0.166443
aps-2	2	1	-2.10336	3.12191
apt-9	1	1	-4.97921	4.39405
aqp-10	13	3	4.07093	-0.834236
aqp-11	1	1	-6.04704	4.03071
aqp-12	2	1	-3.57821	2.88611
aqp-2	7	1	-3.9874	2.77569
aqp-5	11	1	-7.87905	4.38793
aqp-7	25	1	-7.79728	3.25076
aqp-8	18	1	-3.10922	-2.10196
aqp-9	18	1	-3.31212	-1.89077
arch-1	13	3	4.75817	-0.550645
arcp-1	1	1	-6.05275	4.56916
ard-1	10	3	4.78459	-1.36878
arf-1	5	3	1.4451	-0.399675
arf-5	20	2	1.13761	-0.055546
arg-1	3	4	-0.541658	-3.67639
ari-1.2	16	4	3.62625	-3.779
ari-1.4	4	3	2.49546	0.256302
ark-1	7	1	-3.07833	3.90451
arl-13	7	1	-3.87053	3.25103
arl-3	7	1	-3.76679	3.26228
arl-6	7	1	-3.85794	3.00626
arl-8	2	1	-1.80279	2.99472
arle-14	6	4	1.74093	-2.45076
arp-1	16	4	2.83633	-3.39591
arp-6	10	3	4.46609	-1.66214
arr-1	2	1	-2.24877	2.08401
arrd-10	3	4	-0.164781	-3.33682
arrd-13	12	3	4.69018	-0.15201
arrd-14	3	4	-0.0100985	-4.79228
arrd-17	1	1	-5.92313	4.53594
arrd-22	25	1	-7.76653	3.36778
arrd-25	8	1	0.960855	2.17661
arrd-26	11	1	-7.52897	3.9701
arrd-28	7	1	-4.75891	3.99842
arrd-4	7	1	-4.8459	3.45669
arrd-5	11	1	-7.49374	3.81937
arrd-6	19	1	-7.97387	5.85221
arx-1	10	3	4.07593	-1.92963
arx-2	15	4	4.00488	-2.89055
arx-3	22	3	7.28542	-2.63891
arx-4	15	4	3.94627	-2.55332
arx-6	5	3	2.5646	-1.59824
asb-1	6	4	2.37735	-3.003
asb-2	10	3	5.15062	-0.910208
ascc-1	10	3	5.1099	-2.20776
asd-1	9	4	2.98168	-2.12935
asfl-1	20	2	-0.612484	0.114588
asg-1	13	3	4.22259	-0.549235
asg-2	12	3	4.4843	0.146552
ash-2	16	4	3.01616	-3.04006
asna-1	10	3	4.72856	-1.0139
asp-1	18	1	-3.45258	-1.76458
asp-14	18	1	-3.37818	-1.84486
asp-3	18	1	-3.35647	-1.95637
asp-4	8	1	1.88378	0.915966
aspm-1	16	4	3.87915	-3.26813
asps-1	9	4	3.19115	-2.72183
ast-1	2	1	-1.023	2.67241
ate-1	9	4	2.70026	-2.37103
atf-2	8	1	0.18987	2.4048
atf-4	1	1	-5.69504	4.08932
atf-7	2	1	-3.46361	3.06675
atg-13	3	4	0.0550882	-3.78025
atg-16.2	13	3	3.69386	-0.882635
atg-18	5	3	3.48841	-1.21196
atg-2	4	3	1.58578	0.649748
atg-3	15	4	4.5732	-3.55483
atg-4.1	4	3	2.27005	0.0758848
atg-4.2	22	3	7.73392	-2.66782
atg-5	9	4	3.20227	-1.97328
atg-7	15	4	4.14291	-2.73549
atgl-1	23	3	6.75237	-4.2939
atgp-1	19	1	-7.47245	5.20082
atgp-2	2	1	-2.62335	3.47366
athp-1	16	4	3.6493	-3.43482
athp-2	15	4	4.03055	-2.68246
atl-1	5	3	2.96829	-1.52417
atln-1	5	3	3.21986	-1.69975
atln-2	25	1	-7.77633	2.72254
atm-1	6	4	2.18297	-3.31817
atp-1	3	4	-0.985179	-4.42317
atp-2	3	4	0.0657019	-4.63271
atp-3	4	3	3.73463	-0.0423646
atp-4	13	3	4.14724	-0.354409
atp-5	13	3	4.21823	-1.37897
atp-6	8	1	3.13011	4.47246
attf-2	9	4	2.68321	-1.8283
attf-3	15	4	4.5977	-3.5466
attf-4	5	3	2.16399	-1.47241
attf-5	7	1	-4.54794	3.45996
attf-6	9	4	3.46947	-2.37349
atz-1	19	1	-7.60332	5.88245
avr-14	19	1	-7.62986	5.24886
axl-1	3	4	-0.495041	-3.63589
B0001.3	5	3	2.23964	-0.995697
B0024.11	13	3	4.46488	-1.06637
B0025.4	5	3	1.80566	-0.597329
B0034.1	1	1	-5.91086	5.32957
B0035.18	18	1	-3.04348	-2.08996
B0041.11	7	1	-4.46713	4.14404
B0041.8	6	4	1.80177	-2.26408
B0198.3	7	1	-5.06533	3.46213
B0205.13	1	1	-6.02966	5.68766
B0205.14	1	1	-6.48969	5.32042
B0205.8	4	3	3.30367	-0.756097
B0212.3	6	4	2.24226	-2.71736
B0222.15	1	1	-6.10355	5.64022
B0228.6	1	1	-5.26241	4.17203
B0228.7	8	1	2.05442	0.852898
B0238.11	9	4	2.86983	-2.5595
B0250.18	8	1	1.02929	2.09345
B0285.3	4	3	1.94349	0.548868
B0286.1	2	1	-1.83721	2.99335
B0303.7	1	1	-5.77782	4.18543
B0348.2	7	1	-4.29601	3.56176
B0353.1	18	1	-2.08964	-1.81769
B0361.9	14	4	-1.7823	-4.31584
B0393.3	5	3	2.63754	-1.62168
B0393.9	19	1	-6.73107	5.83161
B0395.3	11	1	-6.526	3.56155
B0416.3	11	1	-7.09785	3.2752
B0416.5	4	3	3.21561	-0.77415
B0432.10	13	3	4.45123	-0.415911
B0432.7	6	4	2.26422	-3.0947
B0454.6	3	4	-1.12901	-4.10843
B0457.6	1	1	-5.98793	4.19622
B0464.6	6	4	2.68308	-3.33919
B0491.6	7	1	-4.45066	3.13608
B0495.5	10	3	4.15379	-1.73254
B0495.9	5	3	2.48745	-0.761171
B0507.1	11	1	-5.52222	2.62932
B0507.2	12	3	4.86479	-0.253373
B0507.3	24	1	0.387667	3.13645
B0511.6	12	3	4.87968	-0.187008
B0511.7	15	4	4.45008	-3.36239
B0545.4	14	4	-1.70467	-3.27831
B0546.4	12	3	4.74775	0.0592995
B0563.6	3	4	0.0886414	-3.58369
B0563.7	1	1	-6.0943	4.02703
baf-1	9	4	2.72952	-2.15565
bam-2	8	1	1.81579	0.810521
bar-1	14	4	-1.55104	-4.26634
bath-15	17	2	-2.64048	1.15395
bath-34	4	3	3.15305	0.995872
bath-37	25	1	-7.7826	3.34718
bath-38	4	3	2.68838	0.122621
bath-39	4	3	2.6249	-0.185635
bath-40	5	3	1.33328	-0.474755
bath-42	9	4	3.14046	-2.56016
bath-5	17	2	-1.07157	0.50958
baz-2	4	3	2.67759	-0.495415
bbs-1	7	1	-4.23079	3.37741
bbs-2	7	1	-4.24956	3.08553
bbs-4	7	1	-4.29348	3.29935
bbs-5	7	1	-4.30853	3.36678
bbs-8	7	1	-4.78019	3.67629
bbs-9	7	1	-3.81141	3.28275
bca-2	16	4	3.02281	-3.90096
bcl-7	5	3	2.45611	-0.435763
bec-1	4	3	1.76594	0.233146
bed-2	10	3	5.06004	-0.838208
ben-1	20	2	1.19364	-0.0391502
best-13	14	4	-1.73707	-4.27169
best-15	8	1	1.95787	1.19668
best-19	3	4	-0.505488	-4.1778
best-22	19	1	-7.9732	5.85335
best-7	11	1	-6.8423	3.17281
bet-1	5	3	2.95932	-1.42652
bet-2	20	2	0.510656	-0.1646
bicd-1	17	2	-1.81564	0.887595
bir-1	6	4	1.67206	-2.22747
bkip-1	2	1	-2.29604	3.48688
bli-3	19	1	-7.4314	5.87297
blmp-1	14	4	-1.66471	-4.32538
blos-4	5	3	2.20488	-0.469778
blos-7	10	3	4.59961	-1.57038
blos-8	4	3	2.09865	0.550032
blos-9	13	3	4.32889	-0.333667
bmk-1	9	4	3.13859	-2.46988
bpl-1	1	1	-5.3969	4.29305
bra-2	5	3	3.35534	-1.46636
brc-1	6	4	2.42759	-3.17329
brc-2	10	3	4.09342	-1.8627
brd-1	9	4	3.00879	-2.10785
bre-3	6	4	2.02321	-3.21237
bris-1	8	1	-0.126414	2.2404
brp-1	3	4	-0.92366	-4.3909
btb-4	4	3	3.10565	0.64008
btb-9	18	1	-2.92797	-1.75554
btbd-10	2	1	-3.01617	3.56648
btf-1	13	3	3.71713	-1.11165
bub-1	16	4	3.02274	-3.0983
bub-3	6	4	2.37212	-3.21795
bud-13	6	4	2.72155	-3.28867
bud-31	9	4	2.83776	-2.70464
bus-12	6	4	0.439379	-3.75349
bus-18	3	4	0.0909748	-3.46365
bus-4	11	1	-5.7107	2.60114
byn-1	10	3	5.31134	-0.85433
C01A2.1	4	3	2.45562	0.871206
C01A2.4	10	3	4.01497	-1.94293
C01B10.3	3	4	-1.20616	-4.05981
C01B10.6	8	1	0.249547	2.22362
C01B10.8	13	3	3.95734	-1.20708
C01B12.8	4	3	2.69822	-0.251068
C01C4.3	8	1	0.770793	1.9478
C01F6.14	4	3	2.51487	-0.38753
C01G10.9	5	3	2.4975	-1.06058
C01G5.7	7	1	-4.62277	3.60509
C01G6.4	8	1	0.718793	1.89793
C01H6.3	24	1	0.360882	2.97024
C01H6.8	14	4	-1.54034	-4.00472
C02B10.3	24	1	0.420206	3.08706
C02B10.4	5	3	2.46327	-1.25278
C02B10.5	4	3	1.68067	0.091634
C02B8.1	20	2	0.315938	0.0448333
C02D5.2	1	1	-5.70558	5.1262
C02F12.8	4	3	1.62158	0.126904
C02F5.12	2	1	-2.20947	2.40905
C02F5.3	10	3	4.95172	-0.886808
C03A3.1	2	1	-2.19096	3.43731
C03B1.14	19	1	-7.98442	5.85917
C03C10.5	2	1	-2.727	2.24296
C03C10.7	6	4	1.33029	-2.70914
C03D6.9	20	2	-0.670551	0.126027
C03H12.1	15	4	4.42192	-3.30357
C03H5.3	12	3	4.40055	0.229344
C04A11.2	17	2	-1.83692	1.30409
C05A9.2	11	1	-5.64507	2.97928
C05B5.8	14	4	-1.47895	-4.06767
C05C12.6	19	1	-6.95766	5.59775
C05C8.1	9	4	2.09966	-2.12657
C05C8.5	13	3	4.51185	-1.05389
C05D10.4	12	3	3.9462	0.203861
C05D11.1	10	3	4.9174	-1.03669
C05D11.13	4	3	3.70029	-0.070636
C05D11.5	3	4	-1.08691	-4.06656
C05D9.7	12	3	3.90673	0.0512503
C05E11.3	7	1	-4.6684	3.95137
C05E11.6	17	2	-1.15152	0.801986
C05G5.1	11	1	-7.70696	4.41808
C05G5.3	1	1	-5.4976	4.48318
C05G5.7	11	1	-7.3258	3.6099
C06A5.3	9	4	2.83426	-1.90694
C06B3.6	18	1	-2.8474	-1.77266
C06B3.7	14	4	-2.04992	-4.44518
C06B8.7	17	2	-1.01491	0.535276
C06E2.1	3	4	-0.744083	-4.45765
C06E2.5	6	4	2.19761	-3.40146
C06E4.2	11	1	-7.44158	4.03941
C06E4.3	14	4	-2.04048	-4.44797
C06E7.2	8	1	0.822194	2.12824
C06E7.4	7	1	-4.84836	3.65417
C06G1.1	3	4	-0.702827	-3.49483
C06G3.6	8	1	2.34955	1.26569
C06G3.8	3	4	0.529699	-4.73835
C06G4.6	1	1	-5.57417	4.58659
C07A12.7	2	1	-2.47858	2.87242
C07A9.12	7	1	-3.60948	4.57879
C07D10.5	11	1	-6.60938	3.05304
C07D8.6	13	3	4.00648	-1.25586
C07E3.3	18	1	-2.21775	-1.80627
C07E3.9	4	3	2.71939	-0.390644
C07H6.2	4	3	2.74341	0.336074
C07H6.9	5	3	2.01375	-1.66009
C08B11.9	15	4	4.56139	-3.5192
C08D8.7	11	1	-7.08021	3.652
C08E3.1	18	1	-3.34983	-1.76666
C08E3.13	18	1	-3.32166	-1.88227
C08F1.10	8	1	0.605991	1.92691
C08F1.11	2	1	-2.57429	2.0665
C08F1.6	8	1	1.20701	1.95747
C08F1.8	1	1	-5.60719	3.73498
C08F8.3	17	2	-2.55123	1.14479
C08G5.7	1	1	-6.01955	4.06011
C08G9.1	19	1	-6.6157	5.52858
C09B8.5	8	1	1.66699	0.978249
C09D4.2	8	1	1.46551	1.70586
C09E7.10	11	1	-5.35009	2.4949
C09E7.7	22	3	7.51267	-2.54448
C09E7.8	1	1	-5.51722	5.50581
C09E9.1	2	1	-3.15099	2.73359
C09F5.1	3	4	-0.652666	-4.32751
C09G1.4	1	1	-6.37857	5.2993
C09G4.4	9	4	2.25063	-1.90586
C09G9.1	16	4	3.07572	-3.71055
C10A4.10	24	1	0.373886	3.17867
C10A4.3	8	1	0.930988	2.10286
C10C5.7	19	1	-6.67319	5.77096
C10E2.5	19	1	-7.36139	5.83935
C10F3.7	2	1	-2.86094	3.17899
C11E4.8	1	1	-6.09161	4.58127
C11H1.7	8	1	0.0906093	1.86956
C12D12.1	18	1	-3.18821	-2.02821
C12D8.15	5	3	1.75178	-1.73646
C13B4.1	19	1	-7.46932	5.88189
C13F10.1	7	1	-3.55913	4.18522
C13F10.7	4	3	2.32039	0.627852
C13G5.2	1	1	-6.40573	5.48824
C14A11.5	7	1	-4.92893	3.54357
C14A11.6	1	1	-5.03194	5.00482
C14B1.3	25	1	-7.93133	2.64738
C14B4.2	3	4	-0.216793	-3.32037
C14B9.10	4	3	2.81666	0.54612
C14B9.2	14	4	-1.83152	-4.27043
C14B9.3	4	3	2.74491	0.0802552
C14C10.5	6	4	2.23608	-3.00292
C14C11.4	11	1	-5.66379	2.78907
C14C11.7	3	4	-0.326507	-3.99961
C14C6.5	18	1	-3.28028	-1.82263
C14E2.11	8	1	1.2682	1.15442
C14F11.7	3	4	-0.210298	-3.20114
C14H10.2	8	1	1.88035	1.22272
C14H10.3	3	4	-0.7944	-2.70802
C15A7.2	1	1	-5.62205	4.58302
C15C6.1	7	1	-3.68427	4.60648
C15C8.5	8	1	0.870887	2.32233
C15C8.7	5	3	3.21224	-1.39993
C15F1.5	6	4	1.10369	-2.64311
C15H9.11	18	1	-3.14474	-1.87963
C15H9.9	11	1	-6.86122	4.23542
C16A11.2	5	3	2.24616	-1.47705
C16A3.6	12	3	4.86239	-0.310388
C16B8.3	18	1	-2.78574	-1.76969
C16B8.4	17	2	-0.948417	0.533709
C16C10.4	4	3	2.61899	-0.677686
C16C10.8	12	3	4.93921	-0.306113
C16C4.17	8	1	1.87194	1.64425
C16D9.6	19	1	-7.25675	5.69802
C17B7.8	7	1	-4.13831	4.86881
C17C3.1	6	4	1.79144	-3.1837
C17E4.10	13	3	4.00285	-0.292482
C17E4.20	8	1	0.338011	1.71568
C17F4.7	18	1	-3.42179	-1.91412
C17G1.5	9	4	2.35856	-2.29989
C17H11.2	13	3	3.53983	-0.955516
C17H11.5	12	3	4.74759	-0.154448
C17H11.6	22	3	7.63673	-2.65873
C17H12.10	11	1	-7.33939	4.17796
C17H12.2	4	3	3.04731	0.576531
C17H12.6	18	1	-3.32237	-1.92545
C18A3.9	5	3	2.36233	-0.520258
C18B12.6	4	3	2.60157	-0.26678
C18B2.4	20	2	0.391225	-0.124216
C18C4.7	11	1	-7.55356	4.49971
C18D1.2	11	1	-7.01152	3.85972
C18D11.3	14	4	-1.66692	-3.36579
C18E3.3	20	2	1.14346	0.0189745
C18E9.2	8	1	0.295659	1.74488
C18E9.5	18	1	-3.41219	-1.86361
C23F12.4	4	3	2.45496	0.717176
C23F12.9	7	1	-3.50437	4.44656
C23G10.2	14	4	-2.64249	-3.47094
C23G10.5	16	4	3.70493	-3.90629
C24A3.2	1	1	-5.57149	4.47067
C24B5.1	1	1	-5.62164	5.62525
C24F3.2	4	3	3.39395	-0.164377
C24G6.8	13	3	4.57272	-0.595106
C24H10.3	17	2	-2.12876	1.24478
C24H12.1	8	1	1.4161	1.86406
C24H12.4	10	3	5.31062	-0.886543
C25A1.16	12	3	4.73322	0.00312086
C25A11.2	15	4	4.61972	-3.59962
C25B8.8	2	1	-2.19959	2.40015
C25D7.5	18	1	-3.25718	-1.84554
C25E10.12	14	4	-2.42451	-3.67409
C25F9.10	18	1	-3.37885	-1.93688
C25F9.11	18	1	-3.27407	-1.93326
C25G4.2	12	3	5.02766	-0.457192
C25G4.3	10	3	4.17129	-1.62726
C25H3.10	14	4	-2.18124	-3.29198
C25H3.7	16	4	3.36823	-3.33346
C25H3.9	10	3	5.13437	-0.750496
C26B2.7	4	3	2.88272	0.523568
C26B9.1	20	2	1.1644	0.315279
C26C6.4	8	1	2.31638	1.17739
C26D10.4	4	3	3.25153	0.100923
C26D10.6	1	1	-5.29344	4.46982
C26E6.12	8	1	1.95114	1.5471
C26F1.1	11	1	-6.28411	2.87582
C26F1.3	3	4	-0.0176604	-5.08269
C27A2.8	7	1	-4.31012	3.65046
C27A7.5	8	1	0.76816	1.97348
C27A7.8	1	1	-5.49796	4.44935
C27B7.2	10	3	5.24338	-2.26972
C27C12.4	5	3	2.49357	-1.22462
C27F2.10	6	4	2.28673	-3.26754
C27F2.4	12	3	4.95096	-0.380427
C27H5.2	8	1	1.96693	1.39788
C28C12.1	7	1	-3.27211	4.22987
C28C12.12	16	4	3.0866	-3.41737
C28H8.3	10	3	5.36077	-1.25413
C29A12.1	6	4	1.58772	-3.50194
C29E4.12	4	3	3.25953	-0.0924923
C29E4.15	3	4	0.418635	-4.52117
C29F3.7	18	1	-3.28724	-1.87681
C29F7.3	4	3	1.57083	0.327755
C29F9.6	3	4	-0.85809	-3.12864
C29H12.2	9	4	3.51526	-2.11994
C29H12.6	18	1	-2.16245	-1.74644
C30A5.10	8	1	1.88647	1.22855
C30A5.16	5	3	1.90485	-1.19342
C30B5.2	2	1	-2.41102	2.6556
C30F12.5	6	4	1.01119	-3.41439
C30G7.2	19	1	-7.34687	5.61405
C31E10.11	7	1	-4.0194	4.7631
C31H2.4	18	1	-2.92668	-1.75759
C31H5.4	7	1	-3.95963	3.15569
C31H5.5	1	1	-5.57649	5.18075
C32B5.18	22	3	7.58106	-2.74934
C32D5.11	15	4	4.06075	-2.119
C32D5.8	3	4	-0.0117893	-4.42788
C32E8.13	1	1	-4.85167	4.84365
C33A11.2	4	3	3.42315	0.165678
C33A12.1	12	3	4.51411	0.0202207
C33A12.19	11	1	-8.01335	4.33514
C33A12.3	7	1	-3.9062	2.54577
C33A12.4	7	1	-4.72206	2.86736
C33B4.4	11	1	-7.77773	4.11069
C33D9.3	1	1	-5.05526	5.22451
C33D9.6	5	3	2.9262	-0.847484
C33E10.8	17	2	-2.16905	1.17943
C33F10.14	5	3	2.56901	-1.04107
C34B2.11	7	1	-4.71717	3.39345
C34B2.8	12	3	4.57346	0.132861
C34B4.2	14	4	-1.83122	-4.32531
C34B4.4	14	4	-2.13775	-4.50045
C34C12.2	5	3	2.90496	-1.39425
C34D1.4	2	1	-4.07211	2.01812
C34D4.2	7	1	-4.59436	3.59463
C34E10.9	3	4	-0.245369	-3.42648
C34E7.3	5	3	2.00002	-0.918177
C34F6.11	19	1	-6.77326	5.81354
C34F6.5	1	1	-6.4568	4.46204
C34H4.5	10	3	4.48339	-1.42316
C35A5.5	11	1	-5.40541	2.48307
C35A5.6	11	1	-6.39275	2.87786
C35A5.8	16	4	3.26365	-3.29998
C35B1.2	10	3	4.75062	-1.29983
C35C5.10	7	1	-4.70144	3.39067
C35D10.1	5	3	1.43004	-0.539961
C35D10.12	1	1	-4.83975	4.33105
C35D10.6	21	3	3.79654	-2.1711
C35D10.7	9	4	3.02694	-2.80097
C35E7.11	1	1	-6.18735	4.63436
C35E7.2	25	1	-7.61804	2.90908
C35E7.4	2	1	-2.99538	2.9173
C35E7.5	8	1	0.220738	2.46035
C36A4.10	8	1	1.55889	1.91778
C36B1.14	13	3	4.56147	-1.06262
C36B7.4	18	1	-3.17379	-1.89641
C36E8.1	12	3	4.43492	-0.0443979
C36E8.4	8	1	2.36947	1.2944
C37A2.6	14	4	-1.96955	-4.47452
C37A2.7	3	4	0.0213152	-5.16774
C37A2.8	4	3	1.84949	0.617224
C37A5.3	14	4	-2.32269	-4.47052
C37C3.2	13	3	3.99379	-0.814488
C37C3.9	8	1	1.2387	2.11084
C37H5.13	1	1	-6.15946	5.55406
C38C3.10	1	1	-5.69934	5.12785
C39B10.1	25	1	-7.7401	3.33718
C39B5.2	20	2	-0.742713	0.110409
C39D10.2	19	1	-7.16291	5.70543
C39D10.5	7	1	-4.33518	4.31911
C39E9.12	6	4	2.1938	-2.36997
C40A11.2	8	1	0.691265	1.8688
C40A11.3	8	1	0.940686	2.00281
C40A11.4	8	1	0.831302	1.95856
C40A11.6	8	1	0.646713	1.96206
C41A3.2	8	1	0.346011	2.18838
C41D11.10	7	1	-4.61717	3.69985
C41D11.3	9	4	3.11706	-2.37619
C41D11.9	5	3	1.5377	-1.55795
C42C1.19	8	1	0.746772	2.51949
C42D4.18	2	1	-2.38345	3.03235
C43C3.4	8	1	0.70465	2.00358
C43D7.8	20	2	-0.742981	0.154003
C43H6.4	13	3	4.48488	-1.14213
C43H6.6	1	1	-5.07505	4.30163
C44B11.1	7	1	-4.42492	3.35705
C44B11.6	2	1	-2.01569	3.55545
C44B12.3	12	3	3.9159	0.199962
C44C1.1	3	4	-0.135271	-3.37178
C45B11.8	8	1	1.49086	1.62557
C45B2.2	14	4	-1.83276	-3.67057
C45B2.3	14	4	-2.37417	-4.43621
C45B2.6	8	1	1.8111	0.818661
C45E1.4	19	1	-7.63227	5.75843
C45G7.4	5	3	1.78578	-1.61633
C45G9.14	19	1	-7.10914	5.73379
C45H4.18	2	1	-2.7875	2.23013
C46A5.4	20	2	-0.640054	0.0557442
C46C11.3	7	1	-4.80922	3.39033
C46C2.2	17	2	-1.52703	1.18977
C46C2.7	6	4	2.59839	-3.39967
C46F11.4	21	3	3.68378	-1.72195
C46F11.6	2	1	-2.26024	3.1153
C46H3.2	3	4	-0.761818	-4.09023
C47B2.2	10	3	5.54377	-1.04545
C47D12.2	21	3	3.8967	-1.63314
C47E12.3	10	3	4.74272	-1.57465
C47E8.11	2	1	-3.05743	2.84792
C47E8.3	2	1	-3.39059	3.37761
C47E8.4	2	1	-2.89725	2.30818
C48B4.10	3	4	0.372196	-4.79572
C48B4.3	2	1	-2.07984	3.40266
C48B6.10	4	3	2.11939	-0.00216446
C48E7.1	12	3	4.00867	0.175503
C49C3.7	13	3	4.08339	-1.3037
C49C3.8	4	3	2.32169	0.738379
C49F5.6	9	4	2.13961	-1.94986
C49F8.1	1	1	-6.52632	5.31672
C49F8.3	11	1	-7.9947	4.31469
C49G7.10	7	1	-3.45316	4.30229
C49H3.3	12	3	4.27083	0.157388
C50B6.3	9	4	3.11677	-2.06781
C50C3.5	14	4	-2.26513	-4.44162
C50D2.2	1	1	-5.29847	3.79625
C50F2.2	9	4	2.7089	-2.53465
C50F2.4	17	2	-1.00674	0.423748
C50F4.1	18	1	-3.33419	-1.89038
C50F4.16	10	3	4.68988	-1.90692
C50F4.6	6	4	0.67835	-3.42271
C50F7.6	8	1	2.29722	1.53435
C52B9.10	1	1	-4.51052	5.02468
C53A5.6	15	4	3.63245	-2.7669
C53C11.1	12	3	4.35411	0.13993
C53C7.3	19	1	-7.30813	5.90289
C53D5.1	2	1	-3.28979	2.65824
C53D6.6	11	1	-7.59458	4.55073
C53H9.2	15	4	4.35188	-3.45953
C54C6.6	7	1	-4.64803	3.88458
C54D10.3	18	1	-3.32668	-1.69777
C54E10.6	2	1	-2.34907	3.4891
C54E4.12	11	1	-7.00855	3.46246
C54H2.4	19	1	-7.04401	5.49455
C55A1.6	8	1	1.19205	1.1249
C55A6.6	20	2	-0.485282	-0.124025
C55B6.1	5	3	1.77957	-1.91249
C55B7.11	18	1	-3.29133	-1.87826
C55C3.1	15	4	4.59576	-3.62569
C56A3.5	9	4	2.54173	-1.74358
C56C10.9	2	1	-3.17617	2.85757
C56E6.2	17	2	-1.44574	1.17809
C56G2.15	4	3	2.30946	0.367547
C56G7.3	7	1	-4.01194	3.23192
cab-1	1	1	-5.77154	5.06905
cacn-1	4	3	2.55858	-0.297067
cah-1	8	1	1.89817	1.55754
cah-2	1	1	-4.98535	4.42834
cah-6	1	1	-5.82234	4.71888
cal-1	11	1	-7.55683	3.90378
cal-2	11	1	-7.11075	3.26574
cal-4	11	1	-7.02443	3.88434
cal-5	18	1	-2.00255	-1.87902
cal-8	11	1	-7.27957	4.02499
calf-1	2	1	-2.2059	3.41992
calu-1	3	4	-0.448804	-3.82128
cam-1	2	1	-0.705419	2.20826
camt-1	1	1	-5.14959	4.42047
cand-1	10	3	4.3689	-1.92404
cank-26	17	2	-0.775737	0.613791
cap-2	4	3	1.93233	0.155677
capg-1	15	4	3.51016	-2.50932
capg-2	6	4	2.42006	-2.93543
car-1	21	3	3.58456	-1.49861
cars-1	8	1	0.638963	1.96831
cas-1	5	3	1.68705	-0.610917
cas-2	13	3	3.87915	-0.329506
casc-3	20	2	0.81345	0.0884645
cash-1	16	4	3.68295	-3.33542
casy-1	1	1	-5.17346	4.45751
catp-7	15	4	3.3699	-2.66325
catp-8	2	1	-2.95437	2.94204
cav-1	4	3	2.11951	-0.0807815
cbp-1	22	3	7.60791	-2.65325
CC8.2	11	1	-7.41162	3.86665
cca-1	19	1	-6.7413	5.49327
ccar-1	9	4	3.2744	-2.02397
ccb-1	7	1	-4.58134	4.22051
ccch-1	3	4	-0.621585	-4.51449
cccp-1	1	1	-5.15181	4.36003
ccct-1	15	4	3.47836	-2.87738
ccdc-12	10	3	4.38161	-1.86148
ccdc-149	1	1	-5.46505	3.84532
ccdc-47	12	3	4.49877	-0.273333
ccep-290	2	1	-2.7941	2.74093
ccm-2	2	1	-2.24423	3.4135
ccm-3	6	4	2.33554	-3.03767
ccnk-1	16	4	3.25239	-3.40715
cct-1	10	3	5.18924	-1.38952
cct-2	10	3	5.05495	-1.32064
cct-3	10	3	5.04246	-1.44983
cct-4	10	3	5.18931	-1.36236
cct-5	10	3	5.20116	-1.35016
cct-6	10	3	5.27113	-1.43801
cct-7	10	3	5.23949	-1.38015
CD4.11	2	1	-2.95776	2.88624
cdap-2	2	1	-3.09912	2.98572
cdc-14	16	4	2.74638	-2.88658
cdc-25.1	6	4	1.86175	-2.26784
cdc-25.2	5	3	1.46711	-0.608828
cdc-37	7	1	-3.77145	3.09562
cdc-42	22	3	7.16318	-2.60093
cdc-48.1	6	4	1.56522	-2.72462
cdc-48.2	15	4	4.2296	-2.99843
cdc-48.3	10	3	4.47451	-1.61292
cdc-5L	9	4	3.26187	-2.19608
cdc-6	9	4	3.11343	-2.69015
cdc-7	6	4	2.352	-2.71438
cdc-73	16	4	3.06105	-3.85446
cdgs-1	7	1	-3.86037	3.86185
cdh-12	1	1	-5.0853	3.84025
cdh-3	3	4	-0.109047	-3.368
cdh-4	20	2	0.633536	-0.272936
cdk-1	6	4	2.089	-2.40802
cdk-11.1	5	3	2.38116	-0.468187
cdk-2	6	4	2.05226	-2.95126
cdk-4	6	4	1.97251	-3.54348
cdk-5	4	3	2.30808	-0.158612
cdk-7	15	4	3.97458	-2.21226
cdk-8	23	3	6.7186	-4.24198
cdka-1	1	1	-6.48465	5.05832
cdkl-1	1	1	-6.09857	4.47371
cdl-1	6	4	1.97882	-2.58808
cdo-1	14	4	-2.66368	-3.45243
cdr-4	2	1	-1.15494	2.46542
cdr-6	7	1	-4.25385	3.07623
cdr-7	14	4	-2.31899	-4.40294
cdt-1	6	4	1.99756	-2.58596
cdt-2	6	4	1.8411	-2.42489
cebp-2	4	3	2.41683	0.095641
cec-1	4	3	2.1168	0.36817
cec-3	4	3	3.389	-0.134993
cec-4	21	3	3.34413	-1.75935
cec-5	9	4	2.83013	-1.69991
cec-6	15	4	4.58239	-2.44608
cec-8	5	3	2.78666	-1.15612
ced-10	5	3	1.58003	-0.391241
ced-11	4	3	3.2661	1.10364
ced-12	5	3	3.02777	-1.46759
ced-3	16	4	3.15943	-2.98009
ced-4	9	4	2.94022	-1.83522
ced-7	9	4	3.4497	-2.30581
ced-8	8	1	1.19669	1.89649
ced-9	9	4	2.46182	-1.82987
ceeh-1	14	4	-2.10191	-3.972
ceeh-2	18	1	-3.21884	-1.76587
ceh-100	13	3	3.56927	-1.11663
ceh-12	1	1	-4.91934	5.04362
ceh-18	14	4	-1.88478	-4.3884
ceh-19	2	1	-3.98523	1.88801
ceh-20	4	3	2.7456	-0.60935
ceh-30	2	1	-1.07483	2.7021
ceh-31	2	1	-1.01391	2.64719
ceh-38	4	3	2.39311	0.0668971
ceh-40	7	1	-3.39562	4.11654
ceh-43	2	1	-1.01434	2.60699
ceh-44	8	1	0.707562	0.776218
ceh-48	2	1	-2.30097	3.25469
ceh-57	7	1	-4.04198	2.58171
ceh-62	1	1	-5.76751	5.66139
ceh-83	6	4	1.99354	-2.58159
ceh-86	22	3	7.73052	-2.64146
ceh-89	7	1	-4.8148	4.16348
ceh-93	6	4	2.39823	-2.64773
cel-1	4	3	2.74189	-0.269226
ceph-41	7	1	-4.57031	3.75061
cept-1	19	1	-6.95939	5.65617
cept-2	10	3	4.59971	-1.86872
cerk-1	10	3	4.7315	-1.92318
ces-2	6	4	1.06163	-3.25782
cest-1.1	17	2	-2.08705	1.00504
cest-19	8	1	1.24501	1.87125
cest-2.3	3	4	-0.157011	-3.2919
cex-1	11	1	-5.61168	2.59302
cey-1	7	1	-4.87857	3.98988
cey-4	16	4	3.20605	-2.93973
cfap-36	1	1	-4.99835	4.40305
cfim-1	5	3	1.29042	-1.87335
cfim-2	5	3	1.34887	-1.93496
cfp-1	15	4	4.32239	-2.88103
cfz-2	19	1	-7.24089	5.59736
cgef-1	2	1	-3.35968	2.94872
cgh-1	20	2	1.23272	0.112944
chaf-1	9	4	2.1598	-2.20924
chaf-2	6	4	2.41441	-3.28822
chc-1	20	2	1.27498	-0.222988
chch-3	10	3	5.07799	-2.13074
chd-1	9	4	3.41224	-2.32488
chd-3	20	2	1.02992	0.0214021
chd-7	2	1	-2.13925	2.73008
chdp-1	2	1	-2.40897	2.50486
che-10	2	1	-3.36312	2.7225
che-11	7	1	-4.3764	3.55098
che-12	7	1	-4.68897	3.55826
che-13	7	1	-3.91939	3.25451
che-2	2	1	-3.2937	3.06628
che-3	7	1	-4.53659	3.86683
che-7	1	1	-6.52726	4.71457
chil-10	20	2	0.797029	-0.294051
chil-24	3	4	0.161158	-4.90111
chk-1	9	4	2.87582	-2.1936
chmp-7	5	3	3.09344	-0.95131
chp-1	7	1	-4.30734	3.19621
chpf-1	5	3	1.56685	-0.617199
chs-1	17	2	-1.28845	1.08649
chst-1	12	3	3.96639	0.533087
chtl-1	1	1	-6.1608	5.79106
ciao-2B	4	3	2.98077	0.166751
cid-1	5	3	3.22287	-1.30251
cids-2	4	3	2.11197	0.18571
cif-1	13	3	4.61809	-0.508595
cil-7	2	1	-3.39149	3.27386
cir-1	5	3	3.32753	-1.22518
cisd-3.1	12	3	5.01419	-0.317309
cisd-3.2	13	3	3.49598	-1.13504
cit-1.2	15	4	3.8393	-2.35014
cka-2	2	1	-2.26294	2.44013
ckb-1	16	4	3.18529	-3.31124
ckc-1	18	1	-3.03129	-2.12717
cki-1	17	2	-1.40587	1.27031
cki-2	2	1	-3.56037	2.07037
ckk-1	7	1	-4.33308	4.02227
ckr-1	19	1	-7.9259	5.78929
cks-1	6	4	1.58713	-2.63922
cku-70	9	4	2.48964	-2.51704
cku-80	9	4	2.5659	-2.42371
cla-1	1	1	-5.13012	4.44846
clc-1	18	1	-3.26251	-1.7575
clc-2	3	4	-0.642655	-3.33768
clc-3	2	1	-2.25221	2.37911
clc-4	11	1	-5.5492	2.60628
clc-5	3	4	0.147142	-3.65665
clc-6	3	4	-0.939941	-4.23306
clc-7	6	4	2.14436	-2.52724
clc-8	6	4	2.4619	-3.32676
cle-1	2	1	-4.03973	1.90311
clec-140	4	3	2.81392	0.214744
clec-157	11	1	-6.46354	2.98642
clec-161	7	1	-4.34846	3.65139
clec-164	1	1	-6.27094	4.24991
clec-174	18	1	-3.25553	-1.6961
clec-181	8	1	2.41282	1.33307
clec-196	2	1	-3.22641	2.43327
clec-263	8	1	1.55509	1.86152
clec-31	8	1	3.12951	4.46453
clec-50	18	1	-3.2308	-1.93787
clec-61	18	1	-3.10834	-2.05368
clec-85	18	1	-3.4331	-1.87716
clh-5	15	4	4.46268	-3.46486
clh-6	21	3	3.57361	-1.49115
clic-1	20	2	1.13333	0.237228
clik-2	18	1	-3.31791	-1.96349
clip-1	1	1	-5.21182	4.27351
clp-1	3	4	-0.358987	-4.16002
clp-4	10	3	5.31893	-0.849016
clp-7	3	4	-0.180135	-3.66436
clpf-1	9	4	3.59712	-2.23785
clr-1	8	1	1.60174	1.53308
cls-2	6	4	2.72811	-3.32256
cls-3	10	3	5.22988	-2.38008
clsp-1	6	4	2.14796	-2.85112
cmd-1	1	1	-5.21517	4.45374
cmk-1	2	1	-2.25149	3.50464
cmt-1	21	3	3.95698	-1.94768
cnb-1	7	1	-4.24008	3.7113
cnc-3	8	1	2.16161	1.39857
cng-1	1	1	-5.57925	4.34857
cni-1	16	4	3.10429	-2.98076
cnnm-1	2	1	-2.93089	3.11332
cnnm-3	8	1	1.50983	1.80593
cnt-1	1	1	-4.87104	4.3671
cnt-2	5	3	1.94598	-0.789373
cnx-1	2	1	-3.09826	3.02159
coa-5	4	3	2.56032	-0.24159
coel-1	1	1	-5.20043	5.17895
cogc-2	4	3	2.62563	-0.504538
cogc-3	15	4	4.0279	-2.37755
cogc-4	9	4	3.57096	-2.22939
cogc-5	19	1	-6.63072	5.76977
cogc-8	9	4	3.06632	-1.92967
coh-1	5	3	2.0842	-0.584564
col-10	23	3	6.77508	-4.33648
col-103	14	4	-2.63652	-3.45619
col-105	11	1	-6.53401	3.73364
col-107	14	4	-2.36459	-4.07783
col-109	2	1	-2.20381	2.37241
col-114	1	1	-5.97342	5.73332
col-115	17	2	-0.91863	0.505109
col-117	14	4	-2.35338	-4.25618
col-125	14	4	-2.41432	-4.47389
col-141	14	4	-2.66538	-3.45312
col-147	18	1	-3.03888	-2.24218
col-150	14	4	-2.05218	-4.42218
col-160	18	1	-3.04013	-2.29173
col-166	23	3	6.73648	-4.29138
col-167	14	4	-2.25997	-4.36861
col-168	14	4	-2.46591	-3.64226
col-170	14	4	-1.81258	-4.30335
col-2	3	4	-0.155199	-3.68927
col-3	14	4	-2.1246	-4.28357
col-42	14	4	-2.65643	-3.45736
col-61	7	1	-3.52268	4.43409
col-64	3	4	0.0478162	-4.54957
col-71	16	4	2.85113	-3.02983
col-88	1	1	-5.09056	4.98158
col-91	18	1	-3.08043	-2.14911
col-93	14	4	-1.7642	-4.01188
col-94	18	1	-3.08053	-2.19449
col-98	14	4	-2.69121	-3.38501
com-1	15	4	3.91225	-2.46914
comt-1	3	4	-0.05367	-3.45612
copa-1	9	4	2.86507	-1.86017
copb-1	5	3	1.46814	-0.588966
copb-2	5	3	1.66471	-0.834789
copd-1	13	3	3.61282	-1.03105
cope-1	4	3	2.30867	0.166833
copg-1	23	3	6.61716	-4.14756
copz-1	4	3	2.86192	0.304447
coq-1	11	1	-5.16892	2.50996
coq-3	8	1	0.748123	2.5118
coq-6	16	4	3.74443	-3.88227
cox-17	5	3	1.4038	-0.700219
cox-4	12	3	4.57557	-0.0421304
cox-5A	12	3	4.5603	-0.313448
cox-5B	4	3	3.1116	0.582874
cox-6A	12	3	4.32716	0.0804358
cox-6B	12	3	4.42706	0.340094
cox-6C	12	3	4.55464	0.0406166
cox-7C	4	3	3.18228	0.466292
cpb-3	15	4	4.66182	-3.66277
cpd-1	3	4	-0.78152	-4.10659
cpd-2	11	1	-6.54867	3.03976
cpf-1	4	3	2.66487	-0.476995
cpg-9	8	1	0.59272	2.005
cpi-2	4	3	2.47176	0.779226
cpl-1	14	4	-2.30976	-4.50044
cpn-1	3	4	-0.307575	-3.49734
cpna-4	2	1	-3.96958	1.86254
cpna-5	11	1	-7.47815	4.58466
cpr-4	18	1	-3.25704	-1.77186
cps-6	13	3	4.69359	-0.793854
cpsf-1	15	4	3.74011	-2.58818
cpsf-2	9	4	3.13186	-2.39448
cpsf-3	10	3	4.28003	-1.90399
cpt-1	23	3	6.76615	-4.31604
cpx-1	11	1	-7.12516	3.93274
cra-1	9	4	2.68151	-2.47442
crb-3	11	1	-6.50758	2.99957
crh-1	9	4	2.25576	-1.93145
crh-2	1	1	-4.72948	4.25843
cri-2	14	4	-2.6379	-3.47438
cri-3	12	3	4.5519	-0.165562
crld-1	5	3	2.26794	-0.611678
crm-1	15	4	4.5035	-3.50331
crn-1	6	4	1.68303	-3.48835
crn-2	23	3	6.62626	-4.15511
crn-3	10	3	5.3036	-2.21294
crn-4	14	4	-1.70741	-4.38996
crn-5	5	3	3.24318	-1.3399
crt-1	4	3	2.03263	0.179717
csa-1	5	3	2.68862	-1.17519
csc-1	6	4	2.35603	-2.57591
csn-1	9	4	3.51284	-2.28899
csn-2	15	4	4.27406	-2.31592
csnk-1	2	1	-2.71058	3.36815
cst-1	8	1	2.0312	1.17848
ctb-1	8	1	3.13087	4.47418
ctbp-1	2	1	-3.50014	3.06123
ctc-1	8	1	3.13038	4.47271
ctc-2	8	1	3.12897	4.47073
ctc-3	8	1	3.12027	4.4558
cTel55X.1	4	3	3.19056	0.702896
ctf-18	21	3	3.73344	-1.77308
ctf-4	6	4	1.80092	-3.40089
ctf-8	6	4	1.68129	-2.50149
ctg-1	6	4	0.644675	-3.68184
ctnb-1	15	4	3.44259	-2.65269
ctr-9	22	3	7.24674	-2.70119
cts-1	3	4	-0.142714	-4.36679
ctsa-1.1	5	3	2.10213	-0.430746
ctsa-4.2	18	1	-3.32681	-1.87226
cua-1	9	4	2.41498	-2.29953
cul-1	15	4	4.25439	-3.24696
cul-2	16	4	3.04069	-3.88613
cul-3	9	4	2.42779	-2.16799
cul-4	21	3	3.47707	-1.75764
cul-5	16	4	3.2996	-3.05206
cup-16	2	1	-3.96665	1.84894
cus-2	9	4	2.78566	-1.82197
cuti-1	8	1	1.73104	1.50779
cutl-10	11	1	-5.60149	2.5874
cutl-14	3	4	-0.286262	-3.44397
cutl-15	17	2	-1.44649	1.10934
cutl-16	20	2	-0.710329	0.136619
cutl-2	14	4	-2.44066	-4.47498
cutl-26	11	1	-6.30564	3.81618
cutl-29	11	1	-7.98723	4.37364
cutl-3	17	2	-0.916681	0.575945
cutl-6	17	2	-0.95711	0.434952
cux-7	4	3	2.839	-0.179616
cwf-19L1	5	3	2.66326	-1.34071
cwf-19L2	6	4	1.95951	-2.74576
cwn-1	2	1	-4.13527	1.92559
cwn-2	7	1	-2.98659	4.04828
cwp-1	7	1	-3.02083	3.87227
cwp-2	7	1	-4.44938	3.15645
cwp-3	7	1	-4.56624	3.06663
cya-1	23	3	6.09183	-3.71339
cyb-1	5	3	2.77149	-0.834721
cyb-3	9	4	2.60162	-2.37038
cyc-1	10	3	4.11834	-1.67445
cyc-2.1	3	4	0.35564	-4.76331
cyd-1	6	4	1.89852	-2.44388
cye-1	6	4	2.02191	-3.36046
cyk-1	20	2	-0.240305	0.148653
cyk-4	9	4	3.44407	-2.33935
cyk-7	11	1	-5.44095	2.54188
cyl-1	13	3	4.19086	-0.414955
cylc-2	7	1	-4.08622	3.26687
cyn-1	12	3	4.74697	0.0982998
cyn-10	5	3	2.5853	-1.1663
cyn-12	13	3	3.99478	-1.13181
cyn-13	10	3	4.75224	-1.2537
cyn-15	15	4	3.89531	-2.66152
cyn-4	9	4	3.14315	-1.99313
cyn-5	4	3	1.76354	0.00755419
cyn-7	2	1	-3.40358	2.9405
cyn-8	4	3	2.92234	-0.266102
cyp-31A2	7	1	-3.81518	4.59502
cyp-31A3	14	4	-1.63457	-4.20909
cyp-33C8	25	1	-7.69664	3.51009
cyp-33E1	14	4	-1.82471	-3.9026
cyp-43A1	18	1	-3.03511	-1.94016
cyp-44A1	15	4	4.31208	-3.35158
cysl-1	7	1	-4.82826	3.68965
cysl-3	14	4	-2.54444	-3.55247
cytb-5.1	2	1	-2.74929	2.27874
cytb-5.2	13	3	4.67849	-0.668443
czw-1	6	4	2.51212	-3.26546
D1007.15	2	1	-3.00204	3.37897
D1007.3	11	1	-6.32446	2.96388
D1022.4	14	4	-1.86656	-4.18237
D1044.7	24	1	0.373404	3.13614
D1054.1	24	1	0.387435	3.20514
D1054.18	18	1	-3.27931	-1.63686
D1054.3	10	3	5.25299	-2.20589
D2005.3	7	1	-4.07994	3.05041
D2024.1	19	1	-7.56991	5.88424
D2030.11	4	3	2.74876	0.301813
D2030.12	3	4	-0.46614	-4.10625
D2030.2	3	4	0.190422	-4.77404
D2030.3	12	3	4.91013	-0.218855
D2030.4	12	3	4.25189	0.215639
D2096.10	20	2	-0.574231	-0.262715
D2096.11	24	1	0.438206	3.09622
D2096.9	7	1	-3.53704	4.30311
daam-1	13	3	3.88367	-1.16363
daao-1	15	4	4.2483	-2.62529
dab-1	7	1	-4.09056	3.79034
dach-1	19	1	-7.4005	5.63375
dad-1	5	3	1.60305	-1.83732
daf-1	2	1	-3.60107	3.12783
daf-10	2	1	-3.40496	2.60308
daf-14	1	1	-5.87958	4.37608
daf-16	8	1	1.18116	1.9752
daf-18	13	3	4.06727	-1.4192
daf-19	17	2	-1.90674	1.59232
daf-25	7	1	-3.83215	3.09766
daf-3	1	1	-5.21152	4.0896
daf-31	12	3	4.65622	-0.392957
daf-36	17	2	-0.917728	0.552676
daf-37	11	1	-7.77226	4.4531
daf-38	1	1	-7.19146	5.0608
daf-4	7	1	-4.33322	4.09706
daf-41	7	1	-3.74416	3.17824
daf-5	14	4	-1.49791	-3.70571
damt-1	10	3	5.28461	-2.35622
dao-3	13	3	4.59176	-0.899607
dao-5	10	3	5.54309	-1.02783
dao-6	14	4	-2.31821	-4.39545
dapk-1	2	1	-2.87312	2.73429
dars-1	16	4	3.86009	-3.32001
dars-2	6	4	2.0658	-2.3441
dbl-1	17	2	-1.71358	1.32511
dbr-1	10	3	4.5077	-1.53214
dbt-1	15	4	3.62782	-2.63945
DC2.5	3	4	-1.28214	-4.34317
dcap-1	5	3	3.41959	-1.36936
dcn-1	15	4	4.42227	-2.72926
dcp-66	4	3	1.93183	0.336692
dcr-1	15	4	3.9189	-2.60968
dct-1	2	1	-1.11111	2.27443
dct-12	1	1	-5.62276	5.44759
dct-14	11	1	-5.35975	2.51076
dct-16	18	1	-3.38519	-1.89016
ddb-1	13	3	4.49656	-0.850678
ddi-1	9	4	2.31952	-2.4298
ddp-1	12	3	4.06097	0.0899592
ddr-2	9	4	2.32398	-1.97385
ddx-15	15	4	4.15049	-2.2154
ddx-17	12	3	5.08248	-0.614902
ddx-19	16	4	3.02803	-3.84436
ddx-23	15	4	3.7289	-2.50746
ddx-27	16	4	3.64585	-3.29444
ddx-46	9	4	2.99126	-2.01118
ddx-52	15	4	3.97669	-2.51316
deb-1	3	4	-0.0672081	-3.81464
del-2	2	1	-3.33943	3.03877
del-4	1	1	-6.18515	4.82338
del-8	19	1	-7.86852	5.86219
dep-1	6	4	0.590695	-3.77325
deps-1	3	4	-0.741134	-2.71417
dex-1	20	2	0.386899	-0.829446
dgk-1	1	1	-4.9665	4.5201
dgk-3	1	1	-6.21679	5.80733
dgk-4	24	1	0.428869	2.74917
dgk-5	19	1	-6.62168	5.76811
dgn-1	17	2	-1.83215	1.4511
dgtr-1	2	1	-2.51519	2.54661
DH11.5	7	1	-4.68512	4.14171
dhc-1	15	4	3.718	-2.5311
dhhc-1	20	2	-0.699213	0.377304
dhhc-11	7	1	-4.02653	3.02024
dhhc-3	8	1	1.98164	1.18314
dhhc-4	5	3	2.78023	-0.857686
dhhc-6	4	3	3.27298	-0.679555
dhhc-9	4	3	2.34929	0.13677
dhod-1	9	4	3.11941	-2.19234
dhrs-4	5	3	1.98778	-0.797231
dhs-1	13	3	4.0018	-1.28004
dhs-11	3	4	-0.0385742	-5.10123
dhs-12	7	1	-4.33942	3.53151
dhs-13	5	3	2.24789	-1.54588
dhs-17	2	1	-0.974745	2.69528
dhs-19	14	4	-2.39838	-4.46529
dhs-22	16	4	3.13203	-3.40808
dhs-25	14	4	-1.7256	-4.00712
dhs-27	6	4	0.911973	-3.67862
dhs-29	19	1	-6.74893	5.82007
dhs-8	14	4	-2.46533	-4.49338
did-2	9	4	2.44619	-2.13514
die-1	1	1	-6.27609	5.80052
dif-1	15	4	3.63009	-2.53436
din-1	4	3	2.39991	-0.00740145
dip-2	17	2	-1.53442	1.22198
dis-3	10	3	5.56492	-1.14352
disl-2	18	1	-1.68219	-2.11936
div-1	6	4	1.98676	-2.40154
dkf-2	19	1	-7.26718	5.77579
dlat-2	4	3	2.50879	0.828578
dlc-1	5	3	1.80157	-1.67964
dld-1	10	3	4.89332	-0.979911
dlg-1	2	1	-3.42453	2.60673
dli-1	5	3	2.3767	-0.36735
dlk-1	1	1	-6.35254	4.40039
dlst-1	15	4	4.41238	-2.03321
dma-1	2	1	-2.66994	2.16531
dmd-4	1	1	-5.76083	3.97515
dmd-6	7	1	-4.32327	3.29166
dmd-7	1	1	-6.13104	5.15251
dmsr-2	11	1	-7.78975	4.01898
dmsr-3	11	1	-7.95997	4.34364
dmsr-7	19	1	-6.6995	5.5749
dna-2	16	4	3.06909	-2.87584
dnc-1	15	4	4.17146	-3.21317
dnc-2	21	3	3.41972	-1.94725
dnc-3	4	3	2.34683	-0.0614266
dnc-5	15	4	4.4429	-2.57036
dnj-11	5	3	0.881747	-2.15192
dnj-12	2	1	-2.8455	2.86735
dnj-13	2	1	-2.39578	2.53652
dnj-19	2	1	-3.09061	3.0558
dnj-22	9	4	2.45986	-2.28921
dnj-23	6	4	1.87272	-2.94971
dnj-24	6	4	0.566676	-3.49667
dnj-28	9	4	2.21296	-1.74466
dnj-29	9	4	3.32058	-2.59029
dnj-5	10	3	5.18186	-1.031
dnj-7	13	3	3.58478	-0.918995
dnj-8	2	1	-2.77231	3.2867
dnpp-1	21	3	3.64799	-1.99789
dnsn-1	16	4	3.21119	-3.03049
dod-18	6	4	2.61656	-3.44859
dod-19	18	1	-3.38883	-1.97848
dog-1	22	3	7.66229	-2.71138
dohh-1	12	3	4.91724	-0.202177
dop-4	3	4	-0.147231	-3.36315
dop-6	16	4	3.66959	-3.23808
dot-1.1	22	3	7.77343	-2.55242
doxa-1	14	4	-2.19811	-4.42266
dpf-3	22	3	7.68656	-2.70835
dpf-4	21	3	3.67024	-1.6699
dpf-5	22	3	7.7001	-2.7139
dpff-1	8	1	0.731179	2.13422
dph-1	10	3	4.71056	-1.21487
dph-3	12	3	4.26773	0.413763
dph-6	24	1	0.328698	2.57976
dpl-1	9	4	2.95743	-2.23392
dpm-3	4	3	3.23695	-0.46459
dpt-1	15	4	3.49687	-2.51034
dpy-11	10	3	5.5865	-1.06169
dpy-20	2	1	-3.24946	2.98411
dpy-21	5	3	3.33883	-1.65984
dpy-22	4	3	1.74265	0.331715
dpy-23	20	2	0.868319	0.0043604
dpy-26	16	4	3.55543	-3.02011
dpy-27	22	3	7.46445	-2.57724
dpy-28	15	4	3.53547	-2.60872
dpy-30	5	3	3.03016	-1.13975
dpy-4	11	1	-6.17559	2.86971
dpy-6	14	4	-2.00332	-4.19462
dpyd-1	14	4	-1.8439	-3.88959
drap-1	5	3	2.29328	-1.43097
dre-1	2	1	-3.67693	2.98587
drh-3	6	4	2.37123	-2.76509
drp-1	5	3	1.50136	-0.621058
dscc-1	6	4	2.51608	-2.93595
dsh-1	25	1	-7.64454	3.48093
dsh-2	17	2	-1.64279	1.36392
dsl-7	14	4	-2.05158	-4.47061
dtmk-1	23	3	6.78134	-4.32614
duo-1	6	4	1.00576	-3.67422
duo-3	15	4	3.35653	-2.79673
duox-2	2	1	-2.6697	2.27456
dut-1	6	4	1.21164	-3.601
duxl-1	8	1	2.00376	1.3762
dvc-1	4	3	3.00951	-0.0907317
dxbp-1	5	3	3.28092	-1.44387
dyb-1	2	1	-2.5377	3.49703
dyc-1	2	1	-0.99126	2.72345
dyci-1	16	4	2.66055	-3.02308
dyf-1	7	1	-3.7865	3.21414
dyf-11	2	1	-3.51791	3.03711
dyf-13	7	1	-4.37375	3.05745
dyf-17	2	1	-2.6415	2.2672
dyf-18	7	1	-4.93872	3.81206
dyf-19	7	1	-4.60301	3.61932
dyf-2	2	1	-3.46574	3.07714
dyf-3	7	1	-4.05734	3.00956
dyf-5	2	1	-3.64989	3.11837
dyf-6	7	1	-4.10756	3.06764
dyf-7	1	1	-5.58624	4.50505
dylt-2	7	1	-4.14262	3.37336
dyrb-1	4	3	3.73791	-0.0767783
E01A2.1	4	3	3.17162	0.162624
E01A2.2	9	4	2.63453	-2.44787
E01G4.3	4	3	2.42464	0.074332
E01G4.5	17	2	-1.5384	0.618378
E01G6.2	4	3	3.29803	0.600787
E02A10.3	24	1	0.151082	2.82195
E02H1.1	12	3	4.96734	-0.252517
E02H4.5	1	1	-6.23355	5.6605
E02H9.13	1	1	-5.88777	4.05009
E04D5.5	25	1	-7.88405	2.61662
E04F6.10	1	1	-5.25285	5.46081
E04F6.4	25	1	-7.71908	2.74311
E04F6.8	7	1	-3.70996	4.62883
E04F6.9	19	1	-6.45563	5.77235
eak-7	5	3	3.00518	-1.31935
ears-1	10	3	5.15979	-0.980394
ears-2	4	3	2.3282	-0.21821
eas-1	13	3	4.04926	-0.957217
eat-16	2	1	-2.10793	3.39182
eat-20	17	2	-1.62656	1.29188
eat-4	25	1	-7.87081	2.7452
eat-5	24	1	0.396216	3.13653
eat-6	7	1	-4.29609	3.98631
ebax-1	20	2	-0.0934088	-0.0443008
ebp-1	10	3	4.20583	-1.93457
ebp-2	2	1	-2.71051	2.65244
ech-1.2	10	3	4.61161	-1.77747
ech-8	20	2	0.362546	-0.83566
ecps-1	22	3	7.2701	-2.68296
ect-2	9	4	3.15061	-2.65451
edc-3	1	1	-5.0589	4.1591
edc-4	10	3	4.56002	-1.63215
eea-1	9	4	3.33725	-2.44838
EEED8.15	8	1	0.956906	1.93291
EEED8.2	24	1	0.45209	3.07689
eef-1A.1	3	4	0.0927042	-5.00661
eef-1A.2	3	4	-0.323	-4.33194
eef-1B.1	3	4	-0.144224	-4.73456
eef-1B.2	3	4	0.281621	-4.85929
eef-1G	3	4	-0.35767	-4.71996
eef-2	3	4	-0.385429	-4.69993
eel-1	6	4	2.57302	-3.1804
efa-6	8	1	0.504396	2.09714
efhd-1	3	4	0.34209	-4.27983
efk-1	10	3	5.30619	-0.931006
efl-1	9	4	2.25599	-1.89854
efl-3	5	3	2.53062	-1.13125
efn-2	2	1	-2.74417	2.28923
efn-4	17	2	-2.13727	1.2584
efsc-1	23	3	6.76509	-4.30919
eftu-2	16	4	2.92385	-2.76272
egal-1	8	1	0.727282	2.17688
EGAP4.1	11	1	-7.77548	4.63443
egg-3	17	2	-1.02868	0.428958
egl-1	2	1	-2.53577	2.41313
egl-10	7	1	-3.85503	3.90888
egl-13	2	1	-2.76494	2.60668
egl-17	3	4	-0.665829	-3.61462
egl-18	20	2	1.05062	-0.273575
egl-19	7	1	-4.64205	3.75795
egl-2	7	1	-4.63871	3.97003
egl-21	1	1	-6.46468	4.90088
egl-26	3	4	-0.853885	-3.48293
egl-3	25	1	-7.72998	2.79627
egl-30	2	1	-2.11244	3.00606
egl-36	11	1	-7.06271	3.2494
egl-4	1	1	-6.22981	4.97393
egl-44	5	3	2.23699	-1.68907
egl-45	15	4	4.2024	-2.23791
egl-46	17	2	-1.09666	1.35795
egl-8	1	1	-5.03217	4.23198
ego-2	22	3	7.66462	-2.71906
egrh-1	1	1	-6.10788	4.54023
egrh-3	15	4	3.67511	-2.59211
ehs-1	7	1	-4.28932	4.135
eif-1	23	3	6.63936	-4.17514
eif-1.A	5	3	1.29669	-1.91048
eif-2A	10	3	4.14273	-1.7033
eif-2Bbeta	6	4	1.70761	-2.07837
eif-2Bdelta	5	3	1.99631	-0.836982
eif-2Bepsilon	6	4	2.41933	-2.98081
eif-2beta	23	3	6.51172	-4.0116
eif-2Bgamma	9	4	2.81962	-1.91118
eif-2gamma	13	3	4.53314	-0.833742
eif-3.B	13	3	4.69844	-0.480116
eif-3.C	3	4	-0.52239	-4.34943
eif-3.D	3	4	0.0538859	-4.53652
eif-3.E	10	3	4.74791	-1.24704
eif-3.F	15	4	3.90707	-2.38284
eif-3.G	10	3	4.9014	-1.24718
eif-3.H	10	3	3.95906	-1.6967
eif-3.I	13	3	4.78182	-0.678252
eif-3.K	5	3	3.20374	-1.33433
eif-3.L	15	4	4.39906	-3.30648
eif-6	5	3	1.78351	-1.76558
ekl-1	22	3	7.76256	-2.6732
ekl-4	5	3	1.51733	-1.97465
ekl-6	4	3	2.85385	-0.496543
elf-1	2	1	-2.14068	2.2911
ell-1	23	3	6.54884	-4.06435
elo-1	9	4	2.82112	-2.2547
elof-1	6	4	2.08884	-2.73784
elp-1	3	4	-0.315045	-4.2264
elpc-4	12	3	4.49305	-0.103668
elt-6	20	2	-0.669187	0.0982161
emb-27	16	4	3.92572	-3.28212
emb-30	9	4	3.64436	-2.35721
emb-4	21	3	3.83325	-1.84331
emb-5	9	4	3.48115	-2.14558
emb-9	3	4	-0.651471	-3.78052
emc-3	10	3	5.13929	-1.07014
emr-1	5	3	2.28807	-0.841627
endu-1	14	4	-1.73517	-3.49118
enol-1	3	4	0.477067	-4.14196
enpl-1	4	3	2.12933	0.47898
ensa-1	2	1	-3.31181	3.5293
ent-2	15	4	4.25452	-2.2806
ent-4	18	1	-3.38805	-1.83773
ent-6	4	3	2.86019	-0.242065
enu-3.1	4	3	2.84965	-0.428574
enu-3.5	11	1	-6.10138	3.35212
eor-1	4	3	2.62396	-0.352413
eor-2	10	3	5.52033	-1.05829
epc-1	4	3	2.60602	-0.0970864
epg-2	8	1	0.0665939	2.32078
epg-3	15	4	4.54652	-2.17923
epg-6	13	3	4.41223	-0.489858
epg-7	20	2	0.280702	-0.0400505
epg-8	21	3	3.59455	-1.93827
epg-9	14	4	-1.75527	-4.22118
ephx-1	2	1	-2.98751	3.17751
eps-8	6	4	2.00666	-2.97531
erd-2.1	4	3	2.34944	-0.169297
erd-2.2	7	1	-3.63105	3.55857
erfa-1	6	4	1.53575	-2.97687
erfa-3	3	4	-0.0774067	-4.12814
ergo-1	15	4	3.83144	-2.70653
erh-1	5	3	2.57477	-0.660432
erh-2	6	4	2.58409	-2.81664
eri-1	6	4	2.37614	-3.20679
eri-12	4	3	2.09429	0.538232
eri-3	10	3	4.56068	-1.46778
eri-7	9	4	3.08328	-2.73937
eri-9	13	3	3.86579	-1.50697
erl-1	8	1	0.837069	2.18992
erm-1	6	4	1.40051	-3.09339
ero-1	22	3	7.65099	-2.7152
erp-44.1	2	1	-2.38559	3.06782
erp-44.2	6	4	1.70297	-3.28608
erv-46	9	4	2.61768	-1.92836
esyt-2	1	1	-6.41082	4.67614
etc-1	16	4	3.58247	-3.27196
ethe-1	17	2	-3.2383	1.72511
etr-1	13	3	4.08994	-0.765756
ets-10	18	1	-3.2405	-1.99526
ets-6	4	3	2.39833	0.665608
eva-1	1	1	-5.32684	4.26198
evl-14	9	4	2.97425	-2.29816
evl-18	6	4	2.31978	-3.08607
exc-4	9	4	3.16246	-2.11046
exc-7	17	2	-1.78734	1.38615
exc-9	20	2	-0.686897	0.109386
exl-1	4	3	3.00662	-0.307475
exo-1	9	4	2.54005	-2.00047
exo-3	4	3	3.0021	0.760909
exos-1	21	3	3.81763	-2.01899
exos-3	5	3	1.12562	-1.84047
exos-4.2	10	3	4.84114	-1.26799
exos-7	12	3	4.97369	-0.519388
exos-8	12	3	4.47393	0.224403
exp-2	11	1	-6.7907	3.65014
F01D4.5	4	3	2.7709	-0.480627
F01D5.1	18	1	-3.33977	-1.89193
F01D5.10	19	1	-7.8135	5.85498
F01D5.3	18	1	-3.3094	-1.56925
F01D5.5	18	1	-3.3714	-1.85175
F01E11.3	7	1	-4.54856	3.51833
F01F1.11	4	3	2.60513	-0.228994
F01F1.2	3	4	0.563924	-4.68075
F01G4.4	6	4	1.52496	-2.92714
F01G4.6	10	3	4.90093	-0.902721
F02D8.4	7	1	-4.03849	2.82821
F02E11.7	11	1	-7.73691	4.52398
F02E9.10	16	4	3.52199	-3.41736
F07A11.4	1	1	-6.54059	5.29723
F07B7.12	8	1	1.17334	1.74499
F07C3.16	19	1	-7.305	5.83225
F07C3.2	7	1	-4.58863	3.90064
F07C3.9	18	1	-3.25934	-1.76992
F07C6.4	17	2	-0.960122	0.494009
F07C6.6	1	1	-5.1263	4.5761
F07E5.5	12	3	4.86688	-0.0540082
F07F6.8	10	3	5.10796	-1.90083
F08A7.1	2	1	-1.13164	2.37985
F08F8.4	5	3	2.58648	-1.19308
F08F8.7	13	3	4.61336	-0.755238
F08F8.9	21	3	3.63926	-1.79594
F08G12.1	4	3	2.96218	0.725549
F08G12.5	7	1	-4.93633	3.97573
F08G2.7	2	1	-2.85497	2.31968
F08H9.4	11	1	-7.17287	3.63713
F09A5.2	17	2	-2.80857	1.46067
F09A5.3	2	1	-3.95786	1.88535
F09C8.2	5	3	2.47081	-1.35892
F09D12.2	17	2	-1.8129	1.37554
F09F7.5	24	1	0.308607	3.18561
F09F7.6	14	4	-2.58657	-3.52544
F09G2.2	13	3	4.06305	-0.519106
F09G2.8	2	1	-2.42146	3.38609
F09G8.5	24	1	0.37167	3.16112
F10C2.4	6	4	1.5556	-3.00201
F10C2.5	15	4	4.34367	-3.23157
F10D11.2	4	3	2.4507	0.157872
F10D7.5	9	4	2.79838	-1.97473
F10E7.5	12	3	4.91121	-0.234801
F10E7.9	1	1	-5.14129	4.36109
F10E9.11	12	3	4.03568	-0.0402722
F10E9.5	5	3	2.28105	-0.565882
F10E9.7	6	4	1.83727	-2.8148
F10G7.5	13	3	4.35247	-0.407551
F10G8.2	11	1	-5.6637	2.63781
F10G8.8	11	1	-5.83902	3.46756
F11A10.5	2	1	-2.53748	2.80394
F11A10.6	4	3	2.91825	-0.342383
F11C1.4	1	1	-6.09666	5.7499
F11C1.7	2	1	-1.87386	3.21059
F11D5.1	3	4	-0.792697	-3.2746
F11E6.8	11	1	-6.49587	3.53175
F11G11.5	10	3	4.73574	-1.88164
F12F6.1	17	2	-0.7528	0.552214
F12F6.7	6	4	1.82356	-2.73106
F13A2.2	17	2	-1.31833	0.568853
F13B12.1	13	3	4.09024	-1.41266
F13B12.6	7	1	-4.21709	4.5242
F13C5.2	4	3	1.82143	0.382275
F13D11.3	18	1	-2.53849	-2.12451
F13D11.4	7	1	-4.22394	2.89321
F13D12.8	1	1	-4.86352	5.16911
F13D2.1	3	4	-0.896674	-3.65209
F13E6.1	8	1	-0.0829407	2.01781
F13E6.2	1	1	-6.24763	3.96552
F13E9.11	24	1	0.238021	2.94277
F13G3.10	12	3	4.40713	0.00101938
F13G3.6	5	3	2.95213	-0.977497
F13G3.7	15	4	4.44983	-2.68634
F13H10.1	1	1	-4.91655	5.08369
F13H10.3	15	4	3.50929	-2.72602
F13H10.5	11	1	-4.92178	2.5766
F13H10.8	5	3	3.03989	-1.47482
F13H10.9	17	2	-2.03039	1.54874
F13H6.5	19	1	-7.70374	5.48768
F14B4.1	11	1	-7.38159	4.0644
F14B8.6	18	1	-2.68808	-1.7549
F14D7.8	1	1	-5.64714	3.82458
F14E5.2	16	4	3.37692	-3.17058
F14E5.8	13	3	4.70738	-0.494289
F14F7.7	12	3	4.20475	0.348397
F14F9.8	18	1	-3.34897	-1.88312
F14H12.17	14	4	-1.61004	-4.30432
F14H12.8	14	4	-1.9126	-4.39637
F15A4.2	8	1	1.39602	1.86503
F15B9.10	8	1	1.86482	1.43288
F15D3.9	4	3	3.61087	-0.125158
F15D4.2	10	3	4.77657	-1.08106
F15D4.4	1	1	-5.11284	3.76355
F15G9.1	2	1	-1.84091	3.00764
F15G9.5	1	1	-6.16226	4.65108
F15G9.6	24	1	0.316644	3.11869
F16B12.1	17	2	-1.85166	1.28934
F16B12.6	16	4	2.96296	-3.39559
F16B3.3	1	1	-6.44133	4.51297
F16B4.6	11	1	-7.59578	3.89466
F16C3.3	1	1	-7.14049	5.16613
F16D3.6	1	1	-4.69128	4.45459
F16F9.1	8	1	1.04558	2.00897
F16F9.3	14	4	-2.27534	-4.44352
F17A2.16	1	1	-4.59833	5.16892
F17A9.4	3	4	-0.769779	-3.73569
F17C11.11	18	1	-3.33611	-1.91631
F17C11.4	11	1	-7.2189	4.40757
F17C8.3	25	1	-7.84937	2.68879
F17H10.1	3	4	-1.06518	-4.44594
F17H10.2	14	4	-1.4029	-4.24013
F18A11.3	4	3	2.3364	0.463255
F18A11.5	7	1	-4.16955	3.01061
F18E3.11	23	3	6.80191	-4.35209
F18E3.13	14	4	-2.43988	-4.3383
F18E9.1	1	1	-5.88678	5.35978
F18G5.1	19	1	-7.69796	5.82602
F18G5.6	19	1	-7.1955	5.74391
F18H3.1	13	3	4.51763	-0.813662
F19B10.1	14	4	-1.81977	-4.26218
F19B6.1	15	4	4.50584	-2.8056
F19C6.3	1	1	-6.07442	5.71491
F19C7.8	25	1	-7.88044	2.68629
F20C5.11	7	1	-4.2458	3.42981
F20C5.6	12	3	4.12305	0.282409
F20D1.3	16	4	2.77111	-3.13197
F20D12.2	6	4	2.23475	-2.48352
F20G2.2	4	3	2.93887	-0.506277
F20G2.3	3	4	0.0333466	-3.71106
F20G2.6	2	1	-2.95521	2.72038
F21A3.2	11	1	-6.29178	3.73353
F21A3.3	3	4	-1.24331	-4.10523
F21C10.10	3	4	0.281066	-4.75464
F21C10.13	18	1	-3.36593	-1.91488
F21C10.3	1	1	-5.23616	3.88479
F21D12.3	7	1	-4.60378	3.21639
F21D5.5	10	3	4.72738	-1.48178
F21D5.6	6	4	2.30449	-3.57402
F21D5.7	6	4	2.36757	-2.93633
F21D9.1	8	1	0.840587	1.9134
F21F3.6	25	1	-7.62485	2.82152
F21F3.7	1	1	-5.06652	4.19021
F21G4.1	3	4	-0.871376	-3.91981
F22B5.10	15	4	4.27905	-2.11358
F22B5.6	3	4	0.0181859	-3.43545
F22B8.7	8	1	1.55981	1.54659
F22D6.2	15	4	4.43139	-2.24318
F22E5.12	11	1	-7.11654	3.2771
F22E5.13	11	1	-6.8644	4.09286
F22E5.17	18	1	-2.14542	-1.76326
F22F4.4	14	4	-1.60541	-4.33804
F22F4.9	18	1	-3.1717	-2.03582
F22F7.7	19	1	-7.97791	5.83493
F22G12.3	14	4	-1.53338	-4.23002
F22G12.5	15	4	4.16971	-3.20221
F22H10.2	18	1	-2.14227	-1.78052
F22H10.6	1	1	-6.15891	4.57083
F23B12.4	2	1	-2.19896	2.05106
F23C8.13	19	1	-7.89159	5.86791
F23C8.5	6	4	1.72789	-2.13009
F23F1.4	3	4	-1.04354	-4.03397
F23F12.12	18	1	-3.07528	-2.30663
F23H11.5	12	3	4.38736	-0.0539902
F23H11.6	1	1	-6.35062	4.17309
F23H11.7	1	1	-6.48139	4.35507
F25B3.4	12	3	3.90719	0.508279
F25B3.5	5	3	0.972566	-1.855
F25B5.3	25	1	-7.87061	3.01352
F25E5.1	21	3	3.73961	-1.66636
F25E5.16	1	1	-4.67954	4.2426
F25E5.5	18	1	-2.6628	-2.20342
F25E5.9	11	1	-7.11633	3.28024
F25F8.1	2	1	-3.46566	2.60814
F25G6.1	3	4	0.0707024	-3.50352
F25G6.9	9	4	2.50649	-1.71836
F25H2.12	3	4	0.249389	-4.99818
F25H2.4	11	1	-6.50115	3.20774
F25H2.6	7	1	-4.74355	3.61401
F25H5.2	19	1	-7.44837	5.84794
F25H8.1	13	3	4.41289	-0.589239
F25H9.6	4	3	2.38691	-0.113644
F25H9.7	8	1	1.83741	1.49312
F26A1.4	7	1	-4.16379	3.04953
F26A3.1	10	3	4.98436	-0.786767
F26A3.7	9	4	2.48244	-1.87449
F26D11.1	5	3	2.42228	-1.39165
F26D11.12	13	3	3.43595	-0.815408
F26D2.15	17	2	-3.0571	1.53098
F26E4.7	20	2	-0.696837	0.106165
F26F12.3	7	1	-4.0514	3.9143
F26F12.4	11	1	-5.69115	2.71456
F26F2.8	18	1	-3.41088	-1.78426
F26F4.12	13	3	4.05591	-1.05545
F26F4.5	10	3	4.00276	-1.71984
F26F4.6	9	4	3.4082	-2.11328
F26F4.8	4	3	2.90177	-0.289446
F26G1.1	5	3	2.57972	-1.1607
F26G1.15	8	1	0.788168	2.35418
F26H9.2	8	1	1.91363	1.21359
F26H9.5	1	1	-6.50698	5.20634
F27C1.2	12	3	4.86459	-0.210076
F27C1.6	5	3	2.79096	-1.44278
F27D4.4	3	4	-0.163786	-4.0256
F28B12.6	4	3	3.57557	0.0382121
F28B3.10	5	3	3.19918	-1.62621
F28C1.3	7	1	-4.82107	3.22666
F28E10.1	1	1	-5.35674	4.72482
F28F9.2	8	1	0.775462	2.42855
F28H6.4	16	4	2.94943	-2.96273
F28H7.3	18	1	-3.31272	-1.82415
F28H7.8	6	4	1.06198	-3.24897
F29A7.4	1	1	-5.74702	4.50922
F29B9.11	12	3	4.79888	-0.0070921
F30A10.15	1	1	-5.5139	4.04133
F30A10.2	19	1	-7.7814	5.80182
F30A10.3	2	1	-2.76601	3.40054
F30A10.9	12	3	4.46069	0.245923
F30F8.5	8	1	1.03174	2.25782
F31A3.3	3	4	-1.00631	-3.94585
F31B9.3	12	3	4.22604	0.042
F31C3.3	10	3	5.13139	-1.39071
F31D4.9	8	1	2.23628	1.29859
F31E3.2	7	1	-4.49679	4.04615
F31E3.6	8	1	1.02747	2.08294
F31E8.4	6	4	1.90647	-2.17993
F31F7.2	8	1	1.51434	1.74331
F32A11.1	13	3	3.66893	-1.08371
F32B4.5	19	1	-7.63582	5.59436
F32B5.7	19	1	-7.30871	5.21301
F32D1.3	1	1	-6.0027	5.67475
F32D8.1	2	1	-3.96914	2.14793
F32D8.14	5	3	2.33951	-0.451797
F32D8.5	4	3	2.41746	0.594051
F32H2.10	9	4	3.39345	-2.01411
F32H5.1	12	3	4.01127	0.249585
F32H5.3	12	3	3.84097	0.171149
F32H5.4	12	3	3.87807	0.0964204
F33A8.4	10	3	4.63965	-1.31956
F33A8.7	8	1	1.11589	1.98131
F33D4.4	13	3	4.54043	-0.747179
F33E11.3	23	3	6.75593	-4.29874
F33E2.5	8	1	-0.151611	2.25952
F33G12.6	20	2	-0.440896	0.141081
F33G12.7	5	3	2.49711	-1.55791
F33H2.3	6	4	1.94073	-2.73351
F33H2.6	6	4	1.53491	-3.36003
F34D10.3	2	1	-2.38767	3.20334
F34D10.4	12	3	4.00713	-0.0215798
F34H10.3	3	4	0.205274	-4.66993
F35A5.1	14	4	-1.71459	-3.35885
F35A5.8	7	1	-3.78501	3.85984
F35B3.7	2	1	-3.94712	1.85168
F35D11.4	9	4	2.20801	-1.85332
F35E12.6	18	1	-3.35364	-1.78109
F35F10.14	1	1	-4.55368	5.1118
F35G12.12	15	4	4.26638	-2.43143
F35G12.7	5	3	2.44	-0.613066
F35H12.6	1	1	-6.74098	4.82843
F36A2.2	13	3	4.12787	-1.03498
F36A2.7	12	3	4.47483	-0.0379811
F36A2.9	9	4	3.16982	-1.9918
F36D3.1	16	4	3.58262	-3.79753
F36D4.5	3	4	0.095412	-3.74069
F36G3.1	8	1	0.714661	1.92816
F36H5.17	3	4	-0.172554	-3.3406
F36H9.7	12	3	4.06127	0.491451
F37A8.5	17	2	-1.42266	1.11707
F37B12.3	16	4	3.00059	-3.90362
F37B4.10	4	3	2.86789	0.548547
F37C12.10	4	3	2.86762	0.913687
F37C12.3	3	4	0.210347	-4.6651
F38A5.2	21	3	3.54805	-1.55111
F38B2.4	1	1	-4.95041	4.29699
F38B6.6	7	1	-3.6878	3.69841
F38B7.10	7	1	-3.81762	2.97818
F38B7.3	3	4	-1.0239	-4.43454
F38E9.1	7	1	-3.23214	3.87507
F38E9.6	1	1	-6.14019	5.54959
F38G1.3	8	1	0.807957	1.65302
F38H4.3	11	1	-6.33605	3.15691
F39B2.3	8	1	0.501507	1.77737
F39B2.5	9	4	3.43123	-2.03132
F39B2.8	1	1	-6.33607	4.51959
F39C12.1	10	3	5.40509	-1.28879
F39E9.6	2	1	-2.30817	3.47139
F39F10.4	3	4	-1.128	-3.96928
F39H11.1	6	4	2.43396	-3.05966
F39H12.3	1	1	-6.07746	4.05831
F40A3.1	19	1	-7.94637	5.85151
F40A3.3	3	4	-0.871448	-3.98487
F40A3.6	11	1	-8.017	4.35907
F40A3.7	11	1	-7.09866	3.25754
F40B5.2	17	2	-1.29583	1.05601
F40C5.2	10	3	4.44045	-1.44578
F40F11.3	25	1	-7.69139	2.77088
F40F12.9	14	4	-1.91836	-4.36565
F40F4.7	4	3	3.41888	-0.160291
F40F8.1	2	1	-1.90616	3.43857
F40F8.11	15	4	3.95935	-2.42068
F40F8.12	7	1	-4.5087	3.62053
F40G9.15	4	3	3.39117	0.940143
F40G9.5	12	3	3.90241	0.430429
F40G9.6	12	3	4.05352	0.352623
F40H3.1	1	1	-5.44811	5.25465
F40H3.3	7	1	-3.2905	4.27232
F41C3.7	20	2	1.05958	0.357262
F41D9.2	20	2	-0.758367	0.191771
F41E6.17	11	1	-7.15973	3.46383
F41E7.7	14	4	-2.45246	-4.45356
F41H10.1	7	1	-4.77819	3.40228
F42A10.5	3	4	-0.828126	-4.06651
F42A6.6	13	3	4.74779	-0.503299
F42A9.6	11	1	-7.67292	4.16658
F42A9.9	19	1	-6.81276	5.75467
F42C5.3	15	4	3.83425	-2.90103
F42C5.9	8	1	0.473431	2.14323
F42G2.2	18	1	-3.1244	-1.13015
F42G8.10	4	3	2.92244	0.517861
F42H10.3	7	1	-3.60861	4.3936
F43B10.1	7	1	-4.67139	3.71684
F43C11.6	6	4	1.75133	-2.49801
F43C9.2	14	4	-1.77	-3.30854
F43G6.8	8	1	2.15181	1.17755
F43G9.12	16	4	3.02659	-3.13903
F43G9.13	5	3	1.19552	-1.01084
F43G9.4	6	4	2.54875	-2.88649
F44A2.5	1	1	-5.76949	5.64613
F44A6.4	2	1	-2.37725	3.49081
F44B9.5	20	2	1.22754	-0.0972587
F44B9.8	6	4	2.18974	-3.42346
F44E2.10	24	1	0.264268	2.98733
F44E2.3	12	3	4.39672	-0.215075
F44E2.6	10	3	4.72633	-1.27424
F44E2.7	4	3	3.33334	-0.680266
F44E2.8	5	3	2.80708	-1.11788
F44E5.1	7	1	-3.19988	4.24464
F44E5.4	2	1	-2.10357	2.39354
F44E5.5	4	3	2.86198	0.813262
F44E7.4	16	4	3.96817	-3.39861
F44F1.4	3	4	-1.29993	-4.26356
F44G4.1	13	3	4.55218	-0.636532
F44G4.2	23	3	6.62679	-4.15854
F45B8.3	7	1	-4.41694	3.53882
F45D3.2	19	1	-7.21587	5.1809
F45E10.2	19	1	-6.89987	5.72054
F45E12.6	2	1	-3.53856	2.07166
F45E4.6	4	3	2.96657	-0.223468
F45H10.2	10	3	5.289	-2.2327
F45H10.3	13	3	4.30857	-0.454249
F45H10.5	19	1	-7.54948	5.71427
F46A9.1	17	2	-2.79966	1.51983
F46B6.12	13	3	4.11124	-0.957473
F46B6.5	13	3	3.7176	-0.931907
F46B6.6	10	3	4.74169	-1.9135
F46C3.6	5	3	1.09356	-1.95139
F46C5.1	1	1	-4.90683	4.87338
F46C5.2	7	1	-3.75852	3.72421
F46C5.9	5	3	1.82274	-1.75021
F46F11.1	4	3	1.50982	0.21787
F46F11.7	8	1	0.0824145	2.22229
F46F2.3	14	4	-1.71556	-4.2922
F46F2.5	11	1	-7.52629	4.33578
F46G10.1	18	1	-3.30228	-1.67843
F46G11.4	7	1	-4.12214	3.76567
F46H5.2	13	3	4.32294	-1.24824
F46H5.3	3	4	0.161924	-4.20196
F46H5.4	16	4	3.56562	-3.44938
F46H5.5	1	1	-5.26375	3.74533
F46H5.7	14	4	-1.61718	-4.15269
F47B10.4	11	1	-7.0007	3.17882
F47B10.9	3	4	-0.412342	-3.35881
F47B3.7	17	2	-0.925286	0.570356
F47B7.1	3	4	-0.710399	-4.51899
F47B7.2	13	3	4.47804	-1.10089
F47B8.2	14	4	-2.18953	-3.22308
F47B8.3	8	1	0.770351	2.36577
F47G4.5	11	1	-6.27528	3.45467
F48E3.2	1	1	-5.75001	5.62073
F48E3.6	8	1	1.23233	1.99593
F48E3.9	2	1	-2.86978	2.74143
F48E8.3	10	3	4.86886	-1.27042
F48G7.5	18	1	-3.27756	-1.94048
F49C12.11	5	3	2.92181	-1.02874
F49C12.12	2	1	-2.9309	2.00454
F49C12.9	4	3	2.36679	-0.0953315
F49C5.11	17	2	-2.96569	1.55933
F49C5.7	17	2	-3.16321	1.59028
F49D11.3	1	1	-5.84658	4.63412
F49E10.4	19	1	-7.55813	5.67584
F49E12.10	1	1	-6.23471	5.40277
F49E12.7	19	1	-7.94569	5.84818
F49E12.8	1	1	-5.23281	4.61633
F49E2.2	18	1	-3.31907	-1.7913
F49E2.5	3	4	-0.801696	-3.99623
F49E8.7	12	3	4.71947	0.0937391
F49F1.5	18	1	-3.42196	-1.87699
F49H12.3	7	1	-4.73336	4.02477
F49H12.4	7	1	-4.87015	4.10932
F52A8.1	9	4	2.1948	-2.00791
F52B10.3	8	1	0.553446	2.06575
F52B11.5	4	3	2.70465	-0.24335
F52B5.7	4	3	1.8914	0.619585
F52C12.6	12	3	4.84744	-0.345733
F52D10.2	5	3	1.89022	-1.55715
F52D2.12	6	4	2.26311	-3.26618
F52E1.14	18	1	-3.43969	-1.86098
F52E4.5	1	1	-5.94348	5.30222
F52F12.5	14	4	-2.13771	-4.44883
F52G3.1	8	1	0.348187	2.09547
F52H2.1	23	3	6.72095	-4.26286
F52H2.3	11	1	-6.89962	3.77611
F52H2.4	6	4	2.13323	-3.27916
F53A10.2	17	2	-1.20826	0.810602
F53A2.3	17	2	-2.18725	1.32082
F53A3.7	3	4	-0.833786	-3.85657
F53A9.3	2	1	-2.53228	2.5669
F53B1.3	7	1	-3.55481	4.50272
F53B1.8	3	4	-1.28725	-4.12033
F53B2.8	18	1	-2.81527	-1.751
F53B3.3	8	1	0.71258	2.60475
F53B3.5	16	4	2.73326	-3.16553
F53B7.7	8	1	0.232881	2.15925
F53C11.3	3	4	-0.502038	-4.6117
F53C11.4	2	1	-3.58981	2.30192
F53C11.5	8	1	0.873825	2.38747
F53E10.1	3	4	-0.660374	-4.56335
F53E10.5	3	4	-1.1565	-3.76811
F53E2.2	9	4	3.22985	-2.08346
F53E4.1	3	4	-0.182947	-4.01881
F53F1.2	21	3	3.51447	-1.88689
F53F4.10	12	3	4.73831	-0.0638309
F53F4.11	12	3	4.71992	0.0533173
F53F4.4	24	1	0.377594	3.16164
F53G12.4	2	1	-3.56388	2.91672
F53G12.9	8	1	2.06485	1.6378
F53G2.1	20	2	0.851748	0.393108
F53G2.12	3	4	-0.41722	-4.40594
F53H1.4	9	4	2.39431	-2.33075
F53H2.3	20	2	1.11963	-0.151258
F53H4.6	6	4	2.43089	-2.9843
F53H8.3	18	1	-3.18882	-2.043
F54A3.5	10	3	5.05571	-0.776676
F54B11.10	8	1	1.51122	1.85784
F54B3.1	22	3	7.27464	-2.75121
F54C4.4	4	3	2.3127	0.638004
F54C8.4	4	3	2.77243	-0.0641958
F54C8.6	4	3	3.32504	-0.55654
F54C9.11	8	1	1.67089	0.917445
F54C9.14	5	3	0.935113	-1.69331
F54C9.9	12	3	4.08235	0.306508
F54D1.6	11	1	-7.60957	3.88419
F54D11.4	13	3	4.30458	-0.532109
F54D5.5	9	4	2.93992	-2.42624
F54D5.7	14	4	-1.46521	-4.39307
F54E12.2	6	4	2.1949	-2.8203
F54E4.3	7	1	-4.43221	4.10706
F54E7.9	13	3	4.14502	-0.3403
F54F12.1	11	1	-7.07424	3.24386
F54F12.2	7	1	-3.18336	4.13305
F54G2.1	1	1	-7.36028	4.68332
F54H12.5	14	4	-1.87977	-4.17614
F55A11.4	3	4	-0.483189	-3.79439
F55A11.6	3	4	0.140245	-4.00683
F55A11.7	8	1	0.615933	2.04094
F55A12.5	21	3	3.86916	-2.14035
F55B12.10	8	1	1.40804	1.89849
F55C12.5	10	3	4.34052	-1.68656
F55C9.11	17	2	-0.945067	0.50859
F55D12.1	7	1	-4.46372	3.38468
F55F10.1	13	3	3.77192	-1.42881
F55G1.15	7	1	-3.43197	4.23685
F55G7.1	1	1	-4.58102	5.13082
F55H2.7	16	4	3.00494	-3.87921
F56A11.4	1	1	-5.56384	5.49201
F56A8.3	5	3	2.70187	-1.59675
F56A8.4	13	3	4.28813	-1.01581
F56A8.5	12	3	4.89641	-0.286379
F56A8.9	4	3	2.14474	0.728632
F56B3.11	12	3	4.77294	-0.297155
F56B3.2	5	3	2.43179	-0.589857
F56C11.5	20	2	-0.413095	-0.48406
F56C3.7	18	1	-2.14829	-1.76076
F56C9.10	6	4	1.60777	-2.63049
F56D1.1	8	1	1.94714	1.34539
F56D2.2	12	3	4.92869	-0.6034
F56F10.1	18	1	-3.24573	-1.98862
F56F10.2	1	1	-5.40575	4.61535
F56H11.2	14	4	-2.36502	-4.42771
F56H9.2	12	3	4.14538	0.309728
F57A8.1	8	1	1.55474	1.30844
F57C7.4	7	1	-4.18505	4.30633
F57C9.4	9	4	3.04535	-1.755
F57C9.6	11	1	-7.67851	4.29271
F57F4.4	18	1	-3.324	-1.89318
F57G12.1	12	3	4.60039	-0.195877
F57H12.5	19	1	-7.97621	5.84084
F57H12.6	14	4	-1.35734	-4.32245
F58A4.6	4	3	2.95198	-0.145717
F58B3.4	3	4	0.493168	-4.33428
F58B3.6	3	4	-0.163044	-4.32711
F58B4.2	1	1	-5.51132	3.95455
F58B4.5	11	1	-8.00594	4.3048
F58B4.6	11	1	-7.32196	4.04513
F58D2.2	17	2	-1.19115	0.543923
F58D2.4	17	2	-1.85145	0.943582
F58D2.5	17	2	-1.92141	1.23353
F58D5.2	8	1	1.03125	1.72741
F58D5.5	10	3	5.24881	-1.57756
F58D5.9	24	1	0.336337	3.19583
F58E2.3	8	1	1.61199	1.64666
F58E2.5	17	2	-3.06254	1.67666
F58F12.1	12	3	4.57433	-0.0845333
F58F9.1	19	1	-7.9054	5.78441
F58G1.2	13	3	3.66629	-1.20781
F58H1.5	22	3	7.78237	-2.65892
F58H1.7	1	1	-7.01766	4.97464
F59A6.5	16	4	3.10706	-2.95522
F59B10.2	7	1	-4.33108	2.99047
F59B10.3	5	3	1.78226	-1.7553
F59B10.5	3	4	-1.26581	-4.13421
F59B2.8	8	1	0.917846	2.06716
F59B2.9	2	1	-2.10887	3.41945
F59B8.1	11	1	-7.82101	3.96103
F59C12.3	7	1	-4.82689	3.78024
F59C12.4	3	4	0.0853368	-4.84027
F59C6.5	12	3	5.03924	-0.549581
F59E11.5	14	4	-2.6653	-3.45576
F59E11.7	14	4	-2.21595	-4.11596
F59E12.1	9	4	3.27295	-2.59038
F59E12.9	21	3	3.65158	-1.58792
F59F5.4	6	4	1.05466	-2.74109
F59F5.5	1	1	-4.97686	4.48558
F59F5.7	2	1	-2.33965	2.1413
F59G1.4	8	1	1.46831	1.79334
[truncated: 3,761 more rows]

## Sheet: WormCat Group 1
Category	RGS	AC	PValue	Bonferroni
Signaling	252	1188	2.11154e-43	6.75694e-42
Neuronal function	105	308	2.81258e-33	9.00025e-32
Cilia	54	60	3.4254e-33	1.09613e-31
Transmembrane transport	150	901	1.55581e-18	4.97858e-17
Cytoskeleton	63	371	3.5151e-09	1.12483e-07
Metabolism	174	1601	1.77963e-07	5.69483e-06
Globin	14	36	2.4732e-06	7.91425e-05
Transcription factor	73	581	7.84258e-06	0.000250963
Transmembrane protein	287	3200	8.50254e-05	0.00272081
Stress response	90	833	0.000132311	0.00423395

## Sheet: WormCat Group 2
Category	RGS	AC	PValue	Bonferroni
Signaling	33	1188	6.50019e-07	1.75505e-05
Trafficking	10	205	6.70159e-05	0.00180943
Transcription factor	17	581	0.000141839	0.00382966

## Sheet: WormCat Group 3
Category	RGS	AC	PValue	Bonferroni
mRNA functions	140	407	2.7857e-56	8.63568e-55
Metabolism	225	1601	6.23144e-32	1.93174e-30
Transcription: general machinery	53	154	8.88489e-23	2.75432e-21
Transcription: chromatin	62	222	2.25045e-22	6.97638e-21
Ribosome	54	244	5.24846e-16	1.62702e-14
Development	54	295	4.26656e-13	1.32263e-11
Nucleic acid	44	231	1.7691e-11	5.4842e-10
Protein modification	46	271	1.83755e-10	5.69641e-09
Trafficking	39	205	2.38248e-10	7.38568e-09
DNA	35	176	6.81299e-10	2.11203e-08
Signaling	118	1188	2.7292e-09	8.46053e-08
Chaperone	22	92	5.67317e-08	1.75868e-06
Cell cycle	23	172	0.000145892	0.00452266

## Sheet: WormCat Group 4
Category	RGS	AC	PValue	Bonferroni
Ribosome	107	244	8.53996e-53	2.73279e-51
DNA	75	176	4.27577e-37	1.36825e-35
Cell cycle	74	172	7.53669e-37	2.41174e-35
mRNA functions	86	407	6.17136e-24	1.97484e-22
Nuclear pore	26	36	3.5032e-18	1.12103e-16
Proteolysis proteasome	95	733	7.31006e-14	2.33922e-12
Cytoskeleton	62	371	9.60165e-14	3.07253e-12
Metabolism	154	1601	2.05194e-11	6.56622e-10
Development	47	295	3.06537e-10	9.80918e-09
Transcription: chromatin	38	222	2.46327e-09	7.88247e-08
Nucleic acid	38	231	6.38326e-09	2.04264e-07
Transcription: general machinery	30	154	8.52285e-09	2.72731e-07
Signaling	99	1188	1.32644e-05	0.000424461
Trafficking	25	205	0.000185005	0.00592015
