# Supplementary material for: Single-cell transcriptomic profiling of C. elegans Q neuroblast lineage during migration and differentiation
Source: PLoS One. 2026 Mar 3;21(3):e0343734. doi: 10.1371/journal.pone.0343734 (PMC12956130; doi:10.1371/journal.pone.0343734)
Supplement: S3 File — (XLSX) [file pone.0343734.s014.xlsx]

## Sheet: DEG_EarlyQ_vs_LateQ
gene_id	p_val	avg_log2FC	pct.1	pct.2	p_val_adj
ctsa-1.1	3.30294e-71	-1.60048	0.934	1	5.06274e-67
Y54H5A.2	3.1299e-66	-3.38253	0.235	0.886	4.79751e-62
his-24	2.80003e-62	-2.70699	0.721	0.981	4.29188e-58
tbx-2	1.57683e-57	-2.48478	0.312	0.921	2.41696e-53
hmg-1.1	3.90807e-52	-1.30714	0.893	0.997	5.9903e-48
hil-2	5.33737e-52	-2.06891	0.757	0.981	8.18112e-48
rpl-7A	1.20047e-47	0.905931	1	1	1.84008e-43
rpl-17	3.08268e-46	0.878737	1	0.997	4.72513e-42
Y75B8A.18	5.41369e-45	-1.72565	0.438	0.927	8.2981e-41
unc-54	1.00761e-41	0.915328	0.993	0.997	1.54447e-37
act-4	1.55069e-41	-0.731579	1	1	2.3769e-37
lin-39	3.27031e-41	3.32379	0.629	0.127	5.01274e-37
T09B4.5	2.89443e-40	-2.20611	0.224	0.784	4.43659e-36
bar-1	2.42949e-39	5.58402	0.474	0.019	3.72392e-35
hil-3	3.05865e-39	-2.43089	0.449	0.886	4.68829e-35
tbb-2	2.73392e-38	-1.08038	0.89	0.997	4.19056e-34
ndk-1	3.30644e-38	0.68509	1	0.997	5.06811e-34
atp-1	3.05685e-37	1.37084	0.949	0.813	4.68554e-33
eef-1G	1.20973e-35	0.848786	1	0.997	1.85428e-31
lec-4	2.49809e-35	-2.17505	0.581	0.902	3.82907e-31
che-2	5.14078e-35	-1.01655	0.901	0.994	7.87978e-31
tba-1	2.31883e-34	-0.985287	0.864	0.997	3.55431e-30
cyd-1	2.38515e-34	-1.8514	0.386	0.825	3.65596e-30
eef-2	1.30096e-31	0.7966	1	1	1.99412e-27
eef-1B.1	1.75377e-31	0.709066	1	0.984	2.68818e-27
F53C11.4	7.52837e-31	2.13575	0.706	0.273	1.15395e-26
rbm-3.2	1.23799e-30	0.548564	1	1	1.8976e-26
R06C1.4	1.52342e-30	1.69303	0.853	0.543	2.3351e-26
F46F2.3	2.08855e-30	4.79631	0.537	0.137	3.20132e-26
pck-2	2.93355e-30	1.58909	0.871	0.67	4.49655e-26
ant-1.1	5.52838e-30	0.588922	1	1	8.47391e-26
ZK930.6	6.74772e-30	-1.29023	0.702	0.937	1.03429e-25
T25G12.3	2.18216e-28	2.2985	0.596	0.165	3.34482e-24
rpl-11.2	3.05126e-28	0.914262	0.982	0.898	4.67697e-24
rps-18	3.62547e-28	0.683643	1	0.99	5.55713e-24
cdk-1	3.62624e-28	-1.15834	0.588	0.917	5.5583e-24
rpl-36	1.62588e-27	0.752617	0.993	0.962	2.49214e-23
rpl-12	1.6535e-27	0.466795	1	1	2.53449e-23
lpin-1	6.49837e-27	3.82189	0.404	0.048	9.9607e-23
ttr-18	9.90085e-27	5.05285	0.349	0.016	1.5176e-22
thk-1	1.03954e-26	-1.74708	0.357	0.733	1.5934e-22
maph-1.1	1.09419e-26	-2.1493	0.176	0.606	1.67717e-22
M60.4	1.44246e-26	2.43931	0.603	0.222	2.211e-22
cec-5	3.24327e-26	-1.14632	0.592	0.898	4.97128e-22
tba-2	7.6305e-26	-1.12237	0.596	0.902	1.1696e-21
hmg-1.2	9.80141e-26	-1.20074	0.636	0.892	1.50236e-21
rps-1	1.67751e-25	0.721815	0.996	0.975	2.57129e-21
rpl-20	7.67049e-25	0.763657	0.974	0.968	1.17573e-20
rpl-3	1.33074e-24	0.725302	0.993	0.949	2.03975e-20
rnr-1	1.94464e-24	-0.892849	0.849	0.971	2.98074e-20
rpl-31	2.29591e-24	0.907239	0.96	0.895	3.51917e-20
F14H12.8	2.87641e-24	4.71024	0.327	0.019	4.40897e-20
kal-1	3.09471e-24	2.8203	0.452	0.095	4.74357e-20
rps-25	4.6179e-24	0.781157	0.982	0.914	7.07832e-20
Y47A7.2	5.9604e-24	-1.45431	0.346	0.765	9.13611e-20
htz-1	6.30771e-24	-0.980061	0.732	0.943	9.66846e-20
eef-1A.2	8.63808e-24	0.97945	0.919	0.822	1.32405e-19
his-72	1.18153e-23	-1.06992	0.739	0.93	1.81105e-19
rpl-30	6.38484e-23	0.921519	0.949	0.781	9.78668e-19
rps-23	1.16414e-22	0.69336	0.996	0.965	1.78439e-18
T04C12.11	1.41116e-22	4.33392	0.32	0.025	2.16303e-18
rpl-5	1.73224e-22	0.68218	0.993	0.962	2.65518e-18
ctf-8	2.92705e-22	-1.23671	0.445	0.819	4.48658e-18
iff-2	3.42787e-22	0.936978	0.949	0.832	5.25423e-18
rps-8	4.06486e-22	0.667094	0.993	0.975	6.23062e-18
rpl-15	4.08181e-22	0.759004	0.989	0.933	6.2566e-18
rpl-41.2	5.2577e-22	0.575597	0.989	0.987	8.059e-18
rpl-34	5.32354e-22	0.78067	0.971	0.873	8.15992e-18
lips-10	6.30386e-22	4.61191	0.349	0.048	9.66255e-18
msa-1	7.77547e-22	1.78389	0.871	0.737	1.19182e-17
lntl-1	8.40471e-22	0.914756	0.949	0.905	1.28827e-17
nhr-25	9.23254e-22	3.72162	0.331	0.035	1.41516e-17
nlp-24	9.68953e-22	3.63859	0.379	0.067	1.48521e-17
rpl-38	1.0391e-21	0.763872	0.978	0.905	1.59273e-17
rps-27	1.23539e-21	0.770214	0.978	0.886	1.8936e-17
mab-5	2.05263e-21	-2.98881	0.096	0.432	3.14628e-17
lim-9	3.15005e-21	-3.6532	0.04	0.356	4.8284e-17
rpl-32	3.43368e-21	0.669251	0.996	0.984	5.26314e-17
rps-24	4.44157e-21	0.759749	0.993	0.892	6.80804e-17
wrt-3	5.60088e-21	3.70011	0.305	0.022	8.58503e-17
col-3	5.71107e-21	3.01036	0.408	0.092	8.75393e-17
col-107	5.75747e-21	3.07148	0.691	0.441	8.82505e-17
rps-14	6.34862e-21	0.663036	0.989	0.956	9.73117e-17
cav-1	6.85345e-21	-4.27147	0.062	0.378	1.0505e-16
rps-0	1.01648e-20	0.712642	0.996	0.943	1.55806e-16
T28D9.1	1.11573e-20	-0.729995	0.886	0.978	1.71019e-16
rps-11	1.33922e-20	0.718225	0.985	0.949	2.05275e-16
nkcc-1	2.29711e-20	-1.05567	0.621	0.902	3.52101e-16
rps-17	4.85876e-20	0.695931	0.978	0.844	7.44751e-16
hsp-90	5.05435e-20	-0.521868	0.985	1	7.7473e-16
pqn-59	5.40129e-20	-0.891219	0.68	0.927	8.2791e-16
rps-12	6.17515e-20	0.771106	0.956	0.902	9.46528e-16
rpl-9	6.70476e-20	0.763492	0.956	0.883	1.02771e-15
ubq-1	7.18615e-20	-0.907598	0.713	0.917	1.10149e-15
eef-1A.1	9.2061e-20	0.470036	1	0.997	1.41111e-15
rpl-1	1.14438e-19	0.659213	0.982	0.927	1.75411e-15
rla-0	1.30185e-19	0.671135	0.985	0.933	1.99548e-15
asp-4	2.15721e-19	-0.773376	0.842	0.959	3.30657e-15
rps-3	2.2593e-19	0.676794	0.967	0.937	3.46306e-15
rpl-19	4.78597e-19	0.656086	0.974	0.933	7.33594e-15
Y37E3.8	6.63069e-19	0.698661	0.963	0.933	1.01635e-14
rpl-7	6.7292e-19	0.67599	0.989	0.94	1.03145e-14
mig-1	7.29487e-19	1.18549	0.812	0.616	1.11816e-14
vig-1	1.12921e-18	1.54315	0.654	0.346	1.73085e-14
rpl-26	1.18711e-18	0.775086	0.941	0.857	1.81961e-14
unc-83	1.39245e-18	-1.56145	0.349	0.67	2.13434e-14
rpl-4	1.5928e-18	0.951038	0.912	0.835	2.44144e-14
T24C4.2	1.93683e-18	-3.82447	0.026	0.302	2.96877e-14
rps-4	1.97901e-18	0.608743	0.985	0.911	3.03342e-14
mix-1	2.02816e-18	-0.752959	0.879	0.971	3.10876e-14
snf-3	2.07057e-18	3.93966	0.276	0.025	3.17378e-14
T04F8.9	5.06375e-18	-1.32501	0.364	0.698	7.76171e-14
B0361.9	5.40183e-18	4.17616	0.265	0.022	8.27992e-14
F47B8.3	6.45124e-18	1.13895	0.779	0.54	9.88846e-14
rpl-10	8.90874e-18	0.583418	0.989	0.971	1.36553e-13
F46H5.3	1.26288e-17	0.705531	0.978	0.965	1.93574e-13
rps-7	1.31323e-17	0.587205	0.974	0.952	2.01292e-13
pkd-2	1.40682e-17	-1.70064	0.335	0.654	2.15637e-13
lea-1	1.75298e-17	-1.9318	0.162	0.495	2.68696e-13
rps-30	1.86168e-17	0.715967	0.956	0.863	2.85359e-13
F49E2.5	2.37141e-17	0.93258	0.879	0.711	3.63489e-13
rps-2	2.68977e-17	0.704808	0.956	0.889	4.12289e-13
C34B4.2	3.41543e-17	2.92469	0.32	0.057	5.23517e-13
pab-1	3.49944e-17	0.575243	0.985	0.943	5.36393e-13
F54D5.5	4.27344e-17	-1.66339	0.188	0.53	6.55033e-13
bmk-1	5.45704e-17	-1.26978	0.338	0.686	8.36455e-13
col-167	6.31429e-17	6.65918	0.21	0.003	9.67855e-13
rps-15	7.56764e-17	0.658285	0.978	0.914	1.15997e-12
rps-6	8.36908e-17	0.72767	0.956	0.892	1.28281e-12
W01D2.1	1.00008e-16	0.760473	0.938	0.835	1.53292e-12
rps-28	1.06136e-16	0.782758	0.919	0.813	1.62685e-12
ztf-11	1.54282e-16	-1.29824	0.316	0.644	2.36483e-12
bath-38	1.77593e-16	-1.07605	0.496	0.765	2.72215e-12
div-1	1.8166e-16	-1.04585	0.463	0.756	2.78448e-12
rpl-13	2.40147e-16	0.625873	0.978	0.952	3.68098e-12
lurp-1	2.62869e-16	-3.3015	0.026	0.276	4.02926e-12
rps-13	2.93892e-16	0.673481	0.96	0.902	4.50478e-12
top-2	3.08723e-16	-0.922992	0.629	0.873	4.73211e-12
ztf-16	4.57061e-16	2.27722	0.393	0.124	7.00582e-12
W04A8.4	5.33275e-16	-0.624098	0.879	0.984	8.17404e-12
ram-2	6.11097e-16	3.00588	0.688	0.508	9.3669e-12
tost-1	7.06988e-16	-1.23391	0.331	0.676	1.08367e-11
mdt-9	8.20245e-16	-1.60244	0.202	0.53	1.25727e-11
rps-10	8.23625e-16	0.660663	0.974	0.914	1.26245e-11
C37A2.7	8.35809e-16	0.655224	0.941	0.879	1.28113e-11
T01C8.2	9.01293e-16	3.05336	0.279	0.044	1.3815e-11
emb-9	1.02436e-15	1.68655	0.577	0.308	1.57014e-11
R05D3.9	1.02757e-15	1.82668	0.456	0.175	1.57506e-11
ral-1	1.05638e-15	-1.59406	0.176	0.498	1.61923e-11
cyb-3	1.48826e-15	-1.0176	0.478	0.752	2.28121e-11
adt-2	2.10005e-15	2.86368	0.279	0.044	3.21895e-11
rpl-23	2.34287e-15	0.643874	0.963	0.886	3.59116e-11
rpl-22	2.69755e-15	0.643788	0.96	0.867	4.13481e-11
rpl-24.1	2.71778e-15	0.547594	0.982	0.94	4.16581e-11
F07C6.4	2.88324e-15	-1.78288	0.143	0.451	4.41943e-11
rpl-18	2.96155e-15	0.540061	0.993	0.962	4.53946e-11
ZK632.9	3.02069e-15	1.07484	0.75	0.552	4.63012e-11
rsp-1	3.68106e-15	-1.49708	0.232	0.546	5.64233e-11
rla-1	3.79869e-15	0.689318	0.908	0.749	5.82263e-11
mnk-1	4.55889e-15	-0.646917	0.842	0.959	6.98786e-11
M03B6.4	5.66625e-15	-2.51496	0.055	0.314	8.68523e-11
rpl-33	6.16394e-15	0.605896	0.982	0.895	9.44808e-11
F38B7.3	6.48e-15	1.23277	0.779	0.565	9.93255e-11
rpl-36.A	6.97081e-15	0.671968	0.912	0.87	1.06849e-10
his-32	9.99846e-15	-1.90304	0.18	0.47	1.53256e-10
tbb-1	1.10941e-14	-0.761302	0.724	0.898	1.70051e-10
rpl-28	1.31465e-14	0.743177	0.908	0.771	2.01509e-10
F41C3.7	1.69141e-14	-1.26354	0.294	0.616	2.59259e-10
mab-31	1.78948e-14	6.06952	0.18	0.003	2.74292e-10
ubl-1	1.89438e-14	0.657818	0.949	0.898	2.9037e-10
rla-2	1.90356e-14	0.71106	0.908	0.813	2.91778e-10
atf-4	1.92725e-14	2.34635	0.335	0.089	2.95408e-10
rpl-21	2.24962e-14	0.55961	0.982	0.943	3.44821e-10
anc-1	2.82535e-14	0.948214	0.82	0.676	4.3307e-10
Y82E9BR.3	3.17613e-14	0.821657	0.875	0.768	4.86837e-10
rpl-43	3.26129e-14	0.58526	0.971	0.927	4.9989e-10
mab-20	3.64856e-14	-0.982152	0.57	0.787	5.59252e-10
mig-21	3.71647e-14	0.649535	0.971	0.956	5.69661e-10
C34D1.4	4.05814e-14	3.4415	0.232	0.029	6.22032e-10
swsn-4	4.56502e-14	-0.899636	0.636	0.816	6.99726e-10
ctc-2	5.92551e-14	0.940818	0.93	0.81	9.08262e-10
rpl-14	6.17485e-14	0.654761	0.952	0.889	9.46481e-10
F17H10.2	6.39198e-14	2.23018	0.342	0.098	9.79763e-10
R05H5.3	6.49458e-14	-0.771416	0.658	0.87	9.9549e-10
attf-4	6.60187e-14	-1.31126	0.257	0.562	1.01194e-09
pen-2	7.60484e-14	-1.59817	0.195	0.489	1.16567e-09
tlp-1	7.98574e-14	4.47114	0.195	0.013	1.22405e-09
fipr-21	9.18433e-14	5.57264	0.206	0.019	1.40777e-09
rpl-25.2	9.42905e-14	0.906543	0.783	0.61	1.44529e-09
rps-5	1.11792e-13	0.48606	0.989	0.971	1.71355e-09
rnr-2	1.14904e-13	-0.820375	0.581	0.832	1.76125e-09
rps-19	1.26392e-13	0.661855	0.949	0.87	1.93734e-09
pop-1	1.2704e-13	-2.07349	0.11	0.368	1.94727e-09
T05H4.11	1.57171e-13	-0.960306	0.474	0.762	2.40912e-09
rpl-16	1.76399e-13	0.561348	0.971	0.956	2.70384e-09
atp-2	1.83224e-13	1.03765	0.765	0.584	2.80846e-09
strl-1	2.00895e-13	-1.7296	0.188	0.467	3.07932e-09
rpl-35	2.30937e-13	0.55536	0.963	0.921	3.53981e-09
F33G12.6	2.69891e-13	1.62805	0.478	0.225	4.13689e-09
afd-1	3.22314e-13	-1.08301	0.36	0.657	4.94042e-09
rps-9	3.65445e-13	0.457733	0.985	0.981	5.60154e-09
smc-3	3.83761e-13	-0.973613	0.463	0.74	5.88228e-09
ttr-15	4.01715e-13	2.52059	0.39	0.159	6.15749e-09
Y7A9D.1	4.29771e-13	-0.785405	0.831	0.94	6.58754e-09
rps-21	4.34409e-13	0.663509	0.915	0.822	6.65862e-09
rack-1	4.37687e-13	0.535141	0.971	0.905	6.70886e-09
mbk-2	4.67495e-13	-1.43771	0.29	0.565	7.16576e-09
C04A11.2	4.90563e-13	-2.67907	0.051	0.279	7.51934e-09
fbxa-24	6.92158e-13	2.58104	0.29	0.07	1.06094e-08
K10C3.4	8.36506e-13	1.44414	0.441	0.181	1.2822e-08
cdl-1	8.37174e-13	-0.850981	0.555	0.803	1.28322e-08
peli-1	1.34697e-12	-1.51328	0.191	0.473	2.06464e-08
Y45G5AM.7	1.35317e-12	-0.913048	0.438	0.705	2.07413e-08
gdh-1	1.7116e-12	1.1276	0.68	0.517	2.62353e-08
T01B10.5	2.55827e-12	-2.31837	0.062	0.286	3.92132e-08
rsa-1	2.65276e-12	-0.962762	0.386	0.676	4.06614e-08
rps-29	3.64162e-12	0.631827	0.926	0.863	5.58188e-08
rsp-6	3.84951e-12	-1.06948	0.357	0.629	5.90053e-08
C43D7.8	4.29893e-12	-2.33928	0.085	0.311	6.5894e-08
hphd-1	4.3901e-12	-1.58764	0.224	0.486	6.72915e-08
F18A11.3	4.54998e-12	-0.978385	0.482	0.721	6.97421e-08
F47B7.1	5.41587e-12	0.834079	0.772	0.549	8.30144e-08
atp-6	5.638e-12	0.975457	0.93	0.867	8.64192e-08
frm-4	6.10871e-12	-0.71636	0.68	0.86	9.36343e-08
rps-20	6.37912e-12	0.517616	0.967	0.959	9.77792e-08
C18D11.3	9.86131e-12	2.61236	0.228	0.041	1.51154e-07
cdt-1	1.17082e-11	-1.39573	0.228	0.498	1.79464e-07
R09E12.9	1.21192e-11	3.37179	0.228	0.044	1.85763e-07
sem-2	1.4455e-11	-4.96012	0.007	0.171	2.21566e-07
cas-1	1.70703e-11	-1.08685	0.327	0.597	2.61653e-07
mps-2	2.08696e-11	-0.470479	0.941	0.987	3.19889e-07
sqrd-1	2.70722e-11	4.38397	0.176	0.019	4.14962e-07
lin-32	3.09232e-11	-0.575421	0.982	0.981	4.73991e-07
R04B3.2	3.37542e-11	-0.849683	0.566	0.762	5.17385e-07
R07E3.7	3.57907e-11	-1.18982	0.243	0.521	5.48599e-07
sup-26	3.62193e-11	-0.750177	0.658	0.832	5.55169e-07
F59A6.5	3.73228e-11	-1.33388	0.246	0.495	5.72084e-07
rpl-2	4.147e-11	0.41428	0.978	0.965	6.35652e-07
lin-53	4.59649e-11	-0.799306	0.478	0.749	7.0455e-07
lrp-1	4.63669e-11	4.1279	0.154	0.01	7.10712e-07
nduo-6	4.81114e-11	0.860575	0.952	0.873	7.37452e-07
rpl-39	5.70979e-11	0.537615	0.971	0.86	8.75197e-07
hum-4	5.97003e-11	-2.52555	0.04	0.232	9.15086e-07
hcp-6	7.03744e-11	-0.859716	0.397	0.67	1.0787e-06
F53H1.4	7.45551e-11	-0.744995	0.544	0.787	1.14278e-06
rgs-11	7.58862e-11	-2.27338	0.081	0.292	1.16318e-06
ubq-2	7.80597e-11	0.512519	0.967	0.911	1.1965e-06
Y50E8A.5	8.00417e-11	-2.27667	0.062	0.263	1.22688e-06
zwl-1	8.77257e-11	-1.72625	0.136	0.371	1.34466e-06
Y57G11A.4	8.97197e-11	2.00822	0.298	0.098	1.37522e-06
calu-1	1.16392e-10	0.42513	0.993	0.968	1.78406e-06
attf-2	1.20214e-10	-0.605189	0.779	0.908	1.84265e-06
hcp-1	1.37358e-10	-1.07208	0.312	0.568	2.10542e-06
T28B8.1	1.48196e-10	-1.16805	0.294	0.546	2.27155e-06
hlh-33	1.4981e-10	5.15604	0.132	0.003	2.29629e-06
rpl-6	1.73751e-10	0.506307	0.967	0.93	2.66325e-06
gpd-2	1.83474e-10	2.34516	0.239	0.06	2.81229e-06
cec-8	2.02041e-10	-1.94617	0.077	0.286	3.09689e-06
nmy-2	2.08929e-10	-0.596082	0.695	0.87	3.20247e-06
kcc-1	2.2864e-10	-1.07666	0.316	0.568	3.5046e-06
rps-22	2.36027e-10	0.625863	0.904	0.844	3.61783e-06
chdp-1	2.41896e-10	-1.79467	0.129	0.352	3.70778e-06
let-526	2.95133e-10	-0.98908	0.338	0.581	4.52379e-06
knl-2	3.16566e-10	-0.67131	0.787	0.886	4.85233e-06
rsbp-1	3.38047e-10	-2.08683	0.085	0.289	5.18158e-06
rsp-3	3.49579e-10	-0.883017	0.471	0.714	5.35834e-06
smc-4	4.13552e-10	-0.802165	0.515	0.727	6.33892e-06
gap-2	4.51931e-10	-1.09995	0.301	0.562	6.9272e-06
uev-1	4.73935e-10	-0.94783	0.364	0.625	7.26448e-06
F43C9.2	5.12504e-10	5.11759	0.132	0.006	7.85566e-06
ani-1	5.1454e-10	-0.819781	0.478	0.717	7.88686e-06
Y43F8B.2	6.13271e-10	0.617221	0.956	0.86	9.40022e-06
C50F4.6	6.88618e-10	-0.498795	0.978	1	1.05551e-05
allo-1	7.60914e-10	1.19902	0.482	0.26	1.16633e-05
copz-1	7.76461e-10	-1.41772	0.176	0.406	1.19016e-05
hsr-9	7.82869e-10	-0.89266	0.456	0.676	1.19998e-05
Y110A2AL.4	7.85318e-10	0.991671	0.651	0.454	1.20374e-05
tes-1	7.86627e-10	7.6421	0.114	0	1.20574e-05
rpl-29	8.10378e-10	0.660461	0.79	0.632	1.24215e-05
rpl-37	8.65072e-10	1.4318	0.379	0.171	1.32598e-05
T14B1.1	9.29306e-10	5.67577	0.121	0.003	1.42444e-05
fbxc-36	9.33123e-10	3.89014	0.169	0.025	1.43029e-05
fib-1	1.01853e-09	2.59775	0.21	0.048	1.56121e-05
col-168	1.17188e-09	4.67118	0.129	0.006	1.79626e-05
acy-3	1.17471e-09	1.41914	0.441	0.238	1.8006e-05
cdh-3	1.1907e-09	-1.35273	0.176	0.416	1.8251e-05
ulp-4	1.39522e-09	2.65889	0.188	0.035	2.13859e-05
fbxb-88	1.51713e-09	-1.16009	0.25	0.486	2.32545e-05
F32H5.3	1.59668e-09	-1.51426	0.143	0.359	2.44738e-05
cyk-4	1.63885e-09	-1.14485	0.217	0.463	2.51203e-05
cdc-25.2	1.67298e-09	-2.51414	0.044	0.216	2.56434e-05
apb-3	1.9091e-09	-1.37221	0.165	0.39	2.92627e-05
rfc-4	2.44772e-09	-0.628274	0.607	0.816	3.75186e-05
sys-1	2.5961e-09	-1.62329	0.11	0.314	3.9793e-05
R74.8	2.70949e-09	2.31649	0.221	0.06	4.15311e-05
col-103	2.87492e-09	1.65669	0.379	0.178	4.40668e-05
mcm-7	2.94318e-09	-0.62643	0.632	0.822	4.5113e-05
rpt-2	3.01194e-09	-1.13368	0.276	0.498	4.61671e-05
igcm-3	3.12161e-09	2.95188	0.169	0.029	4.7848e-05
H14E04.2	3.28977e-09	-1.43126	0.176	0.4	5.04257e-05
cdh-4	3.69475e-09	-0.987437	0.309	0.559	5.66332e-05
ben-1	3.85888e-09	-1.40761	0.165	0.384	5.9149e-05
pid-3	3.8972e-09	-1.03332	0.309	0.533	5.97363e-05
F58H1.5	3.9134e-09	-3.8183	0.011	0.146	5.99846e-05
K09F5.6	4.00388e-09	-3.01003	0.026	0.175	6.13715e-05
idh-1	4.21235e-09	1.59442	0.342	0.149	6.45669e-05
F13C5.2	4.33624e-09	-1.23347	0.206	0.432	6.64659e-05
eat-6	4.95252e-09	1.3173	0.412	0.225	7.59122e-05
WBGene00014307	5.13444e-09	1.2874	0.5	0.298	7.87007e-05
sdn-1	5.25247e-09	-1.04891	0.316	0.559	8.05099e-05
rpl-27	5.59446e-09	0.444961	0.96	0.937	8.57519e-05
his-60	5.88872e-09	-0.889097	0.305	0.543	9.02623e-05
nhr-91	6.52626e-09	-1.66783	0.11	0.308	0.000100034
rsa-2	6.78751e-09	-0.864608	0.353	0.603	0.000104039
F19B6.1	7.32072e-09	2.53987	0.184	0.038	0.000112212
C14B4.2	7.33808e-09	-1.05875	0.257	0.486	0.000112478
tac-1	8.22712e-09	-1.3551	0.151	0.365	0.000126105
pbrm-1	8.24368e-09	-0.702455	0.596	0.752	0.000126359
tank-1	8.56897e-09	2.13157	0.217	0.057	0.000131345
Y47G6A.22	8.79476e-09	1.3952	0.312	0.124	0.000134806
icd-1	9.51991e-09	0.636584	0.824	0.724	0.000145921
lipl-7	1.02353e-08	-2.29447	0.062	0.232	0.000156887
C01B12.8	1.0414e-08	-1.75338	0.092	0.279	0.000159626
clec-140	1.04171e-08	-2.08769	0.044	0.203	0.000159673
WBGene00022730	1.18447e-08	1.17245	0.496	0.302	0.000181556
ctg-1	1.21946e-08	-0.567442	0.721	0.867	0.000186919
nhr-97	1.22337e-08	2.83784	0.173	0.035	0.000187519
acer-1	1.30251e-08	1.43918	0.449	0.263	0.000199649
hrpa-1	1.32846e-08	-0.507959	0.842	0.921	0.000203626
DC2.5	1.33136e-08	2.15633	0.199	0.048	0.000204071
Y43F8B.9	1.39997e-08	1.08533	0.338	0.137	0.000214587
lin-17	1.62666e-08	-1.7432	0.107	0.292	0.000249334
itr-1	1.67043e-08	2.46931	0.206	0.057	0.000256044
inx-5	1.70183e-08	3.29066	0.147	0.022	0.000260856
F59B10.5	2.08276e-08	1.73979	0.283	0.111	0.000319245
efhd-1	2.11919e-08	0.548718	0.904	0.787	0.000324829
dpy-27	2.17103e-08	-1.16375	0.232	0.438	0.000332776
rnst-2	2.22023e-08	2.81942	0.136	0.016	0.000340316
mep-1	2.32448e-08	-0.864287	0.463	0.67	0.000356297
aqp-7	2.50257e-08	1.95148	0.228	0.07	0.000383594
suro-1	2.74721e-08	0.744192	0.776	0.673	0.000421092
Y38H6C.16	2.75931e-08	-1.30201	0.154	0.359	0.000422947
D1022.4	2.80357e-08	2.40849	0.195	0.051	0.000429731
egl-17	3.05791e-08	0.72422	0.743	0.603	0.000468716
zag-1	3.10311e-08	3.49139	0.125	0.013	0.000475645
gei-4	3.17028e-08	-0.686802	0.467	0.711	0.000485941
F26F12.3	3.2301e-08	1.37352	0.375	0.187	0.00049511
ceeh-1	3.47358e-08	3.11979	0.143	0.022	0.000532431
dnj-12	3.63705e-08	-0.788775	0.46	0.683	0.000557487
rpa-1	3.68777e-08	-0.548591	0.662	0.854	0.000565262
pas-3	4.067e-08	-0.968263	0.287	0.521	0.00062339
F53B2.8	4.4316e-08	2.2386	0.213	0.067	0.000679276
unc-132	4.48322e-08	3.60362	0.129	0.016	0.000687187
hil-7	4.54268e-08	-0.936689	0.46	0.644	0.000696301
unc-116	4.66569e-08	-0.842347	0.375	0.6	0.000715157
Y53F4B.9	4.747e-08	-1.47536	0.107	0.292	0.000727621
WBGene00010959	4.81465e-08	0.890295	0.79	0.657	0.00073799
grd-10	4.87536e-08	1.94328	0.301	0.137	0.000747296
apm-3	5.10413e-08	-0.915641	0.342	0.568	0.000782361
T24H7.2	5.18572e-08	-0.949592	0.309	0.521	0.000794868
T23F6.5	5.30823e-08	-2.73183	0.018	0.146	0.000813646
col-98	5.33081e-08	2.07051	0.261	0.095	0.000817106
lin-66	5.33125e-08	-1.8533	0.059	0.219	0.000817174
bub-1	5.56138e-08	-0.707123	0.456	0.654	0.000852448
rig-5	6.44928e-08	-3.82381	0.007	0.121	0.000988545
F33H2.3	6.53202e-08	-0.762535	0.327	0.581	0.00100123
lec-1	7.05786e-08	0.822162	0.64	0.511	0.00108183
T23G5.3	7.27122e-08	-2.17369	0.055	0.206	0.00111453
W04A8.1	7.46982e-08	-1.11877	0.158	0.362	0.00114497
col-150	7.60101e-08	7.38913	0.088	0	0.00116508
gpd-3	8.12526e-08	1.74885	0.224	0.07	0.00124544
ung-1	8.18754e-08	-1.36081	0.136	0.327	0.00125499
aldo-2	8.53197e-08	0.495665	0.945	0.898	0.00130778
pdi-6	8.6492e-08	-0.614055	0.665	0.832	0.00132575
sms-2	9.23929e-08	-2.02322	0.051	0.206	0.0014162
miz-1	9.63583e-08	-1.28976	0.125	0.317	0.00147698
unc-84	1.04187e-07	-0.903682	0.298	0.521	0.00159697
ccch-1	1.06481e-07	1.81681	0.268	0.108	0.00163215
plp-1	1.07569e-07	-0.554346	0.654	0.803	0.00164881
F14H12.17	1.09133e-07	4.31822	0.103	0.006	0.00167279
ZK1010.8	1.10288e-07	-3.10828	0.018	0.14	0.0016905
ahcy-1	1.1166e-07	1.27852	0.438	0.263	0.00171153
wapl-1	1.16887e-07	-0.68645	0.467	0.686	0.00179164
col-125	1.18857e-07	3.62541	0.136	0.022	0.00182184
GFP	1.20496e-07	0.811731	0.643	0.486	0.00184697
sas-5	1.26924e-07	-0.809213	0.298	0.543	0.0019455
snfc-5	1.27571e-07	-1.12619	0.199	0.403	0.0019554
unc-23	1.28904e-07	1.28978	0.43	0.232	0.00197584
jmjd-1.2	1.34449e-07	-1.43508	0.158	0.343	0.00206083
cki-2	1.41962e-07	3.20978	0.11	0.01	0.00217599
grd-13	1.47346e-07	3.20053	0.151	0.032	0.00225852
rps-26	1.63955e-07	0.360185	0.985	0.943	0.0025131
ugt-50	1.72157e-07	-1.05549	0.353	0.54	0.00263882
col-117	1.72832e-07	3.02879	0.176	0.048	0.00264918
rpt-3	1.78186e-07	-0.96487	0.239	0.46	0.00273124
dao-6	1.82036e-07	5.40532	0.092	0.003	0.00279024
F26F4.8	1.82313e-07	-0.940419	0.272	0.479	0.0027945
C50C3.5	1.87493e-07	4.89296	0.092	0.003	0.00287389
F01F1.11	1.91247e-07	-1.60356	0.107	0.279	0.00293144
col-166	1.93337e-07	2.53304	0.147	0.029	0.00296347
W08E12.7	1.99834e-07	1.0047	0.471	0.289	0.00306306
dpy-6	2.06342e-07	4.47693	0.092	0.003	0.00316282
swsn-7	2.13828e-07	-0.767034	0.426	0.638	0.00327755
rpn-2	2.17224e-07	-0.939564	0.294	0.514	0.00332961
WBGene00023209	2.25083e-07	1.59657	0.272	0.108	0.00345008
eef-1B.2	2.33129e-07	0.602422	0.794	0.654	0.00357341
met-1	2.445e-07	-0.816885	0.423	0.632	0.00374769
best-13	2.769e-07	6.99358	0.081	0	0.00424432
C37A5.3	2.769e-07	6.93009	0.081	0	0.00424432
aly-3	2.87361e-07	-1.06626	0.206	0.406	0.00440467
F37A4.1	3.05247e-07	-1.71917	0.048	0.19	0.00467883
pas-6	3.1852e-07	-0.978697	0.254	0.463	0.00488228
F46H5.7	3.27627e-07	2.92168	0.136	0.025	0.00502186
sec-61.G	3.31839e-07	-0.815195	0.309	0.537	0.00508643
mrg-1	3.38577e-07	-1.05207	0.279	0.486	0.00518971
hel-1	3.5334e-07	-0.510906	0.71	0.848	0.00541599
clp-1	3.5873e-07	0.675707	0.761	0.629	0.00549861
F56A8.3	3.62219e-07	-1.01861	0.254	0.457	0.00555209
erh-2	3.66752e-07	-1.1254	0.206	0.403	0.00562158
blos-8	3.73628e-07	-1.02246	0.243	0.441	0.00572697
lgc-52	3.8608e-07	-2.32238	0.044	0.178	0.00591784
col-147	3.9763e-07	2.29583	0.199	0.063	0.00609488
inf-1	4.03848e-07	0.950343	0.485	0.314	0.00619018
B0393.3	4.15368e-07	-1.00006	0.265	0.47	0.00636676
F44E5.5	4.17477e-07	-0.382261	1	0.987	0.00639909
pir-1	4.30448e-07	-0.88622	0.235	0.448	0.00659791
H01G02.3	4.51185e-07	-2.55189	0.026	0.146	0.00691576
clc-8	4.51328e-07	-0.571615	0.684	0.806	0.00691795
lon-8	4.57729e-07	2.03903	0.165	0.041	0.00701607
nab-1	4.65283e-07	3.48794	0.103	0.01	0.00713185
rpn-6.1	4.79766e-07	-1.02124	0.213	0.4	0.00735385
ect-2	4.88791e-07	-0.930664	0.224	0.429	0.00749219
eif-3.C	4.9854e-07	1.44259	0.294	0.14	0.00764162
Y47H9C.8	5.57221e-07	-1.08511	0.188	0.378	0.00854108
H06I04.1	5.5751e-07	-1.58979	0.088	0.244	0.00854551
nhr-19	5.58627e-07	2.10968	0.18	0.054	0.00856264
riok-1	5.68818e-07	-1.4264	0.169	0.34	0.00871884
twk-1	5.72859e-07	3.46554	0.114	0.016	0.00878079
K09F6.13	5.73241e-07	3.81624	0.14	0.029	0.00878664
pbs-7	5.79878e-07	-0.74936	0.335	0.549	0.00888837
F25B5.3	6.12153e-07	2.01682	0.202	0.07	0.00938309
gpb-1	6.28079e-07	-0.889211	0.279	0.489	0.00962719
sodh-1	6.45783e-07	1.86491	0.235	0.095	0.00989856
daam-1	7.0954e-07	-1.56232	0.081	0.235	0.0108758
sec-16A.2	7.13976e-07	-1.56788	0.066	0.216	0.0109438
tiar-1	7.3881e-07	-0.929878	0.265	0.463	0.0113245
skp-1	7.39501e-07	-1.20704	0.173	0.356	0.0113351
swsn-9	7.4916e-07	-0.516327	0.75	0.848	0.0114831
snr-3	7.54028e-07	-0.626562	0.544	0.714	0.0115577
C14B1.3	8.07875e-07	1.14133	0.349	0.181	0.0123831
klp-18	8.19103e-07	-1.26318	0.132	0.302	0.0125552
serp-1.2	8.24494e-07	-1.26275	0.118	0.289	0.0126378
F36D4.5	8.457e-07	-1.03005	0.217	0.416	0.0129629
mml-1	8.61958e-07	1.85487	0.202	0.07	0.0132121
F12F6.7	8.72611e-07	-0.657843	0.408	0.632	0.0133754
gpr-1	9.03629e-07	-1.51044	0.085	0.241	0.0138508
prkl-1	9.41294e-07	1.36392	0.301	0.152	0.0144282
spd-2	1.00443e-06	-0.903716	0.301	0.489	0.0153958
cct-6	1.01428e-06	-0.659317	0.577	0.714	0.0155469
skn-1	1.03355e-06	-0.689807	0.39	0.597	0.0158423
ZK470.2	1.04658e-06	1.53373	0.309	0.159	0.016042
ZK973.11	1.04876e-06	-0.989384	0.25	0.448	0.0160754
ptp-3	1.1704e-06	2.57867	0.14	0.032	0.0179399
WBGene00045410	1.21744e-06	-1.12966	0.143	0.324	0.0186609
vab-15	1.24439e-06	5.01761	0.081	0.003	0.019074
act-2	1.24867e-06	-0.417042	0.86	0.956	0.0191396
timm-17B.2	1.2652e-06	-1.14091	0.165	0.337	0.0193929
K03H1.7	1.32472e-06	-1.39338	0.096	0.248	0.0203053
ZC190.4	1.36972e-06	4.24219	0.088	0.006	0.020995
him-1	1.45057e-06	-0.703611	0.364	0.575	0.0222344
mek-5	1.459e-06	-0.971011	0.243	0.438	0.0223635
D2030.11	1.46623e-06	-0.896154	0.268	0.457	0.0224744
rap-1	1.65976e-06	-1.05507	0.162	0.346	0.0254408
brp-1	1.67432e-06	1.12825	0.349	0.19	0.0256639
sam-10	1.68285e-06	-1.24213	0.121	0.289	0.0257947
nhr-127	1.74143e-06	2.78708	0.121	0.022	0.0266927
Y69A2AR.28	1.74206e-06	-0.59005	0.585	0.724	0.0267023
R151.2	1.79445e-06	2.14753	0.154	0.041	0.0275053
clc-6	1.80831e-06	0.815417	0.555	0.381	0.0277178
xnp-1	1.81065e-06	-0.607379	0.493	0.66	0.0277537
ppk-2	1.83215e-06	-1.81718	0.051	0.181	0.0280832
K04G7.1	1.89637e-06	-1.69868	0.066	0.203	0.0290676
irx-1	1.90829e-06	6.84922	0.07	0	0.0292503
ceh-20	1.92806e-06	-0.672992	0.434	0.641	0.0295533
baz-2	1.93899e-06	-0.992117	0.257	0.444	0.0297208
vps-20	1.9638e-06	-0.863567	0.342	0.54	0.0301011
gex-2	2.03109e-06	-0.923342	0.221	0.416	0.0311325
epg-9	2.04897e-06	1.28699	0.29	0.143	0.0314065
set-1	2.10183e-06	-0.689611	0.386	0.584	0.0322169
mel-28	2.14009e-06	-0.879138	0.294	0.483	0.0328034
lam-2	2.21962e-06	3.17343	0.107	0.016	0.0340223
rnp-4	2.24877e-06	-0.936733	0.18	0.362	0.0344692
Y37E3.17	2.38379e-06	-0.84959	0.279	0.473	0.0365388
T10G3.3	2.38995e-06	4.80891	0.077	0.003	0.0366331
lfe-2	2.40705e-06	3.40585	0.099	0.013	0.0368953
mcd-1	2.46685e-06	-1.18579	0.143	0.311	0.0378119
swsn-2.2	2.46688e-06	-0.936241	0.235	0.419	0.0378123
F19B10.1	2.53188e-06	1.73756	0.228	0.095	0.0388087
cyn-8	2.59109e-06	-0.736745	0.46	0.619	0.0397163
hinf-1	2.78346e-06	-1.0469	0.199	0.384	0.0426648
zfp-1	2.82175e-06	-0.986953	0.246	0.429	0.0432518
arr-1	2.82969e-06	-1.11883	0.158	0.337	0.0433734
tofu-6	2.91754e-06	-0.657952	0.43	0.632	0.0447201
rpl-41.1	3.05477e-06	-0.953176	0.279	0.46	0.0468235
fzy-1	3.13024e-06	-1.01932	0.191	0.381	0.0479803
C53D5.5	3.14013e-06	-1.63603	0.062	0.194	0.0481319
sws-1	3.16536e-06	-1.67957	0.066	0.2	0.0485187
top-1	3.33833e-06	-0.855647	0.243	0.432	0.0511699
F21A3.3	3.37391e-06	3.12858	0.085	0.006	0.0517153
F16B12.6	3.3741e-06	-1.09681	0.162	0.34	0.0517182
arf-1	3.41945e-06	-0.856657	0.316	0.505	0.0524133
ceh-18	3.53683e-06	2.36805	0.14	0.035	0.0542126
bir-1	3.5372e-06	-0.929934	0.195	0.381	0.0542183
zen-4	3.69192e-06	-0.863743	0.29	0.486	0.0565897
twf-2	3.74799e-06	-0.762474	0.544	0.695	0.0574492
egl-30	3.99496e-06	-0.465725	0.812	0.917	0.0612347
tln-1	4.32951e-06	-0.985127	0.114	0.279	0.0663628
lin-35	4.36089e-06	-0.82042	0.305	0.492	0.0668438
C39E9.12	4.39021e-06	-1.04126	0.191	0.362	0.0672931
efn-4	4.51831e-06	-1.81691	0.051	0.175	0.0692566
C25E10.12	4.65095e-06	4.62824	0.074	0.003	0.0712897
chk-1	4.65569e-06	-1.32303	0.132	0.283	0.0713624
col-160	4.74644e-06	2.54344	0.169	0.057	0.0727535
C32B5.18	5.0831e-06	1.13384	0.316	0.168	0.0779138
W01C8.5	5.22443e-06	3.87504	0.081	0.006	0.0800801
mes-4	5.26906e-06	-0.929114	0.246	0.429	0.0807641
B0495.9	5.29196e-06	-0.949199	0.279	0.451	0.0811152
Y58A7A.5	5.44552e-06	2.6984	0.114	0.022	0.083469
cgef-1	5.70338e-06	-0.901368	0.243	0.438	0.0874215
pqn-80	5.91043e-06	-1.14578	0.151	0.311	0.0905951
erh-1	6.07581e-06	-0.679037	0.441	0.625	0.09313
hsp-3	6.16285e-06	-0.551234	0.555	0.727	0.0944642
ajm-1	6.22185e-06	2.47313	0.14	0.038	0.0953686
M03A1.3	6.34374e-06	2.93679	0.088	0.01	0.0972368
cyn-7	6.48531e-06	0.404951	0.93	0.879	0.0994068
nhr-56	7.09635e-06	2.11969	0.114	0.022	0.108773
F44E2.8	7.10205e-06	-1.60841	0.055	0.178	0.10886
Y110A7A.7	7.22576e-06	2.61353	0.107	0.019	0.110756
hrpr-1	7.26403e-06	-0.537358	0.585	0.746	0.111343
hmp-1	7.51771e-06	-0.928566	0.265	0.438	0.115231
nasp-2	7.5327e-06	-0.723273	0.382	0.578	0.115461
akt-1	7.6778e-06	0.868168	0.456	0.311	0.117685
ztf-18	7.81701e-06	-0.93184	0.162	0.327	0.119819
dnc-3	7.94519e-06	-1.18144	0.147	0.305	0.121784
rfc-3	8.25411e-06	-0.828351	0.199	0.378	0.126519
Y73F8A.13	8.49917e-06	-1.39066	0.107	0.251	0.130275
cya-1	8.57829e-06	-1.51125	0.074	0.203	0.131488
F52G3.1	8.61777e-06	-0.906736	0.25	0.432	0.132093
srd-29	8.63471e-06	-2.98267	0.007	0.089	0.132353
F40F12.9	8.71781e-06	4.57974	0.07	0.003	0.133627
emb-5	8.9735e-06	-0.79053	0.287	0.489	0.137546
dhs-19	9.0076e-06	2.46799	0.143	0.041	0.138068
R10E4.9	9.19535e-06	1.25415	0.243	0.105	0.140946
C45B2.2	9.30273e-06	4.34947	0.07	0.003	0.142592
cysl-3	9.37839e-06	4.17926	0.077	0.006	0.143752
unc-37	9.50019e-06	-1.03917	0.18	0.346	0.145619
let-92	9.76662e-06	-0.685123	0.342	0.537	0.149703
pkn-1	9.88343e-06	-1.36105	0.088	0.222	0.151493
gcc-1	1.01799e-05	-1.42855	0.059	0.184	0.156037
rtel-1	1.0187e-05	3.24869	0.085	0.01	0.156146
cbp-1	1.02549e-05	-0.972176	0.243	0.406	0.157187
ctb-1	1.02573e-05	0.730044	0.665	0.533	0.157223
vbh-1	1.06607e-05	-1.01864	0.169	0.333	0.163407
gcy-36	1.07693e-05	1.46528	0.283	0.149	0.165071
sem-5	1.12481e-05	-1.70727	0.048	0.162	0.172411
F52B5.7	1.14436e-05	-1.21526	0.059	0.184	0.175408
crm-1	1.15733e-05	-2.91455	0.011	0.095	0.177396
hcp-4	1.19661e-05	-1.06283	0.188	0.349	0.183417
lbp-9	1.20659e-05	0.572015	0.79	0.702	0.184946
ncbp-2	1.27728e-05	-0.550639	0.574	0.708	0.195781
sqd-1	1.28046e-05	0.639745	0.522	0.362	0.196269
aipl-1	1.28631e-05	-1.10921	0.125	0.276	0.197165
epn-1	1.29083e-05	-1.0749	0.18	0.34	0.197858
cas-2	1.30083e-05	-1.37901	0.081	0.213	0.199391
sup-1	1.34093e-05	1.35339	0.217	0.095	0.205537
acs-2	1.41403e-05	2.65434	0.129	0.035	0.216743
his-61	1.48304e-05	-6.33928	0	0.067	0.22732
grl-10	1.5043e-05	-2.25829	0.04	0.146	0.230579
dab-1	1.50646e-05	1.99303	0.151	0.048	0.230909
R05H11.2	1.51922e-05	-0.351211	0.956	0.978	0.232866
eps-8	1.55255e-05	-1.03116	0.184	0.346	0.237975
hecd-1	1.58361e-05	-0.604644	0.415	0.603	0.242736
AH9.3	1.61157e-05	-1.87593	0.04	0.146	0.247022
lido-11	1.62699e-05	-1.44712	0.085	0.213	0.249385
ZK177.8	1.64074e-05	3.02824	0.088	0.013	0.251492
evl-14	1.65514e-05	-0.755654	0.261	0.444	0.2537
col-10	1.68628e-05	2.2637	0.143	0.044	0.258472
F59E12.9	1.70101e-05	-0.897115	0.239	0.416	0.260731
M60.6	1.7619e-05	3.97846	0.074	0.006	0.270065
nbs-1	1.76672e-05	4.33068	0.066	0.003	0.270803
Y43F8C.3	1.79757e-05	4.04644	0.074	0.006	0.275531
gon-2	1.83587e-05	1.52483	0.21	0.089	0.281402
pqe-1	1.90546e-05	-0.991034	0.11	0.257	0.292069
C34B2.11	1.92443e-05	3.16266	0.081	0.01	0.294977
W07E11.1	1.9609e-05	2.76848	0.081	0.01	0.300566
rad-50	1.96239e-05	-0.671719	0.353	0.533	0.300795
dhc-1	1.96382e-05	-0.494014	0.592	0.781	0.301015
ebax-1	1.98777e-05	-0.603153	0.537	0.676	0.304685
nlp-29	2.04581e-05	2.49606	0.191	0.079	0.313582
cdc-14	2.07792e-05	-0.656132	0.434	0.594	0.318504
csc-1	2.10419e-05	-1.26123	0.143	0.286	0.32253
rpt-6	2.17744e-05	-0.855379	0.206	0.371	0.333758
cct-4	2.18086e-05	-0.529658	0.688	0.822	0.334282
snr-6	2.22243e-05	-0.91194	0.261	0.429	0.340654
grl-4	2.29408e-05	-2.73077	0.022	0.111	0.351637
trr-1	2.37181e-05	-0.573873	0.482	0.663	0.363551
F53B3.5	2.38164e-05	-0.954514	0.143	0.298	0.365058
egg-3	2.40929e-05	-6.20953	0	0.063	0.369295
ify-1	2.42325e-05	-0.711966	0.283	0.463	0.371435
cct-5	2.46337e-05	-0.349314	0.89	0.924	0.377586
B0563.6	2.47324e-05	6.54628	0.055	0	0.379099
plx-2	2.47324e-05	6.37204	0.055	0	0.379099
T01D1.3	2.47324e-05	6.38642	0.055	0	0.379099
wdr-37	2.47603e-05	-1.13565	0.121	0.26	0.379526
hlh-3	2.50702e-05	-3.86394	0.004	0.073	0.384276
rpn-12	2.54688e-05	-1.06931	0.151	0.298	0.390385
orc-3	2.55119e-05	-0.904704	0.228	0.39	0.391046
metl-9	2.57008e-05	-0.974973	0.191	0.349	0.393942
cdr-7	2.60147e-05	3.06638	0.092	0.016	0.398754
axl-1	2.64711e-05	1.03241	0.298	0.159	0.405749
pas-5	2.66468e-05	-0.785871	0.272	0.435	0.408442
F52H2.1	2.6701e-05	-2.43867	0.022	0.111	0.409273
F40F4.7	2.69735e-05	-0.647902	0.335	0.521	0.41345
hyls-1	2.72968e-05	-1.21467	0.088	0.216	0.418406
unc-69	2.8009e-05	-0.976282	0.169	0.324	0.429323
glp-4	2.81257e-05	1.47003	0.206	0.089	0.43111
sel-10	2.84952e-05	-0.77598	0.235	0.406	0.436774
sec-61.A	2.89055e-05	-0.407291	0.794	0.851	0.443064
C05D11.5	2.90609e-05	2.5086	0.103	0.022	0.445445
dlc-1	3.01957e-05	-0.519286	0.478	0.657	0.46284
nrde-3	3.03407e-05	-0.853079	0.213	0.371	0.465062
rpn-10	3.03864e-05	-1.14485	0.154	0.295	0.465762
vha-5	3.12056e-05	4.31842	0.062	0.003	0.478319
pas-2	3.2315e-05	-0.747733	0.309	0.483	0.495324
fzr-1	3.24035e-05	-1.6561	0.029	0.124	0.496681
F18E3.13	3.25013e-05	3.34204	0.158	0.057	0.49818
let-711	3.27853e-05	-1.09489	0.11	0.248	0.502533
nhr-31	3.28078e-05	4.49039	0.062	0.003	0.502878
C06B3.6	3.38343e-05	1.49532	0.228	0.111	0.518613
Y42H9AR.4	3.38494e-05	-1.14792	0.165	0.311	0.518844
orc-4	3.40503e-05	-1.54043	0.074	0.19	0.521922
sftb-2	3.43113e-05	-0.814997	0.246	0.413	0.525923
mai-1	3.45593e-05	2.25443	0.114	0.029	0.529725
K01G5.8	3.50177e-05	-1.15941	0.154	0.295	0.536751
rpt-1	3.53843e-05	-0.80021	0.287	0.444	0.54237
rad-23	3.63023e-05	-1.01147	0.151	0.298	0.556441
smu-2	3.81436e-05	-0.692531	0.331	0.502	0.584665
ceh-44	3.91529e-05	-1.30585	0.085	0.21	0.600136
abhd-5.2	3.98627e-05	1.34348	0.272	0.152	0.611016
C18E3.3	4.03538e-05	-1.20578	0.088	0.216	0.618543
gut-2	4.04311e-05	-0.586656	0.353	0.533	0.619728
tppp-1	4.05016e-05	-0.790125	0.272	0.444	0.620808
C26B9.1	4.18342e-05	-1.55677	0.062	0.175	0.641234
R05G6.5	4.27748e-05	-1.29888	0.077	0.2	0.655652
vab-1	4.30062e-05	-2.55808	0.011	0.086	0.659199
pqn-65	4.30927e-05	-1.1093	0.143	0.283	0.660525
nog-1	4.32772e-05	0.65658	0.632	0.517	0.663353
K08F4.3	4.42796e-05	-2.00219	0.026	0.114	0.678718
T07A9.15	4.47519e-05	-0.975798	0.202	0.352	0.685956
cyp-33C7	4.68781e-05	6.18978	0.051	0	0.718548
txt-18	4.68781e-05	6.14387	0.051	0	0.718548
F54E7.9	4.69927e-05	-1.11748	0.147	0.286	0.720304
Y17G9B.8	4.72301e-05	-1.03934	0.151	0.298	0.723942
myrf-1	4.77452e-05	-1.13562	0.081	0.203	0.731838
rpn-1	4.81745e-05	-0.586366	0.415	0.571	0.738418
nhr-104	4.83509e-05	2.60635	0.088	0.016	0.741122
C46A5.4	4.86209e-05	2.73936	0.088	0.016	0.745261
suf-1	4.91603e-05	-0.813069	0.283	0.454	0.75353
gex-3	4.92242e-05	-1.26592	0.099	0.229	0.754509
col-94	5.04273e-05	2.15697	0.184	0.079	0.77295
Y37E11AL.3	5.15063e-05	-0.867788	0.169	0.321	0.789488
sax-7	5.32001e-05	-0.780003	0.224	0.384	0.815451
T24B8.3	5.3517e-05	-0.35259	0.868	0.933	0.820308
M02D8.3	5.38497e-05	-1.37526	0.081	0.197	0.825408
mrps-11	5.52953e-05	-1.78098	0.033	0.127	0.847566
C27C12.4	5.556e-05	-1.09287	0.14	0.276	0.851624
C50B6.3	5.59449e-05	-1.87476	0.044	0.143	0.857524
kin-2	5.60207e-05	-1.34663	0.07	0.184	0.858685
eri-12	5.63456e-05	-0.669795	0.36	0.549	0.863665
nol-56	5.66307e-05	2.19239	0.125	0.038	0.868036
mlc-5	5.72311e-05	-0.605141	0.39	0.552	0.877239
ntl-2	5.78884e-05	-0.78839	0.25	0.419	0.887314
nhr-1	5.94375e-05	2.41649	0.099	0.022	0.911058
slc-25A21	6.00201e-05	4.42445	0.059	0.003	0.919988
spt-16	6.07868e-05	-0.706688	0.401	0.559	0.931741
isp-1	6.10645e-05	-0.705174	0.338	0.505	0.935996
R186.8	6.11765e-05	-2.33936	0.022	0.105	0.937713
ceh-38	6.21817e-05	-0.867115	0.176	0.327	0.953121
C02F5.12	6.26412e-05	1.63408	0.151	0.054	0.960164
hil-5	6.42105e-05	-1.42024	0.077	0.19	0.984218
Y2H9A.4	6.51837e-05	1.895	0.121	0.035	0.999135
kin-3	6.65843e-05	-0.599257	0.507	0.654	1
Y54E10BR.4	6.71773e-05	-1.00966	0.107	0.238	1
WBGene00000801	6.73717e-05	-1.38984	0.077	0.19	1
alh-10	6.75973e-05	2.96535	0.074	0.01	1
arx-4	6.79882e-05	-1.06814	0.088	0.213	1
fkb-4	6.80589e-05	2.61921	0.092	0.019	1
cap-1	6.83685e-05	-0.841008	0.191	0.352	1
plk-1	6.85223e-05	-0.432068	0.544	0.73	1
rpn-5	6.97836e-05	-0.870674	0.25	0.406	1
F26H9.2	6.99906e-05	-1.20172	0.107	0.232	1
Y39A1A.9	7.14818e-05	-0.513372	0.5	0.638	1
mrps-27	7.16528e-05	-1.26962	0.077	0.19	1
spat-3	7.40487e-05	-0.898731	0.202	0.349	1
F44E5.4	7.41059e-05	-0.297413	1	0.994	1
K07C5.3	7.57276e-05	-0.698109	0.279	0.448	1
snrp-40.1	7.66531e-05	-0.728401	0.393	0.53	1
rpn-8	7.86797e-05	-0.590244	0.426	0.6	1
cpsf-2	8.18865e-05	-0.891234	0.195	0.34	1
fkh-9	8.19822e-05	0.740984	0.43	0.292	1
F23F1.4	8.44007e-05	0.895773	0.335	0.206	1
C09G4.4	8.57053e-05	-0.569717	0.496	0.641	1
cars-1	8.59935e-05	-1.0225	0.129	0.257	1
taf-1	8.67937e-05	-0.56612	0.371	0.537	1
him-10	8.74278e-05	-0.803457	0.243	0.397	1
swsn-6	8.82207e-05	-0.790312	0.261	0.422	1
elof-1	8.83011e-05	-0.540665	0.404	0.594	1
sna-1	8.8442e-05	0.920902	0.287	0.156	1
psf-3	8.84629e-05	-0.939774	0.162	0.302	1
R05D7.1	8.8822e-05	2.12792	0.103	0.025	1
unk-1	8.92e-05	-1.26131	0.103	0.225	1
flwr-1	9.04485e-05	-0.988792	0.14	0.273	1
Y39E4B.6	9.20875e-05	1.88485	0.147	0.054	1
twk-5	9.27958e-05	2.17219	0.103	0.025	1
T22B7.22	9.61754e-05	-2.17804	0.026	0.108	1
gly-7	9.85296e-05	-1.39415	0.07	0.178	1
cnt-2	0.000102488	-1.70927	0.037	0.127	1
dnc-1	0.000102971	-0.792292	0.298	0.451	1
snr-4	0.000103474	-0.674667	0.324	0.489	1
WBGene00014308	0.000104802	1.8871	0.118	0.035	1
rbm-39	0.000105704	-0.683693	0.287	0.451	1
gmn-1	0.000106806	-1.82671	0.044	0.137	1
pcmd-1	0.000111564	-1.50183	0.033	0.121	1
dpy-26	0.000111682	-0.783933	0.276	0.429	1
dpy-30	0.000112114	-0.736283	0.298	0.444	1
alh-8	0.000112157	2.74991	0.077	0.013	1
paxt-1	0.000114608	-1.11966	0.096	0.213	1
T13F2.4	0.000116153	4.14078	0.055	0.003	1
rpl-25.1	0.000116731	0.425248	0.643	0.521	1
B0432.10	0.000116774	-1.42196	0.048	0.146	1
somi-1	0.000116991	3.57604	0.062	0.006	1
smc-5	0.000117368	-0.846848	0.217	0.371	1
F17E5.2	0.000117965	-2.7844	0.011	0.079	1
C26D10.4	0.000118296	3.19933	0.07	0.01	1
nstp-2	0.000118642	3.91238	0.055	0.003	1
snpc-1.1	0.000119297	-0.924717	0.151	0.289	1
cts-1	0.000120052	0.555548	0.614	0.517	1
lgl-1	0.000120634	-1.3885	0.059	0.162	1
C07H6.2	0.000121196	-1.77457	0.044	0.137	1
nhr-132	0.000122433	3.43925	0.062	0.006	1
mdh-2	0.000122722	0.749479	0.404	0.283	1
ndc-80	0.000123943	-0.80952	0.335	0.492	1
cytb-5.2	0.000124218	-0.908324	0.228	0.371	1
txdc-17	0.000130138	-2.4915	0.015	0.086	1
icl-1	0.000131694	2.15638	0.162	0.07	1
taf-12	0.000131848	-1.31166	0.051	0.149	1
icp-1	0.000132656	-0.609511	0.379	0.54	1
acly-2	0.000133177	3.05359	0.062	0.006	1
rev-3	0.000134404	-2.16328	0.026	0.105	1
endu-1	0.000135779	2.58999	0.088	0.019	1
lnp-1	0.00013661	-1.09062	0.103	0.225	1
bet-2	0.000141228	-0.726772	0.176	0.33	1
bet-1	0.000142098	-0.666546	0.298	0.454	1
Y67D2.7	0.00014325	-2.08467	0.029	0.111	1
prmt-1	0.000144347	0.574253	0.654	0.568	1
alh-1	0.000145011	-0.689032	0.298	0.454	1
lem-3	0.000149543	-1.82276	0.033	0.117	1
F53E2.2	0.00015597	-0.307322	0.798	0.886	1
W04C9.2	0.000158396	-1.29935	0.062	0.165	1
mrp-6	0.000159545	-3.00565	0.011	0.076	1
K07E3.2	0.000159963	-1.8816	0.033	0.117	1
pbs-6	0.000160591	-0.890655	0.18	0.324	1
coh-1	0.000161214	-2.00631	0.022	0.098	1
csn-4	0.000162214	-1.09408	0.103	0.222	1
elpc-4	0.000162747	-1.41827	0.059	0.159	1
cacn-1	0.000164408	-1.29827	0.099	0.216	1
ZK512.1	0.000167127	-5.86949	0	0.051	1
ebp-1	0.000167919	-1.00168	0.118	0.244	1
B0034.1	0.00016849	6.14476	0.044	0	1
prp-8	0.000178565	-0.443072	0.61	0.752	1
ZK632.2	0.000181865	-0.889724	0.206	0.349	1
gfi-3	0.000183306	-1.43404	0.048	0.14	1
cir-1	0.000184458	-0.770782	0.239	0.378	1
WBGene00077594	0.000184717	2.96503	0.074	0.013	1
unc-34	0.000184921	-1.30738	0.07	0.175	1
nova-1	0.00018525	-0.688847	0.232	0.394	1
unc-61	0.00018544	-0.349009	0.607	0.768	1
mdf-1	0.000185659	-1.17595	0.103	0.219	1
prcc-1	0.000188687	-0.538728	0.408	0.571	1
jun-1	0.000190012	2.82464	0.074	0.013	1
fbxa-90	0.000196224	2.04855	0.118	0.038	1
F23F12.12	0.000199478	2.61145	0.096	0.025	1
bath-15	0.000201285	-2.31604	0.022	0.095	1
F44G4.1	0.000204936	-1.32088	0.07	0.171	1
snx-14	0.000207094	-1.37844	0.051	0.146	1
lsm-5	0.00021129	-0.506329	0.529	0.667	1
hpo-8	0.00021197	-0.9797	0.11	0.229	1
srd-30	0.000213124	-3.96921	0.007	0.067	1
spk-1	0.000213141	-0.701503	0.228	0.371	1
daf-31	0.000213409	-1.29159	0.077	0.181	1
efk-1	0.000213683	1.16171	0.235	0.127	1
rcor-1	0.000214978	-1.12541	0.062	0.165	1
C15A11.7	0.00021683	4.07278	0.051	0.003	1
spd-1	0.000217313	-0.733766	0.221	0.368	1
pbs-5	0.000219885	-0.969653	0.14	0.26	1
lat-1	0.000219901	3.79699	0.051	0.003	1
hcp-3	0.000220496	-0.78745	0.199	0.343	1
cpi-2	0.000225284	-0.290799	0.728	0.844	1
klf-1	0.000226619	3.46402	0.059	0.006	1
mspn-1	0.000228078	3.39902	0.059	0.006	1
amx-2	0.000228078	3.65186	0.059	0.006	1
arx-6	0.000228215	-0.758145	0.221	0.378	1
lido-9	0.000230456	-1.41684	0.07	0.171	1
lsm-4	0.000230694	-0.851373	0.143	0.276	1
mig-38	0.000230988	-0.85121	0.132	0.26	1
T07A9.14	0.000232593	2.33159	0.085	0.019	1
fat-1	0.000232757	0.606973	0.526	0.384	1
hxk-3	0.000233356	-1.28664	0.085	0.19	1
vps-18	0.000235433	-2.11003	0.015	0.083	1
T07F12.2	0.000237828	-0.765451	0.239	0.381	1
rpb-9	0.000238281	-1.61759	0.059	0.152	1
nuc-1	0.000238592	2.45175	0.085	0.019	1
Y54G11A.17	0.000238787	-1.42857	0.051	0.146	1
rps-16	0.000242204	0.365001	0.824	0.768	1
gip-1	0.000242427	-0.791595	0.165	0.295	1
sams-1	0.00024264	2.01867	0.129	0.048	1
set-16	0.000251529	-0.70786	0.254	0.403	1
pezo-1	0.000253626	-0.613482	0.335	0.492	1
rgs-7	0.000255812	-1.91986	0.022	0.095	1
rbx-2	0.000258332	-0.755107	0.265	0.419	1
mdf-2	0.000260144	-0.658381	0.32	0.467	1
T09B9.4	0.000260306	-1.81877	0.029	0.108	1
lin-28	0.000269525	-1.10283	0.11	0.229	1
cpf-1	0.000269553	-0.613716	0.357	0.521	1
tcer-1	0.000270586	-0.939853	0.151	0.279	1
snr-1	0.000272414	-0.660852	0.316	0.476	1
set-26	0.000273139	-1.42607	0.059	0.156	1
isw-1	0.000273444	-0.550475	0.478	0.619	1
sas-4	0.000275169	-0.791439	0.199	0.337	1
taap-1	0.000276253	1.43983	0.173	0.076	1
lin-23	0.000278357	-0.971312	0.132	0.257	1
ced-12	0.000279084	-1.49188	0.066	0.162	1
srp-6	0.000279883	1.69776	0.125	0.044	1
nduf-7	0.000282534	-0.777606	0.243	0.387	1
lit-1	0.000284647	-0.569332	0.426	0.584	1
let-60	0.000285046	-0.827466	0.158	0.286	1
dnj-11	0.000290679	1.50491	0.151	0.063	1
T28D6.6	0.000294281	1.39301	0.176	0.083	1
ddi-1	0.000299379	-0.733561	0.176	0.321	1
F35G12.7	0.00030387	-0.664216	0.287	0.441	1
scpl-3	0.000308267	-0.473513	0.489	0.657	1
rab-5	0.000308363	-1.15324	0.085	0.19	1
ape-1	0.000314449	-1.02998	0.114	0.229	1
Y48G1C.8	0.000315167	-1.11745	0.099	0.213	1
F59E11.7	0.000315312	2.25441	0.099	0.029	1
fust-1	0.000316432	-0.599841	0.397	0.562	1
nhr-207	0.00031973	6.10618	0.04	0	1
nol-58	0.000319832	2.18593	0.118	0.041	1
pam-1	0.000321367	-0.847711	0.232	0.371	1
nlp-33	0.000323446	2.69976	0.195	0.102	1
nmad-1	0.000327718	-0.99864	0.11	0.225	1
sgt-1	0.000333828	0.834784	0.346	0.229	1
patr-1	0.000334391	-0.868188	0.147	0.27	1
nap-1	0.000337192	0.730288	0.493	0.394	1
rpa-2	0.000340107	-0.485803	0.423	0.587	1
stau-1	0.000340462	-1.20306	0.085	0.19	1
snpc-4	0.000342197	-1.9486	0.026	0.098	1
lin-40	0.000342792	-0.608319	0.353	0.514	1
npp-6	0.000347946	-0.658375	0.287	0.444	1
F58D2.4	0.000349906	-3.1945	0.007	0.063	1
emb-27	0.000352631	-0.93743	0.129	0.251	1
K04C1.3	0.000354024	-2.16377	0.015	0.079	1
wrk-1	0.000355596	0.715556	0.445	0.327	1
rad-51	0.00035579	-0.538005	0.596	0.714	1
cyn-13	0.000356908	-1.20578	0.081	0.184	1
ldh-1	0.000365565	1.75937	0.118	0.041	1
Y53G8AM.8	0.000372276	2.36036	0.092	0.025	1
cct-3	0.00037262	-0.702874	0.29	0.435	1
ham-3	0.000378174	-0.840724	0.114	0.232	1
nhr-136	0.000380908	2.46654	0.081	0.019	1
athp-1	0.000382515	-1.30935	0.062	0.156	1
mif-4	0.000385193	-2.55066	0.007	0.063	1
lin-25	0.000385631	-0.72315	0.243	0.384	1
rpt-4	0.000388112	-0.689224	0.309	0.454	1
sel-9	0.000394487	-0.790202	0.272	0.397	1
acdh-9	0.000394525	2.31473	0.081	0.019	1
ina-1	0.000395173	-0.566508	0.294	0.451	1
F42A10.5	0.000396683	2.01486	0.107	0.035	1
W02B8.2	0.000402693	-1.08067	0.092	0.2	1
lec-10	0.000403382	0.67563	0.574	0.454	1
tag-72	0.000404419	-1.50871	0.048	0.133	1
his-41	0.000404427	-0.384197	0.923	0.911	1
Y15E3A.5	0.000407502	3.9409	0.048	0.003	1
nep-1	0.000408137	3.74506	0.055	0.006	1
F13A7.11	0.000413357	3.38241	0.055	0.006	1
Y106G6H.16	0.000424429	-0.887963	0.154	0.276	1
ubxn-4	0.000427075	-1.53362	0.044	0.127	1
ahsa-1	0.000429146	-0.566989	0.474	0.613	1
his-3	0.000431606	-2.42557	0.026	0.095	1
larp-1	0.000440602	-1.28751	0.062	0.156	1
pab-2	0.000451034	-0.388575	0.651	0.746	1
C02B10.4	0.000457142	-0.845358	0.158	0.286	1
pfd-1	0.000461193	-0.606379	0.287	0.432	1
rap-2	0.000462449	-0.78806	0.224	0.346	1
vps-45	0.000478194	-1.16752	0.092	0.194	1
rab-11.1	0.000486118	-0.528465	0.397	0.556	1
capg-2	0.000489123	-0.646339	0.279	0.413	1
bcl-7	0.000489655	-1.00505	0.158	0.273	1
Y37E11AM.2	0.000491149	-1.37393	0.055	0.143	1
R05D11.9	0.000493206	-1.22386	0.04	0.124	1
K04B12.2	0.000496074	-1.761	0.037	0.114	1
ZK1240.3	0.000496688	2.56992	0.074	0.016	1
mag-1	0.000499675	-0.569765	0.272	0.422	1
crt-1	0.000500695	-0.347444	0.787	0.892	1
vgln-1	0.000509161	1.17721	0.169	0.079	1
F44B9.8	0.000509811	-0.665145	0.21	0.34	1
pbs-1	0.0005101	-0.6501	0.232	0.387	1
F49C12.11	0.000512642	-0.832045	0.158	0.286	1
ears-2	0.000514945	-0.92922	0.121	0.238	1
fkb-6	0.000514955	-0.583842	0.364	0.521	1
uggt-1	0.000518365	-0.746567	0.191	0.327	1
sir-2.1	0.00052432	-0.761824	0.265	0.39	1
his-59	0.000527041	-3.47786	0.007	0.06	1
sorf-1	0.000532636	-1.00125	0.096	0.203	1
unc-40	0.000532722	-0.464672	0.684	0.781	1
hda-2	0.000533203	-1.13431	0.081	0.181	1
F26A3.1	0.000535117	-1.13586	0.07	0.165	1
mdt-31	0.000541902	-2.2441	0.015	0.076	1
chmp-7	0.000555467	-1.06257	0.066	0.162	1
nhl-3	0.000561757	-1.22393	0.081	0.178	1
Y51A2D.21	0.000568703	2.03863	0.085	0.022	1
C48B6.10	0.000570464	-0.800841	0.147	0.27	1
snrp-200	0.000571211	-0.60581	0.265	0.413	1
C05E11.6	0.000573449	-2.91037	0.007	0.06	1
T07F10.3	0.000576939	-1.01509	0.118	0.225	1
aps-1	0.000588782	-1.02726	0.114	0.225	1
nhr-32	0.000589193	-2.04859	0.026	0.095	1
Y66D12A.8	0.000592649	-1.27222	0.07	0.165	1
deb-1	0.000592965	-1.29807	0.04	0.121	1
pif-1	0.000595169	-0.785614	0.14	0.263	1
rpn-13	0.00059971	-0.72405	0.191	0.33	1
rpn-3	0.000604988	-0.390447	0.522	0.657	1
exc-9	0.000606689	0.8292	0.324	0.216	1
nhr-84	0.000607482	5.62691	0.037	0	1
cri-2	0.000607482	5.52858	0.037	0	1
col-93	0.000607482	6.15743	0.037	0	1
snpc-3.4	0.000616306	-0.828259	0.195	0.317	1
clc-2	0.000621401	-1.49162	0.048	0.13	1
cdc-5L	0.000622178	-0.579578	0.294	0.429	1
daf-41	0.000626496	-0.389809	0.618	0.759	1
klc-2	0.000635109	-0.849048	0.176	0.295	1
ash-2	0.000643764	-0.868028	0.14	0.257	1
clic-1	0.000648147	-0.736543	0.206	0.34	1
rsp-7	0.000652559	-0.594035	0.202	0.327	1
ctr-9	0.000669631	-0.574596	0.393	0.546	1
akt-2	0.000673308	2.39404	0.066	0.013	1
lex-1	0.000673646	-0.737894	0.18	0.314	1
mbk-1	0.000684791	-1.21693	0.092	0.19	1
F47B10.9	0.000685495	-0.918897	0.176	0.295	1
sld-2	0.000694237	-1.14741	0.077	0.171	1
F54D5.7	0.000700246	1.03362	0.235	0.137	1
mak-2	0.000701149	-0.933419	0.118	0.229	1
T04F8.2	0.000704356	-1.69826	0.026	0.095	1
him-17	0.000707181	-0.966931	0.085	0.187	1
C01H6.8	0.000709464	2.08587	0.088	0.025	1
fbxc-50	0.00071429	-5.82198	0	0.041	1
C35A5.6	0.000723331	-2.50664	0.011	0.067	1
ZC21.10	0.00072957	0.900291	0.305	0.197	1
hmg-4	0.000744096	-0.537277	0.474	0.59	1
rpn-7	0.00074801	-0.55066	0.305	0.46	1
tres-1	0.000755766	-0.900877	0.129	0.238	1
F21F3.6	0.000763909	0.834877	0.364	0.27	1
lron-11	0.000765746	3.77119	0.044	0.003	1
K10B3.5	0.000768	-1.1155	0.077	0.171	1
cec-4	0.000770174	-0.850383	0.085	0.187	1
perm-5	0.000777912	-0.718647	0.188	0.317	1
tads-1	0.000778093	-0.486548	0.331	0.489	1
K10B4.3	0.000799832	-1.47467	0.04	0.117	1
gon-4	0.000803217	-1.03418	0.099	0.2	1
bag-1	0.000806091	-1.27204	0.066	0.156	1
F18H3.1	0.000813346	-0.920952	0.099	0.203	1
tmem-39	0.000817133	2.37091	0.059	0.01	1
rpn-11	0.000822175	-0.635503	0.276	0.416	1
msra-1	0.000824988	-0.681191	0.195	0.324	1
spdl-1	0.000828065	-0.477552	0.305	0.444	1
mlk-1	0.000830338	1.83695	0.088	0.025	1
F39F10.4	0.000861578	2.53637	0.07	0.016	1
phf-15	0.000869409	-1.16456	0.059	0.146	1
pyp-1	0.000869675	0.7361	0.305	0.194	1
pfd-4	0.000873495	-0.636826	0.29	0.425	1
Y22D7AL.6	0.000874599	-1.3501	0.051	0.133	1
dyf-1	0.000886708	1.05112	0.191	0.098	1
rif-1.1	0.000894409	-0.640532	0.36	0.492	1
kin-20	0.000912504	-0.765407	0.232	0.356	1
msh-6	0.000914284	0.584664	0.485	0.39	1
taf-5	0.000934178	-0.895799	0.125	0.235	1
anoh-2	0.000934392	-1.66667	0.029	0.098	1
F21C10.10	0.000934971	0.731931	0.401	0.289	1
F09F7.6	0.000937672	2.02729	0.092	0.029	1
ztf-7	0.000941723	0.587437	0.452	0.346	1
chd-7	0.000949261	-0.461842	0.452	0.594	1
smk-1	0.000950811	-0.547435	0.375	0.514	1
R03G5.6	0.000956136	-1.10093	0.074	0.165	1
pcaf-1	0.000969593	-0.655044	0.136	0.254	1
baf-1	0.000975841	-0.513782	0.375	0.505	1
lido-8	0.00097588	-0.89964	0.162	0.279	1
qua-1	0.000978857	1.87583	0.092	0.029	1
pafo-1	0.000981898	-0.51376	0.434	0.562	1
hyl-2	0.000997483	-0.799901	0.147	0.263	1
F25H2.4	0.00100069	-0.996618	0.092	0.19	1
cdc-42	0.00106088	-0.68127	0.257	0.387	1
pbs-4	0.00106147	-0.558229	0.261	0.4	1
fbxb-74	0.00106817	0.809673	0.5	0.413	1
C09B8.5	0.00106927	-0.856397	0.099	0.197	1
kbp-4	0.00107669	-0.933076	0.118	0.222	1
K02A6.3	0.0010789	0.730359	0.294	0.19	1
F27D4.4	0.00108622	0.935847	0.199	0.105	1
spcs-1	0.00109157	-0.607809	0.221	0.349	1
ard-1	0.00109389	-0.95316	0.121	0.225	1
aps-2	0.00111251	-1.44359	0.04	0.114	1
Y15E3A.4	0.00115638	5.92155	0.033	0	1
R05A10.1	0.00115638	5.60896	0.033	0	1
cyp-31A3	0.00115638	5.63169	0.033	0	1
Y38F1A.8	0.00115638	5.63675	0.033	0	1
nxt-1	0.00115898	-0.66834	0.305	0.451	1
R02D3.7	0.0011631	-1.82868	0.011	0.063	1
clr-1	0.0011784	0.983891	0.221	0.124	1
kbp-2	0.00118325	-0.873234	0.14	0.251	1
F13B12.1	0.00118437	-0.845799	0.173	0.286	1
ZC506.1	0.00119079	-1.22437	0.088	0.178	1
rab-19	0.00122288	-1.92116	0.026	0.089	1
gcn-1	0.00124854	1.00898	0.243	0.149	1
Y48E1C.1	0.00124923	-1.55117	0.033	0.102	1
tent-5	0.00125243	0.411472	0.706	0.578	1
usp-48	0.00127438	-0.713303	0.195	0.314	1
cct-7	0.00127721	-0.393605	0.577	0.724	1
kbp-1	0.0012829	-0.779502	0.132	0.241	1
sptl-3	0.0012852	-1.40415	0.037	0.108	1
Y51H4A.15	0.00129192	-1.4036	0.048	0.124	1
T26E3.4	0.00129411	-0.726976	0.239	0.365	1
rga-1	0.00129973	1.81522	0.103	0.038	1
mrt-1	0.0013341	2.74609	0.055	0.01	1
dnc-2	0.00133812	-0.731068	0.132	0.241	1
mcm-3	0.00133957	-0.39128	0.607	0.759	1
taf-6.1	0.00136279	-1.87422	0.018	0.076	1
madf-4	0.00137967	1.65182	0.099	0.035	1
his-5	0.00138135	-1.98533	0.018	0.076	1
mans-3	0.00138324	-0.830726	0.044	0.121	1
K07H8.2	0.00139298	-1.59626	0.022	0.083	1
WBGene00008903	0.0014182	-2.97869	0.007	0.054	1
F09G2.2	0.0014183	-0.700042	0.228	0.349	1
exl-1	0.00142052	-0.838891	0.125	0.225	1
ZC247.1	0.00142654	1.83769	0.103	0.038	1
ruvb-1	0.00142757	0.637755	0.346	0.241	1
F52E4.5	0.00142924	3.94257	0.04	0.003	1
T17H7.7	0.00143666	-1.14639	0.085	0.175	1
prp-40	0.00144718	-0.737578	0.165	0.283	1
nfyc-1	0.00145145	-0.601769	0.143	0.26	1
F53A10.2	0.00145257	1.60166	0.099	0.035	1
nhr-90	0.0014553	3.24429	0.048	0.006	1
srgp-1	0.00145768	-0.689619	0.136	0.248	1
C29A12.1	0.00146581	-2.7485	0.007	0.054	1
F26F12.2	0.00147697	1.77635	0.103	0.038	1
gpx-6	0.00148155	1.94465	0.074	0.019	1
ZK792.7	0.00148817	0.486211	0.669	0.584	1
R04E5.8	0.00149739	-1.27985	0.048	0.124	1
nhr-44	0.0014997	3.37036	0.04	0.003	1
pfd-5	0.00150761	-0.464009	0.287	0.438	1
ufd-3	0.00152008	-1.18294	0.059	0.14	1
hpo-13	0.00152502	-1.08889	0.088	0.178	1
dpt-1	0.0015253	-1.03201	0.125	0.219	1
D2024.5	0.00153617	-1.23024	0.062	0.143	1
epg-7	0.0015399	-1.0094	0.081	0.171	1
W02C12.2	0.00155459	2.18082	0.066	0.016	1
eif-3.D	0.00155475	0.783714	0.305	0.2	1
F44A6.4	0.00158712	1.35354	0.118	0.048	1
rsp-8	0.00159188	-0.570804	0.294	0.419	1
pfd-6	0.00160812	-0.297132	0.805	0.873	1
dpy-20	0.00161781	-0.482524	0.452	0.571	1
uba-1	0.00162141	-0.348373	0.482	0.644	1
ubc-25	0.00162846	-0.805656	0.154	0.263	1
efl-3	0.00164218	-0.711471	0.298	0.416	1
natc-3	0.00164609	-1.06059	0.059	0.14	1
hir-1	0.00165026	2.29265	0.066	0.016	1
pgp-10	0.00166307	2.06477	0.077	0.022	1
plin-1	0.001667	1.58672	0.088	0.029	1
pcbd-1	0.00167167	0.418569	0.621	0.537	1
fipr-8	0.00172319	1.36868	0.162	0.083	1
gsp-1	0.00173039	-0.516641	0.257	0.394	1
ZK484.3	0.00173784	-0.813336	0.162	0.27	1
cdk-4	0.00174329	-0.757644	0.184	0.295	1
teg-4	0.0017438	-0.630527	0.316	0.451	1
W05F2.4	0.00175938	-3.98571	0.004	0.044	1
pqn-16	0.00176143	-1.72953	0.029	0.092	1
aps-3	0.00177134	-2.20175	0.018	0.073	1
selt-1.1	0.00177333	-0.688794	0.257	0.387	1
ama-1	0.00178067	-0.532281	0.434	0.556	1
C17E4.10	0.0017837	-0.47491	0.283	0.425	1
mtm-5	0.00179099	-2.34128	0.011	0.06	1
stt-3	0.00179474	-0.462706	0.246	0.371	1
arle-14	0.00180471	-0.661737	0.206	0.324	1
cank-26	0.00181357	-3.45542	0.004	0.044	1
madf-8	0.00181523	-0.342556	0.46	0.587	1
ced-9	0.00181771	-2.04093	0.022	0.079	1
capg-1	0.00185995	-0.618564	0.25	0.378	1
F10C2.4	0.00186253	-0.694625	0.151	0.263	1
emc-6	0.0018817	-1.17475	0.062	0.143	1
F21D5.1	0.00188763	-5.28726	0	0.035	1
C05D11.1	0.00190087	-0.573156	0.191	0.311	1
goa-1	0.00191706	-0.346748	0.496	0.66	1
ufc-1	0.00193266	-1.12044	0.074	0.159	1
eak-7	0.00195191	-1.25967	0.04	0.111	1
nemp-1	0.00195254	-0.849034	0.132	0.232	1
maea-1	0.00196032	-0.729536	0.085	0.175	1
dpm-3	0.00197084	-0.928028	0.088	0.178	1
R07G3.7	0.00197305	-1.36009	0.033	0.098	1
tcl-2	0.00198471	1.1276	0.188	0.105	1
npp-4	0.00198623	-0.680471	0.158	0.276	1
gid-1	0.00200591	-0.89549	0.195	0.298	1
pxn-1	0.00200784	-1.26145	0.059	0.137	1
lsy-2	0.00200938	-0.77813	0.18	0.292	1
mat-2	0.00201398	-0.447038	0.327	0.463	1
C09F5.1	0.00203228	1.21457	0.125	0.054	1
fbxc-40	0.00205385	0.749888	0.415	0.327	1
pxf-1	0.00205943	-1.10175	0.07	0.152	1
mdt-18	0.00206	-0.826516	0.14	0.238	1
icd-2	0.00206191	0.295951	0.768	0.692	1
C53H9.2	0.0020731	0.853977	0.243	0.146	1
Y111B2A.10	0.0021132	-0.479124	0.298	0.425	1
ctf-18	0.00212412	-0.542268	0.298	0.435	1
pabp-2	0.00212979	-0.715459	0.18	0.298	1
lmn-1	0.00213828	-0.366757	0.629	0.727	1
F39B2.3	0.00215325	-0.922285	0.096	0.187	1
T16G12.6	0.00216164	-1.64417	0.048	0.117	1
copg-1	0.00217142	-0.746474	0.125	0.222	1
mcm-2	0.00217222	-0.348056	0.728	0.832	1
aph-1	0.00217781	-1.06895	0.051	0.127	1
C16H3.3	0.00217863	-0.611276	0.173	0.289	1
gtbp-1	0.00219092	-0.426962	0.456	0.616	1
ftn-2	0.00219159	0.820383	0.312	0.222	1
rab-8	0.00219363	-0.70567	0.165	0.267	1
col-144	0.00220723	5.14528	0.029	0	1
dcar-1	0.00220723	5.44715	0.029	0	1
F15B9.11	0.00220723	5.2767	0.029	0	1
ist-1	0.00220723	5.47468	0.029	0	1
yap-1	0.00220723	5.56866	0.029	0	1
agt-1	0.00220723	5.45431	0.029	0	1
zig-10	0.00220723	5.4176	0.029	0	1
fbxb-16	0.00220723	5.50563	0.029	0	1
ZK809.3	0.00221302	-0.759345	0.162	0.273	1
F32A11.1	0.00223222	-1.14544	0.085	0.168	1
pfn-1	0.00225154	-0.482429	0.39	0.505	1
fbp-1	0.00227997	1.21911	0.132	0.06	1
row-1	0.00229186	-0.729975	0.162	0.27	1
F10E9.5	0.00231875	-1.20035	0.059	0.137	1
C44H4.4	0.00235736	-1.64754	0.033	0.095	1
dhs-21	0.00236579	2.9359	0.051	0.01	1
WBGene00012368	0.00236579	2.86067	0.051	0.01	1
nduo-4	0.00237414	0.633661	0.526	0.441	1
svh-2	0.00239069	1.75098	0.07	0.019	1
txl-1	0.00239678	-0.625911	0.162	0.27	1
Y71H2AM.2	0.0024158	-2.48401	0.007	0.051	1
aspm-1	0.00241988	-0.54054	0.294	0.413	1
slc-25A32	0.00242892	-2.60369	0.007	0.051	1
prp-38	0.00243065	-1.04876	0.062	0.14	1
F01D4.5	0.00243437	-1.31397	0.044	0.114	1
pcn-1	0.00245776	-0.251474	0.783	0.867	1
pdi-3	0.00247739	-0.354647	0.474	0.6	1
bus-18	0.00253809	-1.10778	0.07	0.152	1
cki-1	0.00254637	1.11381	0.129	0.057	1
F34H10.3	0.00256009	1.09826	0.217	0.137	1
bra-2	0.00256497	-0.987347	0.096	0.184	1
C29E4.15	0.00256697	2.10743	0.074	0.022	1
lgg-1	0.00256894	-0.308579	0.768	0.832	1
pbs-3	0.00258708	-0.639099	0.261	0.378	1
WBGene00045366	0.00261137	-1.07493	0.121	0.213	1
cls-2	0.00261566	-0.517781	0.224	0.349	1
mtx-2	0.00261747	-1.37858	0.033	0.095	1
npr-15	0.00262352	-2.18071	0.022	0.076	1
mdt-29	0.00263323	-0.875227	0.143	0.241	1
B0303.7	0.00264763	1.75328	0.103	0.041	1
scc-1	0.00265066	-0.553795	0.25	0.381	1
ptps-1	0.00265386	3.06108	0.044	0.006	1
gpb-2	0.00266024	-1.14271	0.066	0.143	1
ugt-55	0.00267001	3.294	0.044	0.006	1
prp-39	0.00267325	-0.614691	0.103	0.2	1
H28G03.2	0.00270464	-0.772434	0.202	0.311	1
ethe-1	0.00270584	3.84348	0.037	0.003	1
hpl-2	0.00272325	-0.966207	0.162	0.257	1
pbs-2	0.0027268	-0.579407	0.29	0.406	1
fat-3	0.00273227	1.91024	0.088	0.032	1
nprt-1	0.00273879	-1.55943	0.029	0.089	1
K09G1.1	0.00274298	3.81347	0.037	0.003	1
nhr-62	0.00274298	4.22281	0.037	0.003	1
jtr-1	0.00274934	-1.61421	0.029	0.089	1
C14A11.9	0.00276124	-1.26877	0.059	0.133	1
mlc-4	0.00276815	-0.35192	0.507	0.641	1
C17F4.7	0.00277401	0.370758	0.699	0.578	1
F42G2.2	0.00278059	3.45164	0.037	0.003	1
asna-1	0.00278878	-0.865186	0.151	0.244	1
F54C9.14	0.00281953	2.53155	0.044	0.006	1
sin-3	0.00283238	-0.583594	0.298	0.41	1
panl-2	0.00284848	-0.845092	0.143	0.244	1
sfxn-2	0.00286364	-2.12044	0.011	0.057	1
W07A12.4	0.00286641	0.270637	0.923	0.921	1
usp-33	0.00288782	-2.38617	0.015	0.063	1
prp-19	0.00289679	-0.647794	0.257	0.375	1
dnj-28	0.00289791	-1.20085	0.048	0.117	1
rsp-2	0.00289885	-0.539347	0.287	0.422	1
met-2	0.00290717	-0.753292	0.173	0.273	1
K10D2.7	0.00294129	1.3138	0.143	0.073	1
his-37	0.0029787	0.359657	0.864	0.813	1
F48F7.6	0.00300422	-0.864531	0.074	0.156	1
air-1	0.00301608	-0.42065	0.283	0.413	1
ada-2	0.00304293	-0.634009	0.206	0.327	1
let-355	0.00310308	1.23742	0.125	0.057	1
F53E10.1	0.00314796	1.14838	0.158	0.083	1
nmtn-1	0.0031744	-0.916076	0.092	0.181	1
Y54G2A.11	0.00317617	0.615918	0.419	0.337	1
dnj-1	0.00319128	1.60002	0.092	0.035	1
thoc-3	0.00319601	-1.28492	0.059	0.13	1
blos-7	0.00321168	-1.89089	0.015	0.063	1
ggtb-1	0.00321676	-0.525553	0.206	0.324	1
H37A05.4	0.00323225	-1.82883	0.018	0.07	1
F41H10.3	0.00323471	-0.881667	0.107	0.197	1
mdt-26	0.00323815	0.382232	0.577	0.479	1
set-20	0.00324454	-0.889538	0.099	0.187	1
pup-2	0.00325765	-1.01639	0.121	0.213	1
smu-1	0.00328862	-0.567641	0.235	0.352	1
C23F12.4	0.00329191	-0.663954	0.368	0.476	1
ZK637.14	0.00329388	-0.614756	0.213	0.333	1
nrde-2	0.00329503	-0.77011	0.221	0.317	1
vps-51	0.00329856	-0.563305	0.206	0.321	1
let-502	0.00338634	-0.558686	0.25	0.375	1
Y65B4A.6	0.00339804	-1.28306	0.059	0.13	1
ptr-12	0.00340076	1.24441	0.107	0.044	1
dpy-28	0.00343869	-0.690703	0.224	0.33	1
cul-5	0.00345672	-0.629521	0.162	0.276	1
cct-1	0.00348267	-0.439938	0.603	0.724	1
nhr-94	0.00348931	-0.698374	0.114	0.206	1
atp-3	0.00350329	0.535192	0.489	0.422	1
map-1	0.00350779	-1.18244	0.055	0.127	1
psf-1	0.00357363	-1.26672	0.04	0.105	1
Y94H6A.8	0.00357501	-1.01485	0.07	0.146	1
C31E10.6	0.00360256	-1.45926	0.026	0.083	1
T05A8.8	0.0036144	1.76068	0.077	0.025	1
sor-1	0.00364884	-0.925001	0.081	0.162	1
rib-2	0.00367805	-1.25575	0.059	0.13	1
sma-2	0.00369708	-0.627091	0.169	0.279	1
rpa-4	0.00370346	1.13457	0.147	0.076	1
pat-3	0.00370743	-0.581019	0.346	0.454	1
R148.3	0.00370838	-1.01416	0.055	0.127	1
pola-1	0.00373802	-0.349748	0.471	0.61	1
pat-4	0.00375915	-1.33255	0.037	0.098	1
rbpl-1	0.0037831	-0.5979	0.243	0.362	1
B0395.3	0.00378322	1.65918	0.077	0.025	1
C33A11.2	0.00378322	1.65726	0.077	0.025	1
T10E9.2	0.00380921	-1.30714	0.048	0.114	1
micu-1	0.00386631	-0.686949	0.18	0.292	1
phip-1	0.00390524	-1.19183	0.077	0.152	1
Y67H2A.10	0.0039643	-0.681198	0.154	0.257	1
unc-112	0.00396924	-0.63504	0.199	0.308	1
B0205.13	0.00398623	2.4139	0.081	0.029	1
col-39	0.00399652	1.88834	0.066	0.019	1
air-2	0.00402139	-0.543546	0.199	0.314	1
vps-37	0.00402887	-0.851468	0.055	0.127	1
pfs-2	0.00405639	-0.741771	0.11	0.2	1
Y22D7AR.6	0.00405724	-1.45959	0.007	0.048	1
Y50D4A.4	0.00407653	-1.09747	0.048	0.114	1
lap-1	0.00408582	-0.787852	0.151	0.254	1
vps-33.2	0.00410235	-1.64444	0.029	0.086	1
R107.5	0.00412339	-0.285565	0.879	0.867	1
ZC239.6	0.00413598	1.1984	0.118	0.054	1
ril-1	0.0041529	0.509722	0.456	0.362	1
Y45G12B.2	0.00415736	-0.883811	0.062	0.14	1
scd-1	0.00417787	3.10447	0.048	0.01	1
cpn-1	0.0041936	-0.346395	0.783	0.819	1
Y56A3A.2	0.00419588	-1.51503	0.029	0.086	1
tsp-12	0.0041981	-0.955872	0.088	0.171	1
apg-1	0.00421387	-0.885995	0.103	0.19	1
C49G7.10	0.00422375	2.93163	0.048	0.01	1
Y58A7A.4	0.00422925	5.49523	0.026	0	1
F16F9.3	0.00422925	5.58384	0.026	0	1
C06E4.3	0.00422925	5.26684	0.026	0	1
ZK1098.6	0.00422925	5.54985	0.026	0	1
spd-5	0.00423603	-0.312075	0.669	0.759	1
par-5	0.00424522	-0.201551	0.919	0.93	1
nucl-1	0.0042457	0.927535	0.25	0.162	1
wrm-1	0.00424843	-0.562027	0.176	0.283	1
F47B7.2	0.00425802	-0.900183	0.11	0.2	1
abts-1	0.00427603	1.28094	0.11	0.048	1
npp-16	0.00429925	-0.450618	0.463	0.578	1
gpch-1	0.00431354	-0.570987	0.143	0.248	1
ctn-1	0.0043398	-1.01809	0.096	0.178	1
atln-1	0.0043546	-0.7721	0.114	0.206	1
Y71G12B.13	0.00438891	-1.55515	0.026	0.079	1
ran-4	0.00439629	-0.652617	0.29	0.403	1
Y48A6C.4	0.00441387	-1.95612	0.018	0.067	1
lec-3	0.00441832	1.15852	0.143	0.073	1
tag-296	0.00443718	-1.31663	0.033	0.092	1
T05F1.4	0.00444289	-0.800064	0.081	0.162	1
ctbp-1	0.00445016	-1.00307	0.092	0.171	1
Y95D11A.1	0.00445198	-2.01507	0.018	0.067	1
ubc-18	0.00446937	-0.957931	0.066	0.14	1
alg-1	0.00447777	-0.744157	0.143	0.238	1
rnp-5	0.00449216	-0.878681	0.165	0.257	1
cuc-1	0.00449771	-0.527162	0.121	0.219	1
T28F4.5	0.00450068	0.414022	0.868	0.832	1
clpf-1	0.00451843	-1.03758	0.051	0.121	1
jhdm-1	0.004576	-0.730298	0.125	0.222	1
mec-8	0.00458263	2.17186	0.048	0.01	1
mob-2	0.00459666	0.618686	0.294	0.2	1
K10B2.4	0.00461193	-0.550064	0.368	0.483	1
ucr-2.3	0.00462834	-2.03904	0.015	0.06	1
cutl-16	0.00465827	-3.36507	0.004	0.038	1
F15B9.10	0.00467113	1.31413	0.081	0.029	1
nuaf-1	0.00470775	-0.8802	0.077	0.156	1
mig-10	0.00471043	-1.35999	0.044	0.108	1
syf-1	0.00473508	-0.502768	0.232	0.349	1
clc-5	0.00473849	-0.737358	0.132	0.229	1
zoo-1	0.00476164	-1.19087	0.051	0.117	1
ccf-1	0.0047845	-0.969075	0.074	0.149	1
inso-1	0.0048094	-0.723532	0.125	0.216	1
rpb-7	0.00482561	-0.895261	0.07	0.146	1
Y54E5A.5	0.00484441	-0.685306	0.239	0.349	1
ccar-1	0.00487927	-0.349201	0.54	0.654	1
rho-1	0.00490333	-0.57453	0.279	0.397	1
Y82E9BR.14	0.00491325	-0.877597	0.096	0.178	1
kin-19	0.00494458	-0.414184	0.511	0.629	1
tiar-2	0.00497971	-1.26833	0.029	0.086	1
T19B10.5	0.00502078	-5.05317	0	0.029	1
Y39H10A.1	0.00502078	-5.60165	0	0.029	1
nth-1	0.00502078	-5.36301	0	0.029	1
nhr-4	0.00503366	2.92186	0.04	0.006	1
eif-3.G	0.00509267	-0.875607	0.11	0.197	1
grd-5	0.00509378	2.88677	0.04	0.006	1
cab-1	0.00509378	2.74386	0.04	0.006	1
nas-7	0.0051262	3.76427	0.033	0.003	1
F54D5.3	0.0051262	3.91609	0.033	0.003	1
ncl-1	0.0051267	0.554581	0.279	0.19	1
his-31	0.00512822	-1.31145	0.022	0.073	1
unc-73	0.00513121	-0.414116	0.331	0.467	1
dohh-1	0.00516083	-0.797191	0.118	0.206	1
CC8.2	0.00516087	3.39981	0.033	0.003	1
ppfr-1	0.00519164	-0.745787	0.14	0.238	1
nhr-238	0.00519575	3.32052	0.033	0.003	1
chil-24	0.00519575	3.35141	0.033	0.003	1
F53G2.12	0.00519575	3.4426	0.033	0.003	1
F54B3.1	0.00519608	-0.592783	0.224	0.343	1
aly-1	0.00519821	-0.567668	0.265	0.378	1
csn-6	0.00521315	-1.07574	0.099	0.181	1
zig-11	0.00521323	-0.676153	0.18	0.283	1
prp-6	0.00521977	-0.577081	0.287	0.41	1
mrp-1	0.00528102	-0.724487	0.143	0.238	1
kbp-3	0.00528351	-1.05978	0.081	0.159	1
fbxl-1	0.00533907	0.373834	0.607	0.533	1
H05C05.1	0.00534697	-0.984772	0.044	0.108	1
R07E4.3	0.00535821	-0.740151	0.11	0.2	1
blmp-1	0.00537339	3.02884	0.033	0.003	1
K09H9.5	0.00537339	2.94286	0.033	0.003	1
spsb-1	0.00538975	0.999179	0.14	0.07	1
cyp-44A1	0.00540406	-1.44345	0.033	0.089	1
Y43F4A.1	0.00540957	2.75662	0.033	0.003	1
pcyt-1	0.00541603	2.09211	0.074	0.025	1
hip-1	0.00544026	-0.540513	0.309	0.435	1
nbet-1	0.00544517	-0.722095	0.206	0.314	1
grd-3	0.00546029	2.06665	0.074	0.025	1
eme-1	0.00546686	-1.74941	0.029	0.083	1
ptr-8	0.00550005	-1.10167	0.062	0.133	1
rfip-1	0.00552073	1.48535	0.059	0.016	1
his-7	0.0055604	-1.47296	0.033	0.089	1
nono-1	0.00556271	-0.610767	0.188	0.289	1
lin-15B	0.0056017	-0.670755	0.143	0.241	1
hum-2	0.00560993	0.92548	0.18	0.105	1
ZK792.5	0.00561458	-1.27573	0.048	0.111	1
klp-19	0.0056432	-0.449857	0.438	0.552	1
ztf-3	0.0057163	-0.589691	0.132	0.229	1
Y108G3AL.2	0.00575095	-1.1675	0.07	0.143	1
JC8.7	0.00576779	-0.835895	0.099	0.181	1
chc-1	0.00578277	-0.421651	0.316	0.441	1
scc-3	0.00579788	-0.490954	0.305	0.419	1
chn-1	0.00583088	-1.02517	0.07	0.143	1
rars-1	0.00584248	-0.633901	0.147	0.238	1
sde-2	0.00586685	-0.508925	0.195	0.311	1
WBGene00014701	0.00587691	-1.37047	0.051	0.114	1
C49H3.6	0.00593077	1.19138	0.132	0.067	1
ima-3	0.00596089	-0.503471	0.202	0.314	1
ssb-1	0.00598975	2.08836	0.062	0.019	1
cdk-5	0.00604885	-0.99202	0.081	0.156	1
rep-1	0.00605929	-1.23365	0.037	0.095	1
ima-2	0.00610833	-0.533692	0.349	0.467	1
Y62F5A.12	0.00611865	-1.28613	0.033	0.089	1
ztf-4	0.00611881	-0.762499	0.143	0.235	1
epg-4	0.00614962	-1.04929	0.048	0.111	1
hda-1	0.00615261	-0.693413	0.221	0.33	1
klp-12	0.00622157	-0.605206	0.158	0.257	1
akap-1	0.00622305	0.864866	0.25	0.168	1
cogc-8	0.00625374	-0.772907	0.103	0.187	1
mel-32	0.00629802	-0.527032	0.239	0.343	1
let-858	0.00630084	-0.603729	0.18	0.279	1
C08E3.1	0.00630517	0.776913	0.294	0.21	1
ddx-23	0.00631135	-0.368378	0.261	0.387	1
lsy-22	0.00631344	-0.620047	0.279	0.375	1
obr-3	0.00631578	1.87477	0.062	0.019	1
magi-1	0.00634398	-2.0647	0.007	0.044	1
saeg-1	0.00635981	1.90971	0.077	0.029	1
cap-2	0.00637622	-0.442807	0.305	0.429	1
got-2.2	0.00638413	1.30494	0.114	0.054	1
H05C05.2	0.00638831	-0.759442	0.11	0.194	1
Y47H10A.4	0.00644999	-0.554546	0.132	0.225	1
cec-1	0.00650926	-0.572984	0.335	0.451	1
snrp-27	0.0065162	-0.76335	0.085	0.162	1
WBGene00019311	0.00654539	1.06765	0.136	0.07	1
toe-1	0.0065567	-1.08247	0.074	0.143	1
lsm-7	0.00655782	-0.635864	0.169	0.273	1
Y44E3A.1	0.00656419	-1.41709	0.033	0.089	1
rsr-1	0.00658446	-0.702616	0.162	0.257	1
rtcb-1	0.00661268	-2.30471	0.011	0.051	1
rme-6	0.00662921	-1.55341	0.026	0.076	1
mat-3	0.0066373	-0.681643	0.136	0.225	1
lsm-1	0.00665089	-0.865997	0.085	0.162	1
W09G10.9	0.00670219	-0.659181	0.18	0.279	1
exo-1	0.00671157	-0.571321	0.169	0.267	1
Y73B3A.1	0.0067483	-0.988987	0.088	0.162	1
T13F2.6	0.00675632	-1.44285	0.026	0.076	1
epg-6	0.00677192	-0.610735	0.129	0.219	1
Y34D9A.3	0.00677466	-0.660678	0.107	0.19	1
sid-5	0.00679772	1.48168	0.092	0.038	1
vrk-1	0.00681398	-0.490075	0.239	0.343	1
syf-3	0.00682854	-0.601224	0.21	0.317	1
Y50E8A.1	0.00686442	-0.739569	0.096	0.178	1
B0511.7	0.00687744	-0.955247	0.048	0.111	1
wwp-1	0.00689258	-0.672145	0.129	0.219	1
W09D6.1	0.00689453	-1.68959	0.022	0.07	1
hrpa-2	0.00693204	-0.676749	0.074	0.149	1
his-6	0.00693796	-1.31024	0.026	0.076	1
utx-1	0.00695856	-1.08125	0.07	0.14	1
gtf-2F2	0.00696088	-0.922064	0.066	0.137	1
fbxa-105	0.00696393	2.42962	0.066	0.022	1
wdr-62	0.00702043	0.962643	0.188	0.114	1
ddx-46	0.00703405	-0.613432	0.21	0.314	1
ced-7	0.0070627	-0.745369	0.14	0.229	1
F53A2.3	0.00709546	1.04347	0.176	0.105	1
acl-14	0.00713437	-0.744511	0.114	0.2	1
sek-1	0.00715006	-0.856557	0.015	0.057	1
pigs-1	0.00715091	-1.45134	0.026	0.076	1
prpf-4	0.00723178	-0.738912	0.125	0.21	1
lec-9	0.00734047	0.400697	0.706	0.597	1
taf-3	0.00736783	-0.902706	0.07	0.14	1
ril-2	0.00742533	-0.981969	0.026	0.076	1
tub-2	0.00746257	-1.45701	0.022	0.07	1
Y17G7B.3	0.00746504	-1.36412	0.037	0.092	1
R08B4.3	0.00747227	-0.86273	0.088	0.168	1
eri-6	0.00749692	1.20011	0.118	0.057	1
F54C4.4	0.00751604	-0.952816	0.114	0.194	1
his-8	0.00751774	-3.52017	0.004	0.035	1
cec-3	0.00751852	-0.482539	0.438	0.54	1
sec-12	0.00752515	-1.07748	0.062	0.13	1
T25D3.4	0.00757402	-1.77275	0.015	0.057	1
spcs-3	0.00757758	-0.671639	0.132	0.219	1
rcq-5	0.0076173	-1.16162	0.066	0.133	1
nduo-3	0.00762739	0.961331	0.165	0.092	1
rpb-3	0.00763994	-0.655427	0.18	0.276	1
T16G1.9	0.00764121	-1.78405	0.015	0.057	1
WBGene00044670	0.00765267	-3.78125	0.004	0.035	1
pck-1	0.00766305	2.72503	0.044	0.01	1
kars-1	0.00766401	0.725308	0.217	0.137	1
ZK783.7	0.00769813	-2.97454	0.004	0.035	1
alkb-7	0.00770385	2.47658	0.044	0.01	1
D2030.8	0.00770893	-1.63737	0.015	0.057	1
dhs-29	0.00774485	2.43542	0.044	0.01	1
C36B1.14	0.00776096	-0.97359	0.062	0.13	1
tgt-1	0.00782743	2.44979	0.044	0.01	1
F10G8.9	0.0078478	-1.80554	0.029	0.079	1
ecps-1	0.00786792	-0.63568	0.158	0.254	1
acdh-13	0.00787632	-1.75531	0.029	0.079	1
dsbn-1	0.00795178	-1.38156	0.033	0.086	1
lat-2	0.00795278	2.30741	0.044	0.01	1
C53B4.3	0.00803734	2.05944	0.044	0.01	1
gfl-1	0.00810868	-0.780571	0.121	0.206	1
sld-5	0.00811106	-0.641865	0.118	0.203	1
Y57G11C.1147	0.0081129	-0.505239	0.382	0.492	1
Y55B1AR.2	0.0081381	-1.28199	0.044	0.102	1
dsl-7	0.0081479	5.08385	0.022	0	1
ptr-15	0.0081479	5.10356	0.022	0	1
klp-4	0.0081479	5.02408	0.022	0	1
F41E7.7	0.0081479	4.93109	0.022	0	1
txt-19	0.0081479	4.95872	0.022	0	1
cyp-33E1	0.0081479	5.14451	0.022	0	1
K11H12.1	0.0081479	5.0685	0.022	0	1
clec-80	0.0081479	4.76502	0.022	0	1
Y73B6BL.44	0.0081479	5.07005	0.022	0	1
bath-9	0.0081479	4.95655	0.022	0	1
trpa-2	0.0081479	4.86657	0.022	0	1
sna-2	0.00818419	-0.815076	0.085	0.159	1
T23F2.5	0.00818993	-0.293131	0.463	0.61	1
abu-8	0.00822142	-5.1069	0	0.025	1
memb-1	0.00822142	-4.88333	0	0.025	1
F25H5.2	0.00822142	-5.22301	0	0.025	1
Y65B4BL.6	0.00822142	-4.83446	0	0.025	1
eas-1	0.00822194	-0.907998	0.092	0.168	1
rsp-4	0.00823244	-0.647742	0.158	0.251	1
F49C12.12	0.00824382	0.524374	0.29	0.2	1
csnk-1	0.0082453	-0.620111	0.129	0.219	1
Y56A3A.30	0.00829588	1.44281	0.044	0.01	1
mdl-1	0.00833837	0.302312	0.82	0.768	1
gst-1	0.00840218	-0.606808	0.147	0.241	1
tam-1	0.00842417	-0.78876	0.107	0.187	1
dpl-1	0.00850195	-0.714885	0.136	0.225	1
T19A6.1	0.0085075	-0.647304	0.162	0.254	1
Y60A3A.19	0.00850862	-0.931922	0.062	0.13	1
gld-4	0.00852555	-0.950337	0.066	0.133	1
rpb-4	0.00855442	-0.55266	0.121	0.21	1
gck-1	0.00855658	-0.683753	0.143	0.235	1
wdr-23	0.00857441	0.673115	0.265	0.181	1
ostb-1	0.00858083	-0.678619	0.18	0.273	1
kpc-1	0.00862061	1.85209	0.055	0.016	1
F30A10.9	0.00863836	-0.868209	0.14	0.225	1
zipt-11	0.00864935	-1.17067	0.037	0.092	1
din-1	0.00865839	-0.401553	0.471	0.594	1
ncs-2	0.00869542	-0.699943	0.114	0.197	1
lmtr-2	0.00870697	-1.1122	0.037	0.092	1
rbm-25	0.00877557	-0.58165	0.199	0.302	1
fce-1	0.00881837	-1.12691	0.059	0.121	1
ngp-1	0.00882163	0.934096	0.21	0.133	1
set-19	0.00885171	-1.19903	0.033	0.086	1
dnsn-1	0.00886247	-1.0484	0.051	0.111	1
Y39G8B.2	0.00886637	-1.06524	0.062	0.127	1
panl-3	0.00887639	-0.466484	0.221	0.327	1
Y6D1A.2	0.0088822	1.5569	0.088	0.038	1
sdpn-1	0.00890235	-0.601764	0.184	0.283	1
sft-4	0.00892301	-0.640183	0.132	0.222	1
slx-1	0.00894346	-1.18716	0.033	0.086	1
T12G3.2	0.00896822	2.83014	0.037	0.006	1
C11H1.7	0.00898001	-0.444571	0.393	0.537	1
grld-1	0.00898764	-0.886862	0.07	0.14	1
F53G2.1	0.00901515	-0.351593	0.533	0.635	1
arx-5	0.00906368	-0.745637	0.077	0.149	1
lsm-6	0.0091067	-0.751295	0.151	0.241	1
zipt-7.2	0.00916272	-0.814487	0.132	0.216	1
hint-1	0.00917143	-1.03144	0.074	0.14	1
K07C11.8	0.00917941	2.83572	0.037	0.006	1
Y54G11A.9	0.00921224	-2.64254	0.007	0.041	1
pptr-2	0.00922115	-0.574391	0.246	0.356	1
cnc-8	0.0092329	2.80269	0.037	0.006	1
unc-71	0.00925524	-0.469905	0.298	0.4	1
F35H8.2	0.00928666	2.86321	0.037	0.006	1
mis-12	0.00933847	-0.394569	0.401	0.527	1
T13H10.2	0.0093407	2.53848	0.037	0.006	1
ZK1010.2	0.0093407	2.75115	0.037	0.006	1
raga-1	0.0093509	-0.843715	0.066	0.133	1
arx-2	0.0093513	-0.623937	0.202	0.295	1
brd-1	0.00938575	-0.604197	0.143	0.232	1
W01F3.2	0.00939503	2.49364	0.037	0.006	1
let-504	0.00941871	-0.644476	0.228	0.327	1
K09E9.3	0.00943848	-0.717796	0.118	0.2	1
Y50D4A.1	0.00945979	-1.03971	0.044	0.102	1
C05E11.3	0.00950424	-2.32651	0.007	0.041	1
fubl-1	0.00955358	-0.312425	0.717	0.771	1
Y40D12A.1	0.0095537	-2.31732	0.007	0.041	1
mrpl-49	0.00965332	-2.46655	0.007	0.041	1
aqp-10	0.00968486	-0.911117	0.066	0.133	1
cpl-1	0.0097223	4.17708	0.029	0.003	1
dkf-2	0.0097223	4.05927	0.029	0.003	1
lron-9	0.0097223	3.61934	0.029	0.003	1
C28H8.3	0.00973391	0.433471	0.449	0.368	1
sas-6	0.00973483	-0.687053	0.147	0.235	1
nhr-209	0.00978717	3.31594	0.029	0.003	1
F54H12.5	0.00978717	3.56712	0.029	0.003	1
dad-1	0.00981805	-0.60133	0.158	0.248	1
got-1.2	0.00987507	1.45174	0.088	0.038	1
Y77E11A.12	0.00991806	3.0721	0.029	0.003	1
his-48	0.00992795	-1.80398	0.022	0.067	1
T08G11.1	0.0099369	-0.213399	0.669	0.79	1
fbxb-85	0.00995773	-1.98006	0.007	0.041	1
F32D8.14	0.00999368	-0.596418	0.158	0.254	1
rba-1	0.0100791	-0.507265	0.39	0.505	1
Y53F4B.62	0.0101845	2.61739	0.029	0.003	1
mtpn-1	0.0102179	-1.38654	0.037	0.089	1
rnp-3	0.0102327	-0.702973	0.125	0.203	1
smo-1	0.0102427	-0.355848	0.636	0.733	1
T24C12.3	0.0102521	2.15898	0.029	0.003	1
F54B11.5	0.0102626	-1.31017	0.029	0.079	1
F28F8.9	0.0102777	-1.96424	0.011	0.048	1
Y71F9AL.1	0.0102852	1.38996	0.088	0.038	1
W04H10.5	0.010305	1.21152	0.103	0.048	1
npp-23	0.0104006	-1.12046	0.081	0.146	1
metr-1	0.0104082	-1.19175	0.029	0.079	1
upb-1	0.0104566	2.526	0.048	0.013	1
C54C6.6	0.0104915	-0.465539	0.169	0.263	1
npp-18	0.0104999	-0.670975	0.118	0.194	1
lin-1	0.010523	1.04634	0.129	0.067	1
lrp-2	0.0105248	-0.292411	0.772	0.797	1
evl-18	0.0105475	-0.463697	0.199	0.298	1
unc-119	0.0105635	-1.48813	0.022	0.067	1
ppw-1	0.0105719	-2.11199	0.011	0.048	1
C11H1.2	0.0106282	-1.27696	0.026	0.073	1
rbm-22	0.010666	-0.661	0.14	0.222	1
K08D12.3	0.0106787	0.483527	0.445	0.356	1
sas-7	0.0107194	-0.508604	0.195	0.292	1
C07H6.9	0.0107219	-2.02423	0.011	0.048	1
znf-622	0.0107359	-0.699396	0.21	0.305	1
rpn-9	0.0107361	-0.514377	0.305	0.41	1
C39B5.2	0.0107574	-1.91423	0.015	0.054	1
ubxn-2	0.0107584	-0.710348	0.099	0.178	1
hrpu-1	0.0107875	-0.427511	0.243	0.352	1
Y57E12AL.6	0.0107957	-0.512451	0.213	0.327	1
wdr-46	0.0108228	-1.83977	0.011	0.048	1
M05D6.2	0.0108237	-0.576516	0.132	0.219	1
taf-8	0.010825	-0.96918	0.026	0.073	1
snrp-3	0.0108461	-0.671938	0.143	0.225	1
dod-19	0.0109701	0.668965	0.342	0.257	1
smcl-1	0.0109759	-1.72327	0.011	0.048	1
lec-2	0.0109882	1.07775	0.085	0.035	1
F31C3.3	0.0110031	-0.696909	0.143	0.225	1
nhr-201	0.0110396	1.31072	0.088	0.038	1
epg-5	0.0111606	-0.726291	0.081	0.152	1
Y39G8B.1	0.0111763	-1.20801	0.048	0.105	1
rtfo-1	0.0112244	-0.442226	0.213	0.314	1
C10G8.8	0.0112398	2.01934	0.048	0.013	1
pmp-3	0.0112736	-0.788534	0.162	0.241	1
scb-1	0.011278	0.94038	0.136	0.073	1
ribo-1	0.0113008	-0.521679	0.228	0.337	1
fbxa-67	0.0113016	-0.620343	0.136	0.225	1
mars-1	0.0113502	0.81145	0.21	0.137	1
mbd-2	0.0114032	-1.01774	0.07	0.137	1
mop-25.2	0.0114155	-0.957728	0.066	0.13	1
gakh-1	0.0114526	-1.40518	0.022	0.067	1
hsp-60	0.0114536	1.0646	0.107	0.051	1
Y32G9B.1	0.0114573	1.92185	0.048	0.013	1
bath-44	0.0114685	-0.737152	0.081	0.152	1
npp-10	0.0115384	-0.477893	0.312	0.425	1
atg-7	0.0115399	-0.673157	0.143	0.229	1
dis-3	0.0116293	-1.16336	0.022	0.067	1
eif-2A	0.0116544	-0.439306	0.243	0.349	1
hrg-1	0.0116678	1.47845	0.074	0.029	1
F53H4.6	0.0116802	-1.5265	0.015	0.054	1
aco-2	0.0116893	0.763376	0.176	0.105	1
C16C10.4	0.0117265	-0.601309	0.121	0.203	1
fzo-1	0.01179	-0.750083	0.062	0.127	1
gpd-4	0.0118174	-0.711214	0.077	0.146	1
nfi-1	0.0118665	-0.739317	0.074	0.143	1
snu-23	0.0118666	-0.491467	0.169	0.263	1
lotr-1	0.0118684	1.13224	0.118	0.06	1
Y82E9BR.16	0.0118782	0.912769	0.202	0.133	1
chaf-2	0.0119114	-0.558567	0.184	0.276	1
Y47D3A.21	0.011919	-1.02821	0.055	0.114	1
hlh-2	0.0119469	-0.473918	0.423	0.502	1
F09G2.8	0.0119856	-0.810331	0.085	0.156	1
lin-36	0.0120443	-0.585221	0.14	0.222	1
cpz-2	0.0120747	1.60875	0.048	0.013	1
asb-1	0.0121226	-0.505289	0.176	0.273	1
C56G2.15	0.0121394	-1.10259	0.033	0.083	1
T18D3.6	0.0121445	-3.47129	0.004	0.032	1
math-33	0.0122246	-0.511945	0.213	0.321	1
F26F4.5	0.0122284	-0.919349	0.062	0.124	1
blos-9	0.0123097	-1.1442	0.037	0.089	1
Y105E8A.25	0.012415	0.435573	0.338	0.263	1
cyk-1	0.0124315	-0.424564	0.331	0.441	1
ubc-3	0.0124376	-0.631308	0.143	0.229	1
natc-1	0.0124495	-0.554887	0.121	0.203	1
pcca-1	0.0124944	-0.664496	0.118	0.197	1
pcf-11	0.0125026	-0.646166	0.121	0.203	1
F32D8.5	0.0125407	-1.0289	0.055	0.114	1
syp-1	0.0125798	-2.91881	0.004	0.032	1
Y67H2A.2	0.0126877	-0.570792	0.158	0.248	1
his-63	0.0127279	-2.67363	0.004	0.032	1
F55D12.2	0.0127279	-2.76031	0.004	0.032	1
C25A1.1	0.01277	-1.06621	0.051	0.108	1
WBGene00014613	0.0128114	-0.634149	0.125	0.203	1
bub-3	0.0128622	-0.441498	0.298	0.4	1
R02F2.1	0.0128929	-0.378212	0.529	0.629	1
ucr-2.1	0.0129901	-0.534739	0.154	0.244	1
gip-2	0.0130157	-0.628598	0.118	0.197	1
Y37A1B.17	0.0130308	-0.745399	0.132	0.213	1
sax-1	0.0130642	-0.779668	0.074	0.14	1
smg-8	0.0131256	-1.37049	0.029	0.076	1
cdc-7	0.0131713	-1.29211	0.029	0.076	1
pssy-1	0.0131878	-0.776583	0.077	0.146	1
ZK858.5	0.0131882	-1.30262	0.04	0.092	1
sax-2	0.0131902	-0.548529	0.188	0.279	1
mlc-3	0.0132752	0.784002	0.213	0.143	1
swp-1	0.0132983	1.12862	0.092	0.041	1
T11G6.2	0.0134021	-1.28072	0.029	0.076	1
cope-1	0.0134174	-0.416187	0.386	0.489	1
mccc-1	0.0134381	-1.14506	0.04	0.092	1
ZK686.3	0.0134591	-0.603734	0.129	0.213	1
srh-170	0.0135161	-4.60688	0	0.022	1
F13A7.14	0.0135161	-4.64792	0	0.022	1
WBGene00013535	0.0135161	-4.62274	0	0.022	1
tag-335	0.0135161	-4.7951	0	0.022	1
Y39A1A.27	0.0135161	-4.67725	0	0.022	1
nhr-21	0.0135215	2.58519	0.04	0.01	1
klc-1	0.0136493	1.78601	0.066	0.025	1
vhp-1	0.0136547	0.698389	0.246	0.168	1
F46C3.6	0.0137313	-1.20914	0.029	0.076	1
H06I04.3	0.013733	0.986312	0.202	0.137	1
sams-3	0.0137349	1.10929	0.096	0.044	1
C35C5.9	0.0138032	2.36967	0.04	0.01	1
taf-6.2	0.0138032	2.23668	0.04	0.01	1
F46F11.8	0.0138032	2.3879	0.04	0.01	1
M01B12.4	0.0138658	-0.708372	0.132	0.216	1
R10E4.1	0.013899	-0.636863	0.118	0.194	1
K12H6.6	0.0139429	-0.898747	0.096	0.162	1
pph-4.1	0.013964	-0.702949	0.107	0.184	1
C40A11.4	0.0139939	1.09569	0.096	0.044	1
nlp-28	0.0141324	2.07074	0.051	0.016	1
T25D10.4	0.0141626	2.33359	0.04	0.01	1
trx-4	0.014258	1.86562	0.051	0.016	1
dpy-21	0.0143567	-0.458097	0.232	0.333	1
stl-1	0.0144187	-0.928455	0.077	0.143	1
rig-4	0.0145046	-0.833121	0.103	0.175	1
maco-1	0.014507	-1.61118	0.022	0.063	1
faah-4	0.0145291	-1.12862	0.048	0.102	1
ekl-6	0.0145968	-0.668764	0.143	0.225	1
F22F4.4	0.0146048	1.98399	0.04	0.01	1
aip-1	0.0146545	0.831645	0.467	0.397	1
fnta-1	0.0147345	-0.622799	0.147	0.232	1
F54C8.7	0.01483	-1.233	0.048	0.102	1
F59B2.8	0.0148636	-1.21928	0.029	0.076	1
npp-13	0.0148955	-0.479905	0.265	0.359	1
B0495.7	0.0148978	-0.641979	0.129	0.206	1
fld-1	0.0149622	-1.82753	0.018	0.057	1
perm-3	0.0149624	-0.62197	0.136	0.216	1
mrpl-41	0.0149826	-2.13566	0.007	0.038	1
F39H11.1	0.0150108	-0.751739	0.059	0.121	1
F37A4.2	0.0150526	-0.617934	0.125	0.203	1
vab-10	0.0150645	-0.521087	0.287	0.39	1
fipp-1	0.0151226	-0.438071	0.283	0.4	1
ceh-93	0.015136	-1.32582	0.026	0.07	1
K07A1.10	0.0151597	-1.03987	0.074	0.133	1
mdh-1	0.0151801	0.840866	0.191	0.124	1
ced-4	0.0151886	-0.814789	0.081	0.146	1
lir-3	0.0152133	-2.13735	0.007	0.038	1
Y54F10AR.2	0.0152136	-1.05091	0.04	0.092	1
ZC13.1	0.0152581	-0.820344	0.077	0.143	1
dre-1	0.0152988	1.68521	0.051	0.016	1
pmk-2	0.0153076	-1.06456	0.04	0.092	1
Y53F4B.14	0.0153777	-0.926362	0.051	0.108	1
dnj-22	0.0154509	-1.08164	0.07	0.13	1
rpt-5	0.0154663	-0.441432	0.268	0.384	1
lin-10	0.0154841	-0.797459	0.077	0.143	1
pod-1	0.0155221	-0.417785	0.32	0.429	1
nas-30	0.015587	1.50108	0.066	0.025	1
tbg-1	0.0157149	-0.639634	0.184	0.27	1
dpff-1	0.0157492	-0.739218	0.081	0.146	1
efl-1	0.0157533	-0.705558	0.125	0.203	1
mrps-17	0.0157769	-1.20904	0.037	0.086	1
max-1	0.0158206	5.36867	0.018	0	1
nhr-99	0.0158206	4.60373	0.018	0	1
nhr-117	0.0158206	4.53736	0.018	0	1
R07B7.9	0.0158206	4.78226	0.018	0	1
dmd-3	0.0158206	4.89349	0.018	0	1
C02E7.7	0.0158206	4.73484	0.018	0	1
ugt-13	0.0158206	4.67707	0.018	0	1
T15B7.1	0.0158206	4.81055	0.018	0	1
Y97E10AR.1	0.0158206	4.77804	0.018	0	1
nmat-1	0.0158206	4.4971	0.018	0	1
nhr-5	0.0158206	4.89837	0.018	0	1
trx-3	0.0158206	4.69376	0.018	0	1
M176.5	0.0158206	4.41792	0.018	0	1
zip-3	0.0158206	4.7876	0.018	0	1
C17C3.1	0.0158206	4.66195	0.018	0	1
decr-1.1	0.0158206	4.96875	0.018	0	1
T01D1.4	0.0158206	4.74004	0.018	0	1
mlt-7	0.0158206	4.5975	0.018	0	1
itx-1	0.0158206	3.61465	0.018	0	1
mef-2	0.0158206	4.89042	0.018	0	1
prg-1	0.0158206	4.73539	0.018	0	1
C37A2.6	0.0158206	4.86451	0.018	0	1
duox-2	0.0158206	4.63929	0.018	0	1
T23F11.6	0.0158206	5.00676	0.018	0	1
F53A3.7	0.0158206	4.87742	0.018	0	1
lrk-1	0.0159168	-1.0662	0.055	0.111	1
chpf-1	0.0159731	-1.12708	0.051	0.105	1
T20G5.9	0.0160265	-1.06442	0.026	0.07	1
mes-3	0.0160403	-0.724302	0.099	0.168	1
txdc-9	0.0160623	-0.525063	0.158	0.248	1
fbxb-100	0.0160634	-2.11233	0.011	0.044	1
pas-1	0.0161249	-0.524122	0.199	0.292	1
nurf-1	0.016125	-0.13335	0.996	0.997	1
F54E2.1	0.0161355	1.13809	0.121	0.067	1
C24H10.2	0.0161412	-1.72255	0.018	0.057	1
pacs-1	0.0161858	-0.901067	0.059	0.117	1
catp-6	0.0162601	0.969232	0.081	0.035	1
thoc-1	0.0162865	-1.89271	0.011	0.044	1
chd-3	0.016292	-0.455508	0.349	0.46	1
lmd-3	0.0163058	-0.506737	0.154	0.238	1
jmjd-2	0.0163359	-0.817606	0.074	0.137	1
F09C8.2	0.0165789	-0.427048	0.206	0.298	1
mys-2	0.016604	-1.89587	0.015	0.051	1
glrx-3	0.0166585	-0.879879	0.077	0.143	1
pas-4	0.0166897	-0.460359	0.272	0.371	1
acs-4	0.0167754	-0.339811	0.324	0.444	1
WBGene00009697	0.016777	2.5118	0.033	0.006	1
dnj-30	0.0167788	-0.828682	0.051	0.108	1
alg-2	0.0167834	-0.518844	0.169	0.254	1
pqbp-1.1	0.0167852	-0.54241	0.07	0.133	1
hsp-16.2	0.0167944	0.215928	0.96	0.927	1
alh-6	0.0168088	-1.13952	0.037	0.086	1
unc-11	0.0168722	2.57865	0.033	0.006	1
bath-42	0.0168962	-0.59787	0.129	0.21	1
lig-1	0.0169076	-0.399548	0.331	0.454	1
arx-7	0.0169109	-0.940238	0.055	0.111	1
cth-1	0.0169679	2.56028	0.033	0.006	1
rbg-1	0.0169853	-0.632105	0.143	0.225	1
hmt-1	0.0170607	-0.938055	0.081	0.143	1
fip-5	0.017064	2.62192	0.033	0.006	1
ZK1248.19	0.017065	-0.561627	0.121	0.197	1
aak-1	0.0171443	1.20253	0.114	0.06	1
hpr-17	0.0171751	-1.44967	0.015	0.051	1
C18B12.6	0.0171853	-1.05122	0.044	0.095	1
syx-16	0.0172002	-0.674545	0.103	0.178	1
suox-1	0.0172577	2.36245	0.033	0.006	1
gst-6	0.0172577	2.53459	0.033	0.006	1
T24B1.1	0.0172657	-0.799886	0.062	0.124	1
C46F11.4	0.0172668	-0.874553	0.081	0.143	1
ZK792.1	0.0173539	-1.24497	0.033	0.079	1
crp-1	0.0173553	2.0628	0.033	0.006	1
dhhc-1	0.0173619	-0.705254	0.092	0.162	1
aagr-3	0.0174187	-0.593358	0.188	0.27	1
Y49A3A.3	0.0174321	-1.40385	0.04	0.089	1
T20D3.5	0.0174534	2.21566	0.033	0.006	1
ula-1	0.0174627	-0.731399	0.11	0.184	1
F31A3.3	0.017552	1.86277	0.033	0.006	1
ptl-1	0.0175923	-1.06393	0.059	0.114	1
unc-59	0.0175936	-0.322701	0.537	0.644	1
enpl-1	0.0176147	-0.437304	0.423	0.53	1
M01H9.4	0.017651	1.46984	0.033	0.006	1
puf-9	0.0177254	1.18239	0.085	0.038	1
M04F3.5	0.0177307	-0.609066	0.136	0.216	1
K02D10.8	0.0178254	1.89562	0.055	0.019	1
sur-6	0.0179589	-0.456268	0.162	0.251	1
arx-1	0.0179927	-0.468796	0.202	0.292	1
sup-36	0.0180107	-0.629489	0.202	0.286	1
C44H9.5	0.0180348	1.54523	0.07	0.029	1
C44B7.7	0.0180607	2.29553	0.044	0.013	1
rsd-3	0.0180838	-1.21874	0.04	0.089	1
F40A3.3	0.0181659	0.996716	0.132	0.076	1
dcn-1	0.0181808	-0.66293	0.107	0.181	1
trx-2	0.0182343	-0.79589	0.103	0.171	1
memo-1	0.0182605	1.55403	0.074	0.032	1
F53C11.5	0.0184064	0.50852	0.287	0.213	1
R05D3.2	0.0184374	-0.741122	0.081	0.146	1
F13H10.6	0.0184692	3.30178	0.026	0.003	1
F07A11.5	0.0184692	3.15619	0.026	0.003	1
spv-1	0.0184692	3.25629	0.026	0.003	1
C25H3.10	0.0184692	3.21085	0.026	0.003	1
F26E4.3	0.0184692	3.18007	0.026	0.003	1
aldo-1	0.0184692	3.47751	0.026	0.003	1
Y48E1C.2	0.0185254	-0.866579	0.037	0.086	1
gpdh-2	0.0185544	-0.683825	0.055	0.111	1
set-30	0.0185632	1.12286	0.125	0.07	1
T20B3.1	0.0185903	3.02201	0.026	0.003	1
C34E7.4	0.0185903	3.63115	0.026	0.003	1
tpra-1	0.0185903	3.22796	0.026	0.003	1
C49A9.9	0.0185903	3.53532	0.026	0.003	1
dcs-1	0.0186222	-1.70976	0.026	0.067	1
Y59E9AL.36	0.018644	-0.530414	0.151	0.232	1
plpp-1.1	0.0186553	-0.952151	0.055	0.111	1
pbo-1	0.0186598	2.05132	0.044	0.013	1
K11H12.7	0.0186885	1.37221	0.07	0.029	1
nhr-135	0.0187122	3.16134	0.026	0.003	1
WBGene00015989	0.0187122	2.827	0.026	0.003	1
swsn-1	0.0187277	-0.447412	0.265	0.368	1
Y94H6A.3	0.0187631	-0.471113	0.32	0.41	1
npp-20	0.0188207	-0.643531	0.143	0.219	1
spp-22	0.0188348	2.91671	0.026	0.003	1
ubh-2	0.0188886	-1.5071	0.026	0.067	1
nipi-4	0.0189581	2.91971	0.026	0.003	1
ZK1098.3	0.0190101	-1.31183	0.029	0.073	1
aha-1	0.0190408	-0.612073	0.14	0.222	1
nprl-2	0.0191013	-1.23843	0.04	0.089	1
iff-1	0.0191068	1.01489	0.055	0.019	1
snr-7	0.0192012	-0.296933	0.368	0.486	1
fhod-1	0.0192222	0.862547	0.11	0.057	1
viln-1	0.0192809	-0.493403	0.232	0.324	1
W09D10.5	0.0192944	1.30882	0.07	0.029	1
tram-1	0.0193321	2.46854	0.026	0.003	1
nhr-48	0.0193587	1.48318	0.074	0.032	1
ceh-21	0.0193926	-1.07326	0.04	0.089	1
H40L08.1	0.0194108	-0.626381	0.129	0.203	1
zip-2	0.0195391	0.365366	0.629	0.575	1
rbmx-2	0.0197316	-0.905765	0.062	0.121	1
mtk-1	0.0197419	-0.495298	0.154	0.241	1
F02E9.10	0.0197607	-0.60245	0.118	0.194	1
ent-6	0.0198414	-0.479101	0.188	0.286	1
crn-1	0.0198842	-0.369149	0.239	0.337	1
F11C1.1	0.0199279	-1.19791	0.029	0.073	1
nspg-9	0.0199395	0.567036	0.32	0.251	1
H21P03.2	0.019986	-0.817431	0.077	0.14	1
F13D11.4	0.0200023	1.74437	0.044	0.013	1
algn-1	0.0201295	-1.24784	0.029	0.073	1
Y92H12A.5	0.0202	-1.38382	0.026	0.067	1
sgo-1	0.0202541	-0.908836	0.059	0.114	1
T24A6.20	0.0203422	-2.81715	0.004	0.029	1
fndc-1	0.0203611	-0.928645	0.059	0.114	1
coa-4	0.0203742	1.68658	0.044	0.013	1
fmo-5	0.0204908	1.18689	0.298	0.238	1
W04G3.5	0.0205338	-0.792323	0.081	0.143	1
F22G12.3	0.0206148	1.78237	0.059	0.022	1
K07B1.7	0.0206431	-0.714763	0.14	0.216	1
F42H10.2	0.0206983	-2.34264	0.004	0.029	1
C06A5.3	0.0207273	-0.444193	0.188	0.279	1
F16B12.7	0.0208181	-2.20184	0.004	0.029	1
hbl-1	0.0208734	-0.553696	0.224	0.314	1
adh-5	0.0208985	-0.66028	0.103	0.171	1
vps-28	0.0209134	-0.971629	0.055	0.108	1
gcst-1	0.0209492	-0.943385	0.066	0.124	1
pri-2	0.0210034	-0.343258	0.393	0.495	1
F34D10.4	0.0210393	-0.779062	0.062	0.121	1
lin-38	0.0210685	-1.22822	0.026	0.067	1
swd-2.2	0.0211584	-0.35989	0.25	0.356	1
tag-30	0.0212202	-0.555165	0.221	0.317	1
Y95B8A.6	0.0212215	1.22299	0.074	0.032	1
islo-1	0.0212302	-0.62231	0.121	0.197	1
F58A4.6	0.0212968	-0.55111	0.176	0.254	1
C37H5.13	0.0213655	1.42341	0.074	0.032	1
eif-2alpha	0.0217567	-1.00359	0.048	0.098	1
mtx-1	0.0217645	-0.656289	0.143	0.216	1
trpp-6	0.021782	-0.52823	0.129	0.203	1
asd-1	0.0218129	-0.410436	0.29	0.384	1
Y92H12BR.3	0.0218181	-1.04515	0.048	0.098	1
F11C1.7	0.021872	-0.966839	0.077	0.137	1
mcm-4	0.0218749	-0.360752	0.599	0.663	1
mrp-5	0.021927	-0.462215	0.18	0.267	1
ile-2	0.0219488	-1.06729	0.059	0.111	1
T19B4.3	0.0219499	-1.65154	0.022	0.06	1
mel-11	0.0220251	-1.32502	0.033	0.076	1
luc-7L	0.0220285	-0.797738	0.088	0.152	1
atg-5	0.0220469	-0.553173	0.096	0.165	1
his-62	0.0221117	-1.3327	0.022	0.06	1
W04D2.4	0.0221325	-0.689946	0.077	0.14	1
ptpn-22	0.0223079	-0.587032	0.191	0.276	1
Y75B12B.11	0.0223419	-4.65152	0	0.019	1
srt-47	0.0223419	-4.51265	0	0.019	1
Y53F4B.18	0.0223419	-4.37658	0	0.019	1
haf-9	0.0223419	-3.99543	0	0.019	1
W08E3.4	0.0223419	-4.49994	0	0.019	1
rege-1	0.0223419	-4.07367	0	0.019	1
C55B7.11	0.0223419	-4.37861	0	0.019	1
klp-20	0.0223419	-4.2768	0	0.019	1
R13A5.7	0.0223419	-4.4517	0	0.019	1
Y50D7A.13	0.0223419	-4.35984	0	0.019	1
mdt-22	0.0223961	-0.316279	0.268	0.371	1
lido-10	0.0224196	-1.10365	0.062	0.117	1
rars-2	0.0224323	-1.18137	0.026	0.067	1
gad-1	0.0224339	-0.835158	0.099	0.162	1
cmt-1	0.0225207	-1.35251	0.022	0.06	1
toca-1	0.022524	-0.656268	0.107	0.175	1
trpp-11	0.0226415	0.832482	0.147	0.089	1
npp-24	0.0227334	-0.727062	0.088	0.152	1
yif-1	0.0228253	-0.827616	0.077	0.137	1
rbm-3.1	0.0228311	-0.445681	0.147	0.225	1
F28H7.3	0.0229515	1.36791	0.081	0.038	1
W06H8.6	0.0229706	0.365661	0.555	0.479	1
Y18H1A.2	0.0229725	-0.826507	0.07	0.127	1
M01E5.3	0.0229759	-0.408624	0.165	0.257	1
lec-8	0.0230302	0.720807	0.342	0.27	1
pxd-1	0.023068	-0.704596	0.118	0.187	1
R12B2.2	0.0231159	0.721813	0.184	0.121	1
atx-3	0.023116	-1.69763	0.018	0.054	1
F53B1.8	0.0231611	1.11779	0.074	0.032	1
R07E4.5	0.0231888	-1.35288	0.022	0.06	1
C35B1.5	0.0233375	-0.918145	0.048	0.098	1
tipn-1	0.0233767	-0.540061	0.096	0.165	1
Y57G11C.8	0.0234012	-1.0674	0.037	0.083	1
spcs-2	0.023471	-0.517912	0.173	0.251	1
pole-1	0.0235208	-0.281615	0.426	0.54	1
F47B3.7	0.0235682	-1.44308	0.018	0.054	1
ipla-2	0.0235842	-0.578727	0.062	0.121	1
F21D5.7	0.0235996	-0.486476	0.158	0.238	1
WBGene00014309	0.023645	0.132254	0.952	0.927	1
Y69A2AR.1	0.0236757	-0.660908	0.066	0.124	1
ZK1098.2	0.0236806	-0.672508	0.051	0.105	1
let-418	0.0237339	-0.195942	0.757	0.803	1
aos-1	0.0239267	-0.823746	0.077	0.137	1
Y39F10C.1	0.0239297	-2.09677	0.007	0.035	1
C29H12.2	0.023957	-0.527784	0.154	0.235	1
B0035.3	0.023959	0.972544	0.114	0.063	1
M03C11.8	0.0239887	-0.515837	0.239	0.33	1
sor-3	0.0240007	-1.31546	0.04	0.086	1
erd-2.1	0.0240302	-0.526988	0.357	0.451	1
F22D6.2	0.0240316	0.394435	0.419	0.356	1
epg-8	0.0240383	-0.891111	0.066	0.121	1
T22B7.8	0.0240481	-1.09066	0.022	0.06	1
sam-4	0.0240867	-0.754284	0.096	0.162	1
F32E10.5	0.0241974	-0.811002	0.062	0.117	1
C36E6.2	0.0242142	-1.47528	0.018	0.054	1
Y104H12D.2	0.0242208	-0.98949	0.074	0.13	1
max-2	0.0242219	-0.66122	0.136	0.21	1
ZK1128.1	0.0242807	-1.02342	0.044	0.092	1
glr-6	0.0243283	-2.17262	0.011	0.041	1
T07A9.12	0.0243963	1.04819	0.103	0.054	1
mus-81	0.0244329	-1.20085	0.04	0.086	1
fbxc-52	0.0245182	0.885822	0.154	0.098	1
C48E7.1	0.0245326	-2.01195	0.007	0.035	1
xpb-1	0.0245358	-0.591396	0.143	0.222	1
glna-1	0.0245478	-2.25188	0.011	0.041	1
[truncated: 5,202 more rows]

## Sheet: Anatomic_Associations_EarlyQ
Term	Overlap	P-value	Adjusted P-value	Old P-value	Old Adjusted P-value	Z-score	Combined Score	Genes
hypodermis(WBbt:0005733)	63/770	3.83201e-13	2.04246e-10	6.6294e-09	3.53347e-06	-1.51234	43.2382	ulp-4;uba-1;vig-1;wdr-23;C01B10.3;mig-14;nhr-62;K10C3.4;dop-4;clc-2;nhr-25;tat-3;wrt-3;doxa-1;grd-13;cpl-1;akt-2;akt-1;ant-1.1;nlp-24;grl-4;nipi-4;nipi-3;F27D4.4;clp-1;irx-1;blmp-1;calu-1;clp-7;ubq-2;iff-2;fah-1;nsy-4;mml-1;srap-1;lin-26;igdb-2;fat-6;inx-12;abhd-5.2;sta-2;nhr-85;C06G1.1;zig-10;F47B7.1;nlp-29;pan-1;snf-3;daf-5;fkh-9;ndk-1;unc-23;ztf-16;pxn-1;F42A10.5;F46F2.3;nas-7;acs-2;bus-18;twk…
hypodermal cell(WBbt:0007846)	40/500	1.71945e-08	4.58233e-06	2.08592e-05	0.00555898	-1.25118	22.3694	mml-1;srap-1;vab-15;inx-12;K10B3.1;qua-1;elp-1;sta-2;lon-8;C06G1.1;mig-14;zig-10;K10C3.4;lron-9;cri-2;nlp-29;pan-1;clc-2;nhr-25;tat-3;daf-5;doxa-1;nhr-127;grd-13;nhr-148;grd-10;bar-1;unc-23;lag-2;rpl-5;cdh-3;blmp-1;nas-7;sur-5;bus-18;clp-7;vha-5;mab-31;aldo-2;egl-17
tail hypodermis(WBbt:0006978)	6/20	1.87034e-05	0.00124611	0.000372593	0.0661974	-1.89589	20.6402	F42A10.5;C06G1.1;mig-14;snf-3;nhr-25;nsy-4
phasmid socket cell(WBbt:0008410)	6/23	4.51292e-05	0.00218672	0.000698113	0.0673653	-2.05375	20.5497	adt-2;inx-5;bus-18;ztf-16;mab-31;sta-2
hermaphrodite(WBbt:0007849)	60/1082	2.84613e-06	0.000428953	0.0033002	0.146135	-1.56595	19.9965	deps-1;unc-54;nkcc-1;vig-1;adt-2;mig-14;nhr-62;K10C3.4;dop-4;tat-3;lim-9;doxa-1;inx-5;ceh-18;cpl-1;emb-9;nhr-207;akt-2;akt-1;ant-1.1;nlp-24;clp-1;cdh-3;blmp-1;lfe-2;clp-7;cyp-31A3;ubq-2;ccch-1;iff-2;nhr-132;srap-1;inx-12;elp-1;sta-2;egl-26;nhr-85;C06G1.1;spe-44;ugt-29;F47B7.1;cri-2;pan-1;gld-2;lin-31;fkh-9;bar-1;unc-23;ztf-16;pxn-1;kal-1;F42A10.5;anc-1;nas-7;sid-5;bus-18;arg-1;vha-5;amx-2;hlh-30
P9.p(WBbt:0006897)	4/14	0.000619668	0.0165142	0.00434986	0.146135	-2.62364	19.3791	bar-1;nhr-25;egl-17;lin-31
hermaphrodite-specific(WBbt:0005758)	59/1069	4.00673e-06	0.000428953	0.00408911	0.146135	-1.47817	18.37	deps-1;unc-54;nkcc-1;vig-1;adt-2;mig-14;nhr-62;K10C3.4;dop-4;tat-3;lim-9;doxa-1;inx-5;ceh-18;cpl-1;emb-9;nhr-207;akt-2;akt-1;ant-1.1;nlp-24;clp-1;cdh-3;blmp-1;lfe-2;clp-7;cyp-31A3;ubq-2;ccch-1;iff-2;nhr-132;srap-1;inx-12;elp-1;sta-2;egl-26;nhr-85;C06G1.1;ugt-29;F47B7.1;cri-2;pan-1;gld-2;lin-31;fkh-9;bar-1;unc-23;ztf-16;pxn-1;kal-1;F42A10.5;anc-1;nas-7;sid-5;bus-18;arg-1;vha-5;amx-2;hlh-30
intestine(WBbt:0005772)	63/1202	9.68413e-06	0.000737378	0.00935215	0.226577	-1.52503	17.6065	ztf-22;mig-6;uba-1;cyp-33E1;vig-1;epg-9;wdr-23;nhr-62;kat-1;W08E12.7;dop-4;nhr-25;inx-5;pab-1;cpl-1;emb-9;nhr-207;akt-2;akt-1;ant-1.1;nlp-24;nipi-3;F27D4.4;clp-1;irx-1;nhr-90;calu-1;clp-7;rla-2;fat-1;ubq-2;ccch-1;mab-31;mdh-2;fah-1;inf-1;rpl-11.2;svh-2;mml-1;fat-6;abhd-5.2;elp-1;rig-5;sta-2;eef-1A.1;gdh-1;ugt-29;nlp-29;pan-1;daf-5;fkh-9;fmo-5;ndk-1;pxn-1;rpl-5;zip-2;cts-1;nas-7;acs-2;sid-5;gon-2;…
vulva(WBbt:0006748)	29/380	4.14304e-06	0.000428953	0.000785121	0.0673653	-1.30854	16.2181	srap-1;vig-1;inx-12;sta-2;adt-2;nhr-85;mig-14;K10C3.4;F47B7.1;dop-4;pan-1;tat-3;lim-9;doxa-1;fkh-9;inx-5;cpl-1;bar-1;unc-23;ant-1.1;clp-1;blmp-1;nas-7;bus-18;clp-7;vha-5;nhr-132;amx-2;hlh-30
sex organ(WBbt:0008422)	29/383	4.82874e-06	0.000428953	0.000884722	0.0673653	-1.32165	16.1782	srap-1;vig-1;inx-12;sta-2;adt-2;nhr-85;mig-14;K10C3.4;F47B7.1;dop-4;pan-1;tat-3;lim-9;doxa-1;fkh-9;inx-5;cpl-1;bar-1;unc-23;ant-1.1;clp-1;blmp-1;nas-7;bus-18;clp-7;vha-5;nhr-132;amx-2;hlh-30
P11.p(WBbt:0006899)	4/18	0.00172275	0.036729	0.00921746	0.226577	-2.4615	15.6646	bar-1;nhr-25;egl-17;lin-31
anterior arcade cell(WBbt:0005794)	4/14	0.000619668	0.0165142	0.00434986	0.146135	-2.01887	14.9121	inx-5;grl-4;inx-12;cdh-3
socket cell(WBbt:0005750)	10/69	3.62928e-05	0.00193441	0.000822126	0.0673653	-1.44621	14.7859	adt-2;inx-5;bus-18;lin-26;ztf-16;inx-12;mab-31;F21G4.1;egl-17;sta-2
dorsal uterine cell(WBbt:0006782)	2/6	0.0123197	0.126277	0.0358904	0.47824	-3.2875	14.4537	lin-26;egl-17
rectal epithelium(WBbt:0005800)	10/72	5.2825e-05	0.00234631	0.0011048	0.0736074	-1.46349	14.4133	grd-13;nas-7;nhr-85;C01B10.3;K10C3.4;lin-26;akt-2;grl-4;dop-4;inx-12
arcade cell(WBbt:0005793)	7/39	0.000136589	0.00485348	0.00172094	0.0983124	-1.59302	14.1755	ajm-1;inx-5;nas-7;bus-18;grl-4;inx-12;cdh-3
interfacial epithelial cell(WBbt:0005754)	22/272	2.45845e-05	0.00145595	0.00184451	0.0983124	-1.26398	13.4152	ajm-1;inx-5;lin-26;ztf-16;F16F9.3;grl-4;inx-12;F21G4.1;cdh-3;sta-2;adt-2;egl-26;nas-7;nhr-85;bus-18;vha-5;mab-31;pan-1;nhr-25;tat-3;egl-17;hlh-30
seam cell(WBbt:0005753)	24/339	9.07462e-05	0.0037206	0.00587522	0.173972	-1.42993	13.309	doxa-1;nhr-127;grd-13;nhr-148;srap-1;grd-10;bar-1;vab-15;cdh-3;elp-1;sta-2;blmp-1;nas-7;C06G1.1;mig-14;zig-10;K10C3.4;bus-18;clp-7;lron-9;pan-1;clc-2;nhr-25;tat-3
PDE socket cell(WBbt:0008421)	2/8	0.0221037	0.184082	0.0548322	0.551426	-3.08099	11.7447	adt-2;inx-12
OL socket cell(WBbt:0008419)	3/16	0.0110882	0.12089	0.0351355	0.47824	-2.56285	11.5376	adt-2;inx-5;inx-12
gon_herm_dtc_A(WBbt:0004520)	12/118	0.000214892	0.0071586	0.00411519	0.146135	-1.34412	11.3516	blmp-1;gpa-15;K10C3.4;mig-6;rack-1;ztf-16;ant-1.1;ubq-2;lag-2;tat-3;wrt-3;daf-5
gon_herm_dtc_P(WBbt:0004506)	12/120	0.000251625	0.00745089	0.00466097	0.146135	-1.35229	11.2072	blmp-1;gpa-15;K10C3.4;mig-6;rack-1;ztf-16;ant-1.1;ubq-2;lag-2;tat-3;wrt-3;daf-5
pharynx(WBbt:0003681)	36/623	0.000131735	0.00485348	0.0165731	0.368062	-1.24674	11.1393	ajm-1;nep-1;nhr-237;ulp-4;mig-6;uba-1;vig-1;eif-3.D;mig-14;nhr-62;kat-1;W08E12.7;gdh-1;ugt-29;pan-1;lir-1;tat-3;cyc-2.1;fkh-9;cpl-1;emb-9;akt-2;unc-23;ant-1.1;nipi-3;zip-2;cts-1;calu-1;acs-2;ubq-2;ccch-1;vha-5;iff-2;mab-31;mdh-2;hlh-30
hermaphrodite distal tip cell(WBbt:0006863)	12/120	0.000251625	0.00745089	0.00466097	0.146135	-1.33602	11.0724	blmp-1;gpa-15;K10C3.4;mig-6;rack-1;ztf-16;ant-1.1;ubq-2;lag-2;tat-3;wrt-3;daf-5
PHso1L(WBbt:0004112)	3/15	0.00921065	0.12089	0.0304319	0.47824	-2.30397	10.7996	inx-5;ztf-16;mab-31
PHso1R(WBbt:0004110)	3/15	0.00921065	0.12089	0.0304319	0.47824	-2.29105	10.739	inx-5;ztf-16;mab-31
PHso2R(WBbt:0004106)	3/15	0.00921065	0.12089	0.0304319	0.47824	-2.285	10.7107	inx-5;ztf-16;mab-31
PHso2L(WBbt:0004108)	3/15	0.00921065	0.12089	0.0304319	0.47824	-2.28305	10.7016	inx-5;ztf-16;mab-31
IL socket cell(WBbt:0008418)	3/16	0.0110882	0.12089	0.0351355	0.47824	-2.36213	10.634	adt-2;inx-5;inx-12
posterior arcade cell(WBbt:0005795)	3/12	0.00475999	0.0874853	0.0184692	0.393763	-1.98252	10.6016	inx-5;inx-12;cdh-3
hyp11(WBbt:0004377)	7/53	0.000954735	0.022125	0.00789491	0.21078	-1.46014	10.1539	blmp-1;sur-5;cri-2;inx-12;nhr-25;qua-1;cdh-3
excretory gland cell(WBbt:0005776)	4/26	0.00696984	0.112573	0.0271856	0.47824	-1.9275	9.57227	fmo-5;C06G1.1;bus-18;nfm-1
OLLsoR(WBbt:0004440)	2/10	0.0341512	0.227532	0.0764744	0.62797	-2.72569	9.20455	inx-5;inx-12
OLLsoL(WBbt:0004441)	2/10	0.0341512	0.227532	0.0764744	0.62797	-2.69256	9.09266	inx-5;inx-12
OLQsoDL(WBbt:0004426)	2/10	0.0341512	0.227532	0.0764744	0.62797	-2.66447	8.9978	inx-5;inx-12
OLQsoDR(WBbt:0004425)	2/10	0.0341512	0.227532	0.0764744	0.62797	-2.63276	8.89071	inx-5;inx-12
isthmus(WBbt:0003734)	3/16	0.0110882	0.12089	0.0351355	0.47824	-1.9727	8.88084	grd-13;akt-2;akt-1
P10.p(WBbt:0006898)	3/14	0.00753355	0.118099	0.0260849	0.47824	-1.78285	8.71529	nhr-25;egl-17;lin-31
Z1.a hermaphrodite(WBbt:0007022)	2/6	0.0123197	0.126277	0.0358904	0.47824	-1.94715	8.56076	lin-26;nhr-25
non-striated muscle(WBbt:0005780)	41/828	0.00110617	0.0245662	0.0895147	0.65358	-1.2356	8.41057	unc-54;mig-6;nkcc-1;epg-9;elp-1;C01B10.3;C06G1.1;mig-14;ugt-29;cri-2;F01F1.2;tat-3;daf-5;lim-9;inx-5;ceh-18;atg-13;cpl-1;emb-9;bar-1;nhr-207;akt-2;unc-23;akt-1;ant-1.1;nfm-1;pxn-1;kal-1;clp-1;cts-1;anc-1;blmp-1;nas-7;acs-2;arg-1;twk-1;ubq-2;ccch-1;oig-4;rpl-10;amx-2
OLQsoVL(WBbt:0004424)	2/12	0.048163	0.279031	0.100302	0.666643	-2.74771	8.33426	inx-5;inx-12
hyp10(WBbt:0004378)	7/61	0.0022018	0.045137	0.0153221	0.355072	-1.36059	8.32475	blmp-1;sur-5;cri-2;inx-12;nhr-25;qua-1;cdh-3
rectal epithelial cell(WBbt:0008182)	8/67	0.000832863	0.0211389	0.0079092	0.21078	-1.16721	8.2763	inx-5;egl-26;bus-18;pan-1;tat-3;cdh-3;hlh-30;sta-2
spermatheca(WBbt:0005319)	24/397	0.000912454	0.0221063	0.0323501	0.47824	-1.17156	8.20018	doxa-1;inx-5;cpl-1;emb-9;nhr-207;akt-2;ztf-16;akt-1;nlp-24;inx-12;elp-1;F42A10.5;egl-26;lfe-2;nas-7;nhr-62;sid-5;bus-18;ubq-2;iff-2;pan-1;hlh-30;lim-9;lin-31
OLQsoVR(WBbt:0004423)	2/11	0.0409291	0.25929	0.0881448	0.65358	-2.55184	8.15546	inx-5;inx-12
ILsoR(WBbt:0004517)	2/12	0.048163	0.279031	0.100302	0.666643	-2.54869	7.7306	inx-5;inx-12
ILsoL(WBbt:0004518)	2/12	0.048163	0.279031	0.100302	0.666643	-2.54149	7.70876	inx-5;inx-12
excretory duct cell(WBbt:0004540)	3/18	0.0154598	0.14982	0.045595	0.540003	-1.82588	7.61301	nhr-85;nhr-25;sta-2
hyp8(WBbt:0004381)	6/55	0.00578607	0.099483	0.0295329	0.47824	-1.41996	7.31609	blmp-1;sur-5;cri-2;inx-12;nhr-25;qua-1
excretory canal(WBbt:0005775)	8/89	0.00510298	0.0906629	0.0331998	0.47824	-1.38042	7.28575	egl-26;svh-2;akt-2;unc-23;akt-1;vha-5;snf-3;lim-9
anterior hypodermis(WBbt:0005373)	3/19	0.0179589	0.160243	0.0513388	0.547272	-1.80232	7.24474	fkh-9;uba-1;nsy-4
hyp9(WBbt:0004380)	6/56	0.00632078	0.10528	0.0316872	0.47824	-1.42353	7.20861	blmp-1;sur-5;cri-2;inx-12;nhr-25;qua-1
cuticle(WBbt:0005755)	2/11	0.0409291	0.25929	0.0881448	0.65358	-2.23205	7.13343	srap-1;cpl-1
hyp7 syncytium(WBbt:0005734)	10/126	0.0045381	0.086386	0.0368629	0.479217	-1.30068	7.01747	lon-8;sur-5;bus-18;nlp-29;vha-5;mab-31;nhr-25;aldo-2;rpl-5;qua-1
smooth muscle(WBbt:0005781)	16/252	0.00386942	0.0763852	0.053406	0.547412	-1.20532	6.69513	inx-5;ceh-18;cpl-1;emb-9;bar-1;mig-6;nhr-207;ant-1.1;pxn-1;kal-1;blmp-1;arg-1;twk-1;cri-2;ubq-2;lim-9
P3.p hermaphrodite(WBbt:0008112)	6/62	0.010308	0.12089	0.046763	0.540003	-1.43684	6.57332	sur-5;bar-1;lag-2;nhr-25;egl-17;lin-31
P4.p hermaphrodite(WBbt:0008117)	6/62	0.010308	0.12089	0.046763	0.540003	-1.42127	6.50206	sur-5;bar-1;lag-2;nhr-25;egl-17;lin-31
H cell(WBbt:0008596)	2/12	0.048163	0.279031	0.100302	0.666643	-2.13174	6.46591	unc-23;cdh-3
P4.p(WBbt:0006892)	6/63	0.0111137	0.12089	0.0496438	0.540003	-1.43281	6.44704	sur-5;bar-1;lag-2;nhr-25;egl-17;lin-31
P8.p hermaphrodite(WBbt:0008133)	6/63	0.0111137	0.12089	0.0496438	0.540003	-1.41169	6.35201	sur-5;bar-1;lag-2;nhr-25;egl-17;lin-31
P3.p(WBbt:0006891)	6/63	0.0111137	0.12089	0.0496438	0.540003	-1.39755	6.28837	sur-5;bar-1;lag-2;nhr-25;egl-17;lin-31
P8.p(WBbt:0006896)	6/64	0.011963	0.126277	0.052632	0.547412	-1.41827	6.27718	sur-5;bar-1;lag-2;nhr-25;egl-17;lin-31
CAN(WBbt:0006827)	7/79	0.00925736	0.12089	0.0478212	0.540003	-1.32101	6.18539	mig-14;mig-6;lag-2;dop-4;inx-12;kal-1;nipi-3
P2.p(WBbt:0006890)	2/10	0.0341512	0.227532	0.0764744	0.62797	-1.7886	6.04003	nhr-25;egl-17
XXX cell(WBbt:0007855)	2/13	0.0558195	0.297518	0.112892	0.683765	-2.07743	5.99471	tat-3;daf-5
XXXL(WBbt:0004581)	2/13	0.0558195	0.297518	0.112892	0.683765	-2.06519	5.95937	tat-3;daf-5
XXXR(WBbt:0004579)	2/13	0.0558195	0.297518	0.112892	0.683765	-2.05516	5.93044	tat-3;daf-5
hyp12(WBbt:0004376)	3/24	0.0336218	0.227532	0.0848668	0.65358	-1.66018	5.63229	sur-5;cri-2;qua-1
P1.p(WBbt:0006889)	2/10	0.0341512	0.227532	0.0764744	0.62797	-1.63043	5.50588	nhr-25;egl-17
neuronal sheath cell(WBbt:0005811)	7/78	0.00865331	0.12089	0.0453447	0.540003	-1.14977	5.46118	inx-5;bus-18;lin-26;ztf-16;F16F9.3;vha-5;inx-12
amphid socket cell(WBbt:0008379)	3/26	0.0413502	0.25929	0.100332	0.666643	-1.69114	5.38742	adt-2;ztf-16;mab-31
vulval cell(WBbt:0007831)	9/119	0.00938558	0.12089	0.0588162	0.580537	-1.14739	5.35668	egl-26;grl-4;lag-2;snf-3;nhr-25;best-13;tat-3;cdh-3;egl-17
neuroblast(WBbt:0008594)	3/27	0.04552	0.275706	0.10846	0.683765	-1.7284	5.34006	vab-15;kal-1;nhr-25
AMshR(WBbt:0003933)	3/24	0.0336218	0.227532	0.0848668	0.65358	-1.53002	5.19072	inx-5;ztf-16;inx-12
AMshL(WBbt:0003935)	3/24	0.0336218	0.227532	0.0848668	0.65358	-1.51218	5.13021	inx-5;ztf-16;inx-12
P5.p hermaphrodite(WBbt:0008121)	6/69	0.0169014	0.160243	0.0691964	0.62797	-1.22995	5.01865	sur-5;bar-1;lag-2;nhr-25;egl-17;lin-31
P12(WBbt:0004409)	4/40	0.0307546	0.227532	0.0891867	0.65358	-1.43383	4.99218	bar-1;vab-15;nhr-25;qua-1
male tail tip cell(WBbt:0008354)	1/7	0.191168	0.53347	0.271531	0.804033	-2.98943	4.94632	inx-12
P5.p(WBbt:0006893)	6/71	0.0192195	0.165226	0.0765817	0.62797	-1.24584	4.92336	sur-5;bar-1;lag-2;nhr-25;egl-17;lin-31
P6.p hermaphrodite(WBbt:0008125)	6/70	0.0180349	0.160243	0.0728349	0.62797	-1.21542	4.88047	sur-5;bar-1;lag-2;nhr-25;egl-17;lin-31
P7.p hermaphrodite(WBbt:0008129)	6/70	0.0180349	0.160243	0.0728349	0.62797	-1.2039	4.83419	sur-5;bar-1;lag-2;nhr-25;egl-17;lin-31
P6.p(WBbt:0006894)	6/71	0.0192195	0.165226	0.0765817	0.62797	-1.21847	4.8152	sur-5;bar-1;lag-2;nhr-25;egl-17;lin-31
P7.p(WBbt:0006895)	6/72	0.020456	0.173064	0.0804364	0.649585	-1.21167	4.71277	sur-5;bar-1;lag-2;nhr-25;egl-17;lin-31
Q cell(WBbt:0008598)	3/29	0.0544549	0.297518	0.125443	0.734736	-1.60885	4.68236	lin-26;vab-15;mig-21
body wall musculature(WBbt:0005813)	35/788	0.0128506	0.12684	0.295626	0.849809	-1.04411	4.54643	unc-54;ztf-22;ulp-4;mig-6;nkcc-1;uba-1;vig-1;elp-1;kat-1;cri-2;F01F1.2;pan-1;cyc-2.1;lim-9;ceh-18;Y77E11A.12;atg-13;emb-9;ndk-1;unc-23;ant-1.1;pxn-1;clp-1;irx-1;upb-1;cts-1;anc-1;calu-1;acs-2;sur-5;rla-2;mig-21;mdh-2;oig-4;sup-1
vulval precursor cell(WBbt:0007809)	8/116	0.0230009	0.188607	0.106618	0.683765	-1.20079	4.52964	sur-5;bar-1;F47B7.1;lag-2;nhr-25;tat-3;egl-17;lin-31
muscular system(WBbt:0005737)	35/788	0.0128506	0.12684	0.295626	0.849809	-1.04017	4.52928	unc-54;ztf-22;ulp-4;mig-6;nkcc-1;uba-1;vig-1;elp-1;kat-1;cri-2;F01F1.2;pan-1;cyc-2.1;lim-9;ceh-18;Y77E11A.12;atg-13;emb-9;ndk-1;unc-23;ant-1.1;pxn-1;clp-1;irx-1;upb-1;cts-1;anc-1;calu-1;acs-2;sur-5;rla-2;mig-21;mdh-2;oig-4;sup-1
MSapa(WBbt:0005898)	1/6	0.166274	0.53347	0.242076	0.804033	-2.50803	4.49971	lag-2
alimentary muscle(WBbt:0005820)	26/560	0.0180386	0.160243	0.255364	0.804033	-1.09404	4.39283	unc-54;mig-6;epg-9;C01B10.3;mig-14;cri-2;F01F1.2;tat-3;daf-5;lim-9;ceh-18;atg-13;nhr-207;akt-2;unc-23;akt-1;nfm-1;clp-1;cts-1;blmp-1;nas-7;acs-2;arg-1;oig-4;rpl-10;amx-2
CANR(WBbt:0004947)	6/77	0.0274488	0.218361	0.10131	0.666643	-1.2192	4.38357	mig-14;mig-6;dop-4;inx-12;kal-1;nipi-3
vulB2(WBbt:0006764)	5/58	0.0291742	0.22536	0.0957612	0.666643	-1.24016	4.3833	egl-26;grl-4;best-13;cdh-3;egl-17
CANL(WBbt:0004949)	6/78	0.0290151	0.22536	0.105799	0.683765	-1.23718	4.37955	mig-14;mig-6;dop-4;inx-12;kal-1;nipi-3
MSapp(WBbt:0006036)	1/6	0.166274	0.53347	0.242076	0.804033	-2.40338	4.31195	lag-2
gonadal sheath cell(WBbt:0005828)	8/117	0.0240695	0.19438	0.110354	0.683765	-1.1412	4.25305	inx-5;ceh-18;cpl-1;bar-1;twk-1;ant-1.1;ubq-2;lim-9
vulB1(WBbt:0006763)	5/59	0.0311218	0.227532	0.1008	0.666643	-1.22466	4.24937	egl-26;grl-4;best-13;cdh-3;egl-17
vulval cell(WBbt:0004447)	1/6	0.166274	0.53347	0.242076	0.804033	-2.35138	4.21865	egl-17
vulval cell(WBbt:0004436)	1/6	0.166274	0.53347	0.242076	0.804033	-2.32361	4.16883	egl-17
vulval cell(WBbt:0004478)	1/6	0.166274	0.53347	0.242076	0.804033	-2.24793	4.03305	egl-17
P3(WBbt:0006772)	3/29	0.0544549	0.297518	0.125443	0.734736	-1.3802	4.0169	vab-15;nhr-25;qua-1
P12.p(WBbt:0006900)	2/15	0.0722759	0.343956	0.139166	0.77945	-1.51756	3.98704	nhr-25;egl-17
vulval cell(WBbt:0004479)	1/6	0.166274	0.53347	0.242076	0.804033	-2.21533	3.97456	egl-17
V2L(WBbt:0004902)	2/17	0.0900632	0.387126	0.166596	0.804033	-1.63707	3.94082	nhr-25;cdh-3
V2R(WBbt:0004900)	2/17	0.0900632	0.387126	0.166596	0.804033	-1.63391	3.93321	nhr-25;cdh-3
gon_male_dtc posterior(WBbt:0005063)	1/6	0.166274	0.53347	0.242076	0.804033	-2.18269	3.91599	lag-2
gon_male_dtc anterior(WBbt:0005064)	1/6	0.166274	0.53347	0.242076	0.804033	-2.16793	3.88952	lag-2
amphid sheath cell(WBbt:0006754)	4/45	0.0446889	0.273784	0.120412	0.721119	-1.24273	3.86244	inx-5;ztf-16;F16F9.3;inx-12
male distal tip cell(WBbt:0006864)	1/6	0.166274	0.53347	0.242076	0.804033	-2.12921	3.82005	lag-2
V6L(WBbt:0004875)	2/18	0.0993886	0.407493	0.180641	0.804033	-1.6222	3.74521	nhr-25;cdh-3
P5(WBbt:0006774)	3/31	0.0641589	0.325683	0.143314	0.77945	-1.36036	3.73609	vab-15;nhr-25;qua-1
P4(WBbt:0006773)	3/31	0.0641589	0.325683	0.143314	0.77945	-1.35834	3.73054	vab-15;nhr-25;qua-1
V3R(WBbt:0004896)	2/18	0.0993886	0.407493	0.180641	0.804033	-1.59695	3.6869	nhr-25;cdh-3
V1L(WBbt:0004905)	2/18	0.0993886	0.407493	0.180641	0.804033	-1.59167	3.67471	nhr-25;cdh-3
V1R(WBbt:0004904)	2/18	0.0993886	0.407493	0.180641	0.804033	-1.58834	3.66703	nhr-25;cdh-3
P1(WBbt:0006770)	3/31	0.0641589	0.325683	0.143314	0.77945	-1.33489	3.66614	vab-15;nhr-25;qua-1
ABplapapaa(WBbt:0006017)	1/7	0.191168	0.53347	0.271531	0.804033	-2.21145	3.65907	vab-15
AMsoL(WBbt:0003931)	2/20	0.11878	0.436617	0.209208	0.804033	-1.69793	3.61742	ztf-16;mab-31
vulE(WBbt:0006767)	5/64	0.0420669	0.260717	0.127918	0.741091	-1.13858	3.60758	egl-26;lag-2;best-13;cdh-3;egl-17
AMsoR(WBbt:0003929)	2/20	0.11878	0.436617	0.209208	0.804033	-1.69299	3.60689	ztf-16;mab-31
P6(WBbt:0006775)	3/32	0.0692888	0.332711	0.15255	0.78941	-1.34601	3.59314	vab-15;nhr-25;qua-1
P8(WBbt:0006777)	3/32	0.0692888	0.332711	0.15255	0.78941	-1.34203	3.58251	vab-15;nhr-25;qua-1
P2(WBbt:0006771)	3/32	0.0692888	0.332711	0.15255	0.78941	-1.33211	3.55603	vab-15;nhr-25;qua-1
excretory pore(WBbt:0005778)	2/17	0.0900632	0.387126	0.166596	0.804033	-1.47465	3.54985	nhr-25;qua-1
anal sphincter muscle(WBbt:0005798)	7/105	0.0378457	0.247995	0.142515	0.77945	-1.07789	3.52926	blmp-1;ceh-18;mig-6;nhr-207;arg-1;cri-2;lim-9
ut4(WBbt:0006788)	1/6	0.166274	0.53347	0.242076	0.804033	-1.96035	3.5171	cdh-3
ABprapapaa(WBbt:0006282)	1/7	0.191168	0.53347	0.271531	0.804033	-2.12335	3.5133	vab-15
V6R(WBbt:0004874)	2/19	0.108969	0.417843	0.194856	0.804033	-1.56923	3.47851	nhr-25;cdh-3
P10(WBbt:0006779)	3/33	0.074598	0.348778	0.161971	0.804033	-1.33406	3.46275	vab-15;nhr-25;qua-1
anus(WBbt:0005364)	1/7	0.191168	0.53347	0.271531	0.804033	-2.09039	3.45876	amx-2
V3L(WBbt:0004898)	2/19	0.108969	0.417843	0.194856	0.804033	-1.5497	3.43522	nhr-25;cdh-3
phasmid sheath cell(WBbt:0006755)	3/32	0.0692888	0.332711	0.15255	0.78941	-1.28355	3.4264	bus-18;ztf-16;F16F9.3
hyp2(WBbt:0004692)	2/18	0.0993886	0.407493	0.180641	0.804033	-1.48126	3.41982	sur-5;qua-1
V5R(WBbt:0004876)	2/19	0.108969	0.417843	0.194856	0.804033	-1.54169	3.41746	nhr-25;cdh-3
V4L(WBbt:0004894)	2/19	0.108969	0.417843	0.194856	0.804033	-1.54084	3.41557	nhr-25;cdh-3
V4R(WBbt:0004892)	2/19	0.108969	0.417843	0.194856	0.804033	-1.53821	3.40973	nhr-25;cdh-3
pharyngeal neuron(WBbt:0005439)	11/200	0.038153	0.247995	0.193591	0.804033	-1.0421	3.40366	inx-5;nhr-62;nhr-207;vab-15;akt-2;akt-1;dop-4;inx-12;kal-1;egl-17;rig-5
rectal muscle(WBbt:0005803)	2/20	0.11878	0.436617	0.209208	0.804033	-1.58779	3.38277	emb-9;iff-2
P7(WBbt:0006776)	3/34	0.0800816	0.361724	0.171563	0.804033	-1.33531	3.37127	vab-15;nhr-25;qua-1
rectal gland cell(WBbt:0005799)	6/94	0.0622636	0.325683	0.190527	0.804033	-1.2091	3.35691	egl-26;gdh-1;akt-2;akt-1;nfm-1;dop-4
uterine toroidal epithelial cell(WBbt:0006784)	4/48	0.0544864	0.297518	0.141119	0.77945	-1.15211	3.35242	sur-5;lin-26;kal-1;cdh-3
P9(WBbt:0006778)	3/34	0.0800816	0.361724	0.171563	0.804033	-1.31442	3.31852	vab-15;nhr-25;qua-1
hyp1(WBbt:0004694)	2/19	0.108969	0.417843	0.194856	0.804033	-1.49661	3.31753	sur-5;qua-1
PDEsoL(WBbt:0004369)	1/7	0.191168	0.53347	0.271531	0.804033	-1.95055	3.22739	inx-12
PDEsoR(WBbt:0004368)	1/7	0.191168	0.53347	0.271531	0.804033	-1.95028	3.22693	inx-12
B cell(WBbt:0003825)	2/21	0.128799	0.467008	0.223664	0.804033	-1.57054	3.21881	inx-5;egl-26
V5L(WBbt:0004890)	2/20	0.11878	0.436617	0.209208	0.804033	-1.49766	3.19074	nhr-25;cdh-3
labial sensillum(WBbt:0005107)	1/6	0.166274	0.53347	0.242076	0.804033	-1.73545	3.1136	bus-18
int2V(WBbt:0004358)	1/7	0.191168	0.53347	0.271531	0.804033	-1.87777	3.10696	rpl-5
int3V(WBbt:0004359)	1/7	0.191168	0.53347	0.271531	0.804033	-1.86822	3.09116	rpl-5
int2D(WBbt:0004353)	1/7	0.191168	0.53347	0.271531	0.804033	-1.84517	3.05302	rpl-5
hyp5(WBbt:0004685)	3/32	0.0692888	0.332711	0.15255	0.78941	-1.14175	3.04788	sur-5;qua-1;egl-17
buccal cavity(WBbt:0005255)	1/7	0.191168	0.53347	0.271531	0.804033	-1.82714	3.02319	egl-26
int3D(WBbt:0004354)	1/7	0.191168	0.53347	0.271531	0.804033	-1.81925	3.01013	rpl-5
int5L(WBbt:0004357)	1/7	0.191168	0.53347	0.271531	0.804033	-1.8175	3.00724	rpl-5
g1P(WBbt:0004528)	2/23	0.149382	0.52382	0.252776	0.804033	-1.5784	3.00092	wrt-3;rig-5
int9R(WBbt:0004342)	1/10	0.261486	0.590559	0.353245	0.860279	-2.20402	2.95642	rpl-5
int9L(WBbt:0004347)	1/10	0.261486	0.590559	0.353245	0.860279	-2.18099	2.92552	rpl-5
int5R(WBbt:0004352)	1/7	0.191168	0.53347	0.271531	0.804033	-1.7671	2.92384	rpl-5
int4V(WBbt:0004351)	1/7	0.191168	0.53347	0.271531	0.804033	-1.76045	2.91285	rpl-5
body muscle cell(WBbt:0007810)	24/560	0.0494482	0.283396	0.412696	0.883178	-0.963522	2.89715	inx-5;unc-54;ceh-18;cpl-1;emb-9;bar-1;mig-6;nhr-207;nkcc-1;ant-1.1;pxn-1;kal-1;elp-1;anc-1;blmp-1;C06G1.1;mig-14;ugt-29;arg-1;twk-1;cri-2;ubq-2;ccch-1;lim-9
int4D(WBbt:0004346)	1/7	0.191168	0.53347	0.271531	0.804033	-1.74586	2.88871	rpl-5
anchor cell(WBbt:0004522)	5/69	0.0550654	0.297518	0.15801	0.804033	-0.996207	2.88824	gpa-15;lin-26;nhr-25;tat-3;cdh-3
g1AL(WBbt:0004532)	2/24	0.159906	0.53347	0.267377	0.804033	-1.57529	2.88777	wrt-3;rig-5
g1AR(WBbt:0004530)	2/24	0.159906	0.53347	0.267377	0.804033	-1.56969	2.87751	wrt-3;rig-5
int7L(WBbt:0004349)	1/7	0.191168	0.53347	0.271531	0.804033	-1.73491	2.87059	rpl-5
int6L(WBbt:0004350)	1/7	0.191168	0.53347	0.271531	0.804033	-1.7336	2.86842	rpl-5
int6R(WBbt:0004345)	1/7	0.191168	0.53347	0.271531	0.804033	-1.72479	2.85384	rpl-5
head(WBbt:0005739)	4/53	0.0731686	0.345123	0.178464	0.804033	-1.08617	2.84033	fkh-9;nas-7;lir-1;egl-17
int7R(WBbt:0004344)	1/7	0.191168	0.53347	0.271531	0.804033	-1.69043	2.79699	rpl-5
tail precursor cell(WBbt:0008409)	2/21	0.128799	0.467008	0.223664	0.804033	-1.36344	2.79437	nhr-25;cdh-3
I2R(WBbt:0004743)	2/19	0.108969	0.417843	0.194856	0.804033	-1.25417	2.78011	dop-4;rig-5
I2L(WBbt:0004744)	2/19	0.108969	0.417843	0.194856	0.804033	-1.23347	2.73422	dop-4;rig-5
P11(WBbt:0004410)	3/39	0.109935	0.418538	0.221663	0.804033	-1.23393	2.72435	vab-15;nhr-25;qua-1
pharyngeal motor neuron(WBbt:0003677)	5/73	0.066956	0.332711	0.183978	0.804033	-0.995688	2.69206	vab-15;inx-12;kal-1;egl-17;rig-5
hyp4(WBbt:0004687)	3/35	0.0857345	0.377657	0.181314	0.804033	-1.0938	2.68692	lon-8;sur-5;qua-1
M5 neuron(WBbt:0004465)	2/23	0.149382	0.52382	0.252776	0.804033	-1.39198	2.6465	vab-15;kal-1
uterine epithelial cell(WBbt:0008435)	6/100	0.0788533	0.361724	0.227605	0.804033	-1.03007	2.61656	egl-26;sur-5;lin-26;kal-1;cdh-3;egl-17
muscle of the reproductive system(WBbt:0005786)	8/142	0.0630093	0.325683	0.224998	0.804033	-0.943662	2.60873	inx-5;ceh-18;cpl-1;bar-1;twk-1;ant-1.1;ubq-2;lim-9
QL(WBbt:0004056)	2/26	0.181327	0.53347	0.296556	0.849809	-1.47267	2.51451	lin-26;mig-21
QR(WBbt:0004054)	2/26	0.181327	0.53347	0.296556	0.849809	-1.46888	2.50804	lin-26;mig-21
rect_VR(WBbt:0004776)	1/10	0.261486	0.590559	0.353245	0.860279	-1.86505	2.50174	egl-26
rect_VL(WBbt:0004787)	1/10	0.261486	0.590559	0.353245	0.860279	-1.85069	2.48247	egl-26
I2 neuron(WBbt:0003645)	2/20	0.11878	0.436617	0.209208	0.804033	-1.1616	2.47476	dop-4;rig-5
ventral cord blast cell(WBbt:0008115)	4/60	0.104017	0.417843	0.235477	0.804033	-1.06957	2.42065	bar-1;vab-15;nhr-25;qua-1
H2R(WBbt:0004763)	1/10	0.261486	0.590559	0.353245	0.860279	-1.79496	2.40771	cdh-3
GLRVR(WBbt:0004781)	1/10	0.261486	0.590559	0.353245	0.860279	-1.79205	2.40382	mig-6
GLRVL(WBbt:0004782)	1/10	0.261486	0.590559	0.353245	0.860279	-1.79203	2.40378	mig-6
H2L(WBbt:0004764)	1/10	0.261486	0.590559	0.353245	0.860279	-1.75492	2.35401	cdh-3
GLRDL(WBbt:0004786)	1/11	0.283542	0.611853	0.378406	0.860279	-1.81993	2.29384	mig-6
GLRDR(WBbt:0004785)	1/11	0.283542	0.611853	0.378406	0.860279	-1.8039	2.27363	mig-6
excretory duct(WBbt:0005777)	2/26	0.181327	0.53347	0.296556	0.849809	-1.32435	2.26126	C06G1.1;qua-1
rectal valve cell(WBbt:0005797)	3/43	0.136413	0.484721	0.263602	0.804033	-1.13254	2.2561	fkh-9;nhr-207;hlh-30
tail(WBbt:0005741)	5/80	0.0909077	0.387631	0.232791	0.804033	-0.936956	2.24674	F42A10.5;fkh-9;ugt-29;lir-1;nhr-25
H0L(WBbt:0004778)	1/10	0.261486	0.590559	0.353245	0.860279	-1.64685	2.20904	cdh-3
vulval muscle, type 2(WBbt:0006918)	1/11	0.283542	0.611853	0.378406	0.860279	-1.74175	2.1953	arg-1
H0R(WBbt:0004777)	1/10	0.261486	0.590559	0.353245	0.860279	-1.63607	2.19458	cdh-3
G cell(WBbt:0008599)	1/7	0.191168	0.53347	0.271531	0.804033	-1.3226	2.18837	lin-26
int1DL(WBbt:0004361)	1/10	0.261486	0.590559	0.353245	0.860279	-1.60247	2.14952	rpl-5
int1VR(WBbt:0004355)	1/10	0.261486	0.590559	0.353245	0.860279	-1.59926	2.14521	rpl-5
CEPshDR(WBbt:0004927)	1/10	0.261486	0.590559	0.353245	0.860279	-1.59715	2.14238	inx-5
int1DR(WBbt:0004356)	1/10	0.261486	0.590559	0.353245	0.860279	-1.59661	2.14166	rpl-5
int1VL(WBbt:0004360)	1/10	0.261486	0.590559	0.353245	0.860279	-1.59169	2.13505	rpl-5
CEPshVL(WBbt:0004925)	1/10	0.261486	0.590559	0.353245	0.860279	-1.59046	2.1334	inx-5
G1(WBbt:0004780)	1/7	0.191168	0.53347	0.271531	0.804033	-1.28412	2.1247	lin-26
CEPshVR(WBbt:0004923)	1/10	0.261486	0.590559	0.353245	0.860279	-1.58059	2.12016	inx-5
CEPshDL(WBbt:0004929)	1/10	0.261486	0.590559	0.353245	0.860279	-1.57002	2.10598	inx-5
M4 neuron(WBbt:0004467)	2/28	0.203138	0.558107	0.325565	0.860279	-1.31203	2.0912	egl-17;rig-5
anal depressor muscle(WBbt:0004292)	9/175	0.079667	0.361724	0.283685	0.835383	-0.819313	2.07278	unc-54;blmp-1;ceh-18;mig-6;arg-1;unc-23;cri-2;cts-1;lim-9
VC6(WBbt:0004611)	1/11	0.283542	0.611853	0.378406	0.860279	-1.63892	2.0657	cdh-3
VC1(WBbt:0004621)	1/11	0.283542	0.611853	0.378406	0.860279	-1.63719	2.06351	cdh-3
H1R(WBbt:0004765)	1/11	0.283542	0.611853	0.378406	0.860279	-1.63374	2.05916	cdh-3
VC2(WBbt:0004619)	1/11	0.283542	0.611853	0.378406	0.860279	-1.61937	2.04105	cdh-3
H1L(WBbt:0004766)	1/11	0.283542	0.611853	0.378406	0.860279	-1.61224	2.03206	cdh-3
int8L(WBbt:0004348)	1/9	0.238752	0.590559	0.327073	0.860279	-1.41591	2.02804	rpl-5
sensillum(WBbt:0006929)	2/29	0.214152	0.585349	0.33996	0.860279	-1.30791	2.01558	bus-18;mab-31
spermathecal-uterine valve cell(WBbt:0008217)	1/10	0.261486	0.590559	0.353245	0.860279	-1.49314	2.00286	pxn-1
int8R(WBbt:0004343)	1/9	0.238752	0.590559	0.327073	0.860279	-1.38989	1.99078	rpl-5
AVHL(WBbt:0003849)	1/12	0.30494	0.624453	0.402594	0.869615	-1.67504	1.98934	inx-12
AVHR(WBbt:0003848)	1/12	0.30494	0.624453	0.402594	0.869615	-1.66852	1.98161	inx-12
V cell(WBbt:0008597)	2/27	0.192192	0.533533	0.311091	0.860279	-1.19686	1.97394	nhr-25;cdh-3
ILsoDR(WBbt:0004519)	1/11	0.283542	0.611853	0.378406	0.860279	-1.56371	1.97089	inx-12
enteric muscle(WBbt:0008600)	11/229	0.0829085	0.371347	0.326642	0.860279	-0.790658	1.96875	unc-54;blmp-1;ceh-18;mig-14;mig-6;nhr-207;arg-1;unc-23;cri-2;cts-1;lim-9
ILsoVR(WBbt:0004501)	1/11	0.283542	0.611853	0.378406	0.860279	-1.54122	1.94255	inx-12
VC3(WBbt:0004618)	1/12	0.30494	0.624453	0.402594	0.869615	-1.60359	1.90449	cdh-3
M cell(WBbt:0004489)	1/10	0.261486	0.590559	0.353245	0.860279	-1.4173	1.90113	mig-14
pharyngeal muscle cell(WBbt:0005451)	17/395	0.0850052	0.377565	0.431799	0.89205	-0.766065	1.88838	atg-13;akt-2;unc-23;akt-1;nfm-1;epg-9;clp-1;nas-7;C01B10.3;acs-2;F01F1.2;oig-4;rpl-10;amx-2;tat-3;daf-5;lim-9
rect_D(WBbt:0004788)	1/13	0.3257	0.624453	0.425848	0.883178	-1.67143	1.87497	egl-26
Z1(WBbt:0004577)	3/43	0.136413	0.484721	0.263602	0.804033	-0.908531	1.80985	lin-26;mig-6;nhr-25
P6.paa(WBbt:0006989)	2/31	0.236327	0.590559	0.368454	0.860279	-1.21856	1.75782	lag-2;egl-17
P6.pap(WBbt:0006990)	2/31	0.236327	0.590559	0.368454	0.860279	-1.21689	1.75542	lag-2;egl-17
AVH(WBbt:0006821)	1/13	0.3257	0.624453	0.425848	0.883178	-1.5583	1.74807	inx-12
Z4(WBbt:0004574)	3/43	0.136413	0.484721	0.263602	0.804033	-0.875354	1.74376	lin-26;mig-6;nhr-25
DVC(WBbt:0004821)	2/31	0.236327	0.590559	0.368454	0.860279	-1.17768	1.69885	inx-5;kal-1
AVG(WBbt:0003850)	2/30	0.225219	0.590559	0.354262	0.860279	-1.1313	1.68642	F59E11.7;vab-15
P6.ppp(WBbt:0007260)	2/32	0.247463	0.590559	0.382526	0.860279	-1.20703	1.68562	lag-2;egl-17
P6.ppa(WBbt:0006991)	2/32	0.247463	0.590559	0.382526	0.860279	-1.20654	1.68493	lag-2;egl-17
P6.pp(WBbt:0006988)	2/32	0.247463	0.590559	0.382526	0.860279	-1.18429	1.65386	lag-2;egl-17
P6.pa(WBbt:0006987)	2/32	0.247463	0.590559	0.382526	0.860279	-1.18319	1.65232	lag-2;egl-17
R8BL(WBbt:0003990)	2/31	0.236327	0.590559	0.368454	0.860279	-1.11047	1.60189	dop-4;atp-2
SAAVL(WBbt:0005003)	1/14	0.345841	0.653663	0.448202	0.89475	-1.50554	1.59854	rig-5
R8BR(WBbt:0003988)	2/31	0.236327	0.590559	0.368454	0.860279	-1.10784	1.5981	dop-4;atp-2
R8B(WBbt:0008404)	2/31	0.236327	0.590559	0.368454	0.860279	-1.10753	1.59766	dop-4;atp-2
SAAVR(WBbt:0005001)	1/14	0.345841	0.653663	0.448202	0.89475	-1.49875	1.59133	rig-5
ILsoDL(WBbt:0004521)	1/12	0.30494	0.624453	0.402594	0.869615	-1.31568	1.56256	inx-12
somatic gonad precursor(WBbt:0007854)	3/47	0.164806	0.53347	0.306434	0.860279	-0.865811	1.56105	lin-26;mig-6;nhr-25
ILsoVL(WBbt:0004503)	1/12	0.30494	0.624453	0.402594	0.869615	-1.31195	1.55813	inx-12
vulval syncytia precursor(WBbt:0008289)	2/36	0.292067	0.624453	0.437374	0.89475	-1.20685	1.48536	lag-2;egl-17
GLRL(WBbt:0004784)	1/13	0.3257	0.624453	0.425848	0.883178	-1.29085	1.44805	mig-6
GLRR(WBbt:0004783)	1/13	0.3257	0.624453	0.425848	0.883178	-1.28426	1.44066	mig-6
IL1DL(WBbt:0004738)	1/14	0.345841	0.653663	0.448202	0.89475	-1.35064	1.43408	inx-12
vulD(WBbt:0006766)	4/72	0.167923	0.53347	0.340686	0.860279	-0.800942	1.42908	egl-26;best-13;cdh-3;egl-17
g1(WBbt:0003712)	2/30	0.225219	0.590559	0.354262	0.860279	-0.930771	1.38748	wrt-3;rig-5
SAADL(WBbt:0005007)	1/15	0.365381	0.655717	0.469691	0.89475	-1.37517	1.38454	rig-5
SAA(WBbt:0005397)	1/15	0.365381	0.655717	0.469691	0.89475	-1.37507	1.38444	rig-5
SAADR(WBbt:0005005)	1/15	0.365381	0.655717	0.469691	0.89475	-1.37322	1.38258	rig-5
IL1VL(WBbt:0004549)	1/15	0.365381	0.655717	0.469691	0.89475	-1.32806	1.33711	inx-12
IL1DR(WBbt:0004737)	1/15	0.365381	0.655717	0.469691	0.89475	-1.30063	1.30949	inx-12
PDB(WBbt:0004385)	1/10	0.261486	0.590559	0.353245	0.860279	-0.974527	1.30721	kal-1
vulA(WBbt:0006762)	3/57	0.241807	0.590559	0.413554	0.883178	-0.862037	1.22376	grl-4;cdh-3;egl-17
rectum(WBbt:0005773)	3/56	0.233825	0.590559	0.402993	0.869615	-0.841833	1.22334	egl-26;akt-2;vha-5
IL1VR(WBbt:0004547)	1/16	0.384339	0.678319	0.490349	0.895054	-1.24451	1.19004	inx-12
spermatid(WBbt:0006800)	1/16	0.384339	0.678319	0.490349	0.895054	-1.18613	1.13422	inx-12
TR(WBbt:0004944)	1/15	0.365381	0.655717	0.469691	0.89475	-1.11352	1.12111	cdh-3
AVL(WBbt:0003843)	1/13	0.3257	0.624453	0.425848	0.883178	-0.990579	1.11121	dop-4
AIZ(WBbt:0005836)	1/18	0.420574	0.707149	0.529296	0.915958	-1.19948	1.03891	kal-1
AIZL(WBbt:0003959)	1/18	0.420574	0.707149	0.529296	0.915958	-1.19645	1.03629	kal-1
ray(WBbt:0006941)	1/17	0.402731	0.694678	0.510207	0.912551	-1.13704	1.03412	mab-31
AIZR(WBbt:0003957)	1/18	0.420574	0.707149	0.529296	0.915958	-1.19361	1.03382	kal-1
IL1R(WBbt:0004551)	1/18	0.420574	0.707149	0.529296	0.915958	-1.19019	1.03087	inx-12
URB(WBbt:0006845)	1/15	0.365381	0.655717	0.469691	0.89475	-1.00763	1.0145	inx-12
URBL(WBbt:0004932)	1/15	0.365381	0.655717	0.469691	0.89475	-1.00139	1.00822	inx-12
IL1 neuron(WBbt:0005119)	2/38	0.314268	0.624453	0.463808	0.89475	-0.870202	1.00727	inx-12;elp-1
MCL(WBbt:0004463)	1/12	0.30494	0.624453	0.402594	0.869615	-0.842912	1.00108	rig-5
URBR(WBbt:0004930)	1/15	0.365381	0.655717	0.469691	0.89475	-0.994064	1.00084	inx-12
U cell(WBbt:0004942)	1/17	0.402731	0.694678	0.510207	0.912551	-1.09995	1.00039	cdh-3
virR(WBbt:0004510)	2/38	0.314268	0.624453	0.463808	0.89475	-0.864193	1.00031	fkh-9;nhr-207
virL(WBbt:0004511)	2/38	0.314268	0.624453	0.463808	0.89475	-0.859396	0.994757	fkh-9;nhr-207
Z2(WBbt:0004576)	2/39	0.325313	0.624453	0.476752	0.89475	-0.88279	0.991343	lin-26;pan-1
Z3(WBbt:0004575)	2/39	0.325313	0.624453	0.476752	0.89475	-0.880829	0.989142	lin-26;pan-1
PHshR(WBbt:0004114)	1/16	0.384339	0.678319	0.490349	0.895054	-1.03428	0.989016	ztf-16
TL(WBbt:0004946)	1/16	0.384339	0.678319	0.490349	0.895054	-1.02731	0.982344	cdh-3
PHshL(WBbt:0004116)	1/16	0.384339	0.678319	0.490349	0.895054	-1.01465	0.970245	ztf-16
cephalic sheath cell(WBbt:0008406)	1/12	0.30494	0.624453	0.402594	0.869615	-0.810443	0.962515	inx-5
MCR(WBbt:0004461)	1/12	0.30494	0.624453	0.402594	0.869615	-0.807027	0.958459	rig-5
IL1L(WBbt:0004553)	1/19	0.437886	0.724823	0.547647	0.935563	-1.09247	0.902159	inx-12
PVWL(WBbt:0004066)	1/12	0.30494	0.624453	0.402594	0.869615	-0.751354	0.892339	kal-1
F cell(WBbt:0004799)	1/19	0.437886	0.724823	0.547647	0.935563	-1.07841	0.890545	cdh-3
germline precursor cell(WBbt:0006849)	2/41	0.347255	0.654017	0.502066	0.912551	-0.825664	0.873301	lin-26;pan-1
SIBDR(WBbt:0004979)	1/19	0.437886	0.724823	0.547647	0.935563	-1.03321	0.853221	inx-12
HSNR(WBbt:0004757)	5/111	0.237545	0.590559	0.471111	0.89475	-0.588563	0.845998	nhr-62;ulp-4;amx-2;kal-1;cdh-3
linker cell(WBbt:0005062)	2/39	0.325313	0.624453	0.476752	0.89475	-0.731298	0.821223	bar-1;lag-2
vulC(WBbt:0006765)	3/64	0.298644	0.624453	0.485573	0.895054	-0.67787	0.819208	best-13;cdh-3;egl-17
SIBDL(WBbt:0004981)	1/20	0.454681	0.743389	0.565286	0.938215	-1.01426	0.799397	inx-12
GABAergic neuron(WBbt:0005190)	7/159	0.198358	0.547798	0.466713	0.89475	-0.489621	0.79205	atg-13;clp-7;ccch-1;dop-4;kal-1;clp-1;irx-1
ray neuron type B(WBbt:0006973)	2/42	0.358138	0.655717	0.514428	0.91526	-0.771304	0.792005	dop-4;atp-2
HSN(WBbt:0006830)	5/113	0.248688	0.590559	0.48629	0.895054	-0.558961	0.777827	nhr-62;ulp-4;amx-2;kal-1;cdh-3
HSNL(WBbt:0004758)	5/113	0.248688	0.590559	0.48629	0.895054	-0.555519	0.773037	nhr-62;ulp-4;amx-2;kal-1;cdh-3
touch receptor neuron(WBbt:0005237)	7/173	0.259667	0.590559	0.554058	0.938215	-0.565329	0.762265	akt-2;fat-1;unc-23;akt-1;kal-1;nipi-3;elp-1
PVWR(WBbt:0004064)	1/13	0.3257	0.624453	0.425848	0.883178	-0.67023	0.751851	kal-1
uterine muscle(WBbt:0005342)	3/63	0.290453	0.62424	0.475525	0.89475	-0.605751	0.748898	emb-9;pxn-1;kal-1
PVW(WBbt:0008438)	1/13	0.3257	0.624453	0.425848	0.883178	-0.664878	0.745846	kal-1
SIBVR(WBbt:0004977)	1/21	0.470975	0.760696	0.582242	0.938215	-0.955787	0.71966	inx-12
SIBVL(WBbt:0004978)	1/21	0.470975	0.760696	0.582242	0.938215	-0.950406	0.715609	inx-12
vulval muscle, type 1(WBbt:0006917)	1/20	0.454681	0.743389	0.565286	0.938215	-0.880698	0.694131	arg-1
ABala(WBbt:0006707)	1/14	0.345841	0.653663	0.448202	0.89475	-0.639311	0.678806	lag-2
pm6(WBbt:0003724)	2/45	0.390362	0.684417	0.550287	0.93707	-0.664078	0.624685	F01F1.2;oig-4
SIB(WBbt:0005359)	1/23	0.502119	0.764656	0.614209	0.938215	-0.871078	0.600101	inx-12
MC neuron(WBbt:0003638)	1/15	0.365381	0.655717	0.469691	0.89475	-0.595395	0.599452	rig-5
inner labial neuron(WBbt:0005117)	5/123	0.306096	0.624453	0.559625	0.938215	-0.490615	0.580818	lag-2;inx-12;snf-3;kal-1;elp-1
MI neuron(WBbt:0003664)	1/15	0.365381	0.655717	0.469691	0.89475	-0.564575	0.568422	inx-5
AVJ(WBbt:0006822)	1/23	0.502119	0.764656	0.614209	0.938215	-0.806319	0.555488	inx-12
HOB(WBbt:0004761)	1/25	0.531433	0.775297	0.643744	0.938215	-0.878535	0.555391	atp-2
Y cell(WBbt:0004578)	1/18	0.420574	0.707149	0.529296	0.915958	-0.638737	0.553232	egl-26
AVJL(WBbt:0003847)	1/23	0.502119	0.764656	0.614209	0.938215	-0.802732	0.553016	inx-12
AVJR(WBbt:0003846)	1/23	0.502119	0.764656	0.614209	0.938215	-0.800946	0.551786	inx-12
CEM(WBbt:0005246)	1/25	0.531433	0.775297	0.643744	0.938215	-0.871211	0.55076	atp-2
CEMDL(WBbt:0004945)	1/25	0.531433	0.775297	0.643744	0.938215	-0.87102	0.550639	atp-2
CEMDR(WBbt:0004943)	1/25	0.531433	0.775297	0.643744	0.938215	-0.865737	0.5473	atp-2
CEMVL(WBbt:0004941)	1/25	0.531433	0.775297	0.643744	0.938215	-0.864838	0.546732	atp-2
VC4(WBbt:0004617)	1/22	0.486783	0.763104	0.598541	0.938215	-0.753884	0.542749	cdh-3
vulF(WBbt:0006768)	3/67	0.323275	0.624453	0.515155	0.91526	-0.476414	0.537991	lag-2;cdh-3;egl-17
Psub4(WBbt:0004421)	1/18	0.420574	0.707149	0.529296	0.915958	-0.612328	0.530358	lin-26
CEMVR(WBbt:0004939)	1/25	0.531433	0.775297	0.643744	0.938215	-0.838553	0.530115	atp-2
RIH(WBbt:0003928)	1/22	0.486783	0.763104	0.598541	0.938215	-0.726494	0.52303	nep-1
spermatocyte(WBbt:0006799)	1/23	0.502119	0.764656	0.614209	0.938215	-0.758585	0.522603	inx-12
AVKL(WBbt:0003845)	1/28	0.572205	0.775297	0.683887	0.938215	-0.905611	0.505565	inx-12
VC5(WBbt:0004613)	1/23	0.502119	0.764656	0.614209	0.938215	-0.728146	0.501632	cdh-3
P5.paa(WBbt:0007253)	1/29	0.584992	0.775297	0.696243	0.938215	-0.925896	0.496425	egl-17
P5.pap(WBbt:0007254)	1/29	0.584992	0.775297	0.696243	0.938215	-0.924241	0.495538	egl-17
vulval cell(WBbt:0004477)	1/29	0.584992	0.775297	0.696243	0.938215	-0.916171	0.491211	egl-17
SABVL(WBbt:0004998)	1/18	0.420574	0.707149	0.529296	0.915958	-0.541684	0.469171	sup-1
P5.ppa(WBbt:0007256)	1/30	0.597398	0.775297	0.708119	0.938215	-0.906772	0.467143	egl-17
HO neuron(WBbt:0005177)	1/28	0.572205	0.775297	0.683887	0.938215	-0.821643	0.458689	atp-2
P7.ppa(WBbt:0007265)	1/30	0.597398	0.775297	0.708119	0.938215	-0.885526	0.456197	egl-17
SABVR(WBbt:0004997)	1/18	0.420574	0.707149	0.529296	0.915958	-0.524485	0.454274	sup-1
vulval cell(WBbt:0004448)	1/30	0.597398	0.775297	0.708119	0.938215	-0.88178	0.454268	egl-17
P7.ppp(WBbt:0007266)	1/30	0.597398	0.775297	0.708119	0.938215	-0.874567	0.450552	egl-17
AVK(WBbt:0006823)	1/29	0.584992	0.775297	0.696243	0.938215	-0.834794	0.44758	inx-12
hyp6(WBbt:0004679)	2/38	0.314268	0.624453	0.463808	0.89475	-0.385377	0.446076	sur-5;qua-1
AVKR(WBbt:0003844)	1/29	0.584992	0.775297	0.696243	0.938215	-0.831881	0.446019	inx-12
P7.pap(WBbt:0007264)	1/31	0.609434	0.775297	0.719534	0.938215	-0.874103	0.432878	egl-17
R8A(WBbt:0008396)	1/28	0.572205	0.775297	0.683887	0.938215	-0.770255	0.430001	dop-4
R8AL(WBbt:0003994)	1/28	0.572205	0.775297	0.683887	0.938215	-0.767374	0.428393	dop-4
R8AR(WBbt:0003992)	1/28	0.572205	0.775297	0.683887	0.938215	-0.761227	0.424961	dop-4
P5.pa(WBbt:0007252)	1/31	0.609434	0.775297	0.719534	0.938215	-0.857206	0.42451	egl-17
uterus(WBbt:0006760)	6/162	0.354642	0.655717	0.642673	0.938215	-0.408491	0.42346	doxa-1;inx-5;cpl-1;lin-26;ubq-2;pan-1
procorpus(WBbt:0003713)	1/13	0.3257	0.624453	0.425848	0.883178	-0.372382	0.41773	grd-13
SABD(WBbt:0004999)	1/19	0.437886	0.724823	0.547647	0.935563	-0.471321	0.389216	sup-1
pharyngeal gland cell(WBbt:0005788)	3/75	0.388719	0.683786	0.589366	0.938215	-0.404214	0.381942	cpl-1;wrt-3;rig-5
R4B(WBbt:0008400)	1/29	0.584992	0.775297	0.696243	0.938215	-0.693892	0.372035	atp-2
R4BL(WBbt:0004028)	1/29	0.584992	0.775297	0.696243	0.938215	-0.692685	0.371388	atp-2
R4BR(WBbt:0004027)	1/29	0.584992	0.775297	0.696243	0.938215	-0.686038	0.367824	atp-2
P5.pp(WBbt:0007255)	1/32	0.62111	0.775297	0.730505	0.938215	-0.768528	0.366009	egl-17
R3B(WBbt:0008399)	1/30	0.597398	0.775297	0.708119	0.938215	-0.68738	0.354119	atp-2
R3BL(WBbt:0004034)	1/30	0.597398	0.775297	0.708119	0.938215	-0.685243	0.353017	atp-2
R3BR(WBbt:0004033)	1/30	0.597398	0.775297	0.708119	0.938215	-0.67711	0.348827	atp-2
cholinergic neuron(WBbt:0006840)	13/360	0.280543	0.611853	0.702216	0.938215	-0.271956	0.345664	ulp-4;vab-15;inx-12;kal-1;cdh-3;rig-5;nhr-62;zig-10;ccch-1;oig-4;sup-1;amx-2;egl-17
R1B(WBbt:0008397)	1/31	0.609434	0.775297	0.719534	0.938215	-0.697804	0.34557	atp-2
R1BL(WBbt:0004048)	1/31	0.609434	0.775297	0.719534	0.938215	-0.695726	0.344541	atp-2
R1BR(WBbt:0004046)	1/31	0.609434	0.775297	0.719534	0.938215	-0.694285	0.343827	atp-2
ADER(WBbt:0004007)	1/32	0.62111	0.775297	0.730505	0.938215	-0.696289	0.331605	snf-3
ADEL(WBbt:0004009)	1/32	0.62111	0.775297	0.730505	0.938215	-0.696041	0.331487	snf-3
R6B(WBbt:0008402)	1/30	0.597398	0.775297	0.708119	0.938215	-0.636334	0.327821	atp-2
P7.pp(WBbt:0006984)	1/34	0.643428	0.788384	0.751185	0.944296	-0.743403	0.3278	egl-17
R6BL(WBbt:0004014)	1/30	0.597398	0.775297	0.708119	0.938215	-0.633792	0.326511	atp-2
R6BR(WBbt:0004012)	1/30	0.597398	0.775297	0.708119	0.938215	-0.625992	0.322493	atp-2
R2B(WBbt:0008398)	1/31	0.609434	0.775297	0.719534	0.938215	-0.648551	0.321178	atp-2
R2BL(WBbt:0004040)	1/31	0.609434	0.775297	0.719534	0.938215	-0.646365	0.320096	atp-2
R2BR(WBbt:0004039)	1/31	0.609434	0.775297	0.719534	0.938215	-0.638345	0.316124	atp-2
vulval muscle(WBbt:0005821)	13/365	0.296908	0.624453	0.720489	0.938215	-0.258855	0.314336	unc-54;ceh-18;emb-9;bar-1;nkcc-1;pxn-1;elp-1;anc-1;C06G1.1;ugt-29;arg-1;cri-2;ccch-1
ray neuron(WBbt:0006971)	2/57	0.510807	0.773466	0.674727	0.938215	-0.454256	0.305153	dop-4;atp-2
RMDDL(WBbt:0005039)	1/28	0.572205	0.775297	0.683887	0.938215	-0.540201	0.301572	rig-5
P7.pa(WBbt:0006983)	1/35	0.65409	0.795959	0.760926	0.945393	-0.707884	0.300504	egl-17
RMDDR(WBbt:0005038)	1/28	0.572205	0.775297	0.683887	0.938215	-0.53738	0.299997	rig-5
ADE(WBbt:0005415)	1/33	0.632438	0.778498	0.74105	0.940428	-0.651723	0.298602	snf-3
R9B(WBbt:0008405)	1/30	0.597398	0.775297	0.708119	0.938215	-0.575079	0.296264	atp-2
R9BL(WBbt:0003968)	1/30	0.597398	0.775297	0.708119	0.938215	-0.574558	0.295996	atp-2
R9BR(WBbt:0003966)	1/30	0.597398	0.775297	0.708119	0.938215	-0.566569	0.29188	atp-2
R7BL(WBbt:0004001)	1/32	0.62111	0.775297	0.730505	0.938215	-0.604947	0.288104	atp-2
R7B(WBbt:0008403)	1/32	0.62111	0.775297	0.730505	0.938215	-0.602532	0.286954	atp-2
hyp7(WBbt:0004149)	1/22	0.486783	0.763104	0.598541	0.938215	-0.396525	0.285473	egl-17
R7BR(WBbt:0004000)	1/32	0.62111	0.775297	0.730505	0.938215	-0.598888	0.285218	atp-2
RMDL(WBbt:0005037)	1/29	0.584992	0.775297	0.696243	0.938215	-0.53167	0.285058	rig-5
RMDR(WBbt:0005033)	1/29	0.584992	0.775297	0.696243	0.938215	-0.529515	0.283903	rig-5
uterine seam cell(WBbt:0006789)	1/29	0.584992	0.775297	0.696243	0.938215	-0.524397	0.281159	egl-26
hyp7(WBbt:0004153)	1/22	0.486783	0.763104	0.598541	0.938215	-0.385125	0.277266	egl-17
hyp7(WBbt:0004151)	1/22	0.486783	0.763104	0.598541	0.938215	-0.384764	0.277006	egl-17
R5B(WBbt:0008401)	1/33	0.632438	0.778498	0.74105	0.940428	-0.603483	0.276499	atp-2
hyp7(WBbt:0004155)	1/22	0.486783	0.763104	0.598541	0.938215	-0.383788	0.276303	egl-17
R5BL(WBbt:0004022)	1/33	0.632438	0.778498	0.74105	0.940428	-0.601589	0.275632	atp-2
R5BR(WBbt:0004021)	1/33	0.632438	0.778498	0.74105	0.940428	-0.597823	0.273906	atp-2
RID(WBbt:0003938)	1/31	0.609434	0.775297	0.719534	0.938215	-0.524152	0.259573	kal-1
ABalaa(WBbt:0006039)	1/17	0.402731	0.694678	0.510207	0.912551	-0.279287	0.254008	lag-2
deirid neuron(WBbt:0006928)	2/62	0.556204	0.775297	0.717744	0.938215	-0.420634	0.246752	inx-12;snf-3
DVB(WBbt:0004822)	1/28	0.572205	0.775297	0.683887	0.938215	-0.43468	0.242664	kal-1
ventral cord neuron(WBbt:0005300)	11/306	0.307581	0.624453	0.697536	0.938215	-0.203887	0.240386	blmp-1;atg-13;lron-9;ndk-1;vab-15;nkcc-1;ubq-2;lag-2;kal-1;cdh-3;cts-1
Psub3(WBbt:0006875)	1/22	0.486783	0.763104	0.598541	0.938215	-0.328732	0.236667	lin-26
pm2(WBbt:0003742)	1/17	0.402731	0.694678	0.510207	0.912551	-0.258969	0.235529	F01F1.2
hyp7(WBbt:0004147)	1/23	0.502119	0.764656	0.614209	0.938215	-0.301664	0.207822	egl-17
hyp7(WBbt:0004145)	1/23	0.502119	0.764656	0.614209	0.938215	-0.299098	0.206054	egl-17
SAB(WBbt:0005396)	1/22	0.486783	0.763104	0.598541	0.938215	-0.28478	0.205024	sup-1
g2L(WBbt:0004526)	1/25	0.531433	0.775297	0.643744	0.938215	-0.307288	0.19426	wrt-3
g2R(WBbt:0004524)	1/25	0.531433	0.775297	0.643744	0.938215	-0.297848	0.188293	wrt-3
head muscle(WBbt:0006761)	6/163	0.359968	0.655717	0.648446	0.938215	-0.181828	0.185781	ceh-18;ztf-22;mig-6;uba-1;pan-1;irx-1
ray neuron type A(WBbt:0006972)	1/37	0.674468	0.813329	0.779285	0.957049	-0.46733	0.184049	dop-4
PVM(WBbt:0004086)	2/57	0.510807	0.773466	0.674727	0.938215	-0.264147	0.177445	kal-1;elp-1
metacorpus(WBbt:0003711)	1/17	0.402731	0.694678	0.510207	0.912551	-0.190718	0.173456	grd-13
spermathecal-uterine junction(WBbt:0006756)	1/26	0.545437	0.775297	0.657658	0.938215	-0.272049	0.164907	inx-5
RMDVR(WBbt:0005029)	1/32	0.62111	0.775297	0.730505	0.938215	-0.281133	0.133889	rig-5
SMDVL(WBbt:0004970)	1/34	0.643428	0.788384	0.751185	0.944296	-0.285149	0.125735	rig-5
pharyngeal epithelial cell(WBbt:0005459)	1/29	0.584992	0.775297	0.696243	0.938215	-0.232009	0.124393	tat-3
tail ganglion(WBbt:0006977)	1/36	0.664434	0.806704	0.770288	0.949011	-0.30344	0.124053	kal-1
AVD(WBbt:0006818)	1/32	0.62111	0.775297	0.730505	0.938215	-0.259082	0.123387	rig-5
AQR(WBbt:0003927)	1/28	0.572205	0.775297	0.683887	0.938215	-0.220266	0.122965	snf-3
RMDVL(WBbt:0005031)	1/33	0.632438	0.778498	0.74105	0.940428	-0.263982	0.120949	rig-5
AVDL(WBbt:0003866)	1/32	0.62111	0.775297	0.730505	0.938215	-0.250522	0.11931	rig-5
AVDR(WBbt:0003865)	1/32	0.62111	0.775297	0.730505	0.938215	-0.241936	0.115221	rig-5
M2L(WBbt:0004487)	1/21	0.470975	0.760696	0.582242	0.938215	-0.149099	0.112264	inx-12
M2R(WBbt:0004473)	1/21	0.470975	0.760696	0.582242	0.938215	-0.144596	0.108874	inx-12
SMDVR(WBbt:0004969)	1/35	0.65409	0.795959	0.760926	0.945393	-0.2549	0.108208	rig-5
I1R(WBbt:0004745)	1/20	0.454681	0.743389	0.565286	0.938215	-0.117828	0.092867	dop-4
PVCL(WBbt:0004094)	1/44	0.736805	0.863766	0.833187	0.99906	-0.298542	0.0911845	vab-15
PDE(WBbt:0006747)	1/48	0.766916	0.884776	0.857885	0.999969	-0.336142	0.0892046	inx-12
I1L(WBbt:0004746)	1/20	0.454681	0.743389	0.565286	0.938215	-0.112113	0.0883629	dop-4
PDEL(WBbt:0004383)	1/48	0.766916	0.884776	0.857885	0.999969	-0.332134	0.0881409	inx-12
PDER(WBbt:0004382)	1/48	0.766916	0.884776	0.857885	0.999969	-0.331283	0.0879151	inx-12
pm7(WBbt:0003721)	1/40	0.70281	0.838027	0.804231	0.978665	-0.23317	0.0822317	F01F1.2
PVC(WBbt:0005840)	1/45	0.744678	0.866624	0.839735	0.99906	-0.267072	0.0787337	vab-15
PVCR(WBbt:0004092)	1/45	0.744678	0.866624	0.839735	0.99906	-0.256307	0.07556	vab-15
SMD(WBbt:0005353)	1/41	0.711699	0.844846	0.811907	0.983515	-0.184017	0.0625842	rig-5
retrovesicular ganglion neuron(WBbt:0005403)	3/100	0.577352	0.775297	0.77096	0.949011	-0.111615	0.0613106	F59E11.7;vab-15;sup-1
hyp3(WBbt:0004690)	1/26	0.545437	0.775297	0.657658	0.938215	-0.0973911	0.0590353	qua-1
pm3(WBbt:0003740)	1/41	0.711699	0.844846	0.811907	0.983515	-0.13589	0.0462163	F01F1.2
IL2 neuron(WBbt:0005118)	1/45	0.744678	0.866624	0.839735	0.99906	-0.133364	0.0393161	lag-2
pm4(WBbt:0003739)	1/42	0.720323	0.853182	0.819284	0.990201	-0.118017	0.0387162	F01F1.2
intestinal muscle(WBbt:0005796)	3/97	0.556625	0.775297	0.753233	0.944643	-0.0625112	0.036623	mig-14;mig-6;arg-1
RMD(WBbt:0005400)	1/40	0.70281	0.838027	0.804231	0.978665	-0.101929	0.0359471	rig-5
ASGR(WBbt:0003891)	1/55	0.811572	0.898091	0.892681	0.999969	-0.142549	0.0297616	dop-4
ASG(WBbt:0005664)	1/56	0.817212	0.898091	0.896906	0.999969	-0.120638	0.0243515	dop-4
ASGL(WBbt:0003892)	1/56	0.817212	0.898091	0.896906	0.999969	-0.115606	0.0233358	dop-4
I1 neuron(WBbt:0003649)	1/22	0.486783	0.763104	0.598541	0.938215	-0.0267932	0.0192894	dop-4
pharyngeal interneuron(WBbt:0003668)	2/69	0.614589	0.775297	0.769897	0.949011	-0.0373688	0.0181912	dop-4;rig-5
command interneuron(WBbt:0007804)	3/98	0.563601	0.775297	0.75926	0.945393	-0.0253769	0.0145513	vab-15;lag-2;rig-5
DD neuron(WBbt:0005270)	2/66	0.590313	0.775297	0.748651	0.944296	-0.0159123	0.00838743	atg-13;irx-1
VB neuron(WBbt:0005336)	1/53	0.799766	0.898091	0.883709	0.999969	-0.0061557	0.00137541	inx-12
ADL(WBbt:0005661)	1/105	0.958845	0.977045	0.985784	0.999969	0.0584838	-0.00245783	gpa-15
ADLL(WBbt:0003997)	1/105	0.958845	0.977045	0.985784	0.999969	0.062467	-0.00262523	gpa-15
ADLR(WBbt:0003995)	1/105	0.958845	0.977045	0.985784	0.999969	0.065275	-0.00274324	gpa-15
amphid neuron(WBbt:0005394)	7/539	0.99689	0.99689	0.999965	0.999969	1.21099	-0.00377233	gpa-4;blmp-1;gpa-15;nlp-24;dop-4;kal-1;nsy-4
VC neuron(WBbt:0005304)	1/50	0.780657	0.892897	0.868836	0.999969	0.0172942	-0.00428238	cdh-3
posterior lateral right ganglion(WBbt:0005463)	1/112	0.96675	0.977045	0.989312	0.999969	0.165381	-0.00559236	inx-12
odorsensory neuron(WBbt:0005839)	2/222	0.990883	0.994615	0.998856	0.999969	0.881757	-0.00807594	gpa-15;nsy-4
dorsal-rectal ganglion neuron(WBbt:0005801)	2/78	0.680764	0.819068	0.82455	0.994311	0.0217586	-0.00836707	inx-5;kal-1
ASK(WBbt:0005668)	1/103	0.95626	0.977045	0.984579	0.999969	0.203807	-0.00911544	gpa-15
ASKL(WBbt:0003884)	1/103	0.95626	0.977045	0.984579	0.999969	0.205864	-0.00920748	gpa-15
ciliated neuron(WBbt:0006816)	12/728	0.992764	0.99463	0.999969	0.999969	1.30123	-0.00944995	gpa-4;blmp-1;gpa-15;vab-15;nlp-24;lag-2;dop-4;inx-12;snf-3;kal-1;elp-1;nsy-4
ASKR(WBbt:0003883)	1/101	0.953512	0.977045	0.983272	0.999969	0.205322	-0.00977402	gpa-15
glutamatergic neuron(WBbt:0006829)	1/112	0.96675	0.977045	0.989312	0.999969	0.323216	-0.0109295	gpa-15
ASH(WBbt:0005665)	1/99	0.950592	0.977045	0.981856	0.999969	0.243391	-0.0123327	gpa-15
ASHL(WBbt:0003890)	1/99	0.950592	0.977045	0.981856	0.999969	0.245743	-0.0124519	gpa-15
nociceptor neuron(WBbt:0008434)	1/99	0.950592	0.977045	0.981856	0.999969	0.250206	-0.0126781	gpa-15
sperm(WBbt:0006798)	1/95	0.944191	0.977045	0.978655	0.999969	0.223044	-0.0128086	spe-44
osmosensory neuron(WBbt:0008433)	1/99	0.950592	0.977045	0.981856	0.999969	0.257829	-0.0130643	gpa-15
ASHR(WBbt:0003889)	1/98	0.949064	0.977045	0.981103	0.999969	0.250929	-0.0131183	gpa-15
AIYL(WBbt:0003963)	2/87	0.737362	0.863766	0.867323	0.999969	0.0498579	-0.0151905	bus-18;kal-1
VD neuron(WBbt:0005303)	1/55	0.811572	0.898091	0.892681	0.999969	0.0756877	-0.0158022	atg-13
PVT(WBbt:0004070)	1/68	0.873083	0.944201	0.936385	0.999969	0.124603	-0.0169116	vab-15
ASI(WBbt:0005666)	3/143	0.804063	0.898091	0.928982	0.999969	0.078416	-0.0171008	gpa-4;nlp-24;kal-1
AIY(WBbt:0005413)	2/87	0.737362	0.863766	0.867323	0.999969	0.0582441	-0.0177456	bus-18;kal-1
ASIL(WBbt:0003888)	3/143	0.804063	0.898091	0.928982	0.999969	0.0815817	-0.0177912	gpa-4;nlp-24;kal-1
ASIR(WBbt:0003887)	3/143	0.804063	0.898091	0.928982	0.999969	0.083751	-0.0182642	gpa-4;nlp-24;kal-1
AWC(WBbt:0005672)	1/116	0.970567	0.977045	0.990921	0.999969	0.667565	-0.0199435	nsy-4
VA neuron(WBbt:0005339)	1/63	0.852245	0.92893	0.922195	0.999969	0.128603	-0.0205611	inx-12
PHA(WBbt:0007807)	1/93	0.940687	0.977045	0.97685	0.999969	0.354606	-0.0216823	gpa-15
PVD(WBbt:0006831)	1/69	0.876885	0.944201	0.938897	0.999969	0.168402	-0.0221246	inx-12
PHAL(WBbt:0004366)	1/93	0.940687	0.977045	0.97685	0.999969	0.363051	-0.0221987	gpa-15
PHAR(WBbt:0004365)	1/93	0.940687	0.977045	0.97685	0.999969	0.368569	-0.022536	gpa-15
PVDR(WBbt:0004088)	1/69	0.876885	0.944201	0.938897	0.999969	0.173608	-0.0228086	inx-12
AIYR(WBbt:0003961)	2/86	0.731523	0.863766	0.863089	0.999969	0.0741123	-0.0231695	bus-18;kal-1
AWCL(WBbt:0003827)	1/111	0.965721	0.977045	0.988867	0.999969	0.674893	-0.0235402	nsy-4
AWCR(WBbt:0003826)	1/111	0.965721	0.977045	0.988867	0.999969	0.686498	-0.0239449	nsy-4
pm5(WBbt:0003737)	1/40	0.70281	0.838027	0.804231	0.978665	0.0682412	-0.0240665	F01F1.2
head ganglion(WBbt:0005135)	1/54	0.805758	0.898091	0.888284	0.999969	0.11412	-0.0246467	daf-5
PQR(WBbt:0004096)	1/52	0.793588	0.898091	0.878947	0.999969	0.107286	-0.0248036	dop-4
PVDL(WBbt:0004090)	1/69	0.876885	0.944201	0.938897	0.999969	0.19699	-0.0258805	inx-12
lateral ganglion right neuron(WBbt:0005100)	9/512	0.971073	0.977045	0.999144	0.999969	0.905558	-0.0265812	gpa-4;gpa-15;nlp-24;lag-2;dop-4;inx-12;kal-1;nsy-4;rig-5
lateral ganglion left neuron(WBbt:0005102)	9/513	0.971545	0.977045	0.999169	0.999969	0.991775	-0.0286298	gpa-4;gpa-15;nlp-24;lag-2;dop-4;inx-12;kal-1;nsy-4;rig-5
AVM(WBbt:0003832)	1/71	0.88415	0.950105	0.943631	0.999969	0.257674	-0.0317271	elp-1
AVA(WBbt:0005842)	1/54	0.805758	0.898091	0.888284	0.999969	0.153793	-0.0332148	lag-2
AVAR(WBbt:0003869)	1/54	0.805758	0.898091	0.888284	0.999969	0.15579	-0.0336461	lag-2
AVAL(WBbt:0003870)	1/54	0.805758	0.898091	0.888284	0.999969	0.159877	-0.0345289	lag-2
oxygen sensory neuron(WBbt:0008432)	2/113	0.854964	0.929992	0.942974	0.999969	0.223642	-0.0350437	dop-4;snf-3
marginal cell(WBbt:0003673)	2/69	0.614589	0.775297	0.769897	0.949011	0.0745379	-0.0362852	nas-7;tat-3
chemosensory neuron(WBbt:0005837)	7/406	0.960755	0.977045	0.997674	0.999969	0.934014	-0.0373942	gpa-4;gpa-15;vab-15;nlp-24;lag-2;dop-4;kal-1
body ganglion(WBbt:0005332)	3/204	0.945323	0.977045	0.98933	0.999969	0.673452	-0.0378672	inx-12;kal-1;elp-1
PHBR(WBbt:0005659)	2/93	0.770157	0.886595	0.890317	0.999969	0.160921	-0.0420262	gpa-15;vab-15
preanal ganglion neuron(WBbt:0005447)	2/137	0.918638	0.969572	0.974823	0.999969	0.546607	-0.0463869	vab-15;kal-1
PHB(WBbt:0007808)	2/94	0.775262	0.888634	0.893772	0.999969	0.184382	-0.0469351	gpa-15;vab-15
ALM(WBbt:0005406)	2/97	0.789988	0.89779	0.903544	0.999969	0.203427	-0.0479553	nipi-3;elp-1
germ cell(WBbt:0006796)	7/238	0.56913	0.775297	0.849263	0.999969	0.0852237	-0.0480361	deps-1;hrde-1;spe-44;cyp-31A3;nkcc-1;inx-12;gld-2
ALMR(WBbt:0003953)	2/96	0.785177	0.896144	0.900383	0.999969	0.199675	-0.0482908	nipi-3;elp-1
ALML(WBbt:0003954)	2/97	0.789988	0.89779	0.903544	0.999969	0.206002	-0.0485624	nipi-3;elp-1
PLMR(WBbt:0004103)	2/103	0.816907	0.898091	0.920634	0.999969	0.256605	-0.0518933	nipi-3;elp-1
PHBL(WBbt:0004364)	2/94	0.775262	0.888634	0.893772	0.999969	0.206765	-0.052633	gpa-15;vab-15
PLML(WBbt:0004104)	2/104	0.821081	0.900486	0.923192	0.999969	0.269793	-0.0531853	nipi-3;elp-1
M2 neuron(WBbt:0003634)	1/26	0.545437	0.775297	0.657658	0.938215	0.0888133	-0.0538357	inx-12
PLM(WBbt:0005490)	2/105	0.82517	0.903112	0.925672	0.999969	0.309628	-0.0595001	nipi-3;elp-1
head neuron(WBbt:0006751)	26/1160	0.952489	0.977045	0.999951	0.999969	1.23783	-0.0602541	nep-1;mig-6;uba-1;inx-12;atp-2;rig-5;wdr-23;lron-9;dop-4;snf-3;daf-5;fkh-9;gpa-4;gpa-15;ndk-1;nlp-24;lag-2;pxn-1;kal-1;F42A10.5;blmp-1;bus-18;ccch-1;sup-1;amx-2;nsy-4
lumbar neuron(WBbt:0006802)	6/313	0.908739	0.961027	0.98821	0.999969	0.660123	-0.0631721	gpa-15;vab-15;dop-4;kal-1;nipi-3;elp-1
oocyte(WBbt:0006797)	4/145	0.632349	0.778498	0.838862	0.99906	0.140497	-0.0643918	deps-1;cyp-31A3;nkcc-1;gld-2
phasmid neuron(WBbt:0006753)	3/177	0.901783	0.956607	0.974636	0.999969	0.635085	-0.065656	blmp-1;gpa-15;vab-15
posterior lateral ganglion(WBbt:0005465)	3/172	0.890893	0.953506	0.970354	0.999969	0.568758	-0.0657093	inx-12;kal-1;elp-1
posterior lateral left ganglion(WBbt:0005464)	3/171	0.888589	0.952954	0.96942	0.999969	0.573534	-0.067746	inx-12;kal-1;elp-1
lumbar right ganglion neuron(WBbt:0005600)	6/309	0.902484	0.956607	0.986844	0.999969	0.674809	-0.0692382	gpa-15;vab-15;dop-4;kal-1;nipi-3;elp-1
lumbar left ganglion neuron(WBbt:0005097)	6/305	0.895865	0.956411	0.985331	0.999969	0.6454	-0.0709719	gpa-15;vab-15;dop-4;kal-1;nipi-3;elp-1
gonad(WBbt:0005175)	10/319	0.482599	0.763104	0.834961	0.99906	0.101846	-0.0742017	doxa-1;W08E12.7;cyp-31A3;gon-2;bar-1;lin-26;nhr-207;ztf-16;nhr-25;lin-31
dopaminergic neuron(WBbt:0006746)	2/108	0.836936	0.914113	0.93267	0.999969	0.422748	-0.0752521	inx-12;snf-3
germline blastomere(WBbt:0008448)	1/39	0.693648	0.83269	0.796244	0.975627	0.226577	-0.0828798	lin-26
male(WBbt:0007850)	7/210	0.437586	0.724823	0.747823	0.944296	0.107206	-0.0886038	unc-54;spe-44;bar-1;lag-2;mab-31;atp-2;cdh-3
motor neuron(WBbt:0005409)	14/454	0.488969	0.764282	0.885815	0.999969	0.132936	-0.09511	inx-5;atg-13;ulp-4;vab-15;inx-12;kal-1;irx-1;cdh-3;elp-1;rig-5;nhr-62;dop-4;amx-2;egl-17
head motor neuron(WBbt:0008610)	3/146	0.815186	0.898091	0.934944	0.999969	0.486165	-0.0993427	inx-12;elp-1;rig-5
g2(WBbt:0003710)	1/27	0.559024	0.775297	0.671032	0.938215	0.177268	-0.103092	wrt-3
outer labial neuron(WBbt:0006801)	2/92	0.76495	0.884776	0.886758	0.999969	0.386481	-0.103555	snf-3;kal-1
nervous system(WBbt:0005735)	3/146	0.815186	0.898091	0.934944	0.999969	0.514537	-0.10514	srap-1;cyc-2.1;cts-1
nerve ring neuron(WBbt:0006974)	9/408	0.862852	0.93666	0.98615	0.999969	0.822384	-0.121312	inx-5;nep-1;vab-15;dop-4;inx-12;snf-3;sup-1;kal-1;rig-5
hyp7 precursor cell(WBbt:0008069)	1/35	0.65409	0.795959	0.760926	0.945393	0.307523	-0.130547	egl-17
interneuron(WBbt:0005113)	11/509	0.897196	0.956411	0.994274	0.999969	1.22747	-0.133157	F59E11.7;inx-5;nep-1;bus-18;vab-15;lag-2;dop-4;inx-12;sup-1;kal-1;rig-5
sensory neuron(WBbt:0005759)	19/824	0.902764	0.956607	0.998781	0.999969	1.36956	-0.140098	fkh-9;gpa-4;gpa-15;vab-15;akt-2;unc-23;akt-1;nlp-24;lag-2;inx-12;kal-1;nipi-3;atp-2;elp-1;nhr-62;fat-1;dop-4;snf-3;nsy-4
serotonergic neuron(WBbt:0006837)	6/243	0.736163	0.863766	0.929576	0.999969	0.583441	-0.17871	nep-1;nhr-62;ulp-4;amx-2;kal-1;cdh-3
male-specific(WBbt:0005757)	4/152	0.668795	0.810154	0.863922	0.999969	0.487419	-0.196078	bar-1;lag-2;mab-31;atp-2
somatic neuron(WBbt:0006752)	19/623	0.495091	0.764656	0.928286	0.999969	0.302656	-0.212772	inx-5;nep-1;atg-13;ndk-1;vab-15;nkcc-1;lag-2;inx-12;kal-1;cdh-3;cts-1;rig-5;blmp-1;lron-9;ubq-2;ccch-1;dop-4;snf-3;sup-1
mechanosensory neuron(WBbt:0008431)	10/345	0.582528	0.775297	0.895555	0.999969	0.437028	-0.23616	fkh-9;akt-2;fat-1;unc-23;akt-1;inx-12;snf-3;kal-1;nipi-3;elp-1
terminal bulb(WBbt:0003732)	1/32	0.62111	0.775297	0.730505	0.938215	0.640971	-0.30526	doxa-1
tail neuron(WBbt:0006759)	19/690	0.674044	0.813329	0.977747	0.999969	1.00654	-0.397041	fkh-9;inx-5;nhr-237;atg-13;gpa-15;ndk-1;vab-15;akt-2;akt-1;kal-1;nipi-3;cdh-3;cts-1;elp-1;blmp-1;arg-1;ccch-1;dop-4;daf-5
