# Supplementary material for: Single-cell transcriptomic profiling of C. elegans Q neuroblast lineage during migration and differentiation
Source: PLoS One. 2026 Mar 3;21(3):e0343734. doi: 10.1371/journal.pone.0343734 (PMC12956130; doi:10.1371/journal.pone.0343734)
Supplement: S4 File — (XLSX) [file pone.0343734.s015.xlsx]

## Sheet: DEG_QL_vs_QR
gene_id	p_val	avg_log2FC	pct.1	pct.2	p_val_adj
lec-4	4.76969e-42	2.64864	0.995	0.773	7.31097e-38
mab-5	5.30091e-32	5.36751	0.721	0.03	8.12523e-28
cav-1	7.63496e-25	-3.1491	0.153	0.689	1.17029e-20
pkd-2	3.13953e-17	-1.75962	0.508	0.856	4.81228e-13
lgc-52	6.51348e-15	-3.1881	0.033	0.379	9.98386e-11
lin-39	3.69037e-13	-4.89217	0.011	0.288	5.6566e-09
C43D7.8	4.73967e-13	-2.22649	0.158	0.523	7.26497e-09
mex-3	1.88986e-12	1.5924	0.71	0.371	2.89677e-08
lin-32	4.52135e-12	-0.704706	0.973	0.992	6.93033e-08
F22B8.7	9.18031e-12	-2.76107	0.066	0.371	1.40716e-07
F58H1.5	2.25245e-11	-3.27155	0.033	0.303	3.45255e-07
pdi-2	1.37266e-10	-1.2222	0.536	0.841	2.10401e-06
wrk-1	1.67884e-10	-1.72704	0.186	0.523	2.57332e-06
eef-1G	2.86194e-10	0.563625	0.995	1	4.38678e-06
rpl-12	3.0533e-10	0.439473	1	1	4.68009e-06
rpl-6	3.9248e-10	0.678746	0.956	0.894	6.01593e-06
eef-2	7.65799e-10	0.49886	1	1	1.17382e-05
mig-10	9.03266e-10	-3.69397	0.016	0.235	1.38453e-05
ZK1010.8	1.53827e-09	7.41995	0.24	0	2.35786e-05
cwn-2	1.70487e-09	-3.11484	0.033	0.265	2.61322e-05
rpl-7A	5.94337e-09	0.429234	1	1	9.11e-05
F32H5.3	7.28836e-09	1.89375	0.486	0.182	0.000111716
unc-54	9.22649e-09	-0.545984	1	0.992	0.000141424
rbm-3.2	9.86209e-09	0.434753	1	1	0.000151166
sem-2	1.44242e-08	3.57218	0.273	0.03	0.000221095
eef-1B.1	1.74757e-08	0.545721	0.995	0.97	0.000267868
mig-21	2.88316e-08	-0.560552	0.94	0.977	0.00044193
C30F12.5	2.94905e-08	-0.792719	0.803	0.871	0.000452031
pry-1	5.26305e-08	2.14799	0.377	0.106	0.00080672
hlh-3	5.89429e-08	-5.17729	0.005	0.167	0.000903476
gst-7	6.58733e-08	-1.15449	0.328	0.621	0.00100971
cpn-1	6.92928e-08	0.78115	0.885	0.727	0.00106212
eef-1B.2	8.31922e-08	1.09141	0.754	0.515	0.00127517
srd-29	1.06668e-07	-3.62722	0.016	0.189	0.001635
rps-1	1.26214e-07	0.515934	0.989	0.955	0.00193461
arrd-10	1.44383e-07	-4.64245	0.005	0.159	0.0022131
his-41	2.41201e-07	-0.618726	0.869	0.97	0.00369713
hphd-1	2.88859e-07	1.47841	0.585	0.348	0.00442763
rpl-1	3.31392e-07	0.608641	0.962	0.879	0.00507958
rpl-3	3.38104e-07	0.553352	0.962	0.932	0.00518246
lin-17	3.74194e-07	1.76061	0.393	0.152	0.00573565
lntl-1	3.77125e-07	-0.646068	0.874	0.947	0.00578057
eef-1A.1	4.57132e-07	0.408271	1	0.992	0.00700691
unc-40	4.68749e-07	-0.798612	0.716	0.871	0.00718498
rpl-23	6.05262e-07	0.598461	0.934	0.818	0.00927745
rpl-7	8.49421e-07	0.607293	0.962	0.909	0.0130199
ctg-1	9.45776e-07	-0.613406	0.825	0.924	0.0144968
grdn-1	9.87465e-07	-1.35004	0.169	0.424	0.0151359
W07A12.4	1.00588e-06	0.628094	0.962	0.864	0.0154181
bath-15	1.097e-06	6.7625	0.164	0	0.0168148
rpl-39	1.09729e-06	0.683351	0.891	0.818	0.0168192
efn-4	1.11205e-06	2.57722	0.262	0.053	0.0170455
rpl-21	1.39027e-06	0.578545	0.951	0.932	0.02131
rps-13	1.46224e-06	0.64896	0.945	0.841	0.0224132
sdn-1	1.50213e-06	1.09411	0.645	0.439	0.0230247
abcf-2	1.68841e-06	1.03353	0.661	0.439	0.02588
ubq-2	1.84277e-06	0.592977	0.918	0.902	0.028246
rig-4	1.91048e-06	-1.7581	0.087	0.295	0.0292838
rla-2	1.95306e-06	0.640873	0.852	0.758	0.0299365
rpl-13	2.10761e-06	0.461323	0.962	0.939	0.0323055
rpl-16	2.1212e-06	0.484806	0.978	0.924	0.0325138
ahcy-1	2.12899e-06	1.79838	0.361	0.129	0.0326332
rpl-10	2.31462e-06	0.482277	0.973	0.97	0.0354784
rpl-17	2.87048e-06	0.374272	0.995	1	0.0439987
rps-25	3.63587e-06	0.535571	0.945	0.871	0.0557307
rps-6	5.11859e-06	0.584159	0.923	0.848	0.0784577
cdh-3	5.554e-06	1.20619	0.514	0.28	0.0851317
E01G4.3	5.63085e-06	-1.0137	0.202	0.455	0.0863096
rpl-20	6.09056e-06	0.528711	0.989	0.939	0.0933562
rpl-32	7.35886e-06	0.45664	1	0.962	0.112797
sec-61.A	7.7164e-06	-0.542508	0.792	0.932	0.118277
icd-2	7.97125e-06	0.770912	0.77	0.583	0.122183
rpl-2	9.8505e-06	0.441026	0.973	0.955	0.150988
M03B6.4	1.49329e-05	-0.935009	0.213	0.455	0.228891
rps-29	1.5044e-05	0.637245	0.885	0.833	0.230594
ddx-17	1.5276e-05	0.658601	0.88	0.742	0.234151
ant-1.1	1.56896e-05	0.285161	1	1	0.240491
rps-24	1.64967e-05	0.536078	0.913	0.864	0.252861
dip-2	1.72086e-05	-1.65901	0.115	0.303	0.263773
rps-18	1.73743e-05	0.341811	0.989	0.992	0.266314
Y43F8B.9	1.7694e-05	2.50289	0.208	0.038	0.271213
rpl-38	1.9397e-05	0.453821	0.934	0.864	0.297317
R03H10.2	2.0504e-05	-1.22166	0.235	0.432	0.314285
tsp-14	2.20389e-05	1.06312	0.541	0.333	0.337812
srd-30	2.40606e-05	-3.76674	0.016	0.136	0.368801
rps-26	2.45537e-05	0.448022	0.956	0.924	0.376358
WBGene00009020	2.66635e-05	-2.92235	0.016	0.136	0.408698
atp-6	2.93714e-05	0.598951	0.902	0.818	0.450205
rla-0	3.26875e-05	0.459567	0.945	0.917	0.501034
ugt-50	3.60029e-05	-0.955365	0.464	0.644	0.551853
rpl-30	3.70977e-05	0.676705	0.825	0.72	0.568633
egl-30	3.75873e-05	-0.465944	0.891	0.955	0.576138
H37A05.4	3.80772e-05	6.41971	0.12	0	0.583647
unc-83	4.05547e-05	-0.679267	0.579	0.795	0.621622
Y47A7.2	4.1034e-05	0.665827	0.82	0.689	0.628969
T22B7.4	4.12537e-05	-2.43969	0.038	0.174	0.632337
gad-3	4.26653e-05	-2.18617	0.055	0.205	0.653974
mrp-1	4.44377e-05	-1.33127	0.153	0.356	0.681141
rps-9	4.50477e-05	0.323048	0.984	0.977	0.690491
rpl-24.2	4.54419e-05	1.15215	0.426	0.212	0.696533
madd-2	5.2779e-05	-2.31129	0.044	0.182	0.808996
rps-15	5.5977e-05	0.503445	0.94	0.879	0.858015
nap-1	5.74399e-05	1.16505	0.481	0.273	0.880439
atg-2	5.90343e-05	-2.10566	0.038	0.174	0.904877
W01D2.1	6.0246e-05	0.582425	0.869	0.788	0.92345
rps-27	6.69191e-05	0.521267	0.923	0.833	1
fbxb-74	6.97831e-05	-0.813124	0.322	0.538	1
lim-9	7.0204e-05	1.21579	0.437	0.242	1
C34H4.1	7.30783e-05	-5.6527	0	0.083	1
R10E9.3	7.30783e-05	-5.93972	0	0.083	1
T24B8.3	7.62935e-05	-0.389548	0.913	0.962	1
rpl-18	7.93015e-05	0.453062	0.978	0.939	1
rps-21	7.9399e-05	0.616373	0.869	0.758	1
dgn-1	8.15442e-05	-2.14208	0.049	0.189	1
frm-2	8.43114e-05	2.67919	0.191	0.045	1
magi-1	8.5814e-05	-3.66721	0.005	0.098	1
nmy-1	8.94118e-05	-0.630911	0.667	0.803	1
rps-7	9.07782e-05	0.365474	0.962	0.939	1
ZK131.11	9.56073e-05	-0.915244	0.393	0.576	1
rpl-28	9.61296e-05	0.586969	0.798	0.735	1
clp-1	9.73561e-05	-0.700017	0.546	0.742	1
C37A2.7	9.83436e-05	0.541797	0.891	0.864	1
rps-11	0.000103569	0.436168	0.973	0.917	1
F59B2.8	0.000104447	-2.56586	0.027	0.144	1
lit-1	0.000105969	-0.742483	0.503	0.697	1
Y57G11A.4	0.000113594	3.02228	0.153	0.023	1
C05E11.6	0.000115955	-2.89225	0.016	0.121	1
WBGene00010959	0.000116957	0.621648	0.732	0.553	1
prmt-1	0.000117159	0.779011	0.645	0.462	1
rpl-5	0.000118443	0.360833	0.984	0.932	1
gdi-1	0.000127345	-0.523287	0.694	0.841	1
F38B7.3	0.000141599	-0.713764	0.497	0.659	1
fbxb-75	0.000141649	-0.999855	0.224	0.424	1
tbb-2	0.000154703	0.32933	0.995	1	1
axl-1	0.000165971	1.82495	0.224	0.068	1
T23G5.3	0.000169559	-1.19193	0.131	0.311	1
rps-5	0.000182515	0.344796	0.984	0.955	1
lipl-7	0.000188108	-0.929236	0.153	0.341	1
nduo-6	0.000188514	0.661877	0.896	0.841	1
C06E7.4	0.000193052	-1.50525	0.109	0.273	1
ncs-2	0.000203661	1.46241	0.268	0.098	1
grl-10	0.000205396	1.95239	0.208	0.061	1
T23F6.5	0.00020706	-1.56288	0.082	0.235	1
T05H4.11	0.00020874	-0.456258	0.694	0.856	1
ceh-38	0.000222634	-0.952414	0.24	0.447	1
cam-1	0.000236072	-2.00111	0.033	0.152	1
T04D3.5	0.000238177	-0.915502	0.202	0.394	1
F57G12.1	0.000244465	0.861689	0.486	0.295	1
msa-1	0.000254421	-0.298277	0.672	0.826	1
rpl-34	0.000261764	0.392341	0.902	0.833	1
unc-62	0.000272395	-0.45267	0.902	0.939	1
rps-20	0.000280074	0.358071	0.967	0.947	1
fkh-9	0.00028346	-1.14226	0.219	0.394	1
Y40B1B.7	0.000289998	1.72102	0.197	0.053	1
mix-1	0.000307193	-0.36894	0.967	0.977	1
rps-4	0.000307972	0.455424	0.94	0.871	1
F55C9.11	0.000316114	-3.21213	0.011	0.098	1
pab-1	0.000317393	0.377834	0.967	0.909	1
miz-1	0.000321423	-0.911299	0.235	0.432	1
GFP	0.00032712	-0.753135	0.399	0.606	1
hmg-1.2	0.000384447	-0.375735	0.863	0.932	1
W04C9.4	0.000390441	-2.49642	0.022	0.121	1
noca-1	0.000393148	0.604301	0.738	0.629	1
M106.8	0.000397348	-1.58143	0.06	0.189	1
rpl-35	0.000413982	0.498623	0.945	0.886	1
R04B3.2	0.000431376	0.486641	0.809	0.697	1
homt-1	0.000460155	1.20856	0.372	0.212	1
rla-1	0.000476122	0.314439	0.787	0.697	1
rpl-14	0.000492378	0.455478	0.913	0.856	1
phy-2	0.000506039	-2.08617	0.027	0.129	1
rps-0	0.000509128	0.436667	0.962	0.917	1
T25G12.11	0.000510347	4.04853	0.104	0.008	1
F47B3.7	0.00053416	-2.65335	0.016	0.106	1
F17H10.2	0.000574199	2.56955	0.148	0.03	1
hlh-2	0.000589438	0.779098	0.568	0.409	1
C50F4.6	0.000592915	-0.340495	1	1	1
F25H2.12	0.000600033	0.867437	0.366	0.197	1
coa-3	0.000623025	-2.30793	0.016	0.106	1
amx-1	0.000631851	-1.64524	0.066	0.189	1
F37A8.5	0.000632369	-1.32278	0.109	0.25	1
snu-13	0.000634824	-1.39701	0.087	0.227	1
F56C11.5	0.000640335	-2.18072	0.033	0.136	1
brp-1	0.000667427	1.52364	0.251	0.106	1
clc-6	0.000676794	0.93044	0.448	0.288	1
ocrl-1	0.000693362	-2.02242	0.044	0.152	1
T22B7.22	0.000727992	2.00957	0.158	0.038	1
rps-28	0.000802805	0.489807	0.847	0.765	1
sax-3	0.000837023	2.25753	0.153	0.038	1
elo-1	0.000854528	0.946002	0.377	0.212	1
K05C4.5	0.000913732	-2.12123	0.027	0.121	1
rps-16	0.000924413	0.358412	0.809	0.712	1
pbs-1	0.000952339	-0.757329	0.317	0.485	1
lip-1	0.0010016	1.44162	0.197	0.061	1
rpl-26	0.00100932	0.535367	0.88	0.826	1
rpl-36.A	0.00101805	0.437489	0.923	0.795	1
rpl-43	0.00105669	0.402187	0.945	0.902	1
gpb-1	0.00106625	-0.607908	0.415	0.591	1
C44H4.4	0.00108229	-1.70102	0.049	0.159	1
cyc-2.1	0.00112343	0.602888	0.678	0.591	1
rps-2	0.00112788	0.428728	0.902	0.871	1
mab-20	0.00113923	-0.420975	0.721	0.879	1
Y14H12B.1	0.00119168	-1.16333	0.12	0.265	1
F13H10.9	0.00121717	-0.894628	0.235	0.409	1
rps-8	0.00121963	0.312492	0.989	0.955	1
Y25C1A.8	0.0012374	-1.91973	0.033	0.129	1
C04A11.2	0.00131092	-0.789423	0.208	0.379	1
pck-2	0.00136433	-0.562119	0.596	0.773	1
pat-3	0.00141896	-0.685838	0.377	0.561	1
cec-3	0.00143232	0.657673	0.59	0.47	1
lon-8	0.00143752	-3.00176	0.011	0.083	1
cki-1	0.00145316	2.22383	0.093	0.008	1
apl-1	0.00148095	-0.587955	0.546	0.667	1
rpl-33	0.00152653	0.35551	0.907	0.879	1
ebax-1	0.00154114	-0.586222	0.628	0.742	1
apm-3	0.00159379	-0.531737	0.486	0.682	1
dnc-4	0.00161763	-2.21132	0.022	0.106	1
nhr-91	0.00162146	-0.873854	0.246	0.394	1
F12F6.1	0.00163476	-1.14982	0.175	0.326	1
grk-1	0.00164048	-1.32504	0.087	0.212	1
eat-16	0.00164097	-0.862178	0.169	0.318	1
F25B5.5	0.00167401	-5.11206	0	0.053	1
arr-1	0.00167757	-0.741702	0.268	0.432	1
K09F5.6	0.00168191	-0.825504	0.115	0.258	1
thk-1	0.00172631	-0.45319	0.694	0.788	1
ain-1	0.00174779	-0.726794	0.191	0.364	1
dohh-1	0.00180562	1.45745	0.262	0.129	1
fbxc-50	0.00181032	5.56242	0.071	0	1
klp-7	0.00186543	-0.924029	0.153	0.303	1
sdz-8	0.0018964	-0.959383	0.12	0.273	1
lpd-7	0.00196183	0.84862	0.497	0.356	1
F46C3.6	0.00200446	2.79893	0.115	0.023	1
iff-2	0.00211536	0.381483	0.847	0.811	1
rbg-3	0.00214088	-2.4444	0.016	0.091	1
casc-3	0.00216996	-0.87701	0.131	0.273	1
rps-3	0.00217872	0.444877	0.951	0.917	1
fbxb-101	0.00223869	-1.60469	0.055	0.159	1
twf-2	0.00233633	-0.504139	0.656	0.75	1
rpl-19	0.00236318	0.375401	0.945	0.917	1
rpl-27	0.00236858	0.34331	0.94	0.932	1
supr-1	0.00237066	-2.02944	0.016	0.091	1
col-3	0.00237637	-1.461	0.049	0.152	1
sax-7	0.0024353	-0.708572	0.311	0.485	1
rps-17	0.00245132	0.477096	0.858	0.826	1
aqp-2	0.00248682	-0.310158	0.792	0.879	1
hmp-1	0.00256328	-0.540759	0.35	0.561	1
K10C3.5	0.00256592	3.08647	0.098	0.015	1
eif-1	0.00259044	-0.479071	0.35	0.538	1
klp-12	0.00271381	-1.02601	0.197	0.341	1
rpl-24.1	0.00280073	0.288785	0.951	0.924	1
ctc-3	0.00284978	0.457434	0.885	0.833	1
nog-1	0.00287931	0.561645	0.585	0.424	1
ZK792.5	0.00292009	-1.37226	0.066	0.174	1
C11H1.7	0.00302637	-0.628386	0.481	0.614	1
suro-1	0.00304667	-0.549631	0.617	0.75	1
M01B12.4	0.00310106	-0.923279	0.153	0.303	1
erd-2.1	0.00311648	-0.652369	0.372	0.561	1
ZK686.3	0.00316936	-0.957504	0.153	0.295	1
vab-1	0.00317367	2.00814	0.126	0.03	1
C53H9.2	0.00321122	1.17245	0.197	0.076	1
rpn-5	0.00321814	-0.476275	0.328	0.515	1
let-418	0.00325401	-0.374612	0.765	0.856	1
rpl-9	0.00326142	0.267061	0.929	0.818	1
pmt-2	0.00328764	-1.8165	0.022	0.098	1
T23G7.3	0.00330185	0.816154	0.546	0.439	1
rbc-1	0.00338963	-0.92652	0.12	0.25	1
sel-10	0.00357212	-0.697896	0.344	0.492	1
daam-1	0.00359716	1.2727	0.29	0.159	1
F56A8.3	0.00364102	-0.700721	0.393	0.545	1
adss-1	0.00366534	0.605064	0.59	0.47	1
cope-1	0.00367586	-0.515031	0.426	0.576	1
Y55F3AM.13	0.0037568	1.83513	0.153	0.053	1
pdi-6	0.00379073	-0.315108	0.787	0.894	1
swsn-9	0.00386598	-0.354692	0.809	0.902	1
egl-8	0.00386782	-1.13107	0.098	0.22	1
sys-1	0.00388672	-0.64677	0.246	0.409	1
snr-4	0.00390347	-0.643853	0.415	0.591	1
F52G3.1	0.00390856	-0.50207	0.35	0.545	1
grl-4	0.00398297	2.17699	0.153	0.053	1
dapk-1	0.00399908	-2.64334	0.005	0.061	1
R05G6.10	0.0041443	2.65649	0.093	0.015	1
rps-23	0.00416138	0.298654	0.984	0.939	1
F40F11.3	0.00431213	1.26122	0.169	0.061	1
T28B11.1	0.00443109	0.678083	0.459	0.326	1
lin-23	0.00444125	-0.780147	0.197	0.341	1
Y22D7AR.6	0.00459968	3.13517	0.077	0.008	1
F57A8.1	0.0046286	-1.01417	0.082	0.189	1
top-2	0.00472457	-0.271577	0.831	0.932	1
ucr-11	0.00474169	1.47924	0.186	0.076	1
Y45G5AM.7	0.004774	0.448251	0.732	0.667	1
secs-1	0.00478073	-2.23287	0.016	0.083	1
fasn-1	0.00492302	-1.14479	0.098	0.212	1
W09C5.1	0.00507174	0.650154	0.497	0.371	1
kcc-1	0.00507797	-0.624329	0.536	0.614	1
npp-3	0.00517816	-0.756226	0.268	0.424	1
F54E7.9	0.00523236	0.9553	0.339	0.212	1
WBGene00023209	0.00527278	-1.08852	0.066	0.167	1
C35E7.6	0.00533382	-2.23949	0.022	0.091	1
rpt-3	0.0053345	-0.587157	0.383	0.568	1
aqp-7	0.00539726	2.29651	0.104	0.023	1
rps-12	0.00553479	0.39767	0.896	0.909	1
fipr-4	0.00558377	-1.50416	0.044	0.129	1
mrps-9	0.00561125	-2.21161	0.022	0.091	1
lsm-5	0.00561569	0.554415	0.716	0.598	1
evl-14	0.00561627	-0.672444	0.388	0.523	1
nmad-1	0.00571815	1.08889	0.279	0.152	1
lmd-3	0.00571879	-0.786936	0.186	0.311	1
lin-40	0.00572903	-0.510332	0.443	0.614	1
vms-1	0.00573082	-1.11826	0.077	0.182	1
vps-37	0.00577521	1.57547	0.169	0.068	1
Y54H5A.2	0.00578311	-0.397882	0.869	0.909	1
F53E2.2	0.00579422	-0.305617	0.863	0.917	1
ape-1	0.00579478	-0.908948	0.175	0.303	1
rack-1	0.00583197	0.366889	0.929	0.871	1
rgl-1	0.00585086	-1.48308	0.077	0.174	1
cacn-1	0.00586146	-1.04446	0.164	0.288	1
smp-1	0.00593789	-0.979216	0.137	0.265	1
B0511.6	0.00599919	0.78226	0.421	0.265	1
nspg-14	0.00603751	-0.642608	0.175	0.311	1
fkb-6	0.00614286	-0.501089	0.454	0.614	1
tre-2	0.00614362	-2.13913	0.022	0.091	1
taf-9	0.00617828	2.92783	0.087	0.015	1
ndk-1	0.00625794	0.214283	1	0.992	1
F11D5.1	0.00632938	-0.490068	0.339	0.515	1
pbs-6	0.00642753	-0.62728	0.257	0.417	1
Y39G8B.9	0.00644534	-1.07251	0.093	0.205	1
dpy-20	0.00647025	-0.440928	0.508	0.659	1
ZK809.3	0.0066508	0.984419	0.328	0.197	1
Y48A5A.1	0.00668065	-2.36921	0.011	0.068	1
lsm-4	0.00684161	-0.703726	0.213	0.364	1
alh-4	0.00690278	-0.475068	0.35	0.53	1
Y37E11B.6	0.00702984	-1.16412	0.131	0.25	1
fars-1	0.00710522	-1.03854	0.077	0.182	1
Y73F8A.13	0.00711603	-1.05592	0.197	0.326	1
ncbp-1	0.00722065	-0.803278	0.29	0.424	1
wdfy-3	0.00724077	-1.09929	0.109	0.22	1
W05F2.4	0.00734046	2.76409	0.071	0.008	1
F47B10.9	0.00738707	-0.668793	0.235	0.379	1
lec-8	0.00761008	-0.81238	0.213	0.348	1
emc-2	0.00764368	-1.28189	0.055	0.144	1
Y22D7AL.6	0.0078577	1.3785	0.175	0.076	1
F53A9.7	0.0078866	-3.51901	0.005	0.053	1
Y119D3B.21	0.00799459	-0.539056	0.377	0.538	1
T23B12.6	0.00812666	-4.60624	0	0.038	1
lgc-58	0.00812666	-5.21765	0	0.038	1
atz-1	0.00812666	-4.85174	0	0.038	1
coq-1	0.00812666	-4.88781	0	0.038	1
trx-4	0.00812666	-4.8617	0	0.038	1
Y65B4BL.1	0.00812666	-5.03452	0	0.038	1
Y110A7A.21	0.00812666	-4.85863	0	0.038	1
D2045.9	0.00812666	-5.14938	0	0.038	1
BE0003N10.1	0.00812666	-4.87388	0	0.038	1
unc-116	0.00819849	-0.422163	0.546	0.674	1
Y65B4BL.6	0.00821546	-3.13698	0.005	0.053	1
Y76B12C.3	0.00836674	0.978973	0.295	0.182	1
fkb-7	0.00857228	-1.04652	0.082	0.182	1
F56D2.2	0.00857483	-2.25214	0.016	0.076	1
wapl-1	0.00884004	-0.327499	0.639	0.75	1
pisy-1	0.00887089	-1.04605	0.077	0.174	1
eak-7	0.00888687	-1.03561	0.071	0.167	1
T24G10.2	0.00896887	-0.865862	0.131	0.25	1
F40H3.1	0.0089845	1.94526	0.098	0.023	1
C10A4.3	0.00900112	-1.8624	0.033	0.106	1
unc-50	0.00914122	-2.14322	0.016	0.076	1
smu-1	0.00915534	-0.614554	0.295	0.432	1
rme-1	0.0092395	1.70326	0.12	0.038	1
ZK550.3	0.00933731	-1.82233	0.016	0.076	1
C18F10.7	0.00933731	-2.019	0.016	0.076	1
mtk-1	0.00935647	-0.761025	0.191	0.311	1
T28D9.1	0.00956894	0.225199	0.984	0.97	1
set-9	0.00963848	-1.96921	0.016	0.076	1
ints-8	0.0097211	-1.14507	0.077	0.174	1
rpoa-1	0.00977526	-1.57596	0.038	0.114	1
fkb-8	0.00984404	-1.93023	0.016	0.076	1
Y34B4A.2	0.00985597	-1.66355	0.038	0.114	1
C26B9.6	0.00992408	5.00806	0.049	0	1
sdz-27	0.00992408	3.70652	0.049	0	1
Y38F1A.4	0.00992408	4.97249	0.049	0	1
rsu-1	0.00998312	-1.41867	0.033	0.106	1
spp-18	0.0100691	-1.4386	0.033	0.106	1
F28B3.10	0.0100691	-1.26049	0.033	0.106	1
ubl-1	0.0101208	0.255185	0.896	0.902	1
rpl-31	0.0101721	0.360801	0.902	0.886	1
cyb-1	0.0102652	-0.907584	0.208	0.333	1
dpy-22	0.010323	-0.624503	0.311	0.455	1
abhd-5.2	0.0103622	1.00821	0.197	0.091	1
tag-51	0.0104296	3.04081	0.066	0.008	1
lec-9	0.0105153	-0.384994	0.536	0.682	1
F41C3.7	0.0108448	-0.476618	0.563	0.689	1
F14E5.2	0.0111776	-0.883208	0.142	0.258	1
goa-1	0.0113399	-0.437376	0.601	0.742	1
atg-18	0.0113953	-0.77275	0.24	0.356	1
tos-1	0.0114519	-0.346868	0.596	0.735	1
K10B2.4	0.0114651	-0.3651	0.415	0.576	1
vha-14	0.0115425	0.907158	0.301	0.182	1
clec-50	0.0116829	-0.753879	0.126	0.242	1
Y54E10BR.4	0.0120169	0.850791	0.284	0.174	1
ttll-5	0.0122195	0.788054	0.262	0.144	1
ero-1	0.0122346	-0.649743	0.153	0.273	1
rpb-2	0.012376	-0.852732	0.219	0.341	1
C46H3.2	0.0127518	-1.79939	0.022	0.083	1
fcd-2	0.0127818	-0.440787	0.328	0.47	1
rpl-36	0.0128819	0.305582	0.967	0.955	1
W03F9.2	0.0131763	-2.66235	0.011	0.061	1
lars-1	0.0131893	0.786843	0.35	0.227	1
athp-1	0.0132551	-0.791722	0.109	0.22	1
mig-1	0.01331	-0.505364	0.557	0.697	1
Y73B6BL.29	0.0133296	-1.7045	0.011	0.061	1
vps-2	0.0133535	0.829725	0.262	0.144	1
lurp-1	0.0133716	-0.730619	0.224	0.348	1
egl-17	0.0134597	-0.489414	0.546	0.682	1
F19B2.5	0.0134845	-2.05923	0.011	0.061	1
clec-63	0.0134845	-2.01561	0.011	0.061	1
unc-69	0.013561	-0.516888	0.262	0.409	1
plx-1	0.0136183	-1.72872	0.027	0.091	1
kal-1	0.0136775	-1.13977	0.06	0.144	1
znf-622	0.0138468	0.777346	0.355	0.235	1
rpl-15	0.0139042	0.253127	0.929	0.939	1
pdhk-2	0.0141541	2.41625	0.077	0.015	1
C09G9.1	0.014281	1.1252	0.23	0.129	1
ZK355.2	0.0143666	-1.62525	0.027	0.091	1
acs-13	0.0145657	-1.1672	0.066	0.152	1
F54B3.1	0.0147748	0.647015	0.399	0.265	1
cdk-12	0.0148099	-1.83367	0.033	0.098	1
tres-1	0.0148123	-0.802989	0.191	0.303	1
rba-1	0.0149089	0.596491	0.557	0.432	1
T23D8.3	0.015046	1.03963	0.257	0.152	1
rps-30	0.0150526	0.37586	0.885	0.833	1
tgt-2	0.0152304	4.88472	0.044	0	1
WBGene00001091	0.0152304	4.6283	0.044	0	1
gst-5	0.0153151	-1.54396	0.033	0.098	1
cec-1	0.0155503	-0.534293	0.404	0.515	1
atf-6	0.0155698	-0.932685	0.06	0.144	1
dpf-3	0.0157707	-0.806756	0.18	0.303	1
Y52B11A.4	0.0157819	3.30128	0.06	0.008	1
set-17	0.0158692	-1.01464	0.066	0.152	1
sup-37	0.0159265	-0.477882	0.24	0.371	1
Y47H9C.1	0.0159358	-1.22919	0.082	0.174	1
K01A2.5	0.0159464	3.25949	0.06	0.008	1
nuo-2	0.0160538	1.07548	0.208	0.106	1
set-20	0.0162141	-0.861201	0.142	0.25	1
R04E5.9	0.0163713	-1.4087	0.033	0.098	1
hsp-3	0.0165134	-0.254556	0.672	0.803	1
snf-1	0.0167494	1.33241	0.115	0.038	1
T22B7.8	0.0167835	-1.38063	0.033	0.098	1
R02F2.1	0.0168012	-0.43886	0.579	0.697	1
hum-4	0.0169062	0.93068	0.279	0.167	1
pcca-1	0.0169087	-0.764827	0.148	0.265	1
tebp-2	0.0169442	-1.50646	0.038	0.106	1
ctf-4	0.0169482	0.553264	0.557	0.47	1
erh-2	0.0171076	-0.570866	0.344	0.485	1
F28F5.4	0.0171243	-2.98633	0.005	0.045	1
ram-2	0.0172527	-0.321705	0.448	0.591	1
alh-6	0.0172668	-1.67683	0.055	0.129	1
fbp-1	0.0173474	-1.33225	0.033	0.098	1
ZC84.7	0.0173541	-3.25677	0.005	0.045	1
sec-31	0.0174373	-0.695344	0.169	0.28	1
C23G10.2	0.0174961	-2.20345	0.016	0.068	1
E01A2.1	0.0175079	-0.857678	0.093	0.189	1
bed-1	0.0175867	-2.95589	0.005	0.045	1
T14B4.5	0.0176761	-2.1379	0.016	0.068	1
pcf-11	0.0178007	-0.917351	0.158	0.265	1
dcn-1	0.0179942	-0.862733	0.137	0.242	1
F31E8.4	0.0180438	-1.40553	0.038	0.106	1
K08D12.6	0.01806	-2.45242	0.005	0.045	1
C25E10.8	0.0181317	-3.75915	0	0.03	1
K12B6.9	0.0181317	-4.27532	0	0.03	1
Y73C8B.5	0.0181317	-4.41717	0	0.03	1
mkk-4	0.0181317	-4.36994	0	0.03	1
F22F4.9	0.0181317	-4.45624	0	0.03	1
T05E11.8	0.0181317	-4.63207	0	0.03	1
Y116A8C.29	0.0181317	-4.36812	0	0.03	1
exc-7	0.0181317	-4.59108	0	0.03	1
F44F4.3	0.0181317	-4.46584	0	0.03	1
F41G3.18	0.0181317	-4.09053	0	0.03	1
K10D3.4	0.0181317	-4.36943	0	0.03	1
W09C3.4	0.0181317	-4.49992	0	0.03	1
hpd-1	0.0181317	-4.20129	0	0.03	1
Y39A1A.16	0.0181317	-4.47673	0	0.03	1
Y71H2B.8	0.0181317	-4.44398	0	0.03	1
pqn-59	0.018237	0.295776	0.94	0.909	1
pgp-10	0.0183008	-2.52443	0.005	0.045	1
abce-1	0.0184397	1.86116	0.098	0.03	1
wrt-3	0.0185444	-2.49639	0.005	0.045	1
D1007.10	0.0185444	-2.40535	0.005	0.045	1
sma-3	0.0185444	-2.48144	0.005	0.045	1
ile-1	0.0186064	1.62651	0.12	0.045	1
ddx-23	0.0186417	-0.539922	0.339	0.455	1
pho-11	0.0186442	-1.64657	0.055	0.129	1
rsbp-1	0.0187655	1.15912	0.328	0.235	1
M02E1.3	0.0187911	-1.74194	0.016	0.068	1
timm-23	0.0188898	1.14901	0.213	0.114	1
BE0003N10.3	0.0191762	-1.69791	0.016	0.068	1
D2024.5	0.0195117	1.11602	0.18	0.091	1
F33D4.4	0.019515	1.66184	0.12	0.045	1
ctsa-1.2	0.0195681	-1.57575	0.016	0.068	1
ulp-3	0.0195975	1.80027	0.098	0.03	1
rab-6.1	0.0197108	-1.19217	0.071	0.152	1
cec-4	0.0198839	0.944941	0.23	0.129	1
T05G5.5	0.0199671	-1.45898	0.016	0.068	1
btbd-10	0.0201998	1.61635	0.098	0.03	1
cwf-19L1	0.0202047	-0.963457	0.12	0.22	1
Y67D2.7	0.020283	-1.09531	0.077	0.159	1
C49C3.15	0.0203782	-1.90909	0.022	0.076	1
unc-70	0.0205528	-0.381374	0.257	0.386	1
letm-1	0.0206017	-0.795246	0.098	0.189	1
F44G4.1	0.0207046	1.01548	0.213	0.114	1
ztf-22	0.0211905	1.2204	0.131	0.053	1
lec-3	0.0211977	-1.21512	0.044	0.114	1
ZK792.7	0.0217972	-0.38561	0.53	0.659	1
cdc-14	0.0219152	-0.41183	0.552	0.652	1
rcq-5	0.0219649	1.0771	0.169	0.083	1
hrpu-1	0.0220868	-0.701865	0.306	0.417	1
R53.4	0.0221881	0.347234	0.689	0.614	1
ctb-1	0.0222237	0.598172	0.563	0.492	1
mau-8	0.0224457	-1.15947	0.066	0.144	1
mmcm-1	0.0224734	-1.0013	0.071	0.152	1
fubl-2	0.0227011	-0.531135	0.18	0.295	1
ZC116.1	0.0227758	-2.0224	0.022	0.076	1
mvk-1	0.0229142	1.80301	0.071	0.015	1
C17G1.5	0.0231765	-1.01073	0.077	0.159	1
C39E9.12	0.023219	-0.621719	0.311	0.432	1
srh-170	0.0234405	4.34732	0.038	0	1
ZK402.5	0.0234405	4.52321	0.038	0	1
C27B7.5	0.0234405	4.55853	0.038	0	1
cwn-1	0.0234405	4.55727	0.038	0	1
nhr-88	0.0234405	4.57538	0.038	0	1
F01D5.10	0.0234405	4.55658	0.038	0	1
adbp-1	0.0234405	4.22655	0.038	0	1
F13H8.2	0.0234405	4.41889	0.038	0	1
arl-5	0.0234405	4.50268	0.038	0	1
ZK1010.10	0.0234405	4.76994	0.038	0	1
unc-33	0.0236278	-1.6466	0.022	0.076	1
chaf-1	0.0236551	0.493576	0.667	0.583	1
F53F4.11	0.023842	1.44719	0.153	0.076	1
gkow-1	0.0239232	-0.947853	0.126	0.22	1
F58D2.2	0.024064	-1.48411	0.022	0.076	1
ptc-1	0.024519	-0.796303	0.191	0.303	1
emb-9	0.0246221	-0.604466	0.257	0.379	1
W08E12.7	0.0249076	-0.544942	0.235	0.364	1
alfa-1	0.0249236	1.99748	0.082	0.023	1
T01C8.2	0.0249575	-1.34989	0.022	0.076	1
Y7A9D.1	0.0249972	0.263595	0.956	0.917	1
C34D1.4	0.0252589	-2.69366	0.011	0.053	1
Y48C3A.12	0.0252589	-2.48495	0.011	0.053	1
mtx-2	0.0253084	1.53208	0.126	0.053	1
B0284.3	0.0253957	2.49706	0.055	0.008	1
T13F2.2	0.0255281	-0.724541	0.109	0.205	1
bir-1	0.0255427	-0.584267	0.333	0.447	1
abts-4	0.0256681	-1.00801	0.055	0.129	1
Y50E8A.5	0.0257726	0.727834	0.306	0.205	1
nhr-49	0.0259874	1.07328	0.18	0.091	1
F48B9.8	0.0263516	-1.24002	0.022	0.076	1
unc-57	0.0264487	2.21371	0.055	0.008	1
pro-1	0.0264811	0.324862	0.617	0.492	1
dep-1	0.0266743	-0.561229	0.268	0.394	1
cya-1	0.026791	-0.689022	0.158	0.265	1
sams-4	0.0268262	-0.794191	0.104	0.197	1
ptr-12	0.026831	-0.745128	0.022	0.076	1
C35A5.6	0.0268334	1.65152	0.093	0.03	1
rbm-17	0.0269785	1.40773	0.115	0.045	1
gpch-1	0.0269929	-0.604521	0.197	0.318	1
hsp-16.41	0.0270116	-0.411177	0.934	0.947	1
crm-1	0.0271342	1.49239	0.126	0.053	1
hlh-11	0.0271374	1.2355	0.148	0.068	1
cpr-9	0.0271414	-1.52646	0.027	0.083	1
C16A3.6	0.0271759	0.985166	0.333	0.25	1
Y39A1A.9	0.0271799	-0.426557	0.596	0.697	1
pan-1	0.0272224	0.502038	0.448	0.333	1
dcs-1	0.027235	1.64411	0.093	0.03	1
C39E9.8	0.0273135	-2.07931	0.011	0.053	1
dnc-6	0.0273712	-1.23184	0.027	0.083	1
F33E2.5	0.0276027	-1.34643	0.027	0.083	1
spp-14	0.0276184	-2.30972	0.011	0.053	1
let-526	0.027655	-0.339594	0.541	0.636	1
fbxa-11	0.0278471	1.42444	0.093	0.03	1
lin-25	0.027867	-0.429943	0.333	0.455	1
ztf-6	0.0280618	-0.348039	0.546	0.659	1
fbxb-65	0.0285753	-0.787626	0.197	0.295	1
air-2	0.0286647	0.382684	0.366	0.242	1
swsn-7	0.0289243	-0.418708	0.596	0.697	1
clec-85	0.0292391	-1.46529	0.033	0.091	1
ctc-2	0.029367	0.323872	0.847	0.758	1
K11H12.7	0.0295107	-1.44757	0.011	0.053	1
F07E5.5	0.0295376	1.60936	0.093	0.03	1
F01D5.1	0.0296256	-1.19485	0.093	0.174	1
EEED8.10	0.0297369	-0.86297	0.066	0.144	1
ham-1	0.0301171	-1.04389	0.131	0.22	1
let-19	0.030285	-0.468818	0.503	0.621	1
sir-2.4	0.0304024	2.34757	0.066	0.015	1
sek-1	0.0304135	-1.39699	0.033	0.091	1
nst-1	0.0305196	0.436015	0.333	0.22	1
atp-1	0.0305368	-0.215161	0.781	0.856	1
ogt-1	0.0308171	-0.561269	0.246	0.364	1
tag-153	0.0309399	0.614762	0.344	0.235	1
hlb-1	0.0309747	0.648811	0.284	0.174	1
rtfo-1	0.031137	-0.524036	0.262	0.386	1
trx-2	0.0311742	1.10193	0.208	0.121	1
WBGene00194836	0.0312187	2.42146	0.066	0.015	1
ipla-2	0.0314715	-0.96096	0.087	0.167	1
nono-1	0.0315241	-0.681778	0.246	0.348	1
F08G2.7	0.0318398	1.34849	0.142	0.068	1
san-1	0.0318828	0.676949	0.306	0.197	1
act-2	0.0319729	-0.185795	0.945	0.97	1
ttyh-1	0.0320524	1.35	0.104	0.038	1
pqn-83	0.0320635	-0.747239	0.12	0.212	1
Y106G6D.5	0.0321255	-0.946761	0.033	0.091	1
ppm-1.G	0.0321683	0.728084	0.301	0.197	1
hecd-1	0.0325754	0.225815	0.661	0.523	1
C01G6.5	0.0326804	-0.734694	0.153	0.25	1
mrpl-32	0.032734	-1.36673	0.044	0.106	1
C14E2.11	0.0327774	-2.05168	0.016	0.061	1
pho-5	0.0327774	-2.18794	0.016	0.061	1
rps-14	0.032784	0.260545	0.967	0.939	1
ubxn-6	0.032803	-1.05008	0.071	0.144	1
rpn-13	0.0328356	-0.458413	0.279	0.402	1
nsf-1	0.0329768	-0.929122	0.082	0.159	1
C05B5.8	0.0330254	1.33354	0.115	0.045	1
F12A10.8	0.033197	1.98051	0.066	0.015	1
gly-5	0.0332186	-1.16778	0.055	0.121	1
R05F9.9	0.0332724	-0.993951	0.077	0.152	1
pqn-68	0.0334272	-2.63016	0.016	0.061	1
mccc-2	0.0334272	-2.15908	0.016	0.061	1
nsy-4	0.0335446	-1.06789	0.038	0.098	1
F40A3.3	0.0336136	-1.39026	0.049	0.114	1
Y57G11C.43	0.0336597	-0.987807	0.077	0.152	1
D2096.12	0.0336718	-1.09363	0.044	0.106	1
madf-4	0.0337562	-2.15005	0.016	0.061	1
fbxc-39	0.0337562	-2.18121	0.016	0.061	1
C01F1.6	0.0337926	-0.725285	0.038	0.098	1
gcy-36	0.0342601	-1.04686	0.115	0.197	1
WBGene00010958	0.0343235	0.782004	0.388	0.303	1
cas-1	0.0344453	-0.298606	0.536	0.682	1
R10H10.3	0.0345346	-0.980067	0.049	0.114	1
pdha-1	0.0348767	-0.719882	0.109	0.197	1
rab-8	0.0350172	0.751027	0.306	0.212	1
lmp-1	0.0350909	-0.567957	0.24	0.356	1
hpo-31	0.0351584	-0.895544	0.137	0.227	1
ZK822.2	0.0353336	-0.836902	0.087	0.167	1
M106.2	0.0354431	-1.78719	0.016	0.061	1
sir-2.1	0.0355527	-0.700371	0.344	0.455	1
ztf-4	0.0355912	-0.607056	0.191	0.295	1
pqe-1	0.0355964	-0.67423	0.213	0.318	1
hsb-1	0.0356731	-0.964146	0.126	0.212	1
rad-23	0.0356841	-0.73157	0.257	0.356	1
acbp-1	0.0361173	-1.20921	0.044	0.106	1
apb-3	0.0361818	-0.493497	0.344	0.455	1
cyp-33C8	0.0362294	3.84242	0.033	0	1
H06H21.37	0.0362294	4.31105	0.033	0	1
col-69	0.0362294	4.34899	0.033	0	1
nsun-5	0.0362294	4.30588	0.033	0	1
EEED8.2	0.0362294	4.21041	0.033	0	1
bam-2	0.0362294	4.44736	0.033	0	1
pat-10	0.0362294	3.31215	0.033	0	1
F53G12.4	0.0362294	4.15193	0.033	0	1
dex-1	0.0362294	4.38262	0.033	0	1
acl-14	0.0364497	-0.601223	0.158	0.258	1
C32H11.4	0.0364893	-1.7603	0.016	0.061	1
ptp-3	0.0365353	2.97875	0.049	0.008	1
WBGene00019311	0.0368799	-1.09732	0.044	0.106	1
ppk-2	0.0371044	-0.677061	0.142	0.235	1
col-98	0.037158	-0.985523	0.066	0.136	1
F53F4.13	0.0371827	-2.72394	0.005	0.038	1
R05H10.3	0.0371827	-3.12266	0.005	0.038	1
let-630	0.0371827	-2.98493	0.005	0.038	1
M01E5.2	0.0371827	-2.69879	0.005	0.038	1
lec-2	0.0372013	-1.08658	0.016	0.061	1
mtss-1	0.0372013	-1.13966	0.016	0.061	1
acox-1.5	0.037282	2.58231	0.049	0.008	1
tmem-258	0.0374458	-0.850773	0.098	0.182	1
mdt-6	0.0376601	2.63715	0.049	0.008	1
T09A5.5	0.0376601	2.7411	0.049	0.008	1
nlp-27	0.0376673	-2.15352	0.005	0.038	1
WBGene00017287	0.0376673	-3.02528	0.005	0.038	1
T19D12.6	0.0376673	-3.53525	0.005	0.038	1
hgo-1	0.0376673	-3.01173	0.005	0.038	1
C30F12.2	0.0376673	-3.01718	0.005	0.038	1
F44E2.9	0.0376673	-2.88929	0.005	0.038	1
C05D11.13	0.0377667	-1.99472	0.022	0.068	1
Y57A10A.13	0.0377901	-0.622918	0.109	0.197	1
spr-2	0.0378191	-0.641796	0.197	0.295	1
fat-2	0.0379372	0.610575	0.355	0.242	1
fbxc-40	0.0379631	-0.483651	0.273	0.402	1
F54D1.6	0.0381572	-2.64621	0.005	0.038	1
lys-8	0.0381572	-2.71308	0.005	0.038	1
M01E11.1	0.0381572	-2.59552	0.005	0.038	1
T18D3.1	0.0382921	-0.978529	0.066	0.136	1
C06B3.6	0.0386136	1.32091	0.142	0.068	1
let-92	0.0386524	-0.393357	0.481	0.614	1
F21D5.1	0.0386609	-1.4911	0.016	0.061	1
zgpa-1	0.0388143	2.4041	0.049	0.008	1
srpa-68	0.0389154	0.850765	0.164	0.083	1
skr-1	0.0389594	-0.321007	0.574	0.682	1
fipr-3	0.0391534	-2.02248	0.005	0.038	1
nhx-8	0.0391534	-2.32515	0.005	0.038	1
T19D12.4	0.0392056	2.10531	0.049	0.008	1
apc-11	0.0392988	0.911164	0.213	0.121	1
hsp-16.2	0.039418	-0.36634	0.907	0.955	1
F48D6.4	0.0394763	-2.02492	0.022	0.068	1
Y49F6B.2	0.0396003	2.11034	0.049	0.008	1
F46F2.3	0.0396051	-0.893232	0.104	0.182	1
cdkr-3	0.0396597	-1.80826	0.005	0.038	1
F55G11.8	0.0396597	-2.19302	0.005	0.038	1
Y53F4B.18	0.0396597	-2.36726	0.005	0.038	1
F14D2.19	0.0396597	-1.14131	0.005	0.038	1
dnj-15	0.0399984	2.08252	0.049	0.008	1
M03C11.6	0.0401783	-1.79483	0.022	0.068	1
ndc-80	0.0403798	0.472963	0.525	0.447	1
trap-1	0.0405085	-0.683654	0.153	0.242	1
num-1	0.0405233	1.19405	0.087	0.03	1
cpr-1	0.0405615	-0.800531	0.055	0.121	1
lgc-50	0.0408909	-1.74104	0.022	0.068	1
che-12	0.041136	-4.27036	0	0.023	1
nhr-12	0.041136	-4.23908	0	0.023	1
AH10.4	0.041136	-4.14379	0	0.023	1
daf-36	0.041136	-3.97361	0	0.023	1
fipr-7	0.041136	-3.92447	0	0.023	1
C13G3.1	0.041136	-5.52313	0	0.023	1
F23H12.3	0.041136	-4.15608	0	0.023	1
K08F9.3	0.041136	-3.72933	0	0.023	1
Y59A8B.12	0.041136	-4.18841	0	0.023	1
F21C10.9	0.041136	-4.69712	0	0.023	1
WBGene00019114	0.041136	-4.45911	0	0.023	1
H14N18.2	0.041136	-4.18557	0	0.023	1
sago-1	0.041136	-4.1747	0	0.023	1
flp-34	0.041136	-4.06818	0	0.023	1
W03F9.11	0.041136	-4.2353	0	0.023	1
hsp-43	0.041136	-3.43415	0	0.023	1
mig-13	0.041136	-4.10623	0	0.023	1
C07B5.6	0.041136	-4.40562	0	0.023	1
ugt-23	0.041136	-4.47827	0	0.023	1
C15H9.4	0.041136	-4.01695	0	0.023	1
dpyd-1	0.041136	-3.70709	0	0.023	1
F22F4.4	0.041136	-4.43073	0	0.023	1
hsp-12.3	0.041136	-3.96356	0	0.023	1
C53B4.3	0.041136	-4.46641	0	0.023	1
F11E6.6	0.041136	-4.04096	0	0.023	1
T25B9.1	0.041136	-3.96499	0	0.023	1
paqr-3	0.041136	-4.48453	0	0.023	1
mpz-1	0.041136	-4.57197	0	0.023	1
C07E3.9	0.041136	-4.20576	0	0.023	1
vab-23	0.041136	-3.60553	0	0.023	1
C23H3.2	0.041136	-4.05038	0	0.023	1
R11F4.1	0.041136	-4.10686	0	0.023	1
T02H6.3	0.041136	-4.47931	0	0.023	1
T25D10.4	0.041136	-4.09224	0	0.023	1
F27E5.9	0.041136	-3.82527	0	0.023	1
his-68	0.041136	-4.2624	0	0.023	1
C31H5.6	0.041136	-4.14323	0	0.023	1
mxt-1	0.041136	-4.41887	0	0.023	1
fbxa-216	0.041136	-4.08988	0	0.023	1
Y48G10A.6	0.041136	-4.33468	0	0.023	1
C34B2.11	0.041136	-4.2538	0	0.023	1
F48C1.5	0.041136	-4.09879	0	0.023	1
Y54E10BL.3	0.041136	-4.55753	0	0.023	1
nduf-2.2	0.041136	-4.30771	0	0.023	1
C16C10.1	0.041136	-4.44725	0	0.023	1
cnnm-5	0.041136	-4.17069	0	0.023	1
Y39A1C.1	0.041136	-4.26875	0	0.023	1
fbn-1	0.041136	-4.44144	0	0.023	1
F44E7.9	0.0412512	-1.43233	0.022	0.068	1
strl-1	0.0413567	-0.522139	0.421	0.53	1
pfd-6	0.0420256	0.239419	0.885	0.856	1
vps-35	0.0421893	-0.828166	0.071	0.144	1
K07B1.7	0.0422915	-0.638689	0.175	0.273	1
mlc-4	0.0423232	-0.306123	0.579	0.727	1
sftb-1	0.0425762	-0.638274	0.273	0.386	1
elpc-4	0.0426296	1.02642	0.191	0.114	1
T23H2.3	0.042817	0.786847	0.224	0.136	1
sld-5	0.0428192	-0.64701	0.164	0.258	1
pxn-1	0.0429465	0.61761	0.169	0.091	1
pfkb-1.2	0.0430932	-1.38538	0.022	0.068	1
Y37E3.30	0.0431029	1.07371	0.262	0.182	1
bmk-1	0.0435657	0.254584	0.716	0.644	1
npl-4.2	0.0435837	-0.780593	0.087	0.167	1
eif-2Bbeta	0.0436499	-1.36914	0.066	0.129	1
Y106G6H.14	0.0437346	-1.77959	0.027	0.076	1
WBGene00045366	0.0440775	-0.617655	0.175	0.265	1
dct-11	0.0442314	-1.39267	0.022	0.068	1
T03D8.6	0.0442405	1.04815	0.18	0.106	1
vha-8	0.0444422	-0.620541	0.142	0.235	1
sdc-2	0.0446521	-0.644935	0.169	0.258	1
pfn-2	0.0446558	-0.847277	0.06	0.129	1
haf-3	0.04481	2.24299	0.06	0.015	1
ccch-1	0.0449196	1.24875	0.137	0.068	1
dhs-19	0.0450042	-1.02371	0.022	0.068	1
npp-9	0.0450881	-0.293358	0.377	0.523	1
scb-1	0.0453441	0.965168	0.098	0.038	1
Y50D7A.3	0.0457884	-1.20856	0.022	0.068	1
ubxn-4	0.0457896	0.901118	0.158	0.083	1
T25C12.3	0.045908	-1.48668	0.027	0.076	1
dnj-10	0.0463841	2.41813	0.06	0.015	1
mrpl-53	0.0465841	-1.32064	0.022	0.068	1
W02B8.2	0.0467374	-0.567662	0.164	0.25	1
jtr-1	0.0468602	-0.708235	0.06	0.129	1
mrpl-36	0.0470283	-1.33951	0.027	0.076	1
ife-1	0.0470763	0.674346	0.219	0.129	1
nprt-1	0.0474253	1.4349	0.115	0.053	1
sos-1	0.0476942	-0.583759	0.148	0.235	1
sel-9	0.0477336	0.477624	0.448	0.326	1
W04H10.5	0.047788	-1.38713	0.027	0.076	1
hpl-2	0.0482671	0.744194	0.295	0.205	1
acs-12	0.0484169	1.81396	0.06	0.015	1
sup-36	0.0486772	-0.508418	0.24	0.348	1
ttr-26	0.0486989	-0.838952	0.093	0.167	1
Y105E8A.21	0.0491426	-0.999885	0.077	0.144	1
csn-5	0.0492177	-1.38653	0.049	0.106	1
eri-9	0.049354	0.656058	0.202	0.114	1
uvs-1	0.0494965	0.628346	0.251	0.159	1
atp-5	0.0495602	0.416081	0.481	0.379	1
aak-2	0.0498582	1.24203	0.137	0.068	1
panl-2	0.0499658	0.62059	0.284	0.189	1
F52C12.2	0.0500364	-1.27581	0.033	0.083	1
ldh-1	0.0500966	1.66869	0.06	0.015	1
hil-2	0.0503957	-0.248658	0.967	1	1
cct-6	0.0505005	0.282802	0.76	0.652	1
gap-2	0.0508541	0.319084	0.596	0.515	1
such-1	0.0509302	0.89238	0.24	0.159	1
uda-1	0.0510607	-0.792823	0.087	0.159	1
C25H3.17	0.0511705	-1.19058	0.033	0.083	1
fitm-2	0.0511705	-1.23609	0.033	0.083	1
unc-37	0.0513462	-0.440765	0.306	0.402	1
emb-27	0.0513526	-0.453685	0.208	0.311	1
ctn-1	0.0516212	0.769771	0.213	0.129	1
K05C4.9	0.0516242	-1.32434	0.038	0.091	1
zwl-1	0.0517597	0.608611	0.415	0.311	1
cyn-15	0.0520746	-0.675822	0.142	0.227	1
dnsn-1	0.0522902	-0.928345	0.082	0.152	1
Y37E3.8	0.0524628	0.215378	0.934	0.932	1
T16G1.7	0.0524792	-2.34424	0.011	0.045	1
zipt-13	0.0525653	-1.13691	0.027	0.076	1
rbr-2	0.0526727	-0.608579	0.18	0.28	1
T25G3.3	0.0527837	1.38899	0.131	0.068	1
exoc-8	0.0529977	0.645457	0.12	0.053	1
acl-11	0.0530417	-2.18173	0.011	0.045	1
Y39E4B.6	0.0535035	-1.22594	0.033	0.083	1
pptr-1	0.0536878	-0.588091	0.142	0.227	1
tlf-1	0.0539359	-1.02403	0.071	0.136	1
dcr-1	0.0539378	-0.364897	0.208	0.318	1
F08B6.1	0.0539485	-0.766434	0.077	0.144	1
Y54F10BM.9	0.0540667	-0.761727	0.087	0.159	1
C42D4.1	0.0541818	-2.25999	0.011	0.045	1
oac-46	0.0541818	-1.99277	0.011	0.045	1
lotr-1	0.0542314	-1.20604	0.038	0.091	1
C09F5.1	0.0543006	-1.17647	0.033	0.083	1
prdx-2	0.0543777	0.725889	0.284	0.205	1
ccct-1	0.054543	1.13646	0.126	0.061	1
cyh-1	0.0547595	-2.1387	0.011	0.045	1
aakb-2	0.0547595	-1.96132	0.011	0.045	1
C23G10.7	0.0547595	-2.04272	0.011	0.045	1
hpo-29	0.0548743	-0.876566	0.12	0.197	1
F31E3.6	0.0551077	-1.02477	0.033	0.083	1
F30A10.9	0.0551421	0.706539	0.262	0.174	1
lin-38	0.0552745	-1.24362	0.044	0.098	1
nspb-5	0.0553424	-1.87479	0.011	0.045	1
lars-2	0.0553424	-1.99226	0.011	0.045	1
asp-3	0.0554971	-1.06816	0.109	0.182	1
qars-1	0.0556274	0.664428	0.344	0.242	1
arrd-13	0.0557604	1.50377	0.071	0.023	1
F33G12.6	0.0557976	-0.562329	0.186	0.28	1
nop-1	0.0558011	-0.746256	0.197	0.288	1
F46H5.7	0.0559304	-1.93982	0.011	0.045	1
gst-43	0.0559304	-2.05306	0.011	0.045	1
wve-1	0.0559304	-1.94575	0.011	0.045	1
F13G3.6	0.0559911	-1.1642	0.049	0.106	1
blos-8	0.0561571	-0.302893	0.393	0.508	1
gtf-2H1	0.0561681	0.643991	0.18	0.098	1
gasr-8	0.0563482	4.07269	0.027	0	1
cest-32	0.0563482	3.7378	0.027	0	1
F53E10.5	0.0563482	4.35177	0.027	0	1
nhr-203	0.0563482	3.85786	0.027	0	1
F59F4.3	0.0563482	3.89698	0.027	0	1
ttr-48	0.0563482	4.10582	0.027	0	1
C27B7.2	0.0563482	4.60611	0.027	0	1
W02C12.2	0.0563482	3.88297	0.027	0	1
F08G2.4	0.0563482	4.10384	0.027	0	1
sco-1	0.0563482	4.05462	0.027	0	1
K05F1.10	0.0563482	3.72005	0.027	0	1
ZK1290.5	0.0563482	3.89754	0.027	0	1
metl-2	0.0563482	4.1012	0.027	0	1
kpc-1	0.0563482	4.01638	0.027	0	1
asd-2	0.0563482	3.84103	0.027	0	1
W02D9.10	0.0563482	3.89242	0.027	0	1
pqn-52	0.0563482	3.80242	0.027	0	1
Y47D3A.14	0.0563482	4.06193	0.027	0	1
WBGene00206420	0.0563482	4.03747	0.027	0	1
mai-1	0.0564898	2.41414	0.044	0.008	1
E01G6.2	0.0564898	2.83456	0.044	0.008	1
Y106G6H.6	0.0564898	2.57288	0.044	0.008	1
F59C12.4	0.0565711	1.23004	0.202	0.129	1
gakh-1	0.0567654	-1.15512	0.044	0.098	1
ntl-2	0.0571061	-0.526145	0.383	0.47	1
rpl-41.2	0.0571654	0.133192	0.995	0.977	1
C53D6.6	0.057169	-0.935848	0.033	0.083	1
smg-3	0.0573358	0.451679	0.301	0.197	1
F21G4.6	0.0574696	1.39645	0.071	0.023	1
Y69H2.7	0.0575233	-0.962573	0.044	0.098	1
rpl-37	0.0575681	-0.690074	0.137	0.22	1
mop-25.2	0.0577204	-0.650607	0.098	0.174	1
txdc-12.1	0.0577256	-1.62334	0.011	0.045	1
vps-51	0.0578357	-0.578095	0.279	0.379	1
hex-4	0.0581458	-0.96836	0.038	0.091	1
flap-1	0.0581458	1.39073	0.082	0.03	1
Y37H9A.1	0.0581979	2.26604	0.044	0.008	1
vps-60	0.0582511	0.77397	0.24	0.167	1
ZK512.1	0.0583403	1.28002	0.071	0.023	1
W08F4.3	0.0584855	0.650676	0.246	0.159	1
fip-2	0.0585901	-0.868459	0.18	0.265	1
F44E5.4	0.0586567	-0.17892	0.995	0.992	1
mage-1	0.0586758	-1.13031	0.044	0.098	1
daf-16	0.0587755	1.09954	0.104	0.045	1
Y38H6C.8	0.0587767	2.42476	0.044	0.008	1
hst-2	0.0587767	2.19378	0.044	0.008	1
rbm-28	0.0587767	2.36733	0.044	0.008	1
mlc-3	0.0588244	-0.472795	0.109	0.189	1
exl-1	0.0589428	0.772624	0.262	0.174	1
pmr-1	0.0589547	-1.09652	0.055	0.114	1
arl-8	0.058976	-0.59597	0.158	0.25	1
T22C8.3	0.0590419	-0.749478	0.082	0.152	1
cdgs-1	0.0591404	1.14983	0.131	0.068	1
dhps-1	0.0593603	2.18744	0.044	0.008	1
gon-14	0.0596075	-0.877407	0.071	0.136	1
F40F4.7	0.0597342	-0.24264	0.475	0.583	1
Y48E1C.2	0.0599337	-0.948289	0.06	0.121	1
mrck-1	0.0599728	0.71732	0.295	0.212	1
K02B12.7	0.0601161	-1.02063	0.066	0.129	1
snr-2	0.0601171	-0.432096	0.339	0.439	1
zipt-1	0.0601894	-1.04398	0.038	0.091	1
pes-9	0.0602203	-0.729397	0.093	0.167	1
sde-2	0.0602426	0.526488	0.35	0.258	1
sptf-3	0.0604157	-0.740926	0.049	0.106	1
inx-12	0.0606533	-0.294723	0.519	0.652	1
gly-6	0.0607496	-0.571467	0.137	0.227	1
sup-35	0.0610385	-0.901589	0.044	0.098	1
pqn-87	0.0613007	-0.431796	0.339	0.439	1
ftt-2	0.0613184	-0.231633	0.617	0.735	1
exc-9	0.0614354	-0.386511	0.175	0.273	1
sdha-1	0.061442	-0.545375	0.18	0.273	1
pcbd-1	0.0618977	-0.259948	0.492	0.598	1
zfp-2	0.0620374	-0.769107	0.093	0.167	1
Y67D8A.2	0.0620788	-0.780625	0.12	0.197	1
luc-7L	0.0620788	-0.772481	0.12	0.197	1
Y57G11C.9	0.0623017	-0.376046	0.333	0.447	1
F22G12.5	0.0628783	0.662434	0.224	0.144	1
unc-59	0.0630213	-0.251851	0.59	0.72	1
C11H1.2	0.063128	-0.924173	0.049	0.106	1
cls-3	0.0633667	-0.360476	0.18	0.28	1
fkb-1	0.0637306	-0.623097	0.164	0.25	1
cas-2	0.0641309	0.749191	0.246	0.167	1
C35B1.5	0.0643534	-0.74973	0.071	0.136	1
oxy-4	0.0646954	-1.85164	0.016	0.053	1
dis-3	0.0647299	-0.944484	0.044	0.098	1
AH9.3	0.0648275	-0.676812	0.115	0.189	1
clec-17	0.0649939	-1.0589	0.104	0.174	1
sas-6	0.065024	0.716451	0.268	0.189	1
chdp-1	0.0652223	-0.589144	0.317	0.402	1
ztf-13	0.0652956	-1.82238	0.016	0.053	1
F09E5.3	0.0655748	-0.904678	0.044	0.098	1
vrk-1	0.0656512	0.533029	0.377	0.295	1
F49C12.9	0.0657305	-0.195083	0.197	0.303	1
rpb-4	0.0658908	-0.486057	0.169	0.265	1
mtx-1	0.065917	-0.607894	0.18	0.265	1
sec-16A.2	0.0661737	-0.574926	0.175	0.273	1
iars-1	0.0662527	0.882901	0.262	0.189	1
F37A4.2	0.0663	-0.694164	0.169	0.25	1
F52C9.3	0.0664336	2.41327	0.055	0.015	1
ZK546.2	0.0668616	-0.565436	0.153	0.242	1
sel-13	0.0669953	2.09269	0.055	0.015	1
smn-1	0.0670736	-0.499433	0.383	0.47	1
F56B3.11	0.0671765	-0.894343	0.049	0.106	1
dld-1	0.0675832	-0.403499	0.251	0.364	1
R07E4.5	0.0675876	0.787556	0.082	0.03	1
enri-1	0.0677424	-1.48756	0.016	0.053	1
emr-1	0.0678696	-0.885081	0.148	0.22	1
uba-2	0.0685071	-0.741442	0.055	0.114	1
F59A2.5	0.0687036	1.96184	0.055	0.015	1
F54D5.5	0.068705	0.341996	0.563	0.485	1
Y32F6A.5	0.0689939	-1.55554	0.016	0.053	1
ceh-88	0.0689939	-1.75517	0.016	0.053	1
rfk-1	0.0689939	-1.63273	0.016	0.053	1
F59C6.11	0.0689939	-1.50608	0.016	0.053	1
Y39E4B.5	0.0690435	1.08406	0.12	0.061	1
dnj-12	0.0693743	0.170483	0.71	0.644	1
abcf-3	0.0694296	0.804363	0.208	0.129	1
Y116A8C.10	0.0696267	-1.60664	0.016	0.053	1
glh-1	0.0696267	-1.27067	0.016	0.053	1
Y53G8AR.6	0.0697344	-0.776413	0.055	0.114	1
F47B7.1	0.0700682	-0.371629	0.503	0.614	1
F55A12.5	0.0701602	-0.552633	0.153	0.235	1
F20H11.1	0.0702547	1.19158	0.109	0.053	1
his-4	0.0702642	-2.01864	0.016	0.053	1
Y49A3A.3	0.0703329	0.589177	0.115	0.053	1
clh-5	0.0706931	-0.489193	0.066	0.129	1
timm-17B.1	0.0708367	-0.503661	0.044	0.098	1
rga-8	0.0709066	-1.14364	0.016	0.053	1
adah-1	0.0710094	-0.282248	0.317	0.455	1
ubq-1	0.0713102	-0.1876	0.907	0.932	1
sor-3	0.071464	1.23571	0.109	0.053	1
Y55B1AR.2	0.0715366	-0.90581	0.077	0.136	1
acdh-12	0.0715537	-1.18564	0.016	0.053	1
nhr-45	0.072075	-0.641864	0.06	0.121	1
C14B1.3	0.0727893	0.903966	0.213	0.136	1
eif-2Bdelta	0.0731291	1.55723	0.087	0.038	1
syx-16	0.0731319	-0.353093	0.142	0.227	1
cpna-3	0.0734348	-1.62874	0.022	0.061	1
B0285.3	0.0737974	0.852443	0.224	0.152	1
ooc-3	0.0738938	1.89939	0.066	0.023	1
dhs-18	0.0741909	-0.872786	0.016	0.053	1
Y92H12A.2	0.0744294	1.3091	0.098	0.045	1
tiar-2	0.0745619	-0.783238	0.06	0.121	1
Y67D2.5	0.0746583	1.78539	0.055	0.015	1
tsr-1	0.0747594	-0.872715	0.082	0.144	1
unc-34	0.0748308	-0.85671	0.142	0.22	1
C12D12.1	0.0752763	1.38548	0.055	0.015	1
Y87G2A.13	0.0752763	-1.47123	0.022	0.061	1
spin-4	0.0752763	-1.50385	0.022	0.061	1
map-1	0.0756925	-1.03841	0.098	0.167	1
mdt-22	0.0757457	-0.454014	0.328	0.432	1
pxd-1	0.0757538	-0.598641	0.153	0.235	1
smg-8	0.0757679	1.25246	0.098	0.045	1
fbxa-90	0.0758984	-1.56595	0.022	0.061	1
nhr-201	0.0758984	-1.53912	0.022	0.061	1
sphk-1	0.0758984	-1.73149	0.022	0.061	1
tol-1	0.0759296	-0.534003	0.191	0.288	1
gsp-1	0.0760021	-0.299869	0.344	0.462	1
csa-1	0.0760448	1.11652	0.109	0.053	1
cyn-4	0.0760503	-0.677099	0.098	0.167	1
cox-6C	0.0760826	0.523509	0.404	0.318	1
ppw-1	0.0761162	1.05548	0.066	0.023	1
C18H9.6	0.0764048	-1.83672	0.038	0.083	1
par-6	0.0764675	0.752841	0.131	0.068	1
cutl-16	0.0765248	-1.51714	0.022	0.061	1
W08G11.3	0.0766803	1.53024	0.066	0.023	1
arx-1	0.0768397	0.60837	0.322	0.25	1
mlc-2	0.0771553	-1.6584	0.022	0.061	1
C25G4.2	0.0771684	0.7733	0.23	0.152	1
aldo-2	0.0773453	-0.165273	0.863	0.947	1
rpl-11.2	0.0774506	0.2468	0.923	0.864	1
Y53F4B.9	0.0778868	-0.368329	0.251	0.348	1
fut-3	0.0782788	-1.43838	0.049	0.098	1
nmtn-1	0.0783185	-0.562428	0.148	0.227	1
npp-11	0.0784835	-0.562652	0.219	0.311	1
cyy-1	0.0785881	-0.703188	0.109	0.182	1
abhd-14	0.0789707	1.33674	0.066	0.023	1
tufm-1	0.0789707	1.49816	0.066	0.023	1
orc-1	0.0790556	-0.390046	0.295	0.394	1
cdk-11.2	0.0790724	-1.45671	0.022	0.061	1
fecl-1	0.0790724	-0.870115	0.022	0.061	1
rps-10	0.079213	0.205863	0.913	0.917	1
cux-7	0.0794626	-0.484304	0.311	0.402	1
Y119D3B.12	0.0796554	0.809674	0.131	0.068	1
asp-1	0.080032	-0.489256	0.115	0.189	1
T25D3.4	0.0800976	1.42345	0.077	0.03	1
trap-4	0.080326	0.400835	0.372	0.273	1
fat-1	0.0805866	0.489156	0.415	0.341	1
riok-2	0.0806287	1.12034	0.126	0.068	1
eat-6	0.0807461	-0.455983	0.186	0.28	1
rnh-2	0.080778	-0.568432	0.137	0.212	1
slc-25A10	0.0807818	-2.79732	0.005	0.03	1
twk-1	0.0807818	-2.42818	0.005	0.03	1
F25F2.1	0.0807818	-2.55143	0.005	0.03	1
tom-1	0.0808755	1.36388	0.087	0.038	1
mask-1	0.0811067	0.383089	0.372	0.273	1
F45G2.7	0.0816886	-1.15651	0.022	0.061	1
F59B1.2	0.081793	-2.31439	0.005	0.03	1
cdd-2	0.081793	-2.55247	0.005	0.03	1
anmt-1	0.081793	-2.4899	0.005	0.03	1
R09E12.9	0.0818726	-1.344	0.027	0.068	1
sdpn-1	0.0818882	0.558212	0.317	0.235	1
coa-5	0.0822266	-0.578202	0.142	0.22	1
phf-5	0.0822721	1.3821	0.077	0.03	1
tofu-5	0.0823535	-1.05904	0.022	0.061	1
nurf-1	0.082358	-0.165448	0.995	1	1
aipr-1	0.0824912	-1.31812	0.027	0.068	1
srw-86	0.0828144	-2.51933	0.005	0.03	1
cdr-7	0.0828144	-2.27279	0.005	0.03	1
spr-3	0.0828144	-2.19447	0.005	0.03	1
F42F12.3	0.0828144	-2.43114	0.005	0.03	1
F01G10.6	0.0828144	-2.28015	0.005	0.03	1
C33F10.4	0.0828144	-2.28403	0.005	0.03	1
C48B6.2	0.0828144	-2.31283	0.005	0.03	1
ccb-2	0.0828144	-2.32294	0.005	0.03	1
C39B5.6	0.0828144	-2.20979	0.005	0.03	1
fbxa-14	0.0828144	-2.00843	0.005	0.03	1
mel-32	0.0828954	0.499127	0.377	0.295	1
R02F2.9	0.0829128	1.17619	0.087	0.038	1
ptrn-1	0.0829594	-0.8678	0.104	0.167	1
morc-1	0.0831131	-0.894052	0.087	0.152	1
cank-26	0.0831135	-1.20866	0.027	0.068	1
pcaf-1	0.0832335	-0.499328	0.219	0.303	1
F52B10.3	0.0833771	-1.37314	0.038	0.083	1
Y92H12A.5	0.0834286	1.14107	0.087	0.038	1
lbp-6	0.0834481	-0.914649	0.066	0.121	1
cox-5B	0.0835778	0.394282	0.541	0.455	1
C18B12.4	0.0835927	0.801522	0.109	0.053	1
Y34B4A.7	0.0837397	-1.33582	0.027	0.068	1
C13F10.5	0.0838461	-1.97592	0.005	0.03	1
C05G5.2	0.0838461	-2.11524	0.005	0.03	1
tag-273	0.0838461	-2.18461	0.005	0.03	1
math-41	0.0838461	-2.38018	0.005	0.03	1
kin-14	0.0838461	-2.24685	0.005	0.03	1
set-29	0.0838461	-2.11327	0.005	0.03	1
Y111B2A.3	0.0838461	-2.2597	0.005	0.03	1
cdc-48.2	0.0838505	-0.333522	0.311	0.402	1
mdt-28	0.0839897	-1.19057	0.044	0.091	1
ada-2	0.0841458	-0.35722	0.279	0.394	1
xbp-1	0.0842336	-0.215615	0.798	0.886	1
rpl-22	0.0843392	0.271879	0.885	0.841	1
T12B3.3	0.0844941	1.17831	0.077	0.03	1
rtcb-1	0.0845143	-1.46612	0.033	0.076	1
fsn-1	0.0845229	-1.46391	0.044	0.091	1
pbs-3	0.0847053	-0.210998	0.328	0.447	1
npr-15	0.0847079	1.04744	0.098	0.045	1
T25G12.3	0.0848698	0.686361	0.197	0.121	1
ceh-74	0.0848883	-1.93966	0.005	0.03	1
F43H9.4	0.0848883	-1.04062	0.005	0.03	1
C30G4.4	0.0848883	-1.62307	0.005	0.03	1
ech-2	0.0848883	-2.05869	0.005	0.03	1
C46A5.4	0.0848883	-1.63938	0.005	0.03	1
T16A1.10	0.0848883	-1.66009	0.005	0.03	1
F58H10.1	0.0848883	-2.09476	0.005	0.03	1
fbxa-60	0.0848883	-1.7921	0.005	0.03	1
F53H1.4	0.0849059	-0.253186	0.76	0.826	1
dnj-2	0.0850034	-1.14401	0.027	0.068	1
cpi-2	0.0851421	0.193879	0.836	0.856	1
agxt-1	0.0854947	-0.815372	0.071	0.129	1
set-3	0.0856232	1.15501	0.077	0.03	1
trpp-3	0.0856232	1.11165	0.077	0.03	1
sams-3	0.085641	-0.995661	0.027	0.068	1
C01G6.4	0.0857175	-0.739531	0.131	0.205	1
bcl-7	0.08572	-0.626132	0.24	0.318	1
T23B3.2	0.0858977	0.427526	0.366	0.265	1
agef-1	0.0859204	0.91956	0.219	0.152	1
mrpl-9	0.0861695	-0.817048	0.077	0.136	1
uev-1	0.0862007	0.310249	0.656	0.583	1
mog-2	0.0862713	-0.619081	0.137	0.212	1
gst-20	0.0862825	-1.19049	0.027	0.068	1
gex-3	0.0865015	-0.575248	0.197	0.273	1
hsp-16.49	0.0865748	2.57988	0.038	0.008	1
krr-1	0.0865748	2.53444	0.038	0.008	1
ZK809.9	0.0865748	2.38118	0.038	0.008	1
div-1	0.0866461	-0.249214	0.727	0.795	1
him-18	0.0867645	1.09266	0.077	0.03	1
Y105E8A.2	0.0868007	-1.09298	0.049	0.098	1
sesn-1	0.0869166	-1.30351	0.033	0.076	1
nra-3	0.0872279	-0.725313	0.087	0.152	1
Y53F4B.39	0.0874234	2.21737	0.038	0.008	1
mrpl-13	0.0874234	2.35366	0.038	0.008	1
simr-1	0.0874234	2.439	0.038	0.008	1
picc-1	0.0875257	-1.05373	0.033	0.076	1
C36B1.14	0.08763	-0.845694	0.104	0.167	1
set-15	0.0877022	0.88607	0.098	0.045	1
C09E7.7	0.0880845	0.762676	0.175	0.106	1
F17A9.4	0.0881382	-1.13505	0.033	0.076	1
B0024.4	0.0882788	2.70807	0.038	0.008	1
W10D9.3	0.0882788	2.09677	0.038	0.008	1
myo-1	0.0882788	2.18939	0.038	0.008	1
K11D2.4	0.0882788	2.31481	0.038	0.008	1
immp-1	0.0882788	2.25532	0.038	0.008	1
tpk-1	0.0882788	2.3735	0.038	0.008	1
mbf-1	0.0884102	-0.522508	0.399	0.492	1
tag-120	0.0884749	3.43705	0.022	0	1
F58B4.5	0.0884749	3.8498	0.022	0	1
cyp-33A1	0.0884749	3.63562	0.022	0	1
eat-20	0.0884749	3.18824	0.022	0	1
hlh-8	0.0884749	3.70892	0.022	0	1
fbxa-141	0.0884749	3.75587	0.022	0	1
C53C11.1	0.0884749	3.61926	0.022	0	1
F53B1.2	0.0884749	3.70548	0.022	0	1
fard-1	0.0884749	3.75514	0.022	0	1
R102.4	0.0884749	3.74217	0.022	0	1
ttr-53	0.0884749	3.73259	0.022	0	1
C11D2.4	0.0884749	3.80361	0.022	0	1
C50F7.5	0.0884749	3.14565	0.022	0	1
F37C4.4	0.0884749	3.67377	0.022	0	1
slc-46A	0.0884749	3.78068	0.022	0	1
cpg-9	0.0884749	3.67953	0.022	0	1
pqm-1	0.0884749	3.57478	0.022	0	1
WBGene00005556	0.0884749	3.85206	0.022	0	1
C04H5.1	0.0884749	3.78287	0.022	0	1
C09F9.2	0.0884749	3.87947	0.022	0	1
M05D6.1	0.0884749	3.77751	0.022	0	1
ZK1320.3	0.0884749	3.17917	0.022	0	1
twk-49	0.0884749	3.61407	0.022	0	1
Y110A2AL.3	0.0884749	3.16278	0.022	0	1
lpr-1	0.0884749	3.74111	0.022	0	1
F30F8.9	0.0884749	3.59408	0.022	0	1
clik-3	0.0884749	3.33645	0.022	0	1
pbo-1	0.0884749	3.30802	0.022	0	1
pqn-92	0.0884749	3.56797	0.022	0	1
spp-1	0.0884749	3.5451	0.022	0	1
dhhc-8	0.0884749	3.56516	0.022	0	1
fbxa-31	0.0884749	3.61374	0.022	0	1
mrpl-18	0.0884749	3.82655	0.022	0	1
ZK418.6	0.0884749	3.85547	0.022	0	1
prp-19	0.0885695	-0.536201	0.339	0.424	1
act-5	0.08874	-0.127629	0.126	0.205	1
F28B3.6	0.0888873	-0.979586	0.027	0.068	1
K03B4.1	0.088888	-1.11909	0.044	0.091	1
W09D10.1	0.0889109	-1.02969	0.049	0.098	1
T24C4.2	0.0889704	-0.617214	0.268	0.348	1
pas-1	0.08901	-0.477491	0.257	0.341	1
abu-8	0.0891409	1.8499	0.038	0.008	1
C16B8.3	0.0892545	-0.493207	0.279	0.386	1
F53A2.9	0.0896715	-1.39834	0.038	0.083	1
swan-2	0.0898767	0.819209	0.153	0.091	1
slcr-46.3	0.0898999	1.36131	0.104	0.053	1
emre-1	0.0899966	-1.11101	0.033	0.076	1
lin-18	0.0900097	1.84679	0.038	0.008	1
B0395.3	0.0900097	1.90632	0.038	0.008	1
nep-22	0.0900097	2.23939	0.038	0.008	1
fem-3	0.0900097	1.70839	0.038	0.008	1
Y116A8C.25	0.0900097	1.98614	0.038	0.008	1
WBGene00050927	0.0902133	-1.18058	0.027	0.068	1
F25G6.8	0.0902621	-0.943047	0.055	0.106	1
vti-1	0.0902622	-1.04387	0.038	0.083	1
C05D11.8	0.090623	-0.979401	0.033	0.076	1
ubh-3	0.090856	-1.11374	0.038	0.083	1
zoo-1	0.0908673	1.07308	0.142	0.083	1
elp-1	0.0908854	1.70459	0.038	0.008	1
trm-2A	0.0908854	1.96212	0.038	0.008	1
R05D7.1	0.0908854	1.75131	0.038	0.008	1
R10E11.9	0.0908854	1.99379	0.038	0.008	1
C14B9.10	0.0909649	-0.496024	0.295	0.379	1
gtap-1	0.0910624	-0.979963	0.049	0.098	1
srgp-1	0.0912753	0.665164	0.279	0.205	1
C42C1.12	0.0914529	-1.05303	0.038	0.083	1
atgp-1	0.0917678	1.58705	0.038	0.008	1
T02H6.9	0.0917678	1.44607	0.038	0.008	1
C03H12.1	0.0919082	-0.963885	0.06	0.114	1
itsn-1	0.0919082	-0.952851	0.06	0.114	1
cps-6	0.0919671	0.650324	0.202	0.129	1
pup-2	0.0920265	-0.365659	0.18	0.258	1
mcm-2	0.0920351	0.225827	0.831	0.833	1
pigm-1	0.0920531	-0.976495	0.038	0.083	1
gtf-2A2	0.0920531	-1.08491	0.038	0.083	1
unc-5	0.0921474	0.794123	0.366	0.303	1
T13F2.6	0.092353	-0.892464	0.055	0.106	1
efl-1	0.0923778	-0.440335	0.169	0.25	1
suf-1	0.0924253	-0.38635	0.404	0.523	1
rep-1	0.0924276	-0.74272	0.071	0.129	1
taap-1	0.0928817	0.636506	0.098	0.045	1
T04G9.4	0.092928	-0.215922	0.574	0.674	1
WBGene00045410	0.0930093	-0.428389	0.284	0.379	1
K10D2.5	0.0930481	0.737013	0.333	0.265	1
Y71H10B.1	0.0932555	-0.864341	0.049	0.098	1
Y39A1A.21	0.0932628	-1.0219	0.038	0.083	1
tag-294	0.0934129	-0.678092	0.055	0.106	1
K01G5.5	0.0934379	-0.751525	0.06	0.114	1
cgp-1	0.0936609	-0.489745	0.153	0.235	1
ceh-100	0.0938038	-0.432333	0.24	0.326	1
WBGene00044168	0.0938079	-1.34121	0.033	0.076	1
F09G8.7	0.0938103	-0.975476	0.049	0.098	1
toc-1	0.0948364	-0.711357	0.071	0.129	1
T01C3.11	0.094988	-0.846509	0.06	0.114	1
mig-2	0.0949964	-0.312738	0.197	0.288	1
pigt-1	0.0950111	-0.86407	0.093	0.152	1
C23F12.4	0.0951905	0.472601	0.497	0.447	1
dnj-7	0.0952337	-0.957615	0.087	0.144	1
algn-1	0.0956171	1.31539	0.093	0.045	1
Y61A9LA.3	0.0958832	0.786228	0.23	0.167	1
H34C03.2	0.0959167	-0.772391	0.066	0.121	1
lin-26	0.0961278	0.900677	0.164	0.098	1
M03F4.6	0.0962435	0.772225	0.126	0.068	1
alh-5	0.0962637	-3.12716	0	0.015	1
glc-1	0.0962637	-2.60013	0	0.015	1
him-5	0.0962637	-3.2264	0	0.015	1
lbp-7	0.0962637	-3.5867	0	0.015	1
srh-200	0.0962637	-3.60465	0	0.015	1
srp-8	0.0962637	-3.34578	0	0.015	1
srx-76	0.0962637	-3.74665	0	0.015	1
C25F9.6	0.0962637	-3.25409	0	0.015	1
C47E8.3	0.0962637	-3.55827	0	0.015	1
C53A5.2	0.0962637	-4.05342	0	0.015	1
F21D9.1	0.0962637	-4.36558	0	0.015	1
F25D1.5	0.0962637	-3.41682	0	0.015	1
somi-1	0.0962637	-3.37381	0	0.015	1
anmt-3	0.0962637	-3.57776	0	0.015	1
bgal-1	0.0962637	-3.44436	0	0.015	1
ctps-1	0.0962637	-3.38792	0	0.015	1
Y38H6C.15	0.0962637	-3.22438	0	0.015	1
reps-1	0.0962637	-3.90131	0	0.015	1
hmit-1.1	0.0962637	-3.08333	0	0.015	1
C05C8.7	0.0962637	-2.67184	0	0.015	1
C14C11.4	0.0962637	-4.01382	0	0.015	1
F52E1.9	0.0962637	-3.64091	0	0.015	1
C45B11.8	0.0962637	-3.86333	0	0.015	1
amt-4	0.0962637	-3.53743	0	0.015	1
clc-3	0.0962637	-3.67778	0	0.015	1
inx-3	0.0962637	-3.27755	0	0.015	1
spp-3	0.0962637	-2.98975	0	0.015	1
sto-4	0.0962637	-3.93611	0	0.015	1
vab-3	0.0962637	-3.51277	0	0.015	1
C07A4.3	0.0962637	-3.41368	0	0.015	1
C29F7.1	0.0962637	-3.6674	0	0.015	1
C35C5.10	0.0962637	-3.78162	0	0.015	1
C40C9.3	0.0962637	-3.73412	0	0.015	1
F09A5.2	0.0962637	-2.88753	0	0.015	1
cutl-3	0.0962637	-4.60312	0	0.015	1
cnc-8	0.0962637	-3.47673	0	0.015	1
suox-1	0.0962637	-3.69568	0	0.015	1
phf-33	0.0962637	-3.8003	0	0.015	1
cpg-19	0.0962637	-3.75444	0	0.015	1
C36B7.2	0.0962637	-3.74816	0	0.015	1
F18G5.6	0.0962637	-4.0487	0	0.015	1
ift-81	0.0962637	-3.34757	0	0.015	1
nep-15	0.0962637	-3.33365	0	0.015	1
jbts-14	0.0962637	-1.94542	0	0.015	1
H35N09.2	0.0962637	-3.2814	0	0.015	1
M60.6	0.0962637	-3.34124	0	0.015	1
W01C8.5	0.0962637	-3.62506	0	0.015	1
ZK867.2	0.0962637	-3.30369	0	0.015	1
WBGene00023263	0.0962637	-4.98739	0	0.015	1
ZC449.7	0.0962637	-3.43211	0	0.015	1
M02E1.4	0.0962637	-3.5277	0	0.015	1
F52G3.8	0.0962637	-3.64261	0	0.015	1
col-133	0.0962637	-3.46956	0	0.015	1
kgb-2	0.0962637	-3.36995	0	0.015	1
ssq-1	0.0962637	-3.57882	0	0.015	1
tni-4	0.0962637	-3.34091	0	0.015	1
C27D8.3	0.0962637	-3.49907	0	0.015	1
trh-1	0.0962637	-3.33412	0	0.015	1
C43F9.5	0.0962637	-3.65648	0	0.015	1
K08E4.3	0.0962637	-3.48571	0	0.015	1
K10D11.6	0.0962637	-3.34668	0	0.015	1
T12G3.2	0.0962637	-3.15657	0	0.015	1
W01B6.5	0.0962637	-3.50393	0	0.015	1
Y40H7A.11	0.0962637	-3.53014	0	0.015	1
Y45F10A.7	0.0962637	-3.22136	0	0.015	1
hhat-2	0.0962637	-3.344	0	0.015	1
C17H12.12	0.0962637	-3.95784	0	0.015	1
mesp-1	0.0962637	-3.88463	0	0.015	1
klo-1	0.0962637	-3.53438	0	0.015	1
nspb-1	0.0962637	-3.5367	0	0.015	1
Y4C6B.7	0.0962637	-2.59812	0	0.015	1
F35C11.4	0.0962637	-3.398	0	0.015	1
F54D5.2	0.0962637	-2.65475	0	0.015	1
Y54G11A.3	0.0962637	-2.66929	0	0.015	1
tric-1B.2	0.0962637	-3.46724	0	0.015	1
rnh-1.2	0.0962637	-3.18686	0	0.015	1
mlt-10	0.0962637	-3.35986	0	0.015	1
C18H9.1	0.0962637	-3.69588	0	0.015	1
F40H3.2	0.0962637	-3.15264	0	0.015	1
F41C3.2	0.0962637	-3.81112	0	0.015	1
F41G3.10	0.0962637	-3.70898	0	0.015	1
K05F1.6	0.0962637	-3.52187	0	0.015	1
R12C12.9	0.0962637	-3.52906	0	0.015	1
amx-2	0.0962637	-3.35936	0	0.015	1
lbp-5	0.0962637	-3.30245	0	0.015	1
nlp-12	0.0962637	-3.79516	0	0.015	1
dhhc-7	0.0962637	-3.45131	0	0.015	1
F31C3.6	0.0962637	-3.49544	0	0.015	1
wago-1	0.0962637	-3.43441	0	0.015	1
T05F1.9	0.0962637	-3.52289	0	0.015	1
ttm-5	0.0962637	-2.83875	0	0.015	1
tag-344	0.0962637	-3.35225	0	0.015	1
idhg-2	0.0962637	-3.85802	0	0.015	1
aman-3	0.0962637	-3.78607	0	0.015	1
T09B4.6	0.0962637	-3.67743	0	0.015	1
W10C8.5	0.0962637	-4.40784	0	0.015	1
Y48G1C.6	0.0962637	-3.27083	0	0.015	1
pde-6	0.0962637	-3.3348	0	0.015	1
him-19	0.0962637	-3.69649	0	0.015	1
tag-229	0.0962637	-3.41617	0	0.015	1
Y71G12B.32	0.0962637	-3.43987	0	0.015	1
WBGene00175036	0.0962637	-3.39668	0	0.015	1
K10D3.8	0.0962637	-3.59264	0	0.015	1
Y65B4BM.3	0.0962637	-3.24249	0	0.015	1
mlp-1	0.0962637	-3.06046	0	0.015	1
ncx-6	0.0962637	-3.23403	0	0.015	1
pqn-82	0.0962637	-3.6964	0	0.015	1
twk-31	0.0962637	-3.88484	0	0.015	1
hrde-1	0.0962637	-3.51331	0	0.015	1
tbc-8	0.0962637	-3.57625	0	0.015	1
C40H1.7	0.0962637	-2.87957	0	0.015	1
cyp-13A12	0.0962637	-3.64499	0	0.015	1
pitp-1	0.0962637	-3.34878	0	0.015	1
Y45F3A.1	0.0962637	-3.40898	0	0.015	1
Y48A6B.9	0.0962637	-3.47469	0	0.015	1
mrps-18C	0.0962637	-3.90896	0	0.015	1
wdr-60	0.0962637	-3.11253	0	0.015	1
H34I24.2	0.0962637	-3.49598	0	0.015	1
Y53G8B.1	0.0962637	-3.60783	0	0.015	1
ZK686.2	0.0962637	-3.79714	0	0.015	1
C36A4.11	0.0962637	-3.31002	0	0.015	1
C14B1.12	0.0962637	-3.52709	0	0.015	1
nspg-10	0.0962856	-0.347077	0.284	0.371	1
coh-1	0.0965692	-1.16346	0.077	0.129	1
sucl-2	0.0966244	-0.911538	0.049	0.098	1
taf-5	0.0966785	-0.473389	0.197	0.288	1
C26B9.1	0.0968729	-0.506874	0.142	0.22	1
rpl-25.1	0.0972927	0.552044	0.541	0.492	1
cyc-1	0.0975947	0.668505	0.23	0.159	1
ubxn-2	0.0976109	-0.670264	0.148	0.22	1
rpap-2	0.0976173	-0.741391	0.06	0.114	1
mrp-6	0.0977507	-0.736301	0.055	0.106	1
csnk-1	0.0980063	0.639912	0.251	0.174	1
ttc-37	0.0981623	1.53385	0.082	0.038	1
mcrs-1	0.0982297	-0.842429	0.038	0.083	1
ppfr-1	0.0983541	-0.500458	0.202	0.288	1
B0393.3	0.0985218	-0.391446	0.432	0.523	1
paqr-2	0.0986202	1.01039	0.131	0.076	1
mdf-1	0.0987116	-0.605673	0.186	0.265	1
C05C10.2	0.0987667	-0.546734	0.044	0.091	1
F13B12.6	0.0988652	-0.895217	0.038	0.083	1
gbf-1	0.0996268	-0.657259	0.12	0.189	1
efk-1	0.0997233	0.746142	0.153	0.091	1
Y53G8AR.9	0.0999792	-0.759869	0.055	0.106	1
icl-1	0.10009	-0.780266	0.049	0.098	1
Y39B6A.37	0.100598	1.54315	0.082	0.038	1
abtm-1	0.100756	0.870497	0.115	0.061	1
nhr-32	0.100823	-0.441038	0.071	0.129	1
sms-2	0.101001	-0.658602	0.175	0.25	1
F59E12.1	0.10107	-0.374747	0.213	0.303	1
Y66D12A.21	0.10113	0.855447	0.197	0.129	1
asps-1	0.101159	0.954521	0.142	0.083	1
egg-3	0.101214	-0.869411	0.044	0.091	1
lact-4	0.101267	-0.714504	0.049	0.098	1
sec-61.G	0.10133	-0.236292	0.492	0.598	1
dhhc-14	0.101396	1.07296	0.104	0.053	1
ztf-17	0.101403	1.88599	0.06	0.023	1
WBGene00014701	0.10151	-0.446009	0.087	0.152	1
F10G7.9	0.101712	-0.408665	0.109	0.174	1
cisd-1	0.101833	1.33226	0.082	0.038	1
let-355	0.102092	-0.797105	0.038	0.083	1
obr-2	0.102234	1.86385	0.049	0.015	1
tftc-3	0.102234	1.89011	0.049	0.015	1
hgap-2	0.102271	-0.88834	0.087	0.144	1
aly-2	0.102286	-0.299707	0.219	0.311	1
T24H10.1	0.102453	0.817233	0.158	0.098	1
F40B5.2	0.102455	-0.856182	0.049	0.098	1
vha-15	0.102478	-0.764233	0.082	0.144	1
F01D5.5	0.102587	-0.751897	0.164	0.235	1
mrps-21	0.102876	1.81712	0.06	0.023	1
ttc-7	0.102876	2.2982	0.06	0.023	1
pfd-2	0.102887	-0.528238	0.126	0.197	1
F10C2.4	0.103241	0.349068	0.306	0.205	1
Y39B6A.33	0.103577	1.09084	0.12	0.068	1
C55A6.10	0.103606	0.906289	0.104	0.053	1
lev-11	0.103654	-0.743843	0.049	0.098	1
Y55D9A.2	0.103709	1.32347	0.082	0.038	1
hsp-17	0.1039	1.94553	0.049	0.015	1
C39F7.5	0.1039	1.77931	0.049	0.015	1
srpa-72	0.104068	-0.331893	0.038	0.083	1
cdt-2	0.104141	-0.636684	0.153	0.22	1
emc-3	0.104151	0.889486	0.18	0.121	1
C06B3.7	0.104366	2.10862	0.06	0.023	1
ZK632.4	0.104726	-0.643027	0.06	0.114	1
rho-1	0.104781	-0.421772	0.361	0.447	1
Y108G3AL.2	0.105102	-0.198472	0.115	0.182	1
gon-4	0.105268	-0.556264	0.169	0.242	1
Y54E5A.5	0.105285	0.663125	0.377	0.311	1
rad-51	0.105341	-0.283411	0.694	0.742	1
pfd-4	0.105398	-0.425903	0.393	0.47	1
Y39A3CL.1	0.105398	1.17102	0.093	0.045	1
T24C4.5	0.105588	1.49733	0.049	0.015	1
Y38H6C.16	0.105919	0.447053	0.388	0.318	1
ral-1	0.106036	0.359137	0.525	0.462	1
pms-2	0.106166	0.721229	0.202	0.136	1
cox-5A	0.106228	0.467623	0.443	0.371	1
met-1	0.106867	-0.315571	0.596	0.682	1
B0361.9	0.10726	-1.98708	0.011	0.038	1
gpd-3	0.107318	-0.776037	0.049	0.098	1
F09E5.11	0.107374	0.83355	0.142	0.083	1
coq-6	0.107398	1.69665	0.06	0.023	1
lst-2	0.107404	-1.08184	0.082	0.136	1
M01E5.3	0.107889	-0.509092	0.219	0.311	1
clc-8	0.107923	-0.209524	0.792	0.826	1
rap-1	0.108147	-0.431065	0.311	0.394	1
ssl-1	0.108157	-0.272806	0.355	0.447	1
C06E2.1	0.108167	1.64867	0.06	0.023	1
dagl-2	0.108194	1.21948	0.082	0.038	1
ZK1236.5	0.108335	-2.02247	0.011	0.038	1
Y39A1A.27	0.108335	-1.89803	0.011	0.038	1
snx-14	0.10837	-0.65448	0.12	0.182	1
bath-38	0.108429	0.206118	0.798	0.72	1
T24C4.4	0.108673	-0.513191	0.12	0.189	1
lin-9	0.108757	-0.540874	0.202	0.28	1
gpa-4	0.108847	1.21365	0.082	0.038	1
F53A10.2	0.109028	1.23726	0.049	0.015	1
F31D4.2	0.109098	-0.788744	0.093	0.152	1
ggtb-1	0.109313	-0.304848	0.279	0.386	1
bra-1	0.109419	-1.84018	0.011	0.038	1
dnj-11	0.109503	1.09424	0.082	0.038	1
vps-45	0.109661	-0.508619	0.164	0.235	1
dars-2	0.109717	1.43717	0.06	0.023	1
dpm-1	0.109717	1.52605	0.06	0.023	1
K11D12.12	0.109727	1.37041	0.071	0.03	1
C25F9.14	0.109727	1.40684	0.071	0.03	1
dod-6	0.109727	1.66055	0.071	0.03	1
C09D4.2	0.109792	0.51018	0.383	0.303	1
ZK6.11	0.109808	0.801288	0.18	0.114	1
tln-1	0.109939	-0.411179	0.24	0.333	1
ash-2	0.110051	-0.683766	0.23	0.295	1
ptl-1	0.110328	1.03869	0.137	0.083	1
fmo-5	0.110345	0.53986	0.273	0.189	1
C33A12.1	0.110359	0.649726	0.235	0.167	1
Y75B8A.31	0.110553	1.03568	0.131	0.076	1
tcc-1	0.110804	-0.775289	0.115	0.174	1
F52H2.4	0.111156	1.45817	0.071	0.03	1
top-1	0.111332	-0.346349	0.399	0.477	1
tcer-1	0.111356	-0.462632	0.246	0.326	1
nhr-274	0.111612	-1.6633	0.011	0.038	1
F35A5.8	0.112073	-1.04715	0.077	0.129	1
Y6B3B.9	0.112076	1.74245	0.06	0.023	1
rab-6.2	0.112104	-0.634617	0.098	0.159	1
aip-1	0.112116	0.521242	0.432	0.348	1
H06I04.3	0.112221	-0.608652	0.109	0.174	1
R07H5.11	0.112722	-1.48535	0.011	0.038	1
nas-36	0.112722	-1.53546	0.011	0.038	1
coq-8	0.112722	-1.80546	0.011	0.038	1
tomm-7	0.112871	1.43427	0.06	0.023	1
T10E9.2	0.113398	0.792141	0.137	0.083	1
Y75B8A.14	0.113505	1.15527	0.082	0.038	1
pif-1	0.113554	0.531761	0.295	0.22	1
tra-4	0.113805	-0.345539	0.23	0.318	1
F28C10.3	0.11384	-0.993235	0.011	0.038	1
Y65A5A.1	0.11384	-1.39279	0.011	0.038	1
nlp-81	0.11384	-1.39667	0.011	0.038	1
R11D1.1	0.113842	1.28731	0.109	0.061	1
T26A5.6	0.114259	-0.335048	0.148	0.227	1
unc-101	0.114385	-0.765842	0.087	0.144	1
top-3	0.114512	1.23988	0.098	0.053	1
ech-1.2	0.114589	-0.581697	0.131	0.197	1
inx-13	0.114682	-0.405548	0.295	0.371	1
F25H2.7	0.114794	1.11941	0.071	0.03	1
T24H7.2	0.115091	0.329316	0.546	0.485	1
hmg-12	0.115532	1.18761	0.071	0.03	1
C50B8.4	0.116102	-1.38721	0.011	0.038	1
spcs-1	0.11615	-0.364268	0.311	0.402	1
ddp-1	0.116237	1.07633	0.082	0.038	1
ZK1307.8	0.116379	-0.495518	0.153	0.227	1
der-2	0.117367	-0.55571	0.066	0.121	1
tpxl-1	0.117608	-0.410309	0.268	0.364	1
gtbp-1	0.117825	-0.28857	0.607	0.629	1
K02A6.3	0.118339	0.710389	0.219	0.152	1
C02F5.12	0.118524	1.25435	0.071	0.03	1
spas-1	0.1188	-0.863892	0.077	0.129	1
hcp-1	0.118941	0.285282	0.585	0.545	1
C34D4.4	0.11902	0.934702	0.082	0.038	1
glrx-3	0.119535	-0.465978	0.115	0.182	1
C32D5.8	0.11976	-0.643292	0.104	0.167	1
ech-6	0.119951	0.927351	0.12	0.068	1
rbm-5	0.120302	-0.601307	0.087	0.144	1
rpl-4	0.120522	0.214665	0.836	0.833	1
leo-1	0.12078	-0.298627	0.18	0.273	1
F52A8.1	0.121169	0.523455	0.393	0.318	1
T03F1.12	0.121426	-2.03173	0.016	0.045	1
C54C6.6	0.121517	-0.588485	0.23	0.311	1
prp-8	0.121538	-0.162006	0.727	0.788	1
rnr-1	0.122262	-0.146201	0.956	0.992	1
nspg-7.1	0.122521	-0.829631	0.066	0.114	1
K10B4.3	0.122599	-0.601701	0.093	0.152	1
cal-5	0.122719	1.32167	0.098	0.053	1
ptpn-22	0.122882	-0.174596	0.235	0.333	1
arf-5	0.122963	-0.356142	0.35	0.439	1
M01F1.4	0.123369	1.31677	0.098	0.053	1
rad-50	0.123453	0.310898	0.557	0.5	1
polg-1	0.123595	-0.378604	0.191	0.273	1
kbp-1	0.123674	0.446576	0.273	0.197	1
col-118	0.123777	-0.526275	0.066	0.114	1
piki-1	0.124592	-1.74044	0.016	0.045	1
igcm-3	0.124592	-1.56887	0.016	0.045	1
cebp-2	0.124669	-0.602819	0.158	0.227	1
dscc-1	0.124676	0.396955	0.208	0.144	1
Y51H4A.8	0.125043	-0.788264	0.066	0.114	1
ergo-1	0.125122	-0.397033	0.158	0.227	1
C09B8.5	0.125386	-0.462473	0.164	0.242	1
mig-14	0.125571	0.507631	0.284	0.205	1
gpa-16	0.125661	-1.4608	0.016	0.045	1
ckb-4	0.126314	-0.423659	0.213	0.288	1
hel-1	0.126363	-0.170528	0.82	0.886	1
C05D9.7	0.126439	0.952918	0.12	0.068	1
hat-1	0.126508	-0.760108	0.115	0.174	1
pas-7	0.126732	-0.415525	0.186	0.258	1
Y105C5A.1	0.126959	-0.790825	0.071	0.121	1
ari-2	0.126992	-1.05001	0.06	0.106	1
hasp-1	0.127213	-0.324713	0.158	0.235	1
syf-2	0.127267	-0.469356	0.235	0.318	1
F48E8.2	0.127285	0.657737	0.142	0.083	1
F33D11.10	0.127565	-0.672801	0.093	0.152	1
fos-1	0.1276	-0.464348	0.087	0.144	1
pinn-4	0.127648	-0.77926	0.077	0.129	1
dpy-30	0.127813	-0.479549	0.421	0.477	1
rev-3	0.127836	0.937531	0.126	0.076	1
maea-1	0.128283	0.573032	0.202	0.136	1
hcp-2	0.129424	-0.151634	0.344	0.47	1
ZK1127.3	0.129812	-0.462888	0.126	0.189	1
col-80	0.130011	-1.27969	0.016	0.045	1
F08F8.7	0.130214	1.02701	0.126	0.076	1
pod-1	0.130219	0.32436	0.464	0.379	1
K04F10.3	0.13032	-0.360796	0.23	0.311	1
mdt-9	0.130591	-0.340504	0.497	0.576	1
acdh-13	0.130697	1.0546	0.098	0.053	1
cct-5	0.131061	0.177754	0.94	0.902	1
T07F12.1	0.131116	-1.17557	0.016	0.045	1
tax-6	0.131116	-0.742836	0.016	0.045	1
Y48G1C.10	0.131116	-1.19978	0.016	0.045	1
paxt-1	0.131151	-0.468949	0.18	0.258	1
hira-1	0.131235	0.768374	0.186	0.129	1
gna-1	0.131379	1.03793	0.098	0.053	1
mbk-2	0.131452	-0.221568	0.53	0.614	1
R08C7.8	0.131552	-1.43238	0.027	0.061	1
D1054.18	0.13168	2.40059	0.033	0.008	1
ceh-58	0.13168	2.12973	0.033	0.008	1
F26E4.4	0.13168	2.68299	0.033	0.008	1
Y54E5B.2	0.13168	2.24499	0.033	0.008	1
C02F5.13	0.13168	2.2661	0.033	0.008	1
T10F2.5	0.13168	2.54018	0.033	0.008	1
taf-8	0.131901	-1.02318	0.055	0.098	1
Y105C5A.1272	0.13195	-0.527389	0.104	0.167	1
gfi-1	0.132229	-1.27648	0.016	0.045	1
Y54G2A.26	0.132521	-0.455797	0.284	0.371	1
lsy-2	0.13259	-0.515118	0.262	0.333	1
shn-1	0.132751	-0.38889	0.098	0.159	1
ehs-1	0.132852	-0.543829	0.087	0.144	1
hsp-110	0.132919	-0.209875	0.847	0.856	1
D1025.1	0.132942	2.22935	0.033	0.008	1
B0310.1	0.132942	2.23677	0.033	0.008	1
clu-1	0.132942	2.43273	0.033	0.008	1
D2045.7	0.132942	2.27709	0.033	0.008	1
mrps-26	0.132942	2.48819	0.033	0.008	1
rpn-12	0.133005	-0.403633	0.262	0.348	1
saeg-2	0.133085	-1.36247	0.022	0.053	1
rab-10	0.13322	0.779731	0.208	0.152	1
uaf-1	0.133421	-0.408597	0.284	0.364	1
cnk-1	0.133425	-1.32426	0.027	0.061	1
dgk-4	0.133847	-0.660284	0.082	0.136	1
spcs-2	0.133909	-0.377243	0.219	0.295	1
ttr-21	0.133923	-0.740346	0.104	0.159	1
symk-1	0.134072	-0.592436	0.169	0.235	1
T26E3.4	0.134161	0.49826	0.388	0.333	1
lin-5	0.134435	-0.228985	0.579	0.667	1
C18B2.5	0.134476	-1.02644	0.016	0.045	1
mrpl-54	0.134476	-1.07301	0.016	0.045	1
elb-1	0.134601	-0.551526	0.137	0.205	1
C24D10.6	0.135133	-1.14218	0.022	0.053	1
C26F1.3	0.135495	2.02301	0.033	0.008	1
H03E18.1	0.135495	2.10512	0.033	0.008	1
got-2.1	0.135495	1.86675	0.033	0.008	1
zig-5	0.135495	1.89055	0.033	0.008	1
syx-6	0.135611	-1.07649	0.016	0.045	1
qua-1	0.135611	-0.731234	0.016	0.045	1
hil-4	0.135883	-0.770941	0.06	0.106	1
gck-1	0.136026	-0.544405	0.202	0.28	1
cash-1	0.136124	-0.427278	0.137	0.205	1
T07A9.10	0.136189	-0.337663	0.328	0.409	1
Y56A3A.2	0.136212	-0.753991	0.066	0.114	1
ctf-8	0.136338	-0.243693	0.798	0.848	1
pad-1	0.136595	-0.297093	0.158	0.235	1
nas-32	0.136785	1.65184	0.033	0.008	1
rhgf-2	0.136785	1.74922	0.033	0.008	1
K07A1.13	0.136785	1.67894	0.033	0.008	1
bath-44	0.137075	-0.578702	0.126	0.189	1
Y92H12BL.1	0.137206	-1.30514	0.022	0.053	1
Y48C3A.3	0.137231	-1.32433	0.027	0.061	1
tbc-1	0.137252	-0.989016	0.049	0.091	1
ltd-1	0.137252	-1.04284	0.049	0.091	1
ipla-3	0.137293	-0.982725	0.06	0.106	1
hpo-9	0.137306	-1.1834	0.044	0.083	1
ttr-15	0.137476	-0.5757	0.131	0.197	1
crn-3	0.137512	-0.731613	0.12	0.182	1
fkb-2	0.137604	0.288495	0.94	0.917	1
noa-1	0.137642	-0.521555	0.077	0.129	1
mct-3	0.137949	-0.214521	0.459	0.561	1
gcc-1	0.138081	0.650507	0.208	0.152	1
mpst-1	0.138085	1.8128	0.033	0.008	1
M04C3.1	0.138085	1.42269	0.033	0.008	1
daf-12	0.138085	1.56792	0.033	0.008	1
ddl-2	0.138085	1.49982	0.033	0.008	1
Y75B8A.16	0.138085	1.64238	0.033	0.008	1
C47B2.2	0.138112	1.34714	0.077	0.038	1
znfx-1	0.138482	-0.590653	0.104	0.159	1
algn-2	0.139166	-1.43345	0.027	0.061	1
ZK1098.3	0.139181	-0.988411	0.055	0.098	1
C50D2.10	0.139395	1.07788	0.033	0.008	1
Y32H12A.7	0.139427	1.65387	0.066	0.03	1
rsd-6	0.139457	-0.449804	0.148	0.22	1
ddx-15	0.139688	0.635287	0.169	0.114	1
F17E5.2	0.139787	0.967968	0.098	0.053	1
ogdh-1	0.139821	-0.315869	0.273	0.379	1
npp-21	0.139946	0.544841	0.443	0.386	1
ostb-1	0.140063	-0.245574	0.235	0.326	1
coa-7	0.14036	-1.10945	0.022	0.053	1
F20C5.6	0.140393	-0.483321	0.18	0.25	1
spd-2	0.140415	0.249832	0.508	0.462	1
mrg-1	0.140567	0.24379	0.519	0.439	1
nex-2	0.140731	-0.527728	0.087	0.144	1
nhr-18	0.141023	3.53102	0.016	0	1
odc-1	0.141023	3.54277	0.016	0	1
pqn-60	0.141023	3.20681	0.016	0	1
cyp-35C1	0.141023	3.02118	0.016	0	1
F32D8.12	0.141023	3.41116	0.016	0	1
F32H5.1	0.141023	3.31432	0.016	0	1
F55C10.5	0.141023	3.31275	0.016	0	1
Y38H6C.9	0.141023	3.22957	0.016	0	1
Y42A5A.3	0.141023	3.53793	0.016	0	1
C10B5.1	0.141023	3.30751	0.016	0	1
ugt-48	0.141023	3.26997	0.016	0	1
C29G2.6	0.141023	3.12229	0.016	0	1
C49G7.10	0.141023	2.83735	0.016	0	1
acs-21	0.141023	3.24431	0.016	0	1
F16B4.2	0.141023	3.57063	0.016	0	1
vha-18	0.141023	2.90925	0.016	0	1
cest-17	0.141023	2.85113	0.016	0	1
F53F4.16	0.141023	3.37364	0.016	0	1
Y43F8B.24	0.141023	3.22712	0.016	0	1
gpa-12	0.141023	3.17698	0.016	0	1
ncr-1	0.141023	3.53133	0.016	0	1
scd-1	0.141023	2.81653	0.016	0	1
F48F7.5	0.141023	3.7028	0.016	0	1
K09A9.6	0.141023	3.16129	0.016	0	1
lido-2	0.141023	3.51422	0.016	0	1
ets-9	0.141023	3.67968	0.016	0	1
dop-4	0.141023	3.23304	0.016	0	1
D1005.2	0.141023	3.34885	0.016	0	1
F01E11.3	0.141023	2.9532	0.016	0	1
F46G11.4	0.141023	3.109	0.016	0	1
cdo-1	0.141023	3.26765	0.016	0	1
hyl-1	0.141023	3.49134	0.016	0	1
mttu-1	0.141023	3.19621	0.016	0	1
Y51H4A.7	0.141023	2.65165	0.016	0	1
aptf-2	0.141023	3.17036	0.016	0	1
Y105C5B.5	0.141023	3.02149	0.016	0	1
D2096.10	0.141023	3.43523	0.016	0	1
W08E12.8	0.141023	3.32629	0.016	0	1
taf-6.2	0.141023	3.12175	0.016	0	1
gpx-4	0.141023	3.26947	0.016	0	1
F58G6.9	0.141023	3.09845	0.016	0	1
nhr-146	0.141023	2.91391	0.016	0	1
pho-1	0.141023	3.17981	0.016	0	1
vab-19	0.141023	3.18909	0.016	0	1
algn-6	0.141023	3.42513	0.016	0	1
phat-8	0.141023	2.84051	0.016	0	1
T01E8.8	0.141023	3.01015	0.016	0	1
nspe-5	0.141023	3.18861	0.016	0	1
alkb-7	0.141023	3.10261	0.016	0	1
Y48B6A.13	0.141023	3.32285	0.016	0	1
lact-2	0.141023	2.89234	0.016	0	1
C15F1.8	0.141023	3.48875	0.016	0	1
T07D3.4	0.141023	3.3493	0.016	0	1
T12C9.7	0.141023	3.25559	0.016	0	1
spsb-2	0.141023	3.61298	0.016	0	1
cblc-1	0.141023	3.09204	0.016	0	1
WBGene00044038	0.141023	3.32723	0.016	0	1
F14E5.8	0.141023	3.06453	0.016	0	1
WBGene00271716	0.141023	3.08449	0.016	0	1
tsp-15	0.141023	3.09533	0.016	0	1
unc-122	0.141023	3.18598	0.016	0	1
C36B1.6	0.141023	3.45766	0.016	0	1
F10G8.8	0.141023	3.09288	0.016	0	1
K02B12.2	0.141023	3.6368	0.016	0	1
K11D2.1	0.141023	3.55847	0.016	0	1
asah-1	0.141023	1.92908	0.016	0	1
WBGene00012368	0.141023	3.18145	0.016	0	1
Y6B3B.1	0.141023	3.052	0.016	0	1
B0511.11	0.141023	3.33675	0.016	0	1
acdh-1	0.141023	3.20661	0.016	0	1
icmt-1	0.141023	2.67934	0.016	0	1
R119.2	0.141023	3.49387	0.016	0	1
Y71F9AR.2	0.141023	3.41187	0.016	0	1
Y71F9B.13	0.141023	3.06998	0.016	0	1
F45H11.8	0.141023	3.2125	0.016	0	1
abu-13	0.141023	3.15537	0.016	0	1
tba-7	0.141023	2.88252	0.016	0	1
WBGene00007578	0.141023	3.37306	0.016	0	1
T03F6.3	0.141023	3.57097	0.016	0	1
T12D8.9	0.141023	2.87907	0.016	0	1
dhc-4	0.141023	3.15915	0.016	0	1
Y37D8A.4	0.141023	3.23994	0.016	0	1
ZK1098.11	0.141023	3.41726	0.016	0	1
R148.5	0.141023	3.15321	0.016	0	1
Y71H2B.4	0.141023	3.00587	0.016	0	1
WBGene00022334	0.141023	3.06665	0.016	0	1
F54H12.10	0.141023	3.37533	0.016	0	1
T11G6.5	0.141294	-0.45493	0.137	0.205	1
stc-1	0.141424	-1.04732	0.022	0.053	1
F26F4.8	0.141579	-0.227761	0.432	0.545	1
soc-2	0.141589	-0.791464	0.06	0.106	1
rnp-8	0.142067	-1.2431	0.038	0.076	1
acs-4	0.14219	-0.319539	0.41	0.492	1
gon-2	0.142414	0.72477	0.109	0.061	1
hif-1	0.142445	0.788149	0.169	0.114	1
ccd-5	0.142494	-1.0321	0.022	0.053	1
T07A9.15	0.142602	0.372324	0.383	0.311	1
swsn-4	0.142674	-0.185399	0.792	0.848	1
W04D2.4	0.142755	0.642303	0.164	0.106	1
hcp-4	0.142902	0.475623	0.377	0.311	1
Y66D12A.9	0.143098	-1.15706	0.027	0.061	1
cku-80	0.143353	-0.279063	0.257	0.326	1
dbn-1	0.143571	-0.932282	0.022	0.053	1
psf-3	0.143663	-0.361903	0.273	0.341	1
rps-19	0.143828	0.184221	0.874	0.864	1
spp-2	0.14384	-0.703344	0.066	0.114	1
F52D2.12	0.143994	-1.1347	0.033	0.068	1
eif-2D	0.144288	-0.868274	0.049	0.091	1
let-711	0.14465	-0.482504	0.219	0.288	1
col-117	0.144929	-1.01606	0.033	0.068	1
ddx-10	0.144929	-1.26816	0.033	0.068	1
rgs-11	0.145079	-0.329553	0.257	0.341	1
T04F8.2	0.145329	1.08471	0.115	0.068	1
hsp-70	0.145489	-0.774119	0.164	0.227	1
mrpl-51	0.145578	-1.29738	0.038	0.076	1
Y55F3BL.4	0.145619	2.02973	0.044	0.015	1
F56A8.9	0.145632	-0.342587	0.224	0.295	1
sut-1	0.145702	0.837598	0.158	0.106	1
phf-10	0.145976	-0.672533	0.066	0.114	1
C55A6.1	0.145988	-0.56986	0.06	0.106	1
fbxb-85	0.146103	-1.07625	0.027	0.061	1
ldb-1	0.146257	-0.712302	0.098	0.152	1
F36D3.1	0.146257	0.724749	0.142	0.091	1
K08F9.4	0.146524	-0.269187	0.213	0.303	1
mdl-1	0.146619	0.213172	0.781	0.75	1
mbl-1	0.146622	1.53525	0.066	0.03	1
C24F3.2	0.146694	-0.950091	0.049	0.091	1
his-18	0.146812	-1.06666	0.033	0.068	1
mig-23	0.146837	-1.1819	0.022	0.053	1
nuaf-1	0.147024	0.630605	0.18	0.121	1
cest-24	0.147115	-0.96401	0.027	0.061	1
F40F8.1	0.147115	-1.1307	0.027	0.061	1
K08F4.3	0.147284	0.899292	0.137	0.083	1
pezo-1	0.147635	0.224991	0.519	0.455	1
smcr-8	0.147918	2.05445	0.044	0.015	1
wdr-23	0.148239	0.538031	0.208	0.144	1
C08E3.13	0.148255	-0.917214	0.038	0.076	1
tsg-101	0.148315	-0.819925	0.049	0.091	1
bet-2	0.148609	-0.192505	0.284	0.394	1
zhp-3	0.148735	-0.637893	0.098	0.152	1
Y87G2A.1	0.148807	-0.69047	0.137	0.197	1
lpr-6	0.149046	-0.818045	0.022	0.053	1
C34H4.2	0.149046	-0.685306	0.022	0.053	1
WBGene00021886	0.149046	-0.415562	0.022	0.053	1
eif-1.A	0.149087	-0.398793	0.235	0.311	1
far-1	0.149155	-0.965853	0.027	0.061	1
vps-33.2	0.14959	-0.505145	0.066	0.114	1
hrpk-2	0.14959	-0.607916	0.066	0.114	1
trxr-2	0.149669	1.82184	0.055	0.023	1
ave-1	0.149672	-1.06138	0.033	0.068	1
gly-4	0.150183	-0.971682	0.027	0.061	1
pelo-1	0.150183	-1.02331	0.027	0.061	1
nsun-4	0.150245	1.61704	0.044	0.015	1
toh-1	0.150245	1.83389	0.044	0.015	1
col-107	0.150272	-0.267791	0.41	0.485	1
F25H9.6	0.150276	-0.407684	0.169	0.242	1
tag-325	0.150325	1.40124	0.066	0.03	1
C35D10.7	0.150441	0.488451	0.257	0.189	1
F27C1.6	0.150491	-0.543214	0.06	0.106	1
F42C5.9	0.150638	-0.770421	0.044	0.083	1
hbs-1	0.150638	-0.736889	0.044	0.083	1
drsh-1	0.150641	0.935235	0.087	0.045	1
let-502	0.150971	-0.322305	0.339	0.424	1
mrpl-16	0.151217	-0.953609	0.027	0.061	1
Y41C4A.9	0.151217	-1.00606	0.027	0.061	1
fat-6	0.151418	1.67374	0.044	0.015	1
Y71F9AL.10	0.151503	-0.879384	0.044	0.083	1
ZK430.7	0.151598	-0.682448	0.049	0.091	1
C29H12.2	0.151748	0.639048	0.257	0.205	1
rde-1	0.151771	0.62291	0.137	0.083	1
F18C12.3	0.151882	-1.20632	0.038	0.076	1
gtf-2E1	0.152203	1.41437	0.066	0.03	1
rde-8	0.152261	-1.00096	0.055	0.098	1
F27D4.7	0.152372	-0.880079	0.044	0.083	1
ari-1.3	0.152575	-0.374043	0.033	0.068	1
C26B9.5	0.152599	1.5758	0.044	0.015	1
F47G3.3	0.152599	1.41597	0.044	0.015	1
T08A9.13	0.152599	1.57513	0.044	0.015	1
fat-3	0.152599	1.48637	0.044	0.015	1
R02D3.8	0.152599	1.54772	0.044	0.015	1
mppb-1	0.152778	1.52741	0.055	0.023	1
nrde-3	0.152843	-0.304559	0.333	0.424	1
sec-5	0.153058	-0.774058	0.055	0.098	1
vha-9	0.153574	-0.576596	0.153	0.212	1
C09H10.5	0.153787	1.42901	0.044	0.015	1
mut-7	0.153787	1.37656	0.044	0.015	1
skn-1	0.153842	-0.201857	0.574	0.629	1
usp-48	0.153952	-0.363921	0.284	0.356	1
arx-6	0.15404	-0.219266	0.344	0.424	1
adm-2	0.15435	-0.615368	0.027	0.061	1
cdc-5L	0.15437	-0.352847	0.399	0.47	1
spat-2	0.154427	0.781674	0.142	0.091	1
T26G10.1	0.154533	-0.859972	0.033	0.068	1
syf-3	0.154644	0.403349	0.339	0.288	1
tbc-11	0.154663	-0.703042	0.055	0.098	1
Y52B11A.10	0.154713	0.945074	0.087	0.045	1
duxl-1	0.154783	0.565977	0.24	0.174	1
D2096.7	0.154981	1.63673	0.044	0.015	1
H35B03.2	0.154981	1.58352	0.044	0.015	1
R05F9.6	0.154981	1.56588	0.044	0.015	1
M01G5.1	0.154981	1.45608	0.044	0.015	1
sptl-3	0.15528	-0.697321	0.087	0.136	1
htz-1	0.155402	-0.161588	0.929	0.962	1
R12E2.11	0.155406	-0.870583	0.027	0.061	1
maph-1.3	0.15552	-0.833535	0.033	0.068	1
Y45G12B.2	0.155654	-0.582745	0.115	0.174	1
his-32	0.155711	0.214981	0.508	0.417	1
pak-1	0.155782	-0.804434	0.082	0.129	1
gst-1	0.155828	-0.359381	0.213	0.28	1
mib-1	0.155936	1.5126	0.055	0.023	1
Y39C12A.9	0.156183	1.47178	0.044	0.015	1
sup-17	0.156417	-0.522642	0.197	0.258	1
C49C3.7	0.156467	-0.903386	0.027	0.061	1
R10H10.7	0.15651	-0.861864	0.038	0.076	1
W03G11.4	0.156975	1.22816	0.066	0.03	1
gst-13	0.156975	1.17044	0.066	0.03	1
ima-1	0.156999	1.2531	0.055	0.023	1
dpy-27	0.157093	-0.310636	0.404	0.485	1
knl-2	0.157146	-0.14625	0.858	0.924	1
pqbp-1.1	0.15722	-0.534618	0.109	0.167	1
chd-7	0.157273	-0.22986	0.563	0.636	1
F21C10.10	0.157359	0.125916	0.322	0.242	1
gbh-2	0.157392	1.32254	0.044	0.015	1
dhhc-6	0.157401	1.01442	0.104	0.061	1
ugtp-1	0.157449	-0.864024	0.038	0.076	1
Y48C3A.14	0.157651	-0.623614	0.126	0.182	1
his-24	0.157823	-0.195265	0.967	1	1
adh-5	0.157933	0.574015	0.197	0.136	1
ddl-3	0.157943	1.04936	0.066	0.03	1
brf-1	0.158068	1.37238	0.055	0.023	1
efr-3	0.158161	0.889501	0.104	0.061	1
knl-3	0.158249	-0.592908	0.148	0.212	1
F56A11.5	0.158605	-0.768368	0.027	0.061	1
Y38C1AA.12	0.158607	1.00852	0.044	0.015	1
gmeb-1	0.158619	-0.561271	0.169	0.235	1
dnj-29	0.158808	-0.413607	0.213	0.288	1
smrc-1	0.158856	0.65476	0.191	0.129	1
pqn-15	0.159047	-0.528792	0.175	0.242	1
maph-1.1	0.159201	-0.276217	0.579	0.644	1
C05D11.1	0.159493	0.500406	0.339	0.273	1
nol-6	0.15983	1.0086	0.044	0.015	1
F17C11.4	0.159893	1.08723	0.066	0.03	1
ath-1	0.16	0.611978	0.208	0.152	1
smg-2	0.160147	-0.445547	0.077	0.129	1
glna-1	0.160223	1.41625	0.055	0.023	1
C36E8.4	0.160223	1.26995	0.055	0.023	1
R09H10.3	0.160523	-0.841023	0.033	0.068	1
pen-2	0.160659	-0.235153	0.448	0.545	1
mrpl-1	0.160874	1.2195	0.066	0.03	1
sym-4	0.160895	-0.852301	0.077	0.121	1
rpb-11	0.160912	-0.686434	0.049	0.091	1
taf-11.1	0.161009	0.693063	0.098	0.053	1
F28C1.3	0.16106	1.07744	0.044	0.015	1
F22G12.4	0.161309	1.09668	0.055	0.023	1
Y48A6B.3	0.161309	1.24252	0.055	0.023	1
Y41E3.1	0.161538	-0.261385	0.322	0.402	1
cchl-1	0.162297	0.877018	0.044	0.015	1
C02B10.5	0.162384	0.392618	0.219	0.152	1
rpl-29	0.162422	0.437115	0.634	0.629	1
idh-1	0.162464	-0.490935	0.126	0.182	1
spd-1	0.162873	0.400835	0.399	0.326	1
WBGene00014307	0.163353	-0.472444	0.268	0.341	1
mrpl-2	0.163497	1.24374	0.055	0.023	1
K07F5.15	0.16371	-0.18915	0.257	0.348	1
Y24F12A.1	0.164013	0.792452	0.077	0.038	1
rig-5	0.16428	0.792496	0.142	0.091	1
F34D10.4	0.16428	0.610871	0.142	0.091	1
wac-1.1	0.164339	0.963266	0.104	0.061	1
Y47H9C.8	0.164484	0.384594	0.415	0.326	1
F10A3.17	0.164602	-0.788101	0.077	0.121	1
rfp-1	0.16479	0.424	0.235	0.167	1
daf-15	0.164933	-0.201227	0.18	0.258	1
C50F2.2	0.165286	0.482171	0.202	0.144	1
tag-65	0.165307	0.43299	0.153	0.098	1
rbpl-1	0.165545	0.28997	0.393	0.318	1
dpl-1	0.165602	-0.464819	0.197	0.265	1
T26C5.3	0.166087	-0.711131	0.038	0.076	1
Y48A6C.4	0.16617	-0.611537	0.049	0.091	1
snr-7	0.166364	-0.161436	0.437	0.553	1
ZK484.3	0.166425	-0.296354	0.235	0.318	1
nduf-11	0.166527	-0.51219	0.191	0.258	1
Y51H1A.3	0.166684	0.617763	0.23	0.174	1
enpl-1	0.166773	-0.218399	0.492	0.583	1
T22F3.2	0.16682	0.741901	0.055	0.023	1
Y40D12A.1	0.16682	0.906541	0.055	0.023	1
F49E2.5	0.167114	-0.186355	0.661	0.78	1
npp-12	0.167265	0.300345	0.459	0.379	1
tppp-1	0.167309	-0.422028	0.426	0.47	1
rpb-12	0.167387	-0.521699	0.126	0.182	1
mtr-4	0.167425	-0.530004	0.109	0.167	1
ttll-4	0.167496	0.92723	0.104	0.061	1
fnip-2	0.167668	0.674904	0.142	0.091	1
ikke-1	0.168226	-0.338364	0.262	0.341	1
ostf-4	0.168379	-0.415174	0.104	0.159	1
cgh-1	0.168522	-0.374255	0.164	0.227	1
F25G6.1	0.168599	-0.782553	0.109	0.159	1
B0019.2	0.168891	0.904104	0.066	0.03	1
F21F3.7	0.168891	1.23549	0.066	0.03	1
let-363	0.169123	-0.414597	0.208	0.28	1
toca-1	0.169139	-0.528462	0.148	0.212	1
ceh-20	0.169346	-0.148802	0.612	0.682	1
ubxn-1	0.169893	0.849316	0.104	0.061	1
puf-12	0.170109	-0.279843	0.098	0.159	1
asg-1	0.170162	-0.436453	0.158	0.22	1
erp-44.2	0.171074	0.812958	0.148	0.098	1
H28G03.2	0.171612	-0.288613	0.279	0.356	1
snu-66	0.171749	-0.231645	0.607	0.689	1
aps-2	0.172186	-0.574171	0.093	0.144	1
atg-9	0.172289	-0.898806	0.066	0.106	1
vps-34	0.172658	0.503543	0.295	0.242	1
utp-20	0.17271	-0.318786	0.109	0.167	1
golg-4	0.173129	0.778041	0.104	0.061	1
[truncated: 4,596 more rows]

## Sheet: DEG_QL.a_vs_QR.a
gene_id	p_val	avg_log2FC	pct.1	pct.2	p_val_adj
vab-8	6.22244e-111	4.64228	0.918	0.131	9.53776e-107
pkd-2	7.34915e-65	-2.18226	0.558	0.977	1.12648e-60
mab-5	3.86703e-55	6.64365	0.437	0.006	5.92738e-51
lntl-1	5.44852e-52	-1.3473	0.823	0.996	8.35149e-48
Y71F9AL.6	4.0733e-48	2.30827	0.818	0.397	6.24356e-44
ssq-1	6.67003e-46	-2.95051	0.156	0.734	1.02238e-41
srd-30	6.56189e-37	-4.03306	0.078	0.575	1.00581e-32
mig-13	5.47391e-35	-10.4206	0	0.47	8.39041e-31
srd-29	7.87061e-35	-5.19082	0.022	0.499	1.20641e-30
cav-1	2.75923e-29	-0.82408	0.909	0.99	4.22935e-25
cwn-1	1.06962e-28	3.09412	0.359	0.051	1.63951e-24
cam-1	7.23671e-26	-3.98141	0.022	0.407	1.10924e-21
Y54H5A.2	3.1701e-24	-1.1389	0.714	0.926	4.85913e-20
gst-7	8.98838e-24	-1.29082	0.55	0.845	1.37774e-19
lurp-1	1.06231e-23	3.56602	0.277	0.033	1.62832e-19
lin-39	2.0034e-23	-5.553	0.004	0.348	3.07081e-19
F58H1.7	3.97241e-23	-6.67522	0.004	0.342	6.08891e-19
F58E2.5	2.6024e-22	2.36769	0.455	0.151	3.98896e-18
T02E9.5	3.76421e-22	2.79208	0.385	0.104	5.76978e-18
M162.5	6.35086e-20	10.339	0.156	0	9.7346e-16
fmi-1	1.23109e-19	-2.02634	0.273	0.585	1.88701e-15
bath-15	2.17258e-19	9.75959	0.152	0	3.33014e-15
gdi-1	3.38722e-19	-1.04288	0.662	0.867	5.19193e-15
E01G4.5	5.52068e-18	1.68175	0.519	0.231	8.4621e-14
W03G11.4	8.30577e-18	1.88514	0.429	0.155	1.27311e-13
cwn-2	7.61568e-17	-3.22349	0.039	0.323	1.16733e-12
Y71F9AL.25	1.05793e-15	4.6665	0.143	0.006	1.6216e-11
mam-8	2.8871e-15	-3.71108	0.043	0.301	4.42534e-11
msa-1	1.40252e-14	0.592223	0.996	0.943	2.14978e-10
mec-17	9.09512e-14	-2.58228	0.1	0.354	1.3941e-09
lgc-52	1.05301e-13	-2.49744	0.074	0.323	1.61405e-09
aqp-2	2.92432e-13	1.12215	0.636	0.425	4.4824e-09
ctsa-1.1	6.76402e-13	0.47031	1	1	1.03679e-08
magi-1	1.71421e-12	-2.40466	0.065	0.303	2.62753e-08
C27A2.8	4.20484e-12	-1.6533	0.16	0.421	6.44518e-08
glb-24	2.68687e-11	2.24928	0.234	0.068	4.11844e-07
dyf-6	4.7912e-11	2.40056	0.225	0.065	7.34395e-07
lron-11	1.15196e-10	4.61993	0.1	0.006	1.76572e-06
pat-2	1.72077e-10	-1.80299	0.113	0.342	2.6376e-06
gnrr-2	4.06451e-10	1.95122	0.221	0.067	6.23008e-06
F44E5.1	5.41809e-10	-1.99245	0.152	0.366	8.30484e-06
R10E12.2	6.9125e-10	2.83811	0.134	0.022	1.05955e-05
tag-275	1.03252e-09	-2.12405	0.056	0.25	1.58264e-05
T05H4.11	1.39064e-09	0.97202	0.571	0.411	2.13158e-05
dsh-2	2.84524e-09	-1.06516	0.273	0.517	4.36118e-05
maph-1.1	6.38545e-09	0.908124	0.584	0.44	9.78761e-05
F15G9.1	6.78757e-09	-2.6855	0.039	0.204	0.00010404
daam-1	9.78285e-09	2.16153	0.203	0.068	0.000149952
cutl-3	1.40497e-08	-5.16447	0.004	0.137	0.000215354
unc-96	1.50108e-08	2.49736	0.152	0.037	0.000230085
mrp-1	1.88577e-08	-1.29971	0.134	0.341	0.00028905
efn-4	1.90106e-08	1.34852	0.303	0.141	0.000291395
E01G4.3	2.3717e-08	-1.28636	0.147	0.352	0.000363534
lec-1	4.75984e-08	1.1478	0.498	0.346	0.000729588
rab-10	4.81149e-08	-1.83033	0.074	0.247	0.000737505
dma-1	5.22574e-08	1.08067	0.429	0.252	0.000801002
sac-1	1.46169e-07	-2.29478	0.061	0.215	0.00224047
lst-6	1.51322e-07	-0.968064	0.16	0.362	0.00231947
T01B10.5	2.11983e-07	1.39979	0.299	0.151	0.00324928
lin-33	3.15152e-07	2.14056	0.156	0.049	0.00483066
his-24	4.8241e-07	-0.521663	0.844	0.939	0.00739439
ZK287.1	6.98456e-07	-2.37143	0.035	0.164	0.0107059
F33G12.6	7.99375e-07	-1.50345	0.104	0.268	0.0122528
Y7A9D.1	9.44966e-07	0.422131	0.935	0.855	0.0144844
eat-20	1.09671e-06	-0.956073	0.312	0.493	0.0168103
Y97E10C.1	1.49894e-06	-1.45115	0.113	0.27	0.0229757
srw-140	1.49896e-06	5.73423	0.052	0.002	0.022976
rad-51	1.60083e-06	0.771995	0.498	0.364	0.0245375
cup-16	1.89032e-06	3.2811	0.074	0.01	0.0289749
WBGene00017202	1.97792e-06	-7.79359	0	0.092	0.0303175
arr-1	2.03624e-06	-1.08079	0.19	0.37	0.0312116
K07F5.12	2.06308e-06	-3.94118	0.004	0.102	0.0316228
fbxb-88	2.18345e-06	0.544685	0.762	0.665	0.033468
mps-2	2.21267e-06	0.36258	0.965	0.959	0.0339158
rtcb-1	2.6675e-06	-1.91216	0.035	0.159	0.0408874
arl-3	2.92816e-06	-2.02187	0.095	0.237	0.0448829
F47B7.1	3.02161e-06	1.89801	0.173	0.067	0.0463153
F38G1.3	4.22593e-06	-3.33577	0.009	0.106	0.064775
rpb-9	4.54869e-06	1.10383	0.29	0.157	0.0697223
wrk-1	4.65395e-06	-0.635087	0.485	0.667	0.0713358
Y47H10A.4	5.31066e-06	0.632544	0.628	0.505	0.0814017
mob-2	6.90624e-06	-0.996296	0.1	0.256	0.105859
F11D5.1	7.20762e-06	-1.56699	0.069	0.202	0.110478
nrf-5	7.28599e-06	7.73153	0.039	0	0.11168
pdl-1	7.43638e-06	-1.50547	0.16	0.307	0.113985
F58H1.5	8.27246e-06	-3.50056	0.009	0.1	0.1268
C10A4.3	8.92175e-06	-2.17681	0.022	0.125	0.136753
R04B3.2	9.48421e-06	0.608609	0.593	0.476	0.145374
T24B8.3	1.12415e-05	0.39411	0.861	0.822	0.172309
gap-2	1.19029e-05	0.711944	0.537	0.434	0.182448
unc-116	1.4696e-05	-0.5822	0.455	0.632	0.22526
plr-1	1.56953e-05	4.84274	0.043	0.002	0.240577
kal-1	1.61036e-05	-3.47415	0.013	0.102	0.246836
strl-1	1.90521e-05	0.563331	0.558	0.44	0.292031
timm-17B.2	1.96883e-05	-0.918288	0.19	0.35	0.301782
aldo-2	1.99839e-05	-0.442773	0.619	0.781	0.306313
smp-1	2.02918e-05	-0.462722	0.593	0.751	0.311033
syd-9	2.28714e-05	-0.330783	0.68	0.828	0.350573
eef-2	2.5321e-05	0.330255	0.909	0.877	0.388121
lact-4	2.92112e-05	-2.01487	0.039	0.143	0.447749
ftn-2	3.00868e-05	1.06444	0.29	0.166	0.461171
eef-1A.2	3.00886e-05	-0.729151	0.268	0.438	0.461198
egg-3	3.09248e-05	2.07848	0.108	0.033	0.474016
WBGene00050903	3.16044e-05	-1.51232	0.048	0.159	0.484432
H38K22.9	3.24011e-05	-1.54906	0.065	0.184	0.496644
ssq-2	3.61678e-05	-7.9745	0	0.07	0.55438
rig-4	4.12602e-05	-1.60626	0.048	0.157	0.632437
K09F5.6	4.37352e-05	-1.61011	0.061	0.172	0.670373
sma-2	4.55878e-05	1.07181	0.251	0.135	0.69877
hlh-12	4.58516e-05	2.93497	0.061	0.01	0.702814
daf-25	4.66027e-05	1.37236	0.273	0.162	0.714326
hil-7	4.96974e-05	-0.40372	0.935	0.945	0.761762
Y71F9AL.7	5.11204e-05	4.59438	0.039	0.002	0.783573
gcy-36	7.06182e-05	0.506244	0.814	0.781	1
chdp-1	7.1987e-05	0.682892	0.472	0.352	1
F44E5.4	7.36497e-05	-0.361459	1	0.998	1
WBGene00022840	7.8169e-05	7.19827	0.03	0	1
sdpn-1	7.868e-05	1.35717	0.208	0.106	1
C08F1.10	8.24535e-05	-1.65593	0.052	0.153	1
ina-1	8.87834e-05	-0.971342	0.147	0.29	1
his-41	9.05662e-05	-0.332722	0.857	0.906	1
nfyc-1	9.47395e-05	-0.972085	0.087	0.211	1
pgp-10	0.000102858	-6.88744	0	0.063	1
C30F12.5	0.000103127	0.942129	0.294	0.184	1
mnm-2	0.000103956	0.888726	0.338	0.221	1
C03D6.9	0.000126314	-1.43693	0.056	0.159	1
pck-2	0.000130135	0.545266	0.619	0.519	1
R05D7.1	0.00013327	2.15175	0.087	0.025	1
nog-1	0.000141532	0.685693	0.502	0.391	1
F13H10.9	0.000141586	0.882766	0.312	0.198	1
mom-5	0.000142761	-1.56574	0.043	0.137	1
unc-54	0.00014446	0.79046	0.766	0.736	1
F46C5.2	0.000164356	-2.28451	0.017	0.094	1
fzr-1	0.000177355	-1.05916	0.095	0.213	1
F23B12.4	0.000180736	-0.496482	0.281	0.462	1
WBGene00014309	0.000185707	0.353014	0.814	0.769	1
Y34D9A.8	0.000196046	-2.26482	0.022	0.1	1
Y23H5A.8	0.000239404	-3.46423	0.009	0.074	1
mig-21	0.000245632	0.750745	0.394	0.28	1
nduf-11	0.000252153	-1.25981	0.074	0.176	1
F35B3.7	0.000257887	6.98419	0.026	0	1
let-653	0.000259908	1.92244	0.091	0.029	1
cka-2	0.000262539	-2.96203	0.009	0.074	1
lpr-6	0.000267099	1.89705	0.074	0.02	1
lrp-2	0.000300937	-0.303079	0.732	0.83	1
lst-5	0.000317714	-1.64325	0.035	0.119	1
cutl-15	0.000327481	-2.5677	0.017	0.088	1
F41D9.2	0.000338042	-1.33775	0.078	0.18	1
mbk-2	0.000352958	-0.419082	0.429	0.601	1
gon-2	0.000367076	2.62592	0.048	0.008	1
hmp-2	0.000376931	-1.29389	0.039	0.123	1
ugt-66	0.000377685	-6.62271	0	0.053	1
hil-2	0.000429733	-0.345298	0.948	0.973	1
pat-3	0.000434565	-0.726347	0.177	0.311	1
lpd-7	0.00044164	0.922787	0.346	0.256	1
egl-46	0.000476148	-0.244545	0.81	0.91	1
calf-1	0.000484838	-1.41646	0.048	0.135	1
tam-1	0.000485976	1.0897	0.225	0.133	1
lon-1	0.000532867	4.22348	0.03	0.002	1
ptc-1	0.000536108	0.702112	0.303	0.198	1
F47B3.7	0.000536405	-2.98988	0.009	0.068	1
clec-196	0.000549487	3.68152	0.03	0.002	1
Y57G11C.9	0.000579958	-0.684587	0.19	0.317	1
C05E11.6	0.000621134	-1.03203	0.074	0.172	1
dgn-1	0.00069432	-0.409768	0.368	0.546	1
brd-1	0.000740474	1.24624	0.139	0.065	1
daf-36	0.000750839	-1.24379	0.043	0.125	1
ugt-50	0.000761901	-0.284134	0.693	0.824	1
F41C3.7	0.000768171	-0.5155	0.472	0.603	1
ned-8	0.000806941	-1.00234	0.087	0.184	1
T19D2.2	0.000857816	6.65514	0.022	0	1
kvs-5	0.000857816	7.38167	0.022	0	1
cct-7	0.000862492	0.540243	0.519	0.431	1
tag-196	0.00090093	0.669988	0.364	0.268	1
tmem-231	0.000919851	-0.454145	0.364	0.505	1
cars-1	0.000962534	-0.624007	0.173	0.299	1
htz-1	0.000996933	-0.424346	0.558	0.705	1
pqn-65	0.00108318	-0.829781	0.087	0.186	1
W04B5.8	0.00117348	-0.915135	0.082	0.178	1
cutl-16	0.00120303	-0.78154	0.139	0.249	1
vhp-1	0.00120799	1.42993	0.134	0.065	1
kap-1	0.00120821	-1.65262	0.039	0.112	1
ccep-290	0.00123401	-0.800414	0.126	0.231	1
ctc-3	0.00126694	0.409105	0.835	0.795	1
ben-1	0.00127235	-0.564244	0.173	0.297	1
lec-3	0.00128144	-1.01665	0.074	0.164	1
act-1	0.00133679	0.94421	0.264	0.174	1
ile-2	0.00133957	-1.93214	0.022	0.084	1
mop-25.2	0.00139595	-3.04974	0.004	0.053	1
tbc-17	0.00139685	-2.35713	0.017	0.076	1
sms-2	0.00141814	-1.14499	0.074	0.16	1
exc-9	0.00142948	-0.661405	0.238	0.374	1
ZK686.3	0.00143116	1.15529	0.208	0.129	1
Y37F4.1	0.00143666	1.67263	0.091	0.035	1
nduo-6	0.00150645	0.444955	0.853	0.836	1
cpr-6	0.00160622	1.59864	0.065	0.02	1
pbs-2	0.00168742	-0.929262	0.095	0.188	1
sto-2	0.00170697	3.87045	0.026	0.002	1
C48E7.1	0.00170697	4.24176	0.026	0.002	1
C42D4.18	0.00173002	0.600865	0.416	0.333	1
srd-31	0.00179343	-6.44912	0	0.041	1
R06A10.4	0.00179343	-6.36968	0	0.041	1
bkip-1	0.00182973	-3.11344	0.009	0.059	1
arx-1	0.00195162	0.832728	0.26	0.17	1
lrch-1	0.00198541	-0.854076	0.121	0.221	1
kcc-1	0.00201472	-0.827758	0.074	0.162	1
rla-1	0.00213162	-0.40433	0.186	0.311	1
chs-1	0.00232594	-6.46314	0	0.039	1
clk-2	0.00233946	-2.93351	0.004	0.049	1
epg-2	0.00235857	-1.96295	0.026	0.086	1
Y97E10AR.6	0.00245851	0.943919	0.238	0.159	1
M05D6.2	0.00255739	1.36488	0.113	0.053	1
col-115	0.00263018	-2.16796	0.009	0.057	1
ttr-18	0.00270171	2.21355	0.039	0.008	1
mrps-9	0.00270171	2.57792	0.039	0.008	1
exc-7	0.00281206	-0.997047	0.065	0.143	1
algn-3	0.0028382	-1.25638	0.026	0.086	1
lea-1	0.00285801	0.743042	0.299	0.219	1
C37C3.1	0.00288994	6.65825	0.017	0	1
oac-32	0.00288994	6.59875	0.017	0	1
H37A05.4	0.00288994	6.40254	0.017	0	1
yap-1	0.00288994	6.11345	0.017	0	1
nhr-281	0.00288994	6.98744	0.017	0	1
WBGene00018807	0.00288994	6.25559	0.017	0	1
haf-9	0.00288994	6.21857	0.017	0	1
tns-1	0.00288994	6.00149	0.017	0	1
ced-11	0.00288994	6.11403	0.017	0	1
ZK1010.8	0.00288994	6.10241	0.017	0	1
ZK686.6	0.00288994	6.80598	0.017	0	1
T26H5.9	0.00289647	1.87233	0.043	0.01	1
lin-17	0.00297423	0.670821	0.273	0.18	1
rpl-22	0.00307259	-0.336978	0.29	0.434	1
anoh-2	0.00308834	-0.663529	0.177	0.28	1
Y105C5A.1268	0.00315099	0.671295	0.32	0.231	1
ZK131.11	0.00316595	0.38581	0.619	0.554	1
W09C5.1	0.0031786	0.59578	0.398	0.311	1
C05D9.7	0.00321548	-1.68093	0.013	0.063	1
his-32	0.00321853	-0.489751	0.299	0.413	1
igcm-3	0.00332011	-1.34221	0.022	0.078	1
F56A8.9	0.0034145	1.28061	0.134	0.07	1
snu-23	0.00342687	0.751831	0.277	0.192	1
Y92H12BR.2	0.00348364	-1.95841	0.022	0.076	1
WBGene00018199	0.00352942	-0.648043	0.212	0.321	1
hsp-1	0.00369803	0.364841	0.883	0.853	1
cyk-1	0.00374172	-0.465233	0.455	0.589	1
Y38H6C.16	0.00375801	1.35875	0.134	0.072	1
his-37	0.00398142	0.343729	0.571	0.497	1
F53H2.3	0.00399686	-0.755421	0.095	0.184	1
Y67D2.7	0.00409131	-2.18888	0.009	0.053	1
lec-4	0.00428329	1.29234	0.212	0.135	1
eat-6	0.00434624	-0.634715	0.117	0.213	1
ric-19	0.00443495	-2.02001	0.022	0.074	1
F32H5.3	0.00444537	2.29618	0.052	0.016	1
M60.4	0.00464603	1.27975	0.078	0.031	1
Y54G2A.52	0.00480768	1.81222	0.052	0.016	1
sec-61.G	0.00485486	0.513742	0.442	0.384	1
sca-1	0.00486768	-0.429381	0.234	0.36	1
pdi-1	0.00490151	-1.33315	0.035	0.094	1
WBGene00009020	0.00507335	-2.40649	0.013	0.059	1
hil-3	0.00508122	-0.384372	0.571	0.683	1
cab-1	0.00510818	-1.55867	0.026	0.08	1
mcm-5	0.00513501	-0.652214	0.108	0.194	1
Y71H2B.5	0.00514033	2.00406	0.048	0.014	1
dylt-2	0.00517727	-1.1525	0.052	0.119	1
K09E9.3	0.00523859	-0.8111	0.065	0.137	1
cyn-13	0.00530478	-1.07745	0.052	0.119	1
pqn-59	0.00538882	0.267262	0.844	0.816	1
F22H10.2	0.00551004	4.57559	0.022	0.002	1
Y105C5A.15	0.00551004	3.6699	0.022	0.002	1
agr-1	0.00551004	3.67526	0.022	0.002	1
orc-2	0.00558792	1.1214	0.095	0.043	1
atf-2	0.00560561	-1.91118	0.022	0.072	1
let-418	0.00561546	-0.267064	0.502	0.644	1
bath-5	0.00563247	3.17085	0.022	0.002	1
gex-3	0.00566145	-1.48372	0.039	0.098	1
rpl-13	0.00566847	0.361237	0.558	0.501	1
mrps-16	0.00571545	1.98063	0.022	0.002	1
swsn-7	0.00572257	-0.321644	0.39	0.523	1
aco-2	0.00575071	2.47149	0.043	0.012	1
paqr-1	0.00575807	-0.945245	0.056	0.125	1
eat-16	0.0057731	-0.479989	0.221	0.331	1
rab-8	0.00580683	0.888155	0.173	0.106	1
pcyt-2.1	0.00587284	-2.17272	0.017	0.065	1
pqn-53	0.00599533	-0.442335	0.173	0.278	1
sup-26	0.00609436	0.406954	0.667	0.648	1
K02B12.7	0.00617416	-1.41286	0.039	0.098	1
klp-16	0.00630192	1.14749	0.182	0.117	1
hpd-1	0.00637533	2.32427	0.039	0.01	1
hmp-1	0.00653156	-0.414456	0.199	0.317	1
T28A11.17	0.00660575	-5.83144	0	0.031	1
paf-2	0.00660575	-5.87771	0	0.031	1
ccb-1	0.00660575	-5.79165	0	0.031	1
D1007.15	0.00660575	-5.98572	0	0.031	1
F17C11.4	0.00662219	2.32784	0.039	0.01	1
noa-1	0.00665556	1.76022	0.069	0.027	1
F58D2.5	0.00680617	1.00663	0.134	0.074	1
ztf-11	0.00680868	0.705756	0.273	0.202	1
mfap-1	0.00689867	-0.831057	0.065	0.135	1
sax-7	0.00699453	0.857046	0.264	0.194	1
tir-1	0.00716122	2.52529	0.026	0.004	1
F59B1.2	0.00719667	2.36209	0.035	0.008	1
F40G9.5	0.00725044	1.94392	0.026	0.004	1
Y22D7AL.6	0.00728281	2.80854	0.03	0.006	1
miz-1	0.00728318	0.797643	0.286	0.213	1
Y39B6A.37	0.0072954	-1.56027	0.013	0.057	1
clec-144	0.00732325	2.52914	0.03	0.006	1
lfe-2	0.00734066	2.10375	0.026	0.004	1
T03D8.6	0.00738118	2.13381	0.035	0.008	1
cnnm-3	0.00738615	2.08004	0.026	0.004	1
bag-1	0.00747681	1.07433	0.126	0.068	1
C09G9.1	0.00749206	-2.00314	0.017	0.063	1
F13C5.5	0.00753182	1.89326	0.035	0.008	1
arf-6	0.00788636	-2.55337	0.013	0.055	1
plin-1	0.00797142	-2.02521	0.017	0.063	1
npp-1	0.00797695	-2.07625	0.022	0.068	1
srgp-1	0.00797731	0.833586	0.199	0.133	1
unc-5	0.00814383	2.27348	0.052	0.018	1
edc-4	0.00830434	1.01002	0.147	0.086	1
ctf-8	0.00834523	-1.12576	0.069	0.139	1
ifta-2	0.0084533	-1.9837	0.017	0.063	1
apm-3	0.00857602	-0.391581	0.368	0.491	1
dod-17	0.0085885	-5.47916	0	0.029	1
dlk-1	0.0085885	-5.58578	0	0.029	1
tufm-1	0.0085885	-5.49423	0	0.029	1
rbm-25	0.00860876	-0.554066	0.156	0.247	1
K02A6.3	0.00876974	1.1079	0.117	0.063	1
F59C12.4	0.00881646	-3.28616	0.017	0.061	1
ltd-1	0.00890045	-0.855466	0.074	0.143	1
alh-4	0.00895984	0.71619	0.264	0.19	1
che-13	0.00931177	-1.75782	0.009	0.047	1
WBGene00017849	0.0094718	-0.726885	0.078	0.151	1
pis-1	0.00947913	-0.78234	0.061	0.125	1
acy-3	0.00958215	-0.903326	0.095	0.168	1
unc-59	0.00973606	-0.396744	0.281	0.403	1
pfn-1	0.00974794	-0.608352	0.147	0.237	1
fbxb-75	0.0098293	-1.17817	0.056	0.117	1
M04C3.1	0.00994003	7.06395	0.013	0	1
cest-1.1	0.00994003	5.80396	0.013	0	1
F13A2.2	0.00994003	5.78914	0.013	0	1
oac-31	0.00994003	5.44789	0.013	0	1
K11D12.11	0.00994003	5.85105	0.013	0	1
C02B8.1	0.00994003	6.6354	0.013	0	1
efn-2	0.00994003	6.15509	0.013	0	1
WBGene00012418	0.00994003	6.01282	0.013	0	1
WBGene00012870	0.00994003	5.80135	0.013	0	1
acox-3	0.00994003	5.92489	0.013	0	1
Y43B11AR.1	0.00994003	6.27864	0.013	0	1
M176.5	0.00994003	5.60534	0.013	0	1
F14D2.11	0.00994003	5.42961	0.013	0	1
R11F4.1	0.00994003	6.15719	0.013	0	1
C27D6.12	0.00994003	5.84683	0.013	0	1
D2030.7	0.00994003	5.74279	0.013	0	1
F56D2.5	0.00994003	6.0767	0.013	0	1
ZK1236.1	0.00994003	5.98455	0.013	0	1
B0393.9	0.00994003	5.71395	0.013	0	1
saps-1	0.0100614	1.32915	0.087	0.041	1
nfx-1	0.0100886	1.46349	0.087	0.041	1
R02D5.1	0.0100978	-0.723098	0.056	0.119	1
Y97E10AR.3	0.0104109	-3.2762	0.004	0.037	1
sec-10	0.0105258	-1.9656	0.013	0.053	1
ran-3	0.0107388	-1.70295	0.022	0.067	1
F18A11.5	0.0109908	-2.52789	0.009	0.045	1
efl-3	0.0110297	0.603812	0.255	0.184	1
mcm-4	0.0111336	-0.393071	0.147	0.239	1
somi-1	0.0111766	-5.82501	0	0.027	1
grl-4	0.0111766	-5.56082	0	0.027	1
ora-1	0.0111766	-5.97243	0	0.027	1
mrps-24	0.0112023	1.38074	0.069	0.029	1
smg-4	0.011259	-1.22491	0.043	0.1	1
F52B10.3	0.0113065	-0.834738	0.078	0.147	1
eef-1B.2	0.0113943	0.638239	0.325	0.25	1
men-1	0.0115279	-1.42894	0.035	0.086	1
hphd-1	0.0115344	1.2575	0.061	0.023	1
M03B6.4	0.0115618	-0.61189	0.1	0.174	1
ZK154.6	0.0116252	2.07185	0.043	0.014	1
Y34B4A.2	0.0116967	-1.67089	0.026	0.072	1
pbs-4	0.011731	-0.643439	0.113	0.188	1
tbc-11	0.0123524	1.69778	0.043	0.014	1
sap-140	0.0125636	-0.806864	0.087	0.159	1
ribo-1	0.0125701	-0.327734	0.156	0.25	1
sea-2	0.0126407	-0.591475	0.087	0.16	1
pps-1	0.012697	1.69155	0.074	0.033	1
nmtn-1	0.0127094	0.570467	0.303	0.233	1
Y43C5A.3	0.0131408	1.69688	0.065	0.027	1
taf-9	0.0131978	-0.957655	0.022	0.067	1
baz-2	0.0135012	-0.392085	0.229	0.329	1
ZK930.6	0.0135869	0.392425	0.701	0.744	1
scpl-3	0.013655	0.55561	0.368	0.311	1
hars-1	0.0136595	0.922998	0.126	0.072	1
WBGene00000801	0.0137517	-0.493995	0.108	0.19	1
Y39E4B.6	0.0137624	1.48244	0.065	0.027	1
F58D2.2	0.0137843	0.921712	0.212	0.151	1
blos-9	0.0138544	-1.52968	0.017	0.059	1
abl-1	0.0139249	1.16945	0.087	0.043	1
rad-50	0.013932	-0.333266	0.268	0.372	1
sdn-1	0.0140264	-0.357982	0.255	0.36	1
F58B3.4	0.0140901	-2.35031	0.004	0.035	1
erfa-3	0.0141158	1.10042	0.091	0.045	1
Y65B4BL.6	0.0141411	1.17894	0.056	0.022	1
tmbi-4	0.0143598	-0.978631	0.061	0.119	1
ctc-1	0.0144531	0.299933	0.684	0.636	1
WBGene00050927	0.0144712	1.7935	0.052	0.02	1
xbp-1	0.0145424	0.283455	0.771	0.75	1
lpd-5	0.014557	-1.51792	0.022	0.065	1
C09D4.4	0.0145608	-5.51265	0	0.025	1
pas-4	0.014582	-0.755628	0.1	0.168	1
fbxb-101	0.0147211	-1.63129	0.013	0.051	1
mig-10	0.0147893	-0.287724	0.325	0.448	1
W06H8.6	0.0148045	0.633558	0.26	0.194	1
uaf-1	0.0154802	-0.592442	0.13	0.209	1
usp-48	0.0155377	0.78155	0.225	0.164	1
arl-8	0.0155393	-0.428884	0.16	0.25	1
Y6B3B.1	0.0160586	1.35435	0.052	0.02	1
sup-36	0.0161689	-0.955738	0.069	0.131	1
ctns-1	0.0162865	2.04313	0.035	0.01	1
WBGene00023302	0.0163233	-0.157427	0.442	0.568	1
efsc-1	0.0165786	1.81348	0.035	0.01	1
W08E12.7	0.0171276	-1.49283	0.017	0.057	1
oaz-1	0.0171957	-0.378315	0.225	0.317	1
WBGene00016305	0.017253	1.52761	0.035	0.01	1
josd-1	0.017297	-3.2188	0.004	0.033	1
spc-1	0.0173046	0.453093	0.463	0.393	1
pdi-6	0.0174945	0.368907	0.628	0.597	1
Y47G6A.31	0.0175376	-0.670723	0.065	0.127	1
dhs-13	0.017778	3.34866	0.017	0.002	1
fkh-8	0.017778	3.6283	0.017	0.002	1
elf-1	0.017778	3.33991	0.017	0.002	1
fbxa-59	0.017778	3.67938	0.017	0.002	1
C15A7.2	0.017904	3.6019	0.017	0.002	1
F13C5.1	0.017904	3.09703	0.017	0.002	1
mksr-1	0.017904	3.38266	0.017	0.002	1
F46C3.6	0.017904	3.36829	0.017	0.002	1
F48E8.8	0.017904	3.52846	0.017	0.002	1
C16A3.2	0.0179594	-2.76365	0.004	0.033	1
E04D5.5	0.0180307	3.11476	0.017	0.002	1
rnf-1	0.0180307	3.03095	0.017	0.002	1
dhhc-8	0.0180307	3.2577	0.017	0.002	1
tps-2	0.0180655	-2.39194	0.009	0.041	1
WBGene00004677	0.0181189	0.312176	0.528	0.462	1
rga-1	0.0181385	1.48626	0.048	0.018	1
calu-1	0.0182267	-0.175646	0.697	0.806	1
F55C9.11	0.0182505	-0.856549	0.048	0.102	1
ssna-1	0.0182864	2.35827	0.017	0.002	1
tut-2	0.0183681	-2.01857	0.009	0.041	1
M01B12.4	0.0184031	-0.312235	0.195	0.297	1
fbxa-24	0.0184093	1.38618	0.074	0.035	1
crm-1	0.0184133	1.04547	0.152	0.098	1
B0205.9	0.0187638	2.20308	0.03	0.008	1
acl-14	0.0188567	-0.81387	0.069	0.129	1
F47B10.4	0.0189954	-5.68411	0	0.023	1
C01C4.3	0.0189954	-5.43708	0	0.023	1
C27D8.4	0.0189954	-5.5159	0	0.023	1
Y51H4A.1	0.0189954	-5.61383	0	0.023	1
ZK822.2	0.0189954	-5.34123	0	0.023	1
F29A7.6	0.0189954	-5.13641	0	0.023	1
T27F6.6	0.0189954	-5.51338	0	0.023	1
T07F8.4	0.0190144	-1.05797	0.03	0.076	1
rnr-2	0.01912	0.590067	0.437	0.376	1
chat-1	0.0191332	-0.776987	0.052	0.108	1
mig-5	0.0191714	0.927074	0.126	0.074	1
F09D12.2	0.0193214	-0.93161	0.048	0.1	1
nap-1	0.0193527	0.777875	0.19	0.131	1
eef-1G	0.0194238	0.291488	0.788	0.761	1
F01D4.5	0.0196077	1.39661	0.048	0.018	1
fkh-9	0.0196863	-0.780705	0.095	0.159	1
Y62F5A.12	0.0197981	-1.23136	0.022	0.063	1
rhgf-2	0.0199996	-0.256721	0.433	0.55	1
ZK1055.7	0.0200456	2.60863	0.026	0.006	1
erm-1	0.0201497	-1.00649	0.039	0.088	1
spe-44	0.0201501	2.43171	0.026	0.006	1
usp-39	0.0201679	-0.881119	0.056	0.112	1
memi-3	0.0201736	-1.64603	0.017	0.055	1
hda-2	0.020274	-0.939049	0.061	0.115	1
C45B2.6	0.020304	1.26888	0.065	0.029	1
E02D9.3	0.0203603	2.4097	0.026	0.006	1
ced-5	0.0204358	-0.690484	0.035	0.082	1
R04E5.9	0.0204803	1.42285	0.065	0.029	1
hum-5	0.0205932	1.02294	0.169	0.115	1
ZK512.1	0.0207242	2.6722	0.022	0.004	1
clc-6	0.0207939	-0.856722	0.074	0.131	1
cank-26	0.0208197	-0.318617	0.424	0.53	1
phy-2	0.0211272	-0.623534	0.056	0.112	1
syf-2	0.0211281	0.611216	0.216	0.153	1
M57.2	0.0212081	-1.13833	0.03	0.074	1
C48B6.2	0.0212151	2.13944	0.022	0.004	1
smgl-2	0.0213208	1.38264	0.065	0.029	1
C35B8.3	0.0213394	2.16724	0.022	0.004	1
npp-21	0.0214171	-0.357987	0.126	0.202	1
lmp-2	0.0214643	1.68859	0.022	0.004	1
rho-1	0.0215495	-0.55653	0.16	0.243	1
polg-1	0.0217344	-0.830464	0.082	0.143	1
B0035.3	0.0217662	-1.22298	0.03	0.074	1
art-1	0.0218176	-1.23546	0.03	0.074	1
C16A3.6	0.0219545	-0.398431	0.199	0.297	1
arf-5	0.022206	-0.405914	0.203	0.297	1
lsy-22	0.0222076	-0.453304	0.173	0.256	1
ceh-20	0.0222595	-0.328272	0.325	0.438	1
M04F3.5	0.0222846	-1.15278	0.03	0.074	1
prmt-7	0.0223128	-1.93569	0.013	0.047	1
atp-1	0.022343	0.306722	0.589	0.587	1
tag-325	0.0226251	1.74373	0.043	0.016	1
B0495.7	0.0226595	-1.00439	0.039	0.086	1
C29E4.12	0.0226798	0.99238	0.104	0.059	1
F42C5.9	0.0227139	-1.41593	0.022	0.061	1
chil-10	0.0227852	-1.09002	0.035	0.08	1
flp-5	0.0227917	-2.5336	0.035	0.078	1
crt-1	0.0229266	0.235776	0.913	0.963	1
F07C6.4	0.0229575	0.237654	0.896	0.865	1
moma-1	0.023127	1.26412	0.078	0.039	1
tmem-17	0.0231955	-0.738575	0.052	0.106	1
Y39A1A.21	0.0232515	-2.82888	0.004	0.031	1
bra-1	0.0233355	-1.68592	0.013	0.047	1
ZK783.7	0.0233355	-1.7601	0.013	0.047	1
lex-1	0.0234012	0.833678	0.199	0.145	1
smi-1	0.0234255	-2.62318	0.004	0.031	1
T22B7.4	0.0234381	-0.352512	0.095	0.162	1
F52B11.5	0.0234691	1.86705	0.052	0.022	1
ric-8	0.0235023	0.984058	0.126	0.076	1
ift-20	0.0236142	-0.379054	0.113	0.186	1
atrn-1	0.0238498	-0.52933	0.074	0.133	1
gos-28	0.0238812	-2.02443	0.009	0.039	1
fbxa-105	0.0240636	1.74058	0.043	0.016	1
mig-1	0.0246377	1.62945	0.061	0.027	1
tsr-1	0.0246891	-0.913866	0.013	0.047	1
fbxa-65	0.0248216	-5.332	0	0.022	1
picc-1	0.0248216	-5.14502	0	0.022	1
F09G8.7	0.0248369	-1.59745	0.009	0.039	1
ech-6	0.0249844	0.989024	0.087	0.045	1
lmtr-2	0.0250778	1.16891	0.082	0.043	1
fbxb-74	0.0254985	-0.586364	0.061	0.114	1
T13F2.2	0.0255158	-1.05658	0.022	0.061	1
C32D5.11	0.0256285	-1.11024	0.035	0.078	1
picd-1	0.0257883	-0.807413	0.048	0.098	1
snr-2	0.0260081	1.16004	0.169	0.115	1
mdt-28	0.0261697	-1.39427	0.017	0.053	1
W03C9.5	0.0261982	-0.599465	0.082	0.143	1
pqn-39	0.0264184	0.934617	0.078	0.039	1
hyl-2	0.0265857	-0.94866	0.03	0.072	1
emc-6	0.0265958	-0.818506	0.043	0.092	1
dys-1	0.0266246	2.19073	0.039	0.014	1
dohh-1	0.0267622	0.636844	0.238	0.176	1
pars-2	0.0268232	-1.22187	0.017	0.053	1
coq-1	0.027131	2.01462	0.039	0.014	1
stau-1	0.0273149	-0.436418	0.117	0.19	1
unc-71	0.0275186	-0.395865	0.165	0.249	1
ddx-17	0.0275287	0.373583	0.602	0.593	1
tppp-1	0.0276328	-0.556629	0.104	0.172	1
T05A7.1	0.0276522	-0.933528	0.03	0.072	1
Y39G10AR.9	0.0278866	-0.753347	0.065	0.119	1
nrde-3	0.0279306	0.730226	0.134	0.084	1
F33H2.3	0.0280135	-1.0553	0.056	0.106	1
F23A7.4	0.0280636	1.29912	0.039	0.014	1
B0464.9	0.0280636	1.49634	0.039	0.014	1
mrp-6	0.0281689	1.61082	0.039	0.014	1
Y17D7C.1	0.0282417	0.808945	0.091	0.049	1
elo-3	0.0282745	1.48664	0.039	0.014	1
hsp-110	0.0285236	-0.217505	0.628	0.695	1
rps-16	0.0287343	0.530922	0.286	0.227	1
dct-16	0.0289817	1.14886	0.13	0.08	1
daf-1	0.0292408	1.41823	0.039	0.014	1
rab-18	0.0293323	0.923959	0.1	0.057	1
dgtr-1	0.0293827	-1.59401	0.013	0.045	1
fbxb-100	0.0293883	1.07271	0.087	0.047	1
adk-1	0.0294034	-1.37845	0.026	0.065	1
zipt-15	0.0295501	-2.28174	0.009	0.037	1
cid-1	0.0296381	-1.99851	0.017	0.051	1
Y119D3B.21	0.0296433	0.540346	0.416	0.354	1
ect-2	0.0297617	0.96746	0.156	0.106	1
acdh-13	0.0298402	-2.1488	0.009	0.037	1
F12F6.1	0.0298495	-0.52075	0.16	0.241	1
clc-8	0.0299942	0.559846	0.338	0.286	1
mdt-26	0.0300077	-0.244337	0.299	0.409	1
WBGene00010959	0.030077	0.53155	0.532	0.499	1
WBGene00010402	0.030123	1.40532	0.078	0.041	1
T02C5.1	0.0301839	0.731695	0.134	0.084	1
stip-1	0.0305733	-2.52795	0.004	0.029	1
C14F11.7	0.0306866	-2.2298	0.004	0.029	1
rig-5	0.0306866	-1.73372	0.004	0.029	1
hpo-11	0.0308246	1.52699	0.048	0.02	1
vps-11	0.0309246	-1.92388	0.009	0.037	1
dpy-11	0.0309645	1.1746	0.065	0.031	1
T09A5.15	0.0310248	-1.88236	0.009	0.037	1
allo-1	0.0311811	0.92348	0.1	0.057	1
mel-32	0.0311946	-0.72109	0.035	0.078	1
F45H10.2	0.0312643	-0.482262	0.074	0.131	1
ccch-1	0.0314741	2.05845	0.035	0.012	1
smu-2	0.0317041	0.340463	0.437	0.37	1
nhx-5	0.0317343	-1.43604	0.009	0.037	1
Y70G10A.4	0.0318368	1.41079	0.048	0.02	1
nlp-27	0.0318476	2.5827	0.035	0.012	1
hcf-1	0.0320106	-0.441077	0.074	0.131	1
alh-9	0.0320427	1.28461	0.048	0.02	1
him-8	0.0320987	1.99274	0.035	0.012	1
R08C7.12	0.0323535	1.60283	0.048	0.02	1
cnc-8	0.0325007	-5.01273	0	0.02	1
mrpl-34	0.0325007	-5.38859	0	0.02	1
K10B2.4	0.0326975	-0.330014	0.294	0.401	1
K04F10.1	0.0327018	0.729985	0.126	0.078	1
tag-52	0.0328412	-0.674684	0.074	0.129	1
haf-6	0.0328622	1.96482	0.035	0.012	1
Y4C6B.1	0.0329258	1.15199	0.065	0.031	1
rrbs-1	0.0330495	0.698857	0.152	0.1	1
cct-1	0.033098	0.470481	0.481	0.454	1
epc-1	0.0331442	-0.258086	0.177	0.264	1
sax-3	0.0333437	-0.129923	0.203	0.297	1
trpp-12	0.0334577	-0.683545	0.03	0.07	1
cnt-1	0.0335104	1.71272	0.035	0.012	1
K07C11.10	0.0337899	-1.74675	0.022	0.057	1
aip-1	0.0337991	0.627925	0.221	0.164	1
pmp-3	0.0339671	-0.700543	0.056	0.106	1
R07E5.19	0.0340807	1.14911	0.065	0.031	1
tag-151	0.034534	0.99116	0.065	0.031	1
nst-1	0.0347118	0.687786	0.182	0.129	1
wbp-11	0.0347707	-0.795758	0.03	0.07	1
sqv-7	0.0347804	-0.939414	0.043	0.088	1
nduo-3	0.0351003	-0.913869	0.065	0.115	1
tps-1	0.0354131	-0.656555	0.035	0.076	1
ZK643.2	0.0354896	-0.890441	0.035	0.076	1
npp-19	0.0355757	-0.631924	0.039	0.082	1
panl-2	0.0356507	-0.675927	0.052	0.102	1
mfn-1	0.0357784	1.09273	0.082	0.045	1
pfd-1	0.0359832	-0.304003	0.264	0.366	1
H14A12.3	0.0360362	-0.643583	0.052	0.1	1
C14B1.3	0.0361902	1.3064	0.074	0.039	1
kle-2	0.0362589	0.607613	0.195	0.141	1
usp-50	0.0363204	-1.61037	0.013	0.043	1
hmr-1	0.0364536	-0.448613	0.074	0.131	1
rde-10	0.0365478	-0.864305	0.039	0.082	1
rde-8	0.0366269	-0.987303	0.022	0.057	1
ets-6	0.0371733	-1.51643	0.013	0.043	1
C29H12.2	0.037252	-0.653703	0.061	0.112	1
C02F5.12	0.0374042	1.77672	0.052	0.023	1
nprl-2	0.0375244	1.34504	0.061	0.029	1
micu-1	0.0377332	-0.491174	0.156	0.223	1
smc-5	0.0378887	-0.748666	0.082	0.137	1
Y43F8B.2	0.0380895	0.287684	0.827	0.8	1
haf-1	0.0382296	1.58701	0.043	0.018	1
C18H9.6	0.0382296	1.68326	0.043	0.018	1
sphk-1	0.0384043	2.04994	0.03	0.01	1
Y48A6B.3	0.0384864	-2.75494	0.004	0.027	1
sdz-8	0.0385054	0.879421	0.091	0.051	1
slc-17.7	0.0385193	1.35195	0.074	0.039	1
nhr-10	0.0386288	-2.71338	0.004	0.027	1
snb-1	0.0387448	-0.556105	0.13	0.192	1
hsp-16.11	0.0389224	-0.298107	0.645	0.712	1
ire-1	0.0389304	-1.23777	0.013	0.043	1
efa-6	0.0390441	0.937236	0.113	0.07	1
unc-14	0.0390478	-0.399611	0.203	0.294	1
dnc-1	0.0391295	-0.350909	0.212	0.292	1
trx-4	0.039203	-2.52333	0.004	0.027	1
let-504	0.0392944	-0.492041	0.16	0.235	1
bath-39	0.039359	-0.591178	0.043	0.088	1
otub-3	0.0395071	1.2957	0.043	0.018	1
W08F4.3	0.03952	-0.314389	0.039	0.082	1
lips-10	0.0395524	1.51325	0.052	0.023	1
hlh-14	0.0396383	-2.11206	0.004	0.027	1
gpdh-2	0.0396683	1.31268	0.052	0.023	1
M01H9.4	0.0397844	-1.75836	0.004	0.027	1
K04F10.7	0.0398282	-0.40945	0.069	0.123	1
acdh-12	0.0398523	1.83369	0.03	0.01	1
lim-8	0.0400156	-1.59643	0.009	0.035	1
C35B1.5	0.0400171	-1.41415	0.017	0.049	1
mrps-12	0.0401593	1.27857	0.043	0.018	1
Y32H12A.7	0.0402718	-1.79874	0.009	0.035	1
F11A10.5	0.040411	-0.859015	0.048	0.092	1
F49C12.9	0.0404568	-0.609403	0.091	0.149	1
T22H9.1	0.04053	1.15458	0.091	0.053	1
syf-1	0.0406035	-0.676538	0.087	0.143	1
sars-2	0.0406766	1.57252	0.03	0.01	1
kin-10	0.0408128	0.658366	0.247	0.194	1
jbts-14	0.0409941	-0.512867	0.325	0.399	1
lec-9	0.0410706	0.415962	0.502	0.454	1
T04F8.9	0.0412331	0.454028	0.29	0.227	1
gex-2	0.0415065	-0.451449	0.264	0.356	1
ram-2	0.0415464	0.391721	0.463	0.395	1
pitp-1	0.0416169	-0.541534	0.061	0.112	1
ctc-2	0.0418812	0.491211	0.658	0.62	1
sti-1	0.0420227	-0.539892	0.229	0.307	1
mog-3	0.0420905	-0.936789	0.078	0.127	1
mrpl-9	0.0422737	-1.48454	0.022	0.055	1
epg-6	0.042292	0.749706	0.13	0.084	1
C03A3.1	0.0422921	1.20882	0.052	0.023	1
vab-1	0.0424001	-0.515922	0.134	0.202	1
hsp-25	0.0424211	1.40319	0.065	0.033	1
hmg-1.2	0.0425384	-0.156022	0.818	0.843	1
dre-1	0.0426621	-4.74983	0	0.018	1
his-4	0.0426621	-4.90955	0	0.018	1
F35F10.14	0.0426621	-5.15906	0	0.018	1
WBGene00019095	0.0426621	-4.8321	0	0.018	1
K02G10.15	0.0426621	-4.91229	0	0.018	1
mes-6	0.0426621	-5.21378	0	0.018	1
F53H1.3	0.0426621	-5.30561	0	0.018	1
E04F6.10	0.0426621	-5.10241	0	0.018	1
F14D2.19	0.0426621	-5.60131	0	0.018	1
gst-43	0.0426621	-5.0809	0	0.018	1
pab-1	0.0426736	0.252397	0.636	0.601	1
scp-1	0.0427586	0.817774	0.117	0.072	1
sop-2	0.0429739	-0.613012	0.065	0.115	1
ntl-3	0.0431965	-0.570695	0.074	0.127	1
metl-9	0.0432056	-0.732892	0.095	0.151	1
lin-32	0.0435337	-0.115333	0.948	0.978	1
egl-1	0.0437668	-1.22816	0.022	0.055	1
F13E9.11	0.0439737	-1.91455	0.013	0.041	1
dhhc-14	0.0439837	-1.15726	0.022	0.055	1
F35G12.7	0.0441214	-0.509095	0.126	0.192	1
hint-1	0.0442018	-0.692337	0.048	0.092	1
T28C6.7	0.0442299	-0.491583	0.126	0.188	1
cyn-12	0.0442508	0.84173	0.061	0.029	1
GFP	0.0443837	1.29502	0.065	0.033	1
C56C10.9	0.044739	-1.72372	0.013	0.041	1
mrpl-40	0.0449321	0.930407	0.052	0.023	1
Y73C8B.3	0.0453967	1.72275	0.039	0.016	1
cdc-48.1	0.0456824	-0.239659	0.19	0.274	1
M176.11	0.0457772	2.02738	0.026	0.008	1
C25H3.9	0.0459323	-0.633712	0.078	0.129	1
mex-3	0.0459786	2.13707	0.026	0.008	1
mnk-1	0.046096	0.247328	0.844	0.861	1
wwp-1	0.0461489	-0.60153	0.061	0.108	1
acl-9	0.0463164	-1.01178	0.022	0.055	1
clec-166	0.0463836	1.92678	0.026	0.008	1
lin-25	0.0464827	-0.415398	0.182	0.252	1
T23G11.11	0.0464842	1.7637	0.039	0.016	1
Y10G11A.1	0.0465873	1.94658	0.026	0.008	1
ndx-7	0.0465873	1.86371	0.026	0.008	1
gpr-2	0.0467016	-1.51086	0.013	0.041	1
unk-1	0.0469411	0.828953	0.087	0.049	1
mig-22	0.0471329	0.802223	0.113	0.07	1
phf-30	0.0472027	1.7477	0.026	0.008	1
vps-26	0.0473341	-1.08501	0.03	0.067	1
hlh-11	0.0473536	1.20855	0.065	0.033	1
fubl-3	0.0474153	0.792502	0.139	0.094	1
ifg-1	0.0474389	-1.17905	0.035	0.072	1
age-1	0.0477242	-0.478555	0.065	0.114	1
inx-13	0.047823	1.3953	0.048	0.022	1
tmed-13	0.048114	0.656941	0.238	0.188	1
ctf-18	0.0481581	-0.549838	0.1	0.157	1
C06B8.7	0.0481999	-0.804678	0.056	0.102	1
nid-1	0.048454	1.50414	0.026	0.008	1
eif-2Balpha	0.0488041	1.33081	0.056	0.027	1
C26D10.4	0.0488773	1.24715	0.026	0.008	1
eme-1	0.0493819	1.22467	0.039	0.016	1
lec-6	0.0494011	0.949322	0.095	0.057	1
glrx-22	0.0494097	-3.0024	0.004	0.025	1
spop-1	0.0494384	0.724424	0.186	0.139	1
WBGene00044670	0.0495472	1.11114	0.039	0.016	1
cdap-2	0.0499572	-2.72812	0.004	0.025	1
F53F4.11	0.0499765	-1.01709	0.043	0.084	1
W05B5.1	0.0501184	0.865399	0.065	0.033	1
cct-4	0.050535	0.348724	0.563	0.552	1
K07E3.4	0.0505489	1.15416	0.039	0.016	1
mre-11	0.0505575	-0.533538	0.022	0.055	1
cpi-2	0.0508326	0.149059	0.784	0.759	1
unc-37	0.0508723	-0.32355	0.13	0.198	1
valv-1	0.0508809	-2.49543	0.004	0.025	1
ZK795.3	0.0509299	-1.37179	0.009	0.033	1
WBGene00015640	0.0509299	-1.56539	0.009	0.033	1
tbca-1	0.0509431	-0.684066	0.035	0.072	1
nol-58	0.0510282	1.31991	0.048	0.022	1
mrpl-44	0.0510674	-2.28767	0.004	0.025	1
F22B8.7	0.0510906	-1.64792	0.009	0.033	1
ttb-1	0.0514293	-1.3703	0.017	0.047	1
lec-8	0.0514407	0.661703	0.26	0.207	1
C06E1.9	0.051442	-2.12044	0.004	0.025	1
W09G12.10	0.0515752	-1.37154	0.009	0.033	1
inos-1	0.0516302	-2.11787	0.004	0.025	1
C44B7.7	0.0519004	-1.10464	0.009	0.033	1
K04C2.3	0.0524218	2.59398	0.022	0.006	1
nuo-5	0.0525473	-0.732381	0.048	0.09	1
peli-1	0.0526526	0.508601	0.277	0.231	1
hipr-1	0.052785	-1.1001	0.017	0.047	1
sqv-8	0.0528758	-1.32973	0.026	0.059	1
deb-1	0.0529268	2.26414	0.022	0.006	1
F37A8.5	0.0529572	-0.389071	0.199	0.278	1
akir-1	0.0530547	-0.394526	0.104	0.162	1
Y39A3CL.7	0.0531808	2.2207	0.022	0.006	1
K02F3.12	0.0533355	-1.1514	0.017	0.047	1
hel-1	0.0535167	-0.315328	0.515	0.603	1
lin-9	0.0535647	-0.407806	0.043	0.084	1
rnp-1	0.0536098	1.21661	0.074	0.041	1
W02H5.2	0.0536919	2.09602	0.022	0.006	1
K09D9.1	0.053949	1.93446	0.022	0.006	1
ZC250.4	0.053949	2.32246	0.022	0.006	1
Y48C3A.12	0.053949	1.93715	0.022	0.006	1
smr-1	0.0539741	-0.720061	0.048	0.088	1
C43D7.8	0.0541318	-0.281233	0.515	0.589	1
T01C8.2	0.0542071	1.62109	0.022	0.006	1
let-355	0.0542071	1.85624	0.022	0.006	1
knl-1	0.0543106	-0.520967	0.017	0.047	1
Y73F8A.5	0.0543761	-0.333985	0.446	0.546	1
rab-6.1	0.0544524	-1.26782	0.022	0.053	1
K08F11.1	0.0544662	1.78688	0.022	0.006	1
W04A8.1	0.0546352	-0.662136	0.078	0.127	1
ebp-1	0.0546873	0.786633	0.152	0.106	1
nhr-100	0.0547263	1.75892	0.022	0.006	1
C30B5.2	0.0549753	-0.364381	0.078	0.131	1
ZK632.2	0.0549822	-0.690283	0.022	0.053	1
svh-2	0.0549875	1.91399	0.022	0.006	1
fbxl-1	0.0551732	0.730104	0.169	0.125	1
acin-1	0.0552418	-0.349906	0.143	0.204	1
bath-36	0.0553889	-1.81786	0.013	0.039	1
F53G2.1	0.0554035	-0.151315	0.498	0.607	1
rpl-12	0.055475	0.134433	0.996	0.994	1
ctsa-1.2	0.0555164	-0.94647	0.022	0.053	1
tcl-2	0.0555294	-0.273307	0.338	0.421	1
C13F10.7	0.0555305	0.684664	0.091	0.053	1
kbp-3	0.055546	-1.75504	0.013	0.039	1
pbs-7	0.0557741	-0.313635	0.121	0.186	1
F26F4.8	0.0557928	-0.497944	0.152	0.217	1
Y47A7.2	0.0558728	-0.54228	0.017	0.047	1
tmem-258	0.055967	-0.52413	0.078	0.129	1
F53A10.2	0.0559762	-0.859003	0.065	0.11	1
hyl-1	0.0561758	-5.04505	0	0.016	1
F25H8.1	0.0561758	-4.66108	0	0.016	1
Y37E11B.5	0.0561758	-4.97336	0	0.016	1
T10E9.1	0.0561758	-4.6349	0	0.016	1
Y34D9A.7	0.0561758	-4.92035	0	0.016	1
rha-2	0.0561758	-4.62955	0	0.016	1
Y53G8AR.8	0.0561758	-4.99268	0	0.016	1
aho-3	0.0566558	-1.78921	0.013	0.039	1
let-607	0.0567805	1.11788	0.061	0.031	1
daf-41	0.0569117	-0.220121	0.403	0.507	1
uba-1	0.0570216	-0.179909	0.16	0.233	1
cpl-1	0.0572287	3.00384	0.013	0.002	1
dhs-21	0.0572287	3.34807	0.013	0.002	1
sulp-8	0.0572287	3.03696	0.013	0.002	1
oac-14	0.0572287	3.12046	0.013	0.002	1
K10B3.1	0.0572287	3.30599	0.013	0.002	1
Y62E10A.13	0.0572287	3.30989	0.013	0.002	1
nsy-4	0.0572287	3.12776	0.013	0.002	1
lat-1	0.0572287	3.04183	0.013	0.002	1
F42A8.1	0.0572287	2.95464	0.013	0.002	1
R03H10.7	0.0572287	3.12655	0.013	0.002	1
spsb-2	0.0572287	2.92036	0.013	0.002	1
apr-1	0.0572287	3.57392	0.013	0.002	1
oxa-1	0.0572287	3.40651	0.013	0.002	1
W02D9.10	0.0572287	3.21138	0.013	0.002	1
Y71G12B.31	0.0572287	2.86325	0.013	0.002	1
arcp-1	0.0572287	3.13294	0.013	0.002	1
F23A7.8	0.0572741	2.11835	0.035	0.014	1
cec-4	0.0573006	0.821138	0.143	0.102	1
pha-4	0.0576113	2.82853	0.013	0.002	1
immt-2	0.0576113	2.8104	0.013	0.002	1
T27C5.12	0.0576113	2.60421	0.013	0.002	1
F53A9.7	0.0576113	3.08365	0.013	0.002	1
fbxc-47	0.0576113	2.67803	0.013	0.002	1
C08H9.16	0.0576113	2.57306	0.013	0.002	1
F59B2.3	0.0576113	2.86119	0.013	0.002	1
rmd-1	0.0576113	2.66181	0.013	0.002	1
F44B9.9	0.0576113	2.77198	0.013	0.002	1
dhhc-6	0.0579202	-1.08138	0.035	0.07	1
hrg-7	0.0579961	2.46592	0.013	0.002	1
F25D1.5	0.0579961	2.33591	0.013	0.002	1
ncam-1	0.0579961	2.60093	0.013	0.002	1
Y54G2A.7	0.0579961	3.16557	0.013	0.002	1
ZK1290.5	0.0579961	2.45846	0.013	0.002	1
fbxa-151	0.0579961	2.57162	0.013	0.002	1
nhr-154	0.0581571	2.46448	0.017	0.004	1
F32H5.1	0.0581571	2.5568	0.017	0.004	1
blos-4	0.0581571	2.69537	0.017	0.004	1
cdc-37	0.0583079	-0.674763	0.078	0.127	1
F45D3.4	0.058383	1.7792	0.013	0.002	1
T16G1.7	0.058383	1.90941	0.013	0.002	1
Y32G9B.1	0.058383	2.38922	0.013	0.002	1
R04B3.1	0.058383	2.37821	0.013	0.002	1
Y102A11A.2	0.058383	2.19906	0.013	0.002	1
Y64G10A.7	0.058383	2.33164	0.013	0.002	1
C05C10.3	0.058383	2.21828	0.013	0.002	1
Y55B1BL.1	0.058383	2.15133	0.013	0.002	1
ivd-1	0.0584372	-1.44973	0.013	0.039	1
C45B11.9	0.058474	2.50875	0.017	0.004	1
fard-1	0.058474	2.47052	0.017	0.004	1
math-26	0.058474	2.77076	0.017	0.004	1
Y92H12BM.1	0.058474	2.50411	0.017	0.004	1
pfkb-1.2	0.0587923	2.37022	0.017	0.004	1
nhr-274	0.0587923	2.15186	0.017	0.004	1
Y50C1A.2	0.0587923	2.41534	0.017	0.004	1
rps-1	0.0589077	0.241336	0.61	0.579	1
fzy-1	0.0590132	0.728247	0.143	0.1	1
vamp-8	0.0590992	1.82892	0.043	0.02	1
cdkl-1	0.0591121	2.1823	0.017	0.004	1
WBGene00022205	0.0591121	2.27829	0.017	0.004	1
F13H10.6	0.0591121	2.35869	0.017	0.004	1
C18A3.10	0.0591121	2.35042	0.017	0.004	1
taf-4	0.0591776	-0.877018	0.043	0.082	1
cmt-1	0.0594282	-1.134	0.013	0.039	1
klp-13	0.0594333	2.17099	0.017	0.004	1
nuaf-3	0.0594333	2.40896	0.017	0.004	1
F40F8.3	0.0594333	2.23928	0.017	0.004	1
H43E16.1	0.0594333	2.41023	0.017	0.004	1
F58A4.2	0.0594333	2.24411	0.017	0.004	1
ogt-1	0.0596463	0.498193	0.264	0.221	1
W06D11.1	0.059756	2.20055	0.017	0.004	1
F44E2.7	0.0600018	-0.476075	0.065	0.11	1
tac-1	0.0600281	-0.390228	0.117	0.176	1
tbc-20	0.0600802	2.32842	0.017	0.004	1
Y75B8A.16	0.0600802	2.10658	0.017	0.004	1
Y54G11A.17	0.0602901	-0.610698	0.104	0.157	1
ctps-1	0.0604057	1.50365	0.017	0.004	1
vps-29	0.0605851	1.27749	0.065	0.035	1
cee-1	0.0607713	-0.968683	0.013	0.039	1
flcn-1	0.0608037	-0.317169	0.247	0.325	1
C14B4.2	0.0608444	-1.01916	0.056	0.098	1
cks-1	0.0612518	-0.533441	0.126	0.184	1
F43H9.3	0.0612551	-2.31164	0.009	0.031	1
F09G2.8	0.0612989	1.17053	0.065	0.035	1
him-1	0.0616082	-0.222903	0.26	0.354	1
npp-3	0.0617231	0.728227	0.169	0.125	1
ing-3	0.0617554	-0.694938	0.056	0.1	1
sin-3	0.0622362	-0.38023	0.13	0.192	1
rpl-16	0.062755	-0.105725	0.446	0.55	1
zyg-9	0.0630255	-0.384756	0.117	0.176	1
sek-3	0.0630657	1.23043	0.035	0.014	1
adbp-1	0.0631055	1.22877	0.043	0.02	1
hus-1	0.063192	1.45744	0.052	0.025	1
pqn-83	0.0633991	-1.89976	0.009	0.031	1
F58A4.6	0.0636347	0.722736	0.113	0.072	1
cogc-4	0.0637635	-0.692601	0.035	0.07	1
plp-1	0.0638384	0.178829	0.848	0.836	1
Y38C1AA.1	0.0642175	1.15835	0.082	0.049	1
fcho-1	0.0642363	1.08232	0.043	0.02	1
laat-1	0.0643939	-1.64487	0.009	0.031	1
T23D8.3	0.0645536	0.642769	0.134	0.092	1
ebax-1	0.0647615	0.334308	0.498	0.477	1
col-3	0.0648985	-1.25722	0.022	0.051	1
M05D6.1	0.0649255	-2.48783	0.004	0.023	1
D1022.4	0.0649255	-2.70918	0.004	0.023	1
F44E2.6	0.0649255	-2.67018	0.004	0.023	1
F17A9.4	0.064997	-1.65759	0.009	0.031	1
atg-18	0.065253	-0.566429	0.13	0.184	1
dnj-7	0.0652748	1.00679	0.065	0.035	1
prp-3	0.0652901	-0.389067	0.117	0.176	1
F54E4.3	0.0653998	-2.67434	0.004	0.023	1
lido-12	0.0654016	-1.46253	0.009	0.031	1
pnn-1	0.0654524	1.00515	0.121	0.082	1
H05C05.2	0.0655624	-0.53744	0.069	0.115	1
hpo-15	0.065638	-2.13599	0.004	0.023	1
hrpr-1	0.0657663	0.220228	0.701	0.697	1
Y56A3A.19	0.06577	1.17386	0.043	0.02	1
toca-1	0.065861	-0.142008	0.13	0.194	1
Y54G2A.26	0.0659858	-0.217775	0.234	0.327	1
unc-26	0.0660708	-0.76656	0.052	0.092	1
btf-1	0.0663395	0.686173	0.065	0.035	1
acbp-5	0.0663569	-2.12016	0.004	0.023	1
ints-1	0.0663941	-0.95901	0.017	0.045	1
C02F5.13	0.066598	-2.21292	0.004	0.023	1
lec-11	0.0666521	0.97081	0.1	0.063	1
ctbp-1	0.0669468	0.69365	0.229	0.184	1
ZK430.7	0.0670823	-1.72312	0.004	0.023	1
tag-296	0.0670823	-1.87764	0.004	0.023	1
cel-1	0.0672856	-0.561394	0.108	0.162	1
ark-1	0.0673256	-1.71609	0.004	0.023	1
gpd-2	0.0677295	0.91382	0.065	0.035	1
rpl-35	0.0678729	0.365732	0.498	0.479	1
pas-7	0.0680806	1.04454	0.1	0.065	1
F38B7.3	0.068101	-0.318556	0.216	0.292	1
F10C2.4	0.0681345	-1.11946	0.03	0.063	1
cox-6C	0.0682883	-0.319817	0.216	0.295	1
enri-1	0.0683107	1.29891	0.056	0.029	1
C33A12.1	0.0683424	0.703815	0.169	0.125	1
pas-1	0.0683529	-0.670669	0.091	0.139	1
cox-6B	0.0684023	-0.234251	0.307	0.397	1
ostf-4	0.0689065	-0.508501	0.095	0.149	1
cdc-25.2	0.0690981	0.602955	0.212	0.164	1
tftc-1	0.0691636	1.05442	0.056	0.029	1
taap-1	0.0692865	-1.08934	0.026	0.057	1
fipr-4	0.0696042	0.940605	0.087	0.053	1
suro-1	0.0696836	0.482044	0.225	0.172	1
cey-4	0.0697499	-0.344433	0.177	0.249	1
R74.8	0.0698677	-1.76112	0.013	0.037	1
aex-3	0.0701804	-0.871488	0.022	0.051	1
nra-4	0.0703457	-0.463898	0.104	0.159	1
emr-1	0.0704802	-0.834305	0.03	0.063	1
F40F8.1	0.0705544	1.89458	0.03	0.012	1
F11C1.1	0.0706482	-1.63547	0.013	0.037	1
cpsf-4	0.0708438	-0.991773	0.026	0.057	1
W07A12.4	0.0709879	0.243873	0.459	0.423	1
R11G1.7	0.0710122	0.840389	0.091	0.057	1
mdt-30	0.0711587	-1.05428	0.026	0.057	1
T20D3.6	0.071345	1.55343	0.061	0.033	1
bbs-9	0.0714648	-0.49191	0.121	0.178	1
H05C05.1	0.0714747	-0.852591	0.026	0.057	1
F14F9.8	0.0715676	1.05614	0.1	0.065	1
spt-4	0.0716806	-1.00292	0.022	0.051	1
bckd-1A	0.0719519	1.00231	0.056	0.029	1
glr-6	0.0722307	-1.50251	0.013	0.037	1
F11E6.3	0.072345	1.6371	0.03	0.012	1
mtr-4	0.0724297	-0.676673	0.026	0.057	1
sumv-2	0.0724459	1.27244	0.048	0.023	1
rpl-36	0.0727832	0.184543	0.719	0.685	1
duo-3	0.0728469	-0.567309	0.052	0.092	1
spn-4	0.0728634	1.86894	0.03	0.012	1
R11H6.2	0.0728749	0.542425	0.247	0.202	1
par-2	0.0729948	0.882209	0.069	0.039	1
Y71G10AR.4	0.0730448	1.02614	0.074	0.043	1
zyg-11	0.0736466	1.42583	0.03	0.012	1
rpb-12	0.0737744	0.901403	0.121	0.084	1
lgmn-1	0.0740456	-1.17802	0.013	0.037	1
cyy-1	0.0740485	-0.71999	0.043	0.08	1
dpy-21	0.0741112	-0.283121	0.186	0.258	1
cdc-73	0.0741568	-0.445095	0.078	0.125	1
lido-13	0.0741726	1.50203	0.03	0.012	1
ccch-3	0.0742635	-4.68983	0	0.014	1
ced-8	0.0742635	-4.45268	0	0.014	1
T13G4.4	0.0742635	-4.69497	0	0.014	1
Y40H7A.11	0.0742635	-4.61284	0	0.014	1
Y105C5B.5	0.0742635	-4.75269	0	0.014	1
swd-2.1	0.0742635	-5.04159	0	0.014	1
ctl-2	0.0742635	-4.59609	0	0.014	1
F19H8.2	0.0742635	-4.77389	0	0.014	1
haf-4	0.0742635	-4.0819	0	0.014	1
kpc-1	0.0742635	-4.56897	0	0.014	1
scrm-4	0.0742635	-4.24001	0	0.014	1
gras-1	0.0742635	-4.53638	0	0.014	1
T20F5.5	0.0742635	-4.67692	0	0.014	1
nac-2	0.0742635	-4.43598	0	0.014	1
sqv-3	0.0742635	-4.85311	0	0.014	1
C03C10.7	0.0742635	-4.39555	0	0.014	1
Y39A1A.16	0.0742635	-4.7977	0	0.014	1
C13G5.2	0.0742635	-4.69208	0	0.014	1
H06I04.6	0.0742635	-4.41863	0	0.014	1
thoc-2	0.0742737	-0.347228	0.117	0.174	1
W04C9.2	0.0743117	-0.669845	0.039	0.074	1
raga-1	0.0744365	1.01774	0.069	0.039	1
swsn-6	0.0746952	0.391923	0.255	0.205	1
nstp-2	0.0747016	1.30268	0.03	0.012	1
mrpl-22	0.0747016	1.2622	0.03	0.012	1
drh-1	0.0748274	1.23562	0.048	0.023	1
mog-5	0.0752298	-0.622617	0.065	0.108	1
ran-1	0.0754369	-0.520459	0.134	0.19	1
uaf-2	0.075475	-0.234587	0.16	0.223	1
duo-1	0.075769	1.17408	0.03	0.012	1
rps-30	0.0760224	0.306745	0.468	0.427	1
nhr-182	0.0760377	1.26205	0.03	0.012	1
Y71H2AM.10	0.0761627	1.17028	0.061	0.033	1
pid-3	0.0764425	-0.600242	0.052	0.092	1
R10E4.1	0.0767365	-0.397553	0.1	0.151	1
pro-1	0.0768352	0.404793	0.403	0.354	1
iffb-1	0.0771674	-0.704098	0.056	0.096	1
T04D3.5	0.0771949	-0.25442	0.255	0.339	1
unc-62	0.0776479	-0.161792	0.835	0.898	1
rab-5	0.0776926	-0.282809	0.087	0.137	1
rbm-34	0.0777836	1.04928	0.078	0.047	1
tin-13	0.0778663	-1.2123	0.017	0.043	1
C07A12.7	0.0779463	1.15801	0.061	0.033	1
ZK418.5	0.0781016	-0.440894	0.069	0.114	1
F46F2.3	0.0788431	0.887375	0.1	0.065	1
WBGene00044168	0.0789907	-0.534132	0.056	0.096	1
T07F12.2	0.0791732	-0.450769	0.087	0.135	1
cox-4	0.0798317	-0.238765	0.338	0.425	1
W02B12.11	0.0799855	0.607437	0.126	0.086	1
cyn-15	0.0800712	-0.828293	0.056	0.094	1
tfg-1	0.0802035	-0.548749	0.03	0.063	1
sid-5	0.0803228	1.09514	0.039	0.018	1
C43H6.4	0.0806854	1.10211	0.061	0.033	1
mut-16	0.0806952	0.829785	0.091	0.057	1
WBGene00023401	0.0811485	-3.7889	0.009	0.029	1
hpl-2	0.0811549	-0.409381	0.091	0.141	1
aps-2	0.0811654	-0.390069	0.095	0.145	1
C03C10.5	0.0812527	-1.19987	0.017	0.043	1
cpf-1	0.0813497	-0.289439	0.225	0.307	1
F53A2.3	0.0814288	1.11981	0.095	0.063	1
nuo-3	0.0814978	-0.3574	0.095	0.145	1
Y34D9A.3	0.0816156	0.932205	0.061	0.033	1
W09D10.4	0.0821488	-1.72114	0.009	0.029	1
dip-2	0.08226	-0.470988	0.121	0.174	1
sel-1	0.0823435	0.969996	0.1	0.065	1
sysm-1	0.0824004	-1.56376	0.009	0.029	1
pac-1	0.0824004	-1.6193	0.009	0.029	1
zyg-12	0.0824761	-0.92616	0.017	0.043	1
cpf-2	0.0825592	-0.76781	0.043	0.078	1
C04A11.2	0.0829196	0.274684	0.589	0.558	1
F58D2.4	0.0829405	0.578892	0.087	0.053	1
gpd-3	0.0831732	1.11725	0.065	0.037	1
sym-4	0.0835397	-0.49371	0.069	0.114	1
gtf-2H1	0.0835495	-0.688394	0.052	0.09	1
C40A11.4	0.0835934	0.96086	0.082	0.051	1
dnj-9	0.083668	-1.36495	0.009	0.029	1
pink-1	0.083668	-1.493	0.009	0.029	1
gip-1	0.0837407	0.715705	0.134	0.096	1
C47E8.4	0.0837842	-0.266269	0.126	0.18	1
hda-11	0.0839133	1.04922	0.082	0.051	1
athp-2	0.0839231	0.886518	0.1	0.065	1
mix-1	0.0840768	-0.126067	0.615	0.712	1
atp-6	0.0841884	0.557248	0.732	0.734	1
F33H2.2	0.0842231	-0.78182	0.022	0.049	1
T01H3.2	0.0845013	-2.63485	0.004	0.022	1
duxl-1	0.0846783	-0.398396	0.147	0.204	1
vig-1	0.0846976	0.615521	0.177	0.135	1
slr-2	0.0848068	-2.43809	0.004	0.022	1
mtk-1	0.0849349	0.968777	0.095	0.063	1
R09E12.9	0.0849676	1.1726	0.052	0.027	1
fbxb-69	0.0851131	-2.35263	0.004	0.022	1
ppgn-1	0.0854204	-2.32673	0.004	0.022	1
M106.2	0.0854204	-2.41341	0.004	0.022	1
tag-250	0.0854204	-2.50186	0.004	0.022	1
ani-1	0.0854304	-0.195419	0.277	0.362	1
C02F12.8	0.0857285	-2.21108	0.004	0.022	1
ipmk-1	0.0858478	-0.635918	0.104	0.151	1
C53H9.2	0.0859335	0.908862	0.065	0.037	1
scl-2	0.0859909	-0.83966	0.022	0.049	1
Y6B3B.4	0.0860376	-2.23527	0.004	0.022	1
WBGene00045410	0.086184	-0.127082	0.147	0.207	1
ndk-1	0.0863443	-0.123246	0.922	0.951	1
par-3	0.0863475	-2.20738	0.004	0.022	1
prp-18	0.0866584	-2.21234	0.004	0.022	1
F55D12.5	0.0866584	-2.1796	0.004	0.022	1
K02E2.11	0.0866954	0.813773	0.113	0.076	1
fsn-1	0.0868733	0.84031	0.087	0.055	1
tald-1	0.087186	-1.0653	0.022	0.049	1
D2030.8	0.0872828	-1.76707	0.004	0.022	1
irg-4	0.0875964	-1.77029	0.004	0.022	1
pigb-1	0.0875964	-1.40713	0.004	0.022	1
C40A11.6	0.087873	-0.523339	0.095	0.139	1
Y71F9AL.9	0.0878855	0.572673	0.199	0.155	1
W04G3.5	0.0879645	-0.694304	0.043	0.078	1
ifbp-1	0.0880996	-0.882938	0.026	0.055	1
eif-2Bbeta	0.0882314	-1.62386	0.013	0.035	1
nhr-94	0.0884286	0.364864	0.229	0.182	1
djr-1.1	0.0884807	-0.738706	0.026	0.055	1
ZK836.3	0.0884844	1.82494	0.026	0.01	1
Y62E10A.6	0.0885047	0.637151	0.095	0.061	1
aex-5	0.0889379	1.29153	0.056	0.031	1
F55F10.1	0.0892392	-0.639691	0.043	0.078	1
unc-101	0.0893006	0.897265	0.1	0.067	1
F18E3.12	0.0894802	1.73124	0.026	0.01	1
F46F11.8	0.0894802	1.69578	0.026	0.01	1
prkl-1	0.0896093	0.456295	0.264	0.217	1
lsd-1	0.0901491	1.49646	0.026	0.01	1
taf-11.1	0.0901702	-1.55877	0.013	0.035	1
Y62E10A.24	0.0904149	-1.49527	0.013	0.035	1
hmgs-1	0.0904149	1.36632	0.043	0.022	1
sir-2.2	0.090822	1.25437	0.026	0.01	1
cox-5B	0.0911272	0.290132	0.455	0.415	1
T22G5.3	0.0914989	1.48258	0.026	0.01	1
ZK1320.2	0.0914989	1.31029	0.026	0.01	1
C25A1.16	0.0916397	1.00014	0.069	0.041	1
rps-11	0.0917729	-0.199697	0.437	0.524	1
F58B4.2	0.0918389	1.43964	0.026	0.01	1
Y55F3BR.1	0.0918609	-0.314785	0.056	0.096	1
har-1	0.0921504	0.938417	0.104	0.07	1
npp-22	0.0921617	-0.610196	0.043	0.078	1
ints-8	0.0923921	-1.1739	0.013	0.035	1
glrx-21	0.0923921	-0.61859	0.013	0.035	1
F27D4.7	0.0926417	-1.16084	0.013	0.035	1
pdhk-2	0.0928918	1.35113	0.043	0.022	1
dscc-1	0.0931196	-0.525047	0.03	0.061	1
ZK1128.7	0.0932089	1.19126	0.026	0.01	1
WBGene00009055	0.0933139	1.46214	0.035	0.016	1
pph-5	0.0935865	1.44184	0.061	0.035	1
trpp-1	0.0936011	1.54153	0.035	0.016	1
bub-1	0.0936208	-0.342144	0.199	0.262	1
spp-2	0.0940634	0.617684	0.095	0.061	1
unc-40	0.094112	-0.136854	0.628	0.732	1
egl-13	0.0943651	0.22481	0.853	0.851	1
F38A5.2	0.0943893	-0.721124	0.048	0.082	1
gtf-2E1	0.0944039	-1.00714	0.013	0.035	1
hsp-16.48	0.0946578	-1.1765	0.013	0.035	1
flh-2	0.0946866	0.547739	0.165	0.123	1
B0507.2	0.0949447	0.678243	0.121	0.084	1
cyn-11	0.0951673	-0.955683	0.013	0.035	1
tag-153	0.0952138	0.874565	0.104	0.07	1
akap-1	0.0952673	0.793783	0.065	0.037	1
srt-42	0.0954228	-1.00095	0.013	0.035	1
immt-1	0.0958411	0.968897	0.074	0.045	1
WBGene00195255	0.0959219	-1.15006	0.017	0.041	1
cal-5	0.0959249	1.34046	0.035	0.016	1
B0495.9	0.0959633	-0.294354	0.186	0.249	1
Y41D4B.11	0.096395	-1.25454	0.017	0.041	1
blos-7	0.0964506	-0.868924	0.013	0.035	1
Y71H2AM.29	0.0964506	1.00505	0.043	0.022	1
R10D12.8	0.096513	1.39324	0.035	0.016	1
col-107	0.0966081	0.465915	0.346	0.295	1
Y37E11AM.2	0.0966892	-0.442909	0.043	0.078	1
F18A11.3	0.0970513	-0.199913	0.61	0.718	1
fib-1	0.097104	1.32342	0.035	0.016	1
snpc-1.1	0.09711	0.716215	0.121	0.086	1
znf-236	0.0974006	1.33747	0.035	0.016	1
mms-19	0.0974872	-0.712392	0.013	0.035	1
epg-8	0.0975142	0.969922	0.078	0.049	1
nhr-91	0.097683	-0.150745	0.303	0.403	1
C34H4.2	0.0976979	1.2172	0.035	0.016	1
Y54E10A.11	0.0978841	0.97926	0.078	0.049	1
Y17G9B.5	0.0979332	-0.436168	0.03	0.061	1
idi-1	0.0979959	1.32993	0.035	0.016	1
F59A6.5	0.0980436	-0.439858	0.156	0.213	1
nhx-4	0.0983063	-1.31796	0.017	0.041	1
R166.2	0.0984229	-0.223836	0.139	0.194	1
hic-1	0.0985942	1.06852	0.035	0.016	1
unc-44	0.0986321	-0.26684	0.281	0.378	1
dars-2	0.0986794	-4.45953	0	0.012	1
grd-5	0.0986794	-4.29512	0	0.012	1
slo-1	0.0986794	-4.75968	0	0.012	1
T04C12.8	0.0986794	-4.38938	0	0.012	1
C17B7.8	0.0986794	-4.38778	0	0.012	1
clec-45	0.0986794	-4.69417	0	0.012	1
F53E10.6	0.0986794	-4.6159	0	0.012	1
angl-1	0.0986794	-4.47624	0	0.012	1
abu-12	0.0986794	-4.53716	0	0.012	1
C35C5.9	0.0986794	-4.10955	0	0.012	1
gcy-37	0.0986794	-3.89662	0	0.012	1
hsp-12.3	0.0986794	-4.11924	0	0.012	1
lep-2	0.0986794	-4.48843	0	0.012	1
lin-1	0.0986794	-4.33908	0	0.012	1
pcp-3	0.0986794	-4.20295	0	0.012	1
M117.3	0.0986794	-4.48	0	0.012	1
T12G3.6	0.0986794	-4.33506	0	0.012	1
paqr-3	0.0986794	-4.51611	0	0.012	1
pkg-2	0.0986794	-4.44267	0	0.012	1
nspb-1	0.0986794	-4.54525	0	0.012	1
gpx-4	0.0986794	-4.33247	0	0.012	1
Y94H6A.12	0.0986794	-4.43586	0	0.012	1
ins-2	0.0986794	-5.33158	0	0.012	1
ptp-3	0.0986794	-4.64733	0	0.012	1
WBGene00008933	0.0986794	-4.76469	0	0.012	1
F46C5.10	0.0986794	-4.28236	0	0.012	1
aqp-12	0.0986794	-4.665	0	0.012	1
clec-61	0.0986794	-4.34654	0	0.012	1
B0432.7	0.0986794	-4.19612	0	0.012	1
W07E6.5	0.0986794	-4.3421	0	0.012	1
fkb-7	0.0986794	-4.28508	0	0.012	1
unc-13	0.0986794	-4.42862	0	0.012	1
dod-18	0.0986794	-4.35016	0	0.012	1
scbp-2	0.0986794	-4.35206	0	0.012	1
Y106G6E.4	0.0986794	-4.39684	0	0.012	1
B0261.8	0.0986794	-4.48843	0	0.012	1
col-91	0.0986794	-4.24025	0	0.012	1
nifk-1	0.0986794	-4.25924	0	0.012	1
ZK1098.11	0.0986794	-4.40672	0	0.012	1
anmt-1	0.0986794	-4.30976	0	0.012	1
mapk-15	0.0986794	-4.65433	0	0.012	1
Y54F10AM.8	0.0986794	-4.95618	0	0.012	1
adh-5	0.0988782	-0.640066	0.048	0.082	1
Y37E11B.2	0.0988809	0.542795	0.121	0.084	1
cmd-1	0.0990363	0.380472	0.394	0.364	1
tomm-22	0.0990587	0.981615	0.043	0.022	1
trxr-1	0.0992299	-0.234517	0.052	0.09	1
alkb-8	0.0992816	0.883089	0.074	0.045	1
ctg-1	0.0994907	-0.272754	0.13	0.18	1
R12B2.2	0.0998359	-0.255503	0.095	0.145	1
rnh-2	0.100059	0.966915	0.074	0.045	1
nhr-228	0.10023	-0.994904	0.022	0.047	1
ubc-14	0.100331	-0.972729	0.035	0.065	1
elks-1	0.10047	-0.647798	0.039	0.07	1
ric-3	0.100533	-0.338535	0.19	0.26	1
rtfo-1	0.100565	-0.351995	0.117	0.166	1
pig-1	0.100806	-0.218687	0.056	0.096	1
cest-24	0.100918	0.513572	0.043	0.022	1
ears-1	0.100977	-0.230056	0.117	0.168	1
H01G02.3	0.101254	0.814874	0.139	0.104	1
tdpo-1	0.101467	1.41652	0.048	0.025	1
sma-9	0.101586	-0.647154	0.039	0.07	1
syx-16	0.101693	-0.613003	0.069	0.11	1
dpy-22	0.101867	-0.286228	0.238	0.305	1
rsd-3	0.102065	-0.968061	0.022	0.047	1
ragc-1	0.102296	1.0764	0.056	0.031	1
C09D4.2	0.102407	0.322942	0.338	0.295	1
hsp-70	0.102636	0.109672	0.216	0.164	1
dnc-3	0.102803	-0.344308	0.147	0.205	1
cul-5	0.10301	-0.582275	0.048	0.082	1
nxt-1	0.10334	-0.233034	0.165	0.229	1
rfc-4	0.10346	0.431503	0.338	0.317	1
ent-2	0.10364	0.771767	0.113	0.078	1
cmk-1	0.103798	-1.70608	0.009	0.027	1
sel-2	0.103818	-0.256597	0.095	0.145	1
dad-1	0.10398	-0.386375	0.082	0.127	1
fat-2	0.104077	-0.211548	0.177	0.247	1
R151.2	0.104103	1.16038	0.061	0.035	1
C49C3.8	0.104274	0.290571	0.329	0.286	1
B0261.1	0.104286	0.785954	0.108	0.074	1
F56H9.2	0.104404	-0.284324	0.294	0.364	1
ash-2	0.104593	-0.25218	0.091	0.137	1
ensa-1	0.104776	1.13133	0.061	0.035	1
T20H4.5	0.104785	-0.795022	0.03	0.059	1
nuc-1	0.104867	-0.875767	0.022	0.047	1
F32D8.14	0.104894	0.641376	0.169	0.127	1
rpn-8	0.105078	-0.442556	0.203	0.266	1
grdn-1	0.105163	-0.36323	0.16	0.223	1
pkc-3	0.105339	-0.967338	0.022	0.047	1
nucl-1	0.10556	0.855578	0.091	0.059	1
Y50D7A.13	0.105685	-1.50893	0.009	0.027	1
mrpl-28	0.106081	1.13206	0.048	0.025	1
mig-15	0.106286	-0.248065	0.268	0.346	1
lmd-2	0.106529	-0.887255	0.022	0.047	1
nhr-122	0.106696	-0.900396	0.043	0.074	1
tub-2	0.106868	-0.496658	0.026	0.053	1
mdt-6	0.106959	-1.23154	0.009	0.027	1
teg-4	0.107084	-0.335367	0.186	0.25	1
F44B9.5	0.107119	-0.27293	0.056	0.094	1
mai-2	0.107223	-0.410222	0.095	0.141	1
vti-1	0.107248	-0.802451	0.022	0.047	1
B0546.4	0.107361	0.717724	0.126	0.09	1
atg-3	0.107439	0.844657	0.082	0.053	1
C34E7.4	0.107506	1.89317	0.022	0.008	1
nhx-8	0.107506	1.99478	0.022	0.008	1
tut-1	0.1076	-0.944605	0.009	0.027	1
F56A11.5	0.1076	-1.02786	0.009	0.027	1
mcm-10	0.1076	-1.20918	0.009	0.027	1
tbx-2	0.107631	0.247393	0.84	0.851	1
herc-1	0.107656	1.03714	0.048	0.025	1
wip-1	0.107772	-0.746799	0.026	0.053	1
ddr-2	0.107922	-0.799385	0.009	0.027	1
nprl-3	0.107922	-1.02136	0.009	0.027	1
T27F7.12	0.107922	-0.912076	0.009	0.027	1
cids-2	0.108162	0.485977	0.277	0.235	1
ttr-46	0.108361	2.11744	0.022	0.008	1
swsn-9	0.108453	-0.185883	0.658	0.748	1
nas-36	0.108568	-0.929063	0.009	0.027	1
Y39A1A.9	0.108685	-0.234018	0.208	0.274	1
C17C3.15	0.10879	2.12335	0.022	0.008	1
C33H5.13	0.108828	0.601623	0.113	0.078	1
stl-1	0.10891	-0.734659	0.026	0.053	1
Y42H9AR.1	0.109121	0.808362	0.061	0.035	1
hsp-6	0.109221	1.88925	0.022	0.008	1
B0511.6	0.109356	0.264248	0.346	0.299	1
snx-27	0.109517	1.06163	0.048	0.025	1
dars-1	0.109609	-0.23443	0.074	0.115	1
grd-13	0.109654	1.81338	0.022	0.008	1
tomm-70	0.109654	1.58376	0.022	0.008	1
swsn-2.2	0.110043	-0.416538	0.139	0.194	1
W09B6.4	0.110566	-2.23514	0.004	0.02	1
aat-9	0.110566	-2.37727	0.004	0.02	1
F28D9.4	0.110566	-2.48647	0.004	0.02	1
spcs-1	0.110615	0.47296	0.264	0.219	1
tbc-7	0.110622	-1.66924	0.013	0.033	1
mec-12	0.110757	-0.218658	0.095	0.141	1
scc-3	0.110953	0.486729	0.225	0.186	1
T03D8.7	0.110959	1.66969	0.022	0.008	1
ZC434.4	0.110959	1.84267	0.022	0.008	1
dtmk-1	0.110961	-2.31616	0.004	0.02	1
F59B10.5	0.111396	1.45247	0.022	0.008	1
alg-2	0.111405	-0.296036	0.13	0.184	1
act-2	0.111649	0.366251	0.372	0.346	1
bud-13	0.1117	-1.40139	0.026	0.051	1
cgp-1	0.11174	-0.365397	0.065	0.104	1
fipr-3	0.111755	-2.33376	0.004	0.02	1
C01B10.6	0.111755	-2.20564	0.004	0.02	1
spl-1	0.111835	1.26715	0.022	0.008	1
gld-4	0.112066	1.04043	0.065	0.039	1
ZK1127.12	0.112153	-2.28345	0.004	0.02	1
fasn-1	0.112153	-2.47917	0.004	0.02	1
Y92H12BL.1	0.112276	1.4283	0.022	0.008	1
K07F5.16	0.112553	-2.0537	0.004	0.02	1
asfl-1	0.112553	-1.93792	0.004	0.02	1
ctb-1	0.112707	0.541573	0.359	0.319	1
hil-4	0.11275	1.53847	0.065	0.039	1
aakb-2	0.112954	-1.94172	0.004	0.02	1
rgr-1	0.113224	0.740711	0.108	0.074	1
fdps-1	0.113243	0.759104	0.069	0.043	1
cki-1	0.11354	0.241028	0.524	0.497	1
H40L08.1	0.113645	-0.450489	0.108	0.157	1
mzt-1	0.11365	-0.444072	0.13	0.18	1
slc-25A18.1	0.113759	-1.36628	0.004	0.02	1
unc-24	0.113759	-0.989775	0.004	0.02	1
wht-5	0.113759	-1.75003	0.004	0.02	1
mrps-18C	0.113759	-1.63684	0.004	0.02	1
WBGene00022496	0.113759	-1.60074	0.004	0.02	1
nxf-1	0.113765	0.843741	0.082	0.053	1
Y34F4.5	0.113901	-1.51626	0.013	0.033	1
npr-15	0.114127	0.756711	0.065	0.039	1
VF13D12L.3	0.114163	-1.54223	0.004	0.02	1
myo-1	0.114163	-1.52615	0.004	0.02	1
trpp-3	0.114203	-1.21815	0.013	0.033	1
Y39H10A.1	0.114379	1.05699	0.113	0.08	1
B0393.3	0.114727	0.370207	0.247	0.205	1
C27B7.2	0.114808	-1.3126	0.013	0.033	1
unc-61	0.11515	0.379453	0.359	0.327	1
rpn-1	0.115305	-0.242795	0.225	0.294	1
ckb-4	0.11557	-0.25501	0.082	0.125	1
csn-1	0.116212	0.736554	0.082	0.053	1
F47B8.3	0.11677	-0.135841	0.273	0.358	1
coq-3	0.117092	-0.366327	0.173	0.235	1
psf-1	0.117194	1.01604	0.052	0.029	1
txbp-3	0.117256	-1.11535	0.013	0.033	1
T16G12.6	0.117461	1.20128	0.052	0.029	1
pop-1	0.117682	-0.122051	0.281	0.35	1
aha-1	0.11806	-0.21835	0.177	0.237	1
urm-1	0.118205	-1.14957	0.017	0.039	1
psf-3	0.118555	-0.888683	0.03	0.057	1
mrpl-2	0.118752	1.06652	0.039	0.02	1
K10B4.3	0.118813	0.863471	0.065	0.039	1
atg-16.1	0.119108	-1.08071	0.022	0.045	1
fce-2	0.119479	1.29529	0.03	0.014	1
C55A6.10	0.119713	1.121	0.039	0.02	1
F49E8.7	0.120035	1.06057	0.039	0.02	1
F52C12.6	0.120129	-0.517171	0.043	0.074	1
wsp-1	0.120598	-0.467681	0.039	0.07	1
Y92H12A.5	0.120601	1.42761	0.03	0.014	1
ZK484.3	0.120636	-0.296348	0.247	0.313	1
C38H2.2	0.120681	0.654426	0.039	0.02	1
cyc-2.1	0.120707	0.313715	0.342	0.313	1
pqe-1	0.120778	-0.289764	0.165	0.219	1
F29B9.11	0.120825	0.634594	0.229	0.196	1
polq-1	0.120977	1.4964	0.03	0.014	1
C47G2.3	0.121004	-0.399564	0.013	0.033	1
sre-13	0.121074	-1.18703	0.017	0.039	1
sucl-1	0.121848	0.413463	0.165	0.123	1
riok-1	0.122021	-0.187828	0.312	0.387	1
popl-1	0.12211	1.31337	0.03	0.014	1
fkb-6	0.122359	0.515399	0.29	0.258	1
sig-7	0.122899	0.885303	0.052	0.029	1
tsp-12	0.123114	-0.984816	0.017	0.039	1
serp-1.2	0.123372	-0.310393	0.156	0.207	1
T14G11.1	0.123408	-1.09959	0.017	0.039	1
C17E4.6	0.123615	-0.44079	0.052	0.086	1
cyp-31A2	0.123641	-0.637217	0.108	0.153	1
W04C9.4	0.12396	-0.916797	0.022	0.045	1
cnep-1	0.123996	-0.80875	0.017	0.039	1
Y82E9BR.18	0.124288	-0.853625	0.03	0.057	1
atgp-2	0.124461	-0.359301	0.1	0.145	1
F25H9.2	0.124588	-0.915365	0.017	0.039	1
dct-1	0.124597	0.52638	0.208	0.17	1
tom-1	0.124784	-0.992153	0.022	0.045	1
F54E12.2	0.125019	-0.687143	0.03	0.057	1
T26A8.1	0.125019	-0.767575	0.03	0.057	1
sel-9	0.125054	-0.17742	0.312	0.387	1
sec-12	0.125059	-0.923006	0.022	0.045	1
cbp-1	0.125127	0.266625	0.346	0.309	1
F53B2.8	0.125267	1.09592	0.078	0.051	1
snrp-40.2	0.125299	0.602455	0.087	0.057	1
Y39B6A.3	0.125323	0.783794	0.108	0.078	1
dnj-20	0.125612	-1.07045	0.022	0.045	1
msra-1	0.125643	-0.256798	0.355	0.431	1
ddx-46	0.12594	-0.280456	0.104	0.151	1
mel-11	0.126075	-0.953672	0.017	0.039	1
T28F4.5	0.126106	0.239438	0.429	0.397	1
C18E3.9	0.126256	0.90879	0.052	0.029	1
F36D4.5	0.12643	1.03587	0.087	0.059	1
dpf-3	0.126921	-0.677461	0.069	0.104	1
F23B12.7	0.126974	-0.596915	0.017	0.039	1
mdt-19	0.127055	0.502244	0.1	0.068	1
ints-5	0.127234	-0.804312	0.03	0.057	1
ubl-5	0.127576	-0.830045	0.017	0.039	1
F01F1.15	0.127878	-0.286746	0.017	0.039	1
mxl-2	0.128052	1.17723	0.056	0.033	1
rps-25	0.128361	-0.282033	0.442	0.513	1
W09G3.1	0.128465	-0.642184	0.026	0.051	1
rsp-5	0.128729	-0.741156	0.026	0.051	1
pgam-5	0.128803	0.574828	0.143	0.106	1
Y47G6A.18	0.129259	-0.659946	0.026	0.051	1
gid-2	0.129396	-0.380024	0.017	0.039	1
rcor-1	0.129444	0.605421	0.126	0.092	1
mat-2	0.129473	-0.419479	0.082	0.123	1
fld-1	0.129524	-0.694366	0.026	0.051	1
sec-8	0.129567	-1.8696	0.009	0.025	1
pqn-51	0.129722	-0.287586	0.273	0.339	1
ZC395.5	0.129896	0.730114	0.091	0.061	1
snpc-3.4	0.130009	-0.354682	0.091	0.135	1
smn-1	0.130039	0.39009	0.372	0.339	1
knl-2	0.130557	-0.123775	0.545	0.638	1
C35E7.6	0.13059	-0.727125	0.026	0.051	1
hsp-4	0.131074	-0.299505	0.035	0.063	1
Y37B11A.3	0.131109	-1.77621	0.009	0.025	1
ptrn-1	0.131491	0.584386	0.069	0.043	1
Y76A2B.5	0.131556	-0.722955	0.048	0.078	1
R186.8	0.131684	1.20683	0.043	0.023	1
znfx-1	0.131684	1.59197	0.043	0.023	1
idh-2	0.131899	1.03542	0.056	0.033	1
sid-1	0.132021	-4.09217	0	0.01	1
unc-68	0.132021	-4.39866	0	0.01	1
WBGene00012573	0.132021	-4.06714	0	0.01	1
nhr-243	0.132021	-3.84764	0	0.01	1
F07B7.12	0.132021	-4.1448	0	0.01	1
WBGene00023355	0.132021	-4.17144	0	0.01	1
F58H1.8	0.132021	-3.8971	0	0.01	1
scd-1	0.132021	-4.37191	0	0.01	1
sto-4	0.132021	-4.04469	0	0.01	1
C14E2.7	0.132021	-4.14721	0	0.01	1
T26C11.9	0.132021	-4.1451	0	0.01	1
alh-3	0.132021	-3.84075	0	0.01	1
C49C3.6	0.132021	-4.10639	0	0.01	1
K08D8.4	0.132021	-3.44767	0	0.01	1
R102.4	0.132021	-4.2987	0	0.01	1
T13F2.4	0.132021	-4.14019	0	0.01	1
tag-273	0.132021	-4.36091	0	0.01	1
C06A6.4	0.132021	-4.08576	0	0.01	1
C17H12.6	0.132021	-4.25895	0	0.01	1
C49A9.10	0.132021	-4.26241	0	0.01	1
tsen-54	0.132021	-4.25976	0	0.01	1
ccm-2	0.132021	-4.11832	0	0.01	1
casy-1	0.132021	-4.27193	0	0.01	1
gst-8	0.132021	-4.33484	0	0.01	1
Y6D1A.2	0.132021	-4.15847	0	0.01	1
Y39G8B.10	0.132021	-3.78889	0	0.01	1
C24H12.1	0.132021	-4.22306	0	0.01	1
mth-2	0.132021	-3.90684	0	0.01	1
fbxc-36	0.132021	-3.92267	0	0.01	1
Y14H12A.2	0.132021	-4.02335	0	0.01	1
dnj-4	0.132021	-4.39391	0	0.01	1
lbp-5	0.132021	-3.72533	0	0.01	1
unc-89	0.132021	-4.20897	0	0.01	1
cbl-1	0.132021	-4.27641	0	0.01	1
C31H5.6	0.132021	-4.177	0	0.01	1
fbxa-140	0.132021	-4.25523	0	0.01	1
T05E7.1	0.132021	-4.41304	0	0.01	1
Y54E10BR.2	0.132021	-3.96762	0	0.01	1
Y71F9B.2	0.132021	-4.047	0	0.01	1
hpr-9	0.132021	-4.36875	0	0.01	1
cyp-25A2	0.132021	-4.45404	0	0.01	1
mrpl-12	0.132021	-4.29013	0	0.01	1
gly-9	0.132021	-4.01247	0	0.01	1
Y48A6B.7	0.132021	-4.10881	0	0.01	1
W04B5.6	0.132021	-4.06449	0	0.01	1
Y34F4.1	0.132021	-4.31148	0	0.01	1
rev-3	0.132021	-4.09603	0	0.01	1
WBGene00206420	0.132021	-4.19162	0	0.01	1
srd-25	0.132021	-4.1253	0	0.01	1
far-7	0.132472	2.09933	0.017	0.006	1
set-2	0.132678	-0.269856	0.104	0.151	1
osm-6	0.132871	-0.265111	0.117	0.164	1
acs-21	0.133041	1.88462	0.017	0.006	1
mrpl-39	0.133041	2.11223	0.017	0.006	1
Y9C9A.8	0.133057	-1.49747	0.009	0.025	1
rbm-12	0.133164	-0.676138	0.052	0.084	1
T02H6.1	0.133449	-1.62796	0.009	0.025	1
aqp-4	0.133613	2.21281	0.017	0.006	1
ppw-1	0.133613	2.34272	0.017	0.006	1
T26G10.1	0.13363	1.10188	0.043	0.023	1
C06A6.2	0.133638	-0.83639	0.039	0.067	1
snr-5	0.134063	-0.369486	0.134	0.182	1
T26H5.14	0.134186	1.76333	0.017	0.006	1
tsen-34	0.134186	1.72015	0.017	0.006	1
Y48C3A.20	0.134186	2.13339	0.017	0.006	1
ubc-26	0.134186	1.94827	0.017	0.006	1
Y87G2A.19	0.134186	1.82992	0.017	0.006	1
ceeh-1	0.134186	1.73582	0.017	0.006	1
ZK1248.19	0.134339	-0.416836	0.108	0.153	1
C49C8.5	0.134493	0.56752	0.126	0.092	1
T26C11.4	0.134611	1.2165	0.043	0.023	1
pot-1	0.134611	1.15893	0.043	0.023	1
cnb-1	0.134619	-0.219129	0.16	0.215	1
F23F1.4	0.134631	-1.48006	0.009	0.025	1
W09H1.4	0.134761	1.84252	0.017	0.006	1
fbxa-14	0.134761	1.84447	0.017	0.006	1
M110.3	0.134825	-0.738439	0.048	0.078	1
ifa-4	0.135338	1.67719	0.017	0.006	1
C07B5.6	0.135338	1.68091	0.017	0.006	1
acox-1.5	0.135338	1.86898	0.017	0.006	1
immp-1	0.135424	-1.44686	0.009	0.025	1
rpn-7	0.135503	-0.194527	0.126	0.178	1
che-10	0.135747	-0.273059	0.255	0.321	1
algn-2	0.135821	-1.30186	0.009	0.025	1
Y50D4C.6	0.135917	1.62023	0.017	0.006	1
Y39F10C.1	0.135917	1.56417	0.017	0.006	1
upp-1	0.135917	1.6533	0.017	0.006	1
B0416.5	0.136071	-0.208159	0.13	0.184	1
txdc-9	0.136073	-0.410014	0.069	0.106	1
stc-1	0.13622	-1.00786	0.009	0.025	1
dhs-19	0.136497	1.47118	0.017	0.006	1
R04A9.3	0.136497	1.39119	0.017	0.006	1
C03B8.3	0.136497	1.41343	0.017	0.006	1
pbrm-1	0.136582	-0.238756	0.411	0.491	1
mrpl-41	0.136619	-0.799348	0.009	0.025	1
tram-1	0.136922	0.894086	0.043	0.023	1
scm-1	0.137196	-0.265288	0.087	0.129	1
rpom-1	0.137421	-1.14148	0.009	0.025	1
guk-1	0.13753	1.0169	0.061	0.037	1
Y65A5A.1	0.137665	0.985331	0.017	0.006	1
syd-2	0.137798	-0.144741	0.195	0.256	1
his-63	0.137823	-0.97921	0.009	0.025	1
Y54G11A.9	0.137823	-0.627469	0.009	0.025	1
T05E11.8	0.138226	-0.911009	0.009	0.025	1
ubc-15	0.138251	1.2858	0.017	0.006	1
dph-7	0.138251	1.2239	0.017	0.006	1
Y57G11C.36	0.138931	0.554496	0.199	0.162	1
F56C11.5	0.139082	-1.11503	0.03	0.055	1
F09E5.11	0.1393	-0.469311	0.03	0.057	1
C14B1.9	0.13943	0.756502	0.017	0.006	1
wdr-37	0.139537	-0.155949	0.108	0.153	1
dvc-1	0.139811	-0.411932	0.052	0.084	1
jamp-1	0.140277	0.962877	0.043	0.023	1
ssup-72	0.140277	0.964438	0.043	0.023	1
tsg-101	0.140337	-0.529344	0.043	0.072	1
erd-2.2	0.140401	0.678637	0.078	0.051	1
apg-1	0.140411	-0.610105	0.065	0.1	1
F08B12.4	0.140781	1.54222	0.035	0.018	1
Y39E4B.10	0.141631	-1.25082	0.022	0.043	1
F26F4.12	0.141708	-1.57321	0.013	0.031	1
lin-40	0.141903	-0.265283	0.299	0.372	1
T28D6.6	0.142715	1.5298	0.035	0.018	1
egl-44	0.143005	0.786622	0.043	0.023	1
ztf-4	0.143059	0.840677	0.087	0.059	1
tmed-1	0.143288	-1.38417	0.017	0.037	1
nmy-2	0.144016	0.269286	0.602	0.593	1
coa-5	0.144047	-0.440151	0.074	0.11	1
tag-340	0.144116	-0.795565	0.035	0.061	1
B0303.4	0.144213	-0.51621	0.069	0.104	1
ooc-3	0.14445	-2.19036	0.004	0.018	1
nduo-2	0.144682	0.549348	0.169	0.133	1
cdc-7	0.14496	-2.15204	0.004	0.018	1
K05C4.2	0.145138	-0.352758	0.104	0.145	1
chk-1	0.145154	-0.201167	0.087	0.127	1
T25E12.6	0.145376	-1.20543	0.022	0.043	1
rps-12	0.145466	-0.16419	0.481	0.554	1
W05H12.1	0.145471	-2.12392	0.004	0.018	1
C35D10.5	0.145471	-2.40484	0.004	0.018	1
Y73C8B.2	0.145783	-1.07921	0.013	0.031	1
F18H3.1	0.145825	0.585771	0.126	0.092	1
cyn-3	0.145883	-0.177099	0.316	0.391	1
best-19	0.145984	-2.05541	0.004	0.018	1
nol-16	0.145984	-2.20789	0.004	0.018	1
C43E11.12	0.145984	-1.97526	0.004	0.018	1
tag-229	0.145984	-2.17593	0.004	0.018	1
F01G4.6	0.146126	-0.188157	0.385	0.477	1
C15C8.7	0.146158	-1.27813	0.013	0.031	1
dhhc-9	0.14619	-0.17414	0.13	0.178	1
scb-1	0.146249	1.19428	0.035	0.018	1
F30F8.10	0.146249	1.33798	0.035	0.018	1
lgg-1	0.146383	-0.146908	0.714	0.759	1
elp-1	0.146498	-2.05891	0.004	0.018	1
phat-5	0.146498	-2.75544	0.004	0.018	1
C45H4.18	0.146498	-2.4591	0.004	0.018	1
pnc-1	0.146498	-1.93219	0.004	0.018	1
nlp-52	0.146498	-2.11089	0.004	0.018	1
WBGene00022730	0.146646	1.15485	0.035	0.018	1
kbp-5	0.146646	1.18097	0.035	0.018	1
rml-1	0.146646	1.19123	0.035	0.018	1
lap-1	0.146693	-0.506322	0.061	0.092	1
clr-1	0.146693	-0.283643	0.113	0.159	1
F44E5.5	0.146751	-0.201423	0.996	0.996	1
ZK688.5	0.146761	0.966295	0.069	0.045	1
K02E2.6	0.146813	0.726746	0.082	0.055	1
got-2.2	0.147014	-2.01197	0.004	0.018	1
F55G11.8	0.147014	-1.78605	0.004	0.018	1
ifta-1	0.14703	-1.24527	0.017	0.037	1
F14B8.6	0.147174	1.12213	0.048	0.027	1
F36A2.7	0.14718	0.344708	0.351	0.317	1
jmjd-3.1	0.147546	-0.386585	0.043	0.072	1
ergo-1	0.147997	0.648658	0.117	0.086	1
nfya-2	0.14805	-1.69821	0.004	0.018	1
pat-6	0.148084	-0.596438	0.069	0.104	1
fip-2	0.148496	0.37006	0.221	0.18	1
mlc-1	0.148569	-1.29235	0.004	0.018	1
F33A8.7	0.148569	-1.56018	0.004	0.018	1
T02H6.9	0.148569	-1.5273	0.004	0.018	1
xpa-1	0.148569	-1.51242	0.004	0.018	1
W09D10.5	0.148569	-1.6949	0.004	0.018	1
nphp-4	0.148758	-0.26048	0.238	0.305	1
W02B8.2	0.148779	-0.491723	0.121	0.162	1
F01D5.5	0.149029	-0.311145	0.117	0.16	1
C49G7.10	0.149091	-0.996577	0.004	0.018	1
C35C5.10	0.149091	-1.33524	0.004	0.018	1
F47E1.4	0.149091	-1.51209	0.004	0.018	1
ttr-34	0.149091	-1.01326	0.004	0.018	1
cisd-3.1	0.149091	-1.09611	0.004	0.018	1
F41G3.6	0.149102	-1.04544	0.017	0.037	1
dhfr-1	0.149196	-0.934984	0.022	0.043	1
ckb-2	0.149423	1.48316	0.026	0.012	1
pod-2	0.149443	-0.619332	0.035	0.061	1
mlc-2	0.149446	1.05496	0.035	0.018	1
C46A5.4	0.149522	-0.640282	0.043	0.07	1
F43G6.8	0.14956	-0.550977	0.121	0.164	1
itr-1	0.149902	1.94525	0.026	0.012	1
gcna-1	0.150272	-0.487363	0.113	0.157	1
C36B7.6	0.150659	0.958193	0.035	0.018	1
col-42	0.15081	0.978268	0.065	0.041	1
ddb-1	0.150861	0.763893	0.117	0.086	1
rrp-8	0.150862	1.35878	0.026	0.012	1
C06B3.6	0.151177	1.05605	0.048	0.027	1
arid-1	0.151196	-0.984644	0.017	0.037	1
piki-1	0.151344	1.2831	0.026	0.012	1
faah-4	0.151483	-0.521581	0.013	0.031	1
F21C10.10	0.151484	0.597037	0.061	0.037	1
hsp-16.1	0.151899	-0.830251	0.017	0.037	1
T23G7.2	0.152228	0.779464	0.065	0.041	1
ZK1098.3	0.152252	-0.917332	0.017	0.037	1
ric-7	0.15252	0.434161	0.325	0.295	1
his-72	0.152535	-0.229276	0.762	0.804	1
rpb-5	0.152605	-0.859129	0.017	0.037	1
EGAP2.1	0.152644	-0.63334	0.013	0.031	1
vha-20	0.15279	-0.157449	0.186	0.247	1
rde-11	0.152797	1.62818	0.026	0.012	1
dpy-26	0.15309	-0.163438	0.19	0.252	1
cls-2	0.153171	0.630134	0.139	0.106	1
mtx-1	0.153414	-0.232692	0.095	0.137	1
Y17G9B.8	0.153491	-0.256708	0.147	0.2	1
ZK643.5	0.153633	-0.450546	0.087	0.121	1
JC8.7	0.153691	-0.771907	0.026	0.049	1
dhhc-4	0.153691	-0.595545	0.026	0.049	1
num-1	0.153749	-0.735923	0.022	0.043	1
cit-1.1	0.153772	1.17371	0.026	0.012	1
camt-1	0.154261	1.32357	0.026	0.012	1
csk-1	0.154261	1.12515	0.026	0.012	1
Y75B8A.7	0.15438	-0.884982	0.017	0.037	1
F42G8.10	0.1544	-0.421756	0.091	0.129	1
ncbp-2	0.154732	0.218427	0.489	0.476	1
copd-1	0.154831	-0.492088	0.065	0.098	1
rps-13	0.154888	0.318052	0.385	0.372	1
Y71H2AM.11	0.154912	1.09105	0.052	0.031	1
wbp-4	0.154919	0.793809	0.048	0.027	1
lec-12	0.155094	-0.614454	0.017	0.037	1
inx-12	0.155176	0.83439	0.074	0.049	1
K07A1.3	0.155196	0.975544	0.069	0.045	1
far-1	0.155242	0.888684	0.026	0.012	1
mdt-8	0.155417	-0.717396	0.048	0.076	1
C44H4.4	0.155811	-0.691226	0.017	0.037	1
C11H1.2	0.156229	1.20726	0.026	0.012	1
cec-8	0.15623	-0.502462	0.139	0.182	1
bec-1	0.156688	-0.277133	0.134	0.182	1
C26D10.3	0.156724	1.03963	0.026	0.012	1
Y106G6H.14	0.156724	1.06166	0.026	0.012	1
K11D12.12	0.157104	-0.722841	0.026	0.049	1
M05D6.5	0.157385	-0.464185	0.052	0.082	1
M70.4	0.157727	-0.591412	0.03	0.055	1
C40A11.2	0.157976	-0.764873	0.017	0.037	1
pak-1	0.157998	0.678971	0.065	0.041	1
lin-52	0.158381	0.776723	0.048	0.027	1
F59F5.5	0.158406	-0.80669	0.022	0.043	1
tads-1	0.158591	-0.14977	0.281	0.358	1
F21F3.7	0.159567	-0.538383	0.052	0.082	1
ivns-1	0.159798	-0.512569	0.017	0.037	1
hex-2	0.160207	2.29725	0.013	0.004	1
T16G1.18	0.160207	2.37102	0.013	0.004	1
gmeb-2	0.160207	2.61433	0.013	0.004	1
ZK813.5	0.160207	2.81486	0.013	0.004	1
mtrf-1L	0.160207	2.08307	0.013	0.004	1
nrf-6	0.160207	2.28394	0.013	0.004	1
K10D3.4	0.160207	2.06111	0.013	0.004	1
ced-6	0.160207	2.144	0.013	0.004	1
WBGene00015989	0.160207	2.35115	0.013	0.004	1
F37B4.10	0.160668	-0.547943	0.095	0.131	1
hst-6	0.160789	-0.455907	0.052	0.082	1
F10D2.8	0.160986	2.32057	0.013	0.004	1
unc-132	0.160986	1.95437	0.013	0.004	1
K02G10.5	0.160986	2.11486	0.013	0.004	1
set-23	0.160986	1.96645	0.013	0.004	1
Y73E7A.3	0.160986	2.49928	0.013	0.004	1
elo-2	0.16105	-0.512247	0.074	0.108	1
idhb-1	0.161193	0.732127	0.048	0.027	1
ZC404.2	0.161767	1.98701	0.013	0.004	1
ksr-1	0.161767	1.76331	0.013	0.004	1
gpx-5	0.161767	1.89684	0.013	0.004	1
F18G5.6	0.161767	2.06862	0.013	0.004	1
asns-2	0.161767	2.02341	0.013	0.004	1
tpra-1	0.161767	1.86243	0.013	0.004	1
F55G11.2	0.161767	2.35272	0.013	0.004	1
erp-44.2	0.161767	2.10024	0.013	0.004	1
C54E4.4	0.161767	1.93551	0.013	0.004	1
cox-15	0.161767	1.73512	0.013	0.004	1
daf-16	0.161767	1.83765	0.013	0.004	1
F02E9.7	0.161767	2.50088	0.013	0.004	1
vbh-1	0.161779	0.308467	0.29	0.254	1
D1069.3	0.161912	-0.492372	0.074	0.108	1
C47E8.11	0.161952	0.707295	0.108	0.078	1
C16C10.8	0.162222	0.834421	0.082	0.057	1
dsl-4	0.162551	1.76392	0.013	0.004	1
srv-6	0.162551	1.6455	0.013	0.004	1
C44C1.6	0.162551	1.70658	0.013	0.004	1
T28F3.8	0.162551	1.72152	0.013	0.004	1
flh-1	0.162551	1.68188	0.013	0.004	1
ZC21.3	0.162551	1.9496	0.013	0.004	1
parp-2	0.163222	-0.583386	0.043	0.07	1
col-168	0.163338	1.55658	0.013	0.004	1
unc-98	0.163338	1.46616	0.013	0.004	1
F47B10.8	0.163338	1.43148	0.013	0.004	1
F43C9.2	0.163338	1.50444	0.013	0.004	1
hach-1	0.163338	1.94096	0.013	0.004	1
lin-54	0.163588	0.710269	0.078	0.053	1
unc-69	0.163851	-0.144709	0.407	0.499	1
cpsf-2	0.16393	-0.218825	0.113	0.159	1
rbg-2	0.164039	0.614501	0.104	0.074	1
R04F11.5	0.16411	-1.81822	0.009	0.023	1
msh-5	0.164128	1.33983	0.013	0.004	1
mrpl-18	0.164128	1.34653	0.013	0.004	1
snap-29	0.164267	-0.424029	0.048	0.076	1
unc-64	0.164506	-0.132389	0.061	0.094	1
madf-8	0.164602	0.456733	0.165	0.131	1
hgrs-1	0.164699	0.782312	0.13	0.102	1
tba-7	0.16492	1.32793	0.013	0.004	1
moag-4	0.164957	-0.419252	0.03	0.055	1
lig-1	0.165237	0.645225	0.16	0.129	1
Y41E3.7	0.165497	-0.323977	0.052	0.082	1
adr-2	0.165581	0.81738	0.087	0.061	1
set-26	0.165795	-0.372573	0.082	0.119	1
szy-5	0.16594	-0.376637	0.022	0.043	1
Y105C5A.1272	0.166032	-0.342352	0.035	0.061	1
hasp-1	0.166181	-0.588929	0.043	0.07	1
set-10	0.166223	1.04079	0.039	0.022	1
unc-97	0.16648	0.44072	0.212	0.176	1
Y6B3B.9	0.166627	0.868437	0.039	0.022	1
wdr-62	0.166699	0.822137	0.082	0.057	1
tbc-12	0.166723	-0.360081	0.043	0.07	1
C02F5.3	0.167261	0.338763	0.147	0.114	1
C17H12.2	0.167437	1.16969	0.039	0.022	1
bmy-1	0.167466	-1.69071	0.009	0.023	1
lin-28	0.167523	-0.254024	0.143	0.196	1
Y37A1B.17	0.167605	-0.327471	0.13	0.176	1
R02F2.1	0.16789	0.249913	0.528	0.54	1
Y71H2B.2	0.167911	-0.272157	0.048	0.076	1
pqn-20	0.168016	-0.248281	0.052	0.082	1
mrps-11	0.168261	0.644747	0.139	0.108	1
F33H12.7	0.168434	-1.77518	0.009	0.023	1
asb-1	0.168437	-0.425285	0.048	0.076	1
F57B10.8	0.168658	1.12795	0.039	0.022	1
dagl-2	0.168665	0.118245	0.03	0.055	1
cytb-5.1	0.16868	0.84087	0.052	0.031	1
Y39G8B.1	0.168732	0.754796	0.143	0.114	1
Y45G5AL.1	0.16874	-0.397904	0.087	0.123	1
ifd-1	0.168919	-1.52001	0.009	0.023	1
Y42H9B.3	0.168919	-1.59613	0.009	0.023	1
C08B11.9	0.168919	-1.65535	0.009	0.023	1
rnf-5	0.168919	-1.41789	0.009	0.023	1
scav-3	0.169008	0.807239	0.056	0.035	1
F59E12.1	0.169022	-0.291244	0.078	0.114	1
F41H10.3	0.169085	-0.461372	0.065	0.098	1
puf-9	0.169475	1.03399	0.039	0.022	1
klp-19	0.170264	-0.335461	0.169	0.215	1
lonp-1	0.170295	1.35308	0.039	0.022	1
osm-1	0.170383	-1.22222	0.009	0.023	1
ampd-1	0.170457	-0.805766	0.035	0.059	1
C01G10.10	0.170551	-0.392254	0.048	0.076	1
vps-35	0.17077	0.758848	0.052	0.031	1
nhr-190	0.171118	0.967521	0.039	0.022	1
C39E9.8	0.171118	0.84698	0.039	0.022	1
ubh-3	0.171363	-1.28453	0.009	0.023	1
Y37E11AM.3	0.171363	-1.28348	0.009	0.023	1
pptr-1	0.171432	-0.355322	0.095	0.133	1
maea-1	0.171594	-0.403952	0.108	0.149	1
tmem-131	0.171668	-0.611037	0.035	0.059	1
W05H9.1	0.172348	-1.05504	0.009	0.023	1
C09B8.5	0.172381	0.654739	0.126	0.098	1
F26F12.3	0.173314	0.250415	0.19	0.155	1
Y67H2A.2	0.173334	-0.191303	0.16	0.209	1
col-39	0.173337	-1.1923	0.009	0.023	1
tspo-1	0.17344	0.316224	0.398	0.387	1
F07E5.5	0.173451	0.784983	0.082	0.057	1
mca-3	0.173532	0.420446	0.26	0.225	1
Y32B12B.2	0.173556	-0.956937	0.026	0.047	1
sas-5	0.173659	-0.501839	0.091	0.125	1
F13B12.6	0.173833	-1.17542	0.009	0.023	1
Y69A2AL.2	0.173833	-1.20354	0.009	0.023	1
cyn-4	0.173999	0.494499	0.082	0.057	1
hsp-90	0.174147	0.106105	0.996	0.992	1
eor-2	0.174517	-0.260563	0.095	0.133	1
T28B11.1	0.174539	0.535234	0.126	0.096	1
spd-5	0.174651	-0.148072	0.264	0.325	1
fkb-8	0.174829	-0.685665	0.009	0.023	1
eif-3.J	0.17531	0.529906	0.087	0.061	1
fah-1	0.175527	0.649215	0.078	0.053	1
dnj-30	0.175641	0.925193	0.061	0.039	1
F56A8.5	0.175641	0.825622	0.061	0.039	1
sodh-1	0.175678	0.624589	0.121	0.092	1
icln-1	0.176013	-0.420657	0.039	0.065	1
F20C5.6	0.176182	0.492616	0.134	0.102	1
pnp-1	0.176522	1.29468	0.043	0.025	1
lmp-1	0.176546	-0.329277	0.082	0.117	1
F40F11.3	0.176885	-0.509576	0.052	0.08	1
F21D5.5	0.177053	-0.709239	0.048	0.074	1
Y34B4A.7	0.177255	-1.20282	0.022	0.041	1
Y67D8A.2	0.177577	-0.259685	0.074	0.108	1
sam-10	0.177905	-0.291955	0.078	0.114	1
mrpl-48	0.178202	-1.28193	0.013	0.029	1
fut-3	0.17825	0.586119	0.091	0.065	1
dapk-1	0.17925	0.949653	0.061	0.039	1
R05D3.12	0.179482	-0.378037	0.065	0.096	1
atf-4	0.179579	-0.420581	0.039	0.065	1
hcp-3	0.179623	-0.485408	0.121	0.162	1
gsp-2	0.179625	-0.174923	0.216	0.274	1
cwc-15	0.179653	-0.357319	0.061	0.092	1
tbc-3	0.179816	-1.14261	0.017	0.035	1
F10G7.5	0.179931	1.07883	0.074	0.051	1
rars-2	0.179999	-0.385182	0.013	0.029	1
gst-1	0.180291	-0.10258	0.056	0.088	1
lias-1	0.180409	-0.45351	0.03	0.053	1
F54E7.9	0.180538	-0.160217	0.113	0.155	1
Y46G5A.18	0.180862	-0.939501	0.026	0.047	1
pgk-1	0.181355	-1.00798	0.013	0.029	1
B0432.10	0.181481	0.731752	0.095	0.068	1
pmk-3	0.181925	0.553845	0.056	0.035	1
src-1	0.181987	-0.363123	0.039	0.065	1
R07E4.3	0.182043	0.457714	0.13	0.1	1
F57B9.1	0.182263	-0.953293	0.013	0.029	1
sftb-6	0.182494	0.757018	0.134	0.106	1
fre-1	0.182512	1.28409	0.043	0.025	1
taf-1	0.182604	-0.186434	0.208	0.266	1
F17C11.11	0.182625	0.557207	0.056	0.035	1
cyb-1	0.182708	-0.164567	0.121	0.166	1
algn-13	0.182718	-0.960588	0.013	0.029	1
tra-2	0.182718	-0.79942	0.013	0.029	1
tag-342	0.182746	-0.525789	0.03	0.053	1
F21C10.18	0.18279	1.27449	0.03	0.016	1
dsh-1	0.18279	1.22236	0.03	0.016	1
B0001.8	0.183175	-0.956617	0.013	0.029	1
ZK858.5	0.183195	-0.559706	0.048	0.074	1
wdr-60	0.183195	-0.387563	0.048	0.074	1
glrx-3	0.183632	-0.890997	0.013	0.029	1
dnj-28	0.183632	-0.78292	0.013	0.029	1
Y69A2AR.1	0.183728	1.17996	0.043	0.025	1
cec-10	0.183789	1.249	0.03	0.016	1
pif-1	0.183891	-0.416663	0.052	0.08	1
K04C1.3	0.18409	-0.83741	0.013	0.029	1
Y25C1A.8	0.184352	-1.1554	0.017	0.035	1
F43D2.6	0.184549	-0.939367	0.013	0.029	1
C31E10.5	0.184549	-0.795466	0.013	0.029	1
WBGene00010958	0.184609	0.390045	0.238	0.205	1
H34C03.2	0.184791	1.11231	0.03	0.016	1
panl-3	0.184805	-0.194909	0.117	0.162	1
C33F10.14	0.185008	-0.776317	0.013	0.029	1
syx-7	0.185097	-0.50786	0.035	0.059	1
ZK632.12	0.185135	0.7348	0.039	0.022	1
mekk-3	0.185185	-0.821963	0.017	0.035	1
sqst-1	0.185216	0.261424	0.372	0.339	1
Y37H2A.14	0.185767	0.90372	0.043	0.025	1
F13G3.6	0.186441	-0.595308	0.017	0.035	1
rsa-1	0.186453	-0.174161	0.342	0.429	1
grld-1	0.186519	-0.426924	0.091	0.127	1
cki-2	0.18681	1.04244	0.03	0.016	1
Y48G1C.10	0.18681	1.24684	0.03	0.016	1
F45E4.6	0.186861	-0.6601	0.017	0.035	1
F17H10.2	0.187282	2.40392	0.022	0.01	1
R12E2.11	0.187282	1.87476	0.022	0.01	1
nfki-1	0.187317	1.01965	0.03	0.016	1
nhr-66	0.187317	0.730184	0.03	0.016	1
pfkb-1.1	0.187317	0.693877	0.03	0.016	1
pas-3	0.187441	-0.147178	0.225	0.284	1
F33D11.10	0.187505	-0.542835	0.043	0.068	1
M02D8.3	0.187668	-0.642836	0.026	0.047	1
F18E3.11	0.187825	1.01259	0.03	0.016	1
nlp-29	0.187845	0.789435	0.095	0.068	1
egl-27	0.187989	0.565198	0.156	0.125	1
gtap-1	0.188249	-0.668428	0.013	0.029	1
F46B6.5	0.188395	-0.499072	0.026	0.047	1
mon-2	0.189124	-0.425137	0.026	0.047	1
ubh-1	0.189147	1.68642	0.022	0.01	1
lin-35	0.189576	-0.470154	0.074	0.106	1
C06B3.7	0.189772	1.45085	0.022	0.01	1
T20B12.3	0.189772	1.42517	0.022	0.01	1
T04F8.3	0.189852	-2.18481	0.004	0.016	1
sinh-1	0.189852	-2.30026	0.004	0.016	1
phat-7	0.189867	0.91316	0.03	0.016	1
stim-1	0.189897	0.91456	0.043	0.025	1
R107.5	0.190044	0.131142	0.749	0.695	1
gly-13	0.19012	-0.513998	0.013	0.029	1
dab-1	0.190246	-0.79601	0.017	0.035	1
C26B9.5	0.190398	1.30508	0.022	0.01	1
F43C11.6	0.190398	1.38784	0.022	0.01	1
pals-24	0.190398	1.43261	0.022	0.01	1
zhit-3	0.190512	-2.28364	0.004	0.016	1
T25D10.1	0.190579	-0.424699	0.03	0.053	1
pas-5	0.190649	-0.313402	0.1	0.137	1
szy-20	0.190665	-0.386812	0.022	0.041	1
taf-8	0.190673	-0.932124	0.017	0.035	1
lsm-6	0.190771	-0.306399	0.091	0.127	1
fipr-9	0.191026	1.3757	0.022	0.01	1
col-166	0.191026	1.63239	0.022	0.01	1
adr-1	0.191174	-1.85068	0.004	0.016	1
W05H12.4	0.191174	-2.00276	0.004	0.016	1
lips-3	0.191174	-1.96982	0.004	0.016	1
zoo-1	0.191522	0.458459	0.147	0.115	1
C34H4.1	0.191655	1.4531	0.022	0.01	1
Y69A2AR.28	0.191719	0.258708	0.377	0.346	1
M02B7.7	0.191837	-1.70147	0.004	0.016	1
col-80	0.191837	-2.21012	0.004	0.016	1
him-17	0.192116	-0.516235	0.048	0.074	1
sor-3	0.192286	1.22259	0.022	0.01	1
dnj-15	0.192286	1.55446	0.022	0.01	1
C47E12.3	0.192286	1.33795	0.022	0.01	1
sel-13	0.192385	-0.729694	0.017	0.035	1
gtf-2F2	0.192432	-0.585135	0.026	0.047	1
fem-3	0.192502	-1.64601	0.004	0.016	1
Y73B6BL.29	0.192502	-1.8234	0.004	0.016	1
WBGene00012368	0.192502	-1.84076	0.004	0.016	1
rpl-20	0.192654	-0.118354	0.532	0.628	1
nspg-9	0.192754	0.425872	0.242	0.209	1
gsk-3	0.192757	-0.322472	0.121	0.16	1
dbt-1	0.192815	-0.373309	0.017	0.035	1
C32B5.18	0.192838	0.67064	0.061	0.039	1
rpc-25	0.192918	1.30651	0.022	0.01	1
Y50D4C.3	0.192918	1.23509	0.022	0.01	1
tax-6	0.192918	1.34659	0.022	0.01	1
dlhd-1	0.192918	1.36241	0.022	0.01	1
fbxa-10	0.192918	1.29848	0.022	0.01	1
aqp-10	0.192934	0.488319	0.1	0.072	1
F40B5.2	0.193159	-0.573912	0.074	0.104	1
hint-3	0.193169	-1.76438	0.004	0.016	1
alh-7	0.193169	-1.81112	0.004	0.016	1
F43G9.13	0.193169	-1.6592	0.004	0.016	1
Y43F4B.5	0.193173	-0.315431	0.026	0.047	1
dnc-5	0.193249	0.563157	0.043	0.025	1
sor-1	0.193469	0.520062	0.1	0.072	1
pigt-1	0.193552	1.30608	0.022	0.01	1
rme-6	0.193552	1.23432	0.022	0.01	1
mrpl-19	0.193552	1.22677	0.022	0.01	1
Y53G8AM.8	0.193671	0.898611	0.043	0.025	1
pbo-1	0.193837	-1.58173	0.004	0.016	1
mdt-15	0.193837	-1.62223	0.004	0.016	1
oatr-1	0.193837	-1.56305	0.004	0.016	1
clec-187	0.194001	0.697661	0.03	0.016	1
set-15	0.194187	1.14335	0.022	0.01	1
ZK686.2	0.194187	1.35156	0.022	0.01	1
Y65B4A.6	0.194213	-0.422084	0.052	0.08	1
plst-1	0.194409	-0.547245	0.061	0.09	1
add-2	0.194507	-1.28215	0.004	0.016	1
samp-1	0.194507	-1.61661	0.004	0.016	1
nsun-5	0.194507	-1.33268	0.004	0.016	1
mlst-8	0.194507	-1.42179	0.004	0.016	1
C23G10.5	0.194507	-1.19197	0.004	0.016	1
C34B2.8	0.194599	-0.331617	0.139	0.178	1
swan-2	0.19466	0.479918	0.165	0.135	1
F09A5.3	0.194824	1.17288	0.022	0.01	1
[truncated: 3,750 more rows]

## Sheet: DEG_QL.ap_vs_QR.ap
gene_id	p_val	avg_log2FC	pct.1	pct.2	p_val_adj
flp-5	9.37129e-305	-7.06782	0.109	0.849	1.43643e-300
F44E5.1	4.32687e-273	-3.562	0.3	0.904	6.63222e-269
mab-5	1.08994e-209	6.45122	0.544	0.01	1.67066e-205
mam-8	5.91451e-198	-2.33022	0.353	0.871	9.06576e-194
mig-13	1.73522e-190	-8.38519	0.004	0.582	2.65975e-186
E04F6.10	2.30988e-180	-5.00507	0.034	0.6	3.54058e-176
vab-8	6.7627e-173	5.19751	0.498	0.026	1.03659e-168
M162.5	1.15523e-168	8.17062	0.444	0.003	1.77073e-164
fbxb-88	2.63573e-133	1.99041	0.722	0.273	4.04004e-129
lin-39	9.40389e-128	-7.21234	0.005	0.433	1.44143e-123
F58E2.5	4.12123e-118	3.8114	0.434	0.059	6.31703e-114
ssq-1	1.24719e-116	-3.20065	0.104	0.544	1.9117e-112
mig-39	7.14454e-113	-4.93706	0.016	0.414	1.09512e-108
lec-1	7.64637e-109	1.28184	0.87	0.638	1.17204e-104
ric-4	3.63591e-107	-1.88377	0.3	0.704	5.57312e-103
lat-1	1.18635e-100	3.6464	0.359	0.035	1.81844e-96
cab-1	1.45985e-100	-1.45514	0.447	0.804	2.23765e-96
fmi-1	4.0702e-98	-0.764615	0.94	0.991	6.2388e-94
flp-4	1.08827e-95	3.41566	0.454	0.116	1.6681e-91
nlp-43	4.52855e-89	-4.06571	0.106	0.458	6.94136e-85
glb-24	3.66784e-88	1.9191	0.563	0.218	5.62206e-84
plp-1	1.01155e-87	1.13712	0.864	0.652	1.5505e-83
pkd-2	1.13012e-84	-2.00691	0.303	0.662	1.73224e-80
F35B3.7	2.64013e-83	8.576	0.235	0.001	4.04679e-79
glna-3	1.87852e-81	-5.12542	0.012	0.316	2.8794e-77
cwn-1	2.12193e-79	2.83378	0.358	0.065	3.2525e-75
cutl-10	8.81809e-78	5.15879	0.246	0.01	1.35164e-73
C24B5.1	8.97361e-77	-3.35926	0.049	0.367	1.37547e-72
ZK742.7	1.00697e-75	2.95232	0.425	0.123	1.54348e-71
cyk-7	5.13093e-71	8.19926	0.203	0.001	7.8647e-67
egl-46	4.47028e-67	1.03627	0.731	0.403	6.85204e-63
Y45G5AM.6	8.2106e-62	-2.02439	0.149	0.458	1.25852e-57
cam-1	1.47825e-60	-3.99211	0.017	0.261	2.26587e-56
cwn-2	1.16962e-57	-3.46835	0.028	0.269	1.79279e-53
syg-1	5.04562e-56	-4.86228	0.008	0.226	7.73392e-52
lin-32	1.07474e-55	1.61439	0.503	0.222	1.64735e-51
M01H9.4	3.63669e-55	1.01581	0.775	0.606	5.57432e-51
lin-24	5.59252e-55	3.91728	0.198	0.016	8.57221e-51
col-114	6.96982e-55	-6.14975	0.005	0.215	1.06833e-50
gst-7	7.74569e-54	-1.25135	0.512	0.726	1.18726e-49
plc-1	6.66227e-52	-5.1869	0.009	0.213	1.02119e-47
W03G11.4	1.55305e-51	2.12528	0.326	0.093	2.38051e-47
C10C5.7	4.90269e-51	-3.19011	0.061	0.3	7.51484e-47
bath-15	7.66576e-51	6.16061	0.154	0.003	1.17501e-46
cup-16	1.10578e-49	2.51284	0.264	0.056	1.69494e-45
nlp-40	1.8156e-47	2.35366	0.297	0.083	2.78296e-43
cle-1	1.95253e-47	6.05034	0.144	0.003	2.99283e-43
lurp-1	4.16814e-46	3.79613	0.169	0.014	6.38892e-42
sac-1	5.32032e-46	-3.13899	0.042	0.254	8.15499e-42
T05A8.3	1.75765e-45	-3.32069	0.042	0.254	2.69413e-41
guk-1	1.62203e-44	0.792483	0.844	0.688	2.48625e-40
chdp-1	2.11497e-44	0.977553	0.695	0.499	3.24182e-40
F09A5.3	6.0883e-43	3.64193	0.169	0.018	9.33214e-39
Y57G11C.36	1.08377e-41	-0.954934	0.524	0.733	1.66121e-37
odr-4	4.5054e-41	2.07997	0.271	0.079	6.90588e-37
R57.2	3.01247e-39	10.6795	0.113	0	4.61752e-35
dct-14	1.38097e-38	4.56666	0.134	0.008	2.11676e-34
lon-1	2.38071e-38	4.08669	0.14	0.011	3.64915e-34
C33A12.4	1.40807e-37	1.31511	0.586	0.39	2.15829e-33
mec-18	3.09056e-37	-10.4309	0	0.142	4.73721e-33
die-1	3.11027e-37	-5.84904	0.003	0.149	4.76742e-33
npr-9	1.30313e-36	10.7972	0.105	0	1.99744e-32
C52B9.10	7.85706e-36	-7.01217	0.001	0.139	1.20433e-31
C34D1.4	1.55143e-35	2.46734	0.196	0.042	2.37803e-31
sto-5	1.98348e-35	5.65834	0.11	0.003	3.04028e-31
ndk-1	3.17285e-35	0.549577	0.957	0.939	4.86335e-31
nmr-1	4.04079e-35	6.33506	0.105	0.001	6.19373e-31
Y71F9AL.6	4.52116e-35	2.78919	0.213	0.054	6.93004e-31
sto-1	1.86441e-34	4.59169	0.117	0.006	2.85777e-30
cyp-31A2	3.37315e-34	-1.64727	0.127	0.342	5.17036e-30
igcm-4	4.65952e-34	-2.99823	0.025	0.183	7.1421e-30
seb-3	5.45003e-34	1.86016	0.239	0.071	8.3538e-30
flp-9	1.16278e-33	6.00967	0.127	0.012	1.7823e-29
ark-1	2.19832e-33	-1.50769	0.154	0.372	3.36959e-29
magi-1	9.85566e-33	-2.30376	0.045	0.216	1.51068e-28
his-37	1.55392e-32	1.10992	0.555	0.365	2.38185e-28
gnrr-2	8.51358e-32	0.819519	0.666	0.484	1.30496e-27
tppp-1	1.07046e-31	-0.926582	0.452	0.654	1.64081e-27
dyf-6	1.23726e-31	0.373399	0.977	0.948	1.89647e-27
WBGene00000801	3.09866e-31	-3.40256	0.015	0.154	4.74962e-27
B0205.13	5.78522e-31	-2.11562	0.194	0.382	8.86758e-27
daf-25	7.50976e-31	0.410497	0.982	0.95	1.1511e-26
gcy-34	8.36289e-31	0.733015	0.755	0.636	1.28186e-26
plr-1	8.95846e-31	4.98847	0.099	0.003	1.37315e-26
hyl-1	2.46679e-30	2.0672	0.216	0.064	3.7811e-26
exp-2	4.98522e-30	1.81271	0.272	0.106	7.64135e-26
F54F12.2	8.16073e-30	-3.94419	0.009	0.136	1.25088e-25
mnk-1	8.17354e-30	0.846209	0.674	0.504	1.25284e-25
ptp-3	1.08328e-29	-1.05915	0.255	0.485	1.66046e-25
spe-15	1.49337e-29	2.47903	0.157	0.031	2.28904e-25
sorf-2	1.82401e-29	2.19951	0.211	0.064	2.79585e-25
daam-1	1.85798e-29	3.1228	0.127	0.017	2.84791e-25
aqp-2	1.90437e-29	0.450981	0.953	0.921	2.91902e-25
ZK867.2	2.38076e-29	1.47438	0.332	0.152	3.64923e-25
istr-1	2.67124e-29	2.23776	0.192	0.052	4.09448e-25
unc-53	6.66464e-29	-1.71666	0.087	0.263	1.02156e-24
dgk-5	1.54896e-28	-3.39837	0.016	0.145	2.37425e-24
grd-12	3.36571e-28	4.19746	0.102	0.008	5.15897e-24
C08G9.1	3.88797e-28	-1.9331	0.073	0.241	5.95949e-24
WBGene00017849	4.09054e-28	-1.7959	0.104	0.281	6.26998e-24
Y54H5A.2	9.14372e-28	-1.8073	0.102	0.277	1.40155e-23
ntl-3	1.3457e-27	-1.97921	0.079	0.243	2.06268e-23
vab-1	3.25323e-27	1.2764	0.35	0.173	4.98656e-23
frpr-5	6.35174e-27	3.863	0.097	0.007	9.73595e-23
zig-8	1.09839e-26	3.26559	0.109	0.012	1.68361e-22
F35F10.14	1.37661e-26	-5.06082	0.004	0.111	2.11006e-22
wht-1	2.03265e-26	3.68333	0.103	0.01	3.11565e-22
che-10	3.70751e-26	0.670938	0.691	0.533	5.68288e-22
C15C6.1	5.69192e-26	-4.84972	0.004	0.109	8.72457e-22
R09F10.5	1.17501e-25	-1.09138	0.222	0.422	1.80106e-21
lbp-9	2.21921e-25	1.24098	0.342	0.172	3.40161e-21
kvs-2	2.26735e-25	3.96695	0.102	0.011	3.4754e-21
tspo-1	1.18776e-24	0.98038	0.548	0.405	1.82059e-20
F17A2.16	1.30518e-24	-7.08502	0.001	0.096	2.00057e-20
tlp-1	2.17796e-24	2.27657	0.152	0.038	3.33838e-20
ham-1	4.00534e-24	0.604978	0.683	0.505	6.13938e-20
Y17D7C.1	4.87916e-24	3.33242	0.095	0.01	7.47878e-20
T03G6.3	4.90163e-24	-2.70253	0.026	0.146	7.51323e-20
WBGene00019181	1.10273e-23	-2.85888	0.019	0.132	1.69027e-19
C35A5.5	2.43923e-23	9.77332	0.066	0	3.73885e-19
Y43B11AR.1	2.71388e-23	2.05196	0.158	0.043	4.15984e-19
lpr-6	3.15846e-23	2.68242	0.129	0.028	4.84128e-19
test-1	3.92985e-23	2.30682	0.279	0.139	6.02368e-19
F44E5.4	4.7992e-23	-0.280809	1	1	7.35622e-19
noca-1	5.54758e-23	-1.04477	0.181	0.367	8.50334e-19
F38E9.6	6.43161e-23	-1.75809	0.08	0.226	9.85837e-19
srd-30	6.84071e-23	-5.58064	0.004	0.096	1.04854e-18
C05D9.7	2.72845e-22	1.7659	0.18	0.059	4.18217e-18
clc-4	1.21565e-21	3.11493	0.094	0.012	1.86335e-17
mks-2	1.51859e-21	-0.434988	0.917	0.935	2.3277e-17
F49E12.10	1.89016e-21	-1.73726	0.062	0.196	2.89724e-17
nlp-5	1.98732e-21	9.60064	0.061	0	3.04616e-17
max-1	2.55174e-21	-0.775788	0.39	0.561	3.91131e-17
unc-96	3.47185e-21	2.87944	0.103	0.018	5.32166e-17
H01M10.2	4.10595e-21	2.69406	0.109	0.021	6.29361e-17
cars-1	8.6783e-21	-1.5373	0.079	0.218	1.33021e-16
cutl-26	1.02594e-20	1.53442	0.227	0.097	1.57256e-16
casy-1	1.17785e-20	-0.822128	0.382	0.55	1.80542e-16
glb-1	1.4896e-20	-1.43415	0.182	0.336	2.28327e-16
Y57A10C.9	3.90239e-20	-2.13073	0.038	0.151	5.98159e-16
npr-5	6.17024e-20	-2.12507	0.032	0.142	9.45774e-16
C46C11.3	9.62577e-20	0.649717	0.62	0.489	1.47544e-15
C17B7.8	1.19905e-19	-6.31658	0.001	0.077	1.8379e-15
T01D3.3	2.09308e-19	0.781169	0.528	0.382	3.20828e-15
mig-10	3.09587e-19	0.991896	0.352	0.207	4.74535e-15
nlp-47	3.798e-19	-6.71841	0.001	0.075	5.82157e-15
glb-28	4.27924e-19	-2.43262	0.015	0.108	6.55921e-15
srd-29	4.66382e-19	-4.74477	0.002	0.077	7.1487e-15
srw-140	7.10048e-19	1.87171	0.15	0.048	1.08836e-14
unc-13	1.57767e-18	-1.29013	0.112	0.251	2.41825e-14
ncs-2	3.06628e-18	0.655004	0.583	0.447	4.69999e-14
lfi-1	4.62133e-18	-0.702521	0.381	0.556	7.08358e-14
H10D18.5	4.79568e-18	-2.89095	0.015	0.102	7.35081e-14
nlp-63	6.04718e-18	-4.60461	0.004	0.077	9.26911e-14
flcn-1	9.45416e-18	-0.910135	0.205	0.367	1.44913e-13
dma-1	1.09593e-17	0.811608	0.514	0.368	1.67984e-13
tctn-1	1.28716e-17	0.50228	0.744	0.66	1.97296e-13
F40H3.3	1.71695e-17	-9.39061	0	0.066	2.63174e-13
mks-6	4.35757e-17	0.516114	0.669	0.571	6.67928e-13
nekl-1	4.46601e-17	2.48711	0.089	0.017	6.8455e-13
F40H3.1	5.0982e-17	-3.7288	0.007	0.08	7.81452e-13
M01H9.10	5.20913e-17	1.31762	0.229	0.112	7.98456e-13
par-3	5.36872e-17	-1.2863	0.097	0.227	8.22918e-13
flp-27	5.52169e-17	2.8824	0.084	0.015	8.46365e-13
ZK938.3	6.20158e-17	2.16133	0.12	0.034	9.50578e-13
srw-85	9.89965e-17	2.35159	0.099	0.023	1.51742e-12
T22C1.6	1.43339e-16	0.992032	0.279	0.149	2.1971e-12
his-24	1.78868e-16	0.59426	0.691	0.572	2.74169e-12
lad-2	2.53647e-16	1.27753	0.228	0.112	3.88791e-12
F28E10.1	2.57877e-16	-0.873137	0.187	0.336	3.95274e-12
lea-1	2.58762e-16	0.876566	0.34	0.214	3.9663e-12
R01H2.8	2.69055e-16	0.409959	0.857	0.767	4.12408e-12
pqn-88	3.2778e-16	3.08895	0.07	0.01	5.02421e-12
mps-2	3.83554e-16	0.429304	0.88	0.838	5.87911e-12
ilcr-1	4.28238e-16	-1.25837	0.108	0.235	6.56403e-12
efn-4	4.28683e-16	1.4742	0.167	0.067	6.57085e-12
Y23H5A.8	8.38019e-16	-3.89659	0.005	0.071	1.28452e-11
far-2	9.64984e-16	2.21904	0.109	0.031	1.47913e-11
F42A9.9	9.77635e-16	-2.78602	0.01	0.083	1.49852e-11
ZK616.1	1.16958e-15	0.486196	0.799	0.74	1.79274e-11
F26F12.4	1.23696e-15	3.1886	0.065	0.008	1.89601e-11
fkh-5	1.24258e-15	0.81419	0.376	0.243	1.90463e-11
pdf-1	1.85357e-15	-6.03127	0.002	0.063	2.84115e-11
C07A9.12	2.0051e-15	-3.00317	0.009	0.078	3.07341e-11
E04D5.5	2.50381e-15	-3.91322	0.011	0.083	3.83784e-11
smp-1	3.12297e-15	-1.18605	0.134	0.263	4.7869e-11
ogdh-2	3.34635e-15	2.81911	0.076	0.014	5.12929e-11
F38B6.6	3.72361e-15	-0.509611	0.49	0.657	5.70755e-11
tiam-1	6.26653e-15	1.40576	0.184	0.083	9.60533e-11
ceh-12	9.19401e-15	-1.47141	0.06	0.163	1.40926e-10
hsp-110	9.24522e-15	-0.341045	0.812	0.898	1.41711e-10
F58B4.2	9.85755e-15	0.460834	0.769	0.713	1.51097e-10
alr-1	1.06725e-14	3.00302	0.065	0.01	1.63588e-10
Y51H7C.3	1.46312e-14	-1.00919	0.191	0.319	2.24267e-10
dsh-2	1.54278e-14	-1.13822	0.147	0.274	2.36477e-10
lin-10	1.73735e-14	-1.15347	0.095	0.212	2.66301e-10
daf-37	1.9726e-14	-3.14761	0.005	0.065	3.0236e-10
cpd-2	2.25596e-14	3.78038	0.053	0.005	3.45794e-10
dgk-3	2.64928e-14	-5.76967	0.001	0.056	4.06082e-10
nlp-8	2.66089e-14	2.01622	0.118	0.04	4.07861e-10
osm-10	2.82848e-14	-1.43717	0.062	0.161	4.33549e-10
cka-2	2.86352e-14	-1.65746	0.059	0.155	4.3892e-10
F58H1.7	3.00906e-14	-0.89331	0.26	0.407	4.61228e-10
srb-15	3.15127e-14	2.74644	0.063	0.009	4.83027e-10
F49E12.8	3.43169e-14	-0.432112	0.714	0.785	5.26009e-10
acy-3	3.44251e-14	-1.4722	0.052	0.147	5.27668e-10
F53G2.1	4.11406e-14	-0.914026	0.159	0.292	6.30603e-10
F46H5.3	6.8198e-14	0.834985	0.403	0.279	1.04534e-09
sre-4	1.009e-13	-9.03057	0	0.051	1.5466e-09
srg-25	1.03913e-13	-4.57912	0.002	0.056	1.59277e-09
ZK1010.8	1.15398e-13	4.64569	0.044	0.002	1.76882e-09
npr-17	1.3503e-13	-1.71617	0.049	0.139	2.06974e-09
pqn-62	1.49291e-13	-8.88706	0	0.05	2.28833e-09
Y40B10A.9	1.54604e-13	8.91162	0.037	0	2.36978e-09
atgp-2	2.45798e-13	-0.995575	0.148	0.271	3.76759e-09
lmn-1	3.15992e-13	-1.48608	0.062	0.156	4.84352e-09
pqn-26	3.18347e-13	8.81132	0.036	0	4.87962e-09
eva-1	4.26907e-13	0.747172	0.375	0.251	6.54364e-09
WBGene00044308	4.86076e-13	-1.89964	0.051	0.139	7.45058e-09
T01D3.1	5.83006e-13	0.516797	0.718	0.618	8.93632e-09
F44E5.5	6.02175e-13	-0.254888	1	1	9.23014e-09
lin-17	8.30309e-13	1.77565	0.108	0.037	1.2727e-08
F21D12.3	9.76988e-13	0.717132	0.423	0.305	1.49753e-08
ZK1320.13	1.46413e-12	-1.86412	0.028	0.103	2.24421e-08
coel-1	1.47041e-12	-1.02934	0.097	0.204	2.25384e-08
C54E4.12	1.69196e-12	2.72436	0.06	0.01	2.59344e-08
WBGene00012870	2.77546e-12	8.88574	0.033	0	4.25422e-08
hrpa-2	3.38911e-12	-1.99743	0.032	0.105	5.19483e-08
apl-1	3.79862e-12	-0.66934	0.304	0.439	5.82253e-08
C39D10.5	3.80051e-12	-0.729968	0.218	0.347	5.82543e-08
T19D12.6	4.40246e-12	0.400907	0.713	0.607	6.74809e-08
far-1	4.77115e-12	1.72639	0.121	0.048	7.31322e-08
clc-6	4.77995e-12	-2.26458	0.017	0.08	7.32671e-08
mom-5	4.86674e-12	-1.83444	0.021	0.088	7.45974e-08
cdc-25.2	5.17222e-12	-1.33803	0.062	0.152	7.92798e-08
F46C5.2	5.41493e-12	-0.539728	0.409	0.556	8.3e-08
WBGene00019454	5.71003e-12	8.93891	0.032	0	8.75234e-08
odr-8	5.80417e-12	2.46622	0.064	0.013	8.89664e-08
ZC443.4	6.00702e-12	0.883847	0.291	0.183	9.20756e-08
ceh-57	6.34438e-12	1.22141	0.151	0.068	9.72466e-08
tag-196	9.72659e-12	1.93614	0.08	0.022	1.49089e-07
odr-2	1.32073e-11	2.98109	0.049	0.007	2.02441e-07
lgc-56	1.38116e-11	-3.75453	0.004	0.052	2.11705e-07
ptb-1	1.80384e-11	-0.528066	0.512	0.614	2.76493e-07
cav-1	2.04146e-11	0.468463	0.494	0.38	3.12915e-07
glb-23	3.14508e-11	1.88603	0.096	0.033	4.82078e-07
nphp-1	3.92831e-11	0.2888	0.883	0.841	6.02131e-07
pop-1	4.22743e-11	-0.811975	0.179	0.295	6.4798e-07
fmil-1	4.43925e-11	0.942552	0.33	0.23	6.80448e-07
WBGene00014740	5.12016e-11	3.11611	0.047	0.007	7.84819e-07
srab-14	5.26652e-11	2.35295	0.065	0.016	8.07253e-07
snn-1	6.19345e-11	-0.997653	0.099	0.196	9.49332e-07
ZK721.3	6.70353e-11	4.15846	0.037	0.003	1.02752e-06
ZC449.5	7.60627e-11	0.486737	0.585	0.46	1.16589e-06
shc-2	7.9217e-11	0.552476	0.405	0.289	1.21424e-06
F49E10.4	9.01408e-11	-2.62528	0.011	0.064	1.38168e-06
F32D1.3	9.56557e-11	-1.67755	0.028	0.092	1.46621e-06
R06C1.4	1.1815e-10	0.986559	0.223	0.131	1.811e-06
K02B12.9	1.27256e-10	6.1191	0.03	0.001	1.95058e-06
atln-2	1.2746e-10	2.97109	0.04	0.004	1.95371e-06
Y37D8A.16	1.28442e-10	0.801986	0.271	0.172	1.96876e-06
ten-1	1.56383e-10	1.41459	0.14	0.066	2.39703e-06
acs-20	1.66557e-10	-8.3602	0	0.038	2.55298e-06
T10E10.3	2.57284e-10	5.8882	0.029	0.001	3.94364e-06
K07F5.12	3.10234e-10	-5.26131	0.001	0.039	4.75527e-06
gon-2	3.60021e-10	2.31235	0.052	0.01	5.5184e-06
C11H1.7	3.93462e-10	0.529905	0.441	0.34	6.03098e-06
bus-4	4.31892e-10	8.33265	0.027	0	6.62005e-06
zfh-2	4.31892e-10	8.46413	0.027	0	6.62005e-06
F55G1.15	4.46517e-10	-1.42002	0.045	0.116	6.84421e-06
T28A11.17	4.50064e-10	-5.22607	0.001	0.039	6.89858e-06
olrn-1	4.51158e-10	1.72581	0.083	0.028	6.91536e-06
C13F10.1	5.2069e-10	-1.07134	0.102	0.194	7.98114e-06
T23F6.5	5.33459e-10	-8.35499	0	0.036	8.17686e-06
F59B10.2	5.86973e-10	0.520581	0.475	0.371	8.99713e-06
C50F4.6	6.53319e-10	0.492386	0.554	0.452	1.00141e-05
sma-9	6.92917e-10	0.958467	0.212	0.124	1.0621e-05
cex-1	8.88056e-10	8.30288	0.026	0	1.36121e-05
mksr-1	9.06169e-10	0.279624	0.825	0.796	1.38898e-05
tsp-9	1.01338e-09	2.09254	0.065	0.018	1.55331e-05
flp-21	1.03403e-09	1.12743	0.458	0.381	1.58497e-05
mig-1	1.14755e-09	3.24087	0.035	0.003	1.75896e-05
dkf-2	1.15052e-09	-1.72442	0.028	0.087	1.76352e-05
hil-2	1.16143e-09	0.472454	0.699	0.629	1.78024e-05
rab-10	1.17908e-09	-0.907675	0.126	0.222	1.80729e-05
rgs-4	1.22269e-09	-4.00158	0.003	0.041	1.87414e-05
B0507.1	1.31849e-09	1.9961	0.065	0.019	2.02098e-05
syd-9	1.45229e-09	-0.226468	0.938	0.957	2.22607e-05
F58D2.5	1.74902e-09	2.48896	0.052	0.012	2.68089e-05
ssr-2	1.99014e-09	-3.15253	0.006	0.047	3.05048e-05
F10G7.5	2.01717e-09	1.93484	0.069	0.021	3.09191e-05
F45E12.6	2.39698e-09	3.40251	0.032	0.003	3.67408e-05
M01H9.3	2.43021e-09	1.50544	0.102	0.042	3.72503e-05
T13F2.4	2.51395e-09	-8.15208	0	0.033	3.85338e-05
best-7	2.62974e-09	2.93147	0.042	0.007	4.03086e-05
K09F6.13	2.9535e-09	-0.899449	0.335	0.433	4.52712e-05
Y54F10AR.1	3.05218e-09	-0.615167	0.267	0.383	4.67839e-05
rsf-1	3.09741e-09	1.05062	0.149	0.076	4.74771e-05
unc-77	3.11999e-09	-1.16311	0.049	0.12	4.78231e-05
Y71F9AL.25	3.39651e-09	3.00765	0.04	0.006	5.20618e-05
egl-13	3.67252e-09	0.23986	0.861	0.845	5.62925e-05
T20D3.5	3.73842e-09	2.681	0.046	0.009	5.73024e-05
C35A5.6	3.75555e-09	8.20887	0.024	0	5.7565e-05
F53C11.4	3.99149e-09	0.496262	0.435	0.329	6.11816e-05
fbxb-75	4.19274e-09	1.07425	0.118	0.053	6.42663e-05
mdl-1	4.67568e-09	0.841724	0.25	0.163	7.16689e-05
dpy-4	4.74762e-09	5.08333	0.026	0.001	7.27715e-05
memi-3	5.97358e-09	-1.48649	0.035	0.095	9.15631e-05
AH9.4	6.41829e-09	1.09774	0.139	0.07	9.83795e-05
lim-9	7.9598e-09	1.88265	0.064	0.019	0.000122008
unc-104	8.04425e-09	-0.647903	0.215	0.327	0.000123302
fbxb-100	8.86718e-09	0.971892	0.172	0.097	0.000135916
warf-1	8.87092e-09	1.80661	0.063	0.019	0.000135973
T10F2.2	1.01529e-08	-2.10463	0.013	0.059	0.000155624
T14B1.1	1.20477e-08	-0.937922	0.106	0.19	0.000184666
mob-2	1.28383e-08	-0.955474	0.08	0.156	0.000196786
lgc-43	1.31971e-08	-3.12393	0.004	0.039	0.000202285
his-41	1.3483e-08	0.261846	0.729	0.651	0.000206667
cyk-1	1.54737e-08	-1.06143	0.072	0.146	0.000237181
tba-1	1.56195e-08	0.523476	0.52	0.439	0.000239416
Y4C6B.1	1.60574e-08	2.86514	0.033	0.004	0.000246128
spi-1	1.73944e-08	3.35476	0.031	0.003	0.000266621
F25F8.1	1.7639e-08	0.899831	0.181	0.108	0.00027037
F58F9.1	1.80956e-08	-2.10594	0.018	0.065	0.00027737
lgc-49	1.95689e-08	-3.38617	0.003	0.037	0.000299952
pfd-4	2.04404e-08	0.484503	0.464	0.376	0.000313311
mec-12	2.06969e-08	-0.330686	0.513	0.641	0.000317243
gnrr-6	2.11398e-08	-2.49621	0.009	0.048	0.000324031
T04C9.1	2.76212e-08	-1.49622	0.028	0.081	0.000423377
E04F6.9	2.80232e-08	-3.46507	0.003	0.036	0.000429539
WBGene00023282	3.40669e-08	3.63228	0.03	0.003	0.000522178
klp-16	3.44227e-08	1.14602	0.124	0.062	0.000527631
hsp-90	3.86617e-08	0.126551	0.999	1	0.000592607
T01G1.2	4.00169e-08	-1.42057	0.03	0.084	0.000613378
ceh-62	4.17973e-08	-3.02458	0.005	0.039	0.000640669
F09A5.2	4.27608e-08	4.47039	0.025	0.001	0.000655437
T24B8.3	4.27773e-08	0.361793	0.664	0.604	0.000655691
WBGene00019310	4.47582e-08	1.09545	0.123	0.062	0.000686054
srh-276	4.4787e-08	1.74262	0.055	0.016	0.000686495
B0393.9	4.72057e-08	-3.07247	0.007	0.043	0.00072357
F32B4.5	4.75747e-08	-1.81112	0.024	0.073	0.000729225
tba-9	5.04042e-08	-0.97932	0.063	0.131	0.000772596
Y37E11B.2	5.3791e-08	1.26076	0.089	0.037	0.000824509
maph-1.1	5.7674e-08	0.460822	0.466	0.385	0.000884026
flp-7	5.80411e-08	-2.50824	0.006	0.041	0.000889654
daf-10	6.32763e-08	0.467413	0.493	0.419	0.000969899
Y51F10.2	6.34758e-08	2.48993	0.043	0.01	0.000972957
lit-1	6.45656e-08	-0.485573	0.329	0.438	0.000989662
C26F1.1	6.73311e-08	8.16107	0.02	0	0.00103205
T22E5.1	6.73311e-08	10.147	0.02	0	0.00103205
C40A11.4	6.80033e-08	2.19725	0.043	0.01	0.00104235
WBGene00001091	7.08429e-08	1.86191	0.06	0.019	0.00108588
add-1	7.49024e-08	-4.44191	0.002	0.032	0.0011481
grl-16	7.66904e-08	-3.16489	0.006	0.04	0.00117551
dlc-1	7.87651e-08	0.449483	0.415	0.331	0.00120731
npr-16	8.18322e-08	-7.85045	0	0.027	0.00125432
bli-3	8.18322e-08	-8.05251	0	0.027	0.00125432
T02G5.3	8.4108e-08	0.295845	0.706	0.653	0.00128921
pfd-6	8.5071e-08	0.249515	0.781	0.713	0.00130397
R13H7.2	8.71805e-08	2.94104	0.032	0.005	0.0013363
Y26D4A.5	8.82014e-08	-0.651587	0.25	0.345	0.00135195
B0395.3	1.18368e-07	1.77135	0.068	0.025	0.00181435
T10B10.4	1.26056e-07	0.984739	0.157	0.09	0.00193219
hsp-1	1.29218e-07	0.181677	0.984	0.988	0.00198065
jip-1	1.37764e-07	-1.05918	0.056	0.119	0.00211164
ifta-1	1.41068e-07	0.375922	0.566	0.487	0.00216229
Y51H4A.1	1.63634e-07	-0.341169	0.546	0.651	0.00250819
F40A3.1	1.73639e-07	-4.03312	0.003	0.032	0.00266153
CC8.2	1.75482e-07	1.66468	0.069	0.026	0.00268979
C03A3.1	2.10127e-07	0.476871	0.411	0.33	0.00322083
ZC8.6	2.2704e-07	-1.23732	0.033	0.085	0.00348007
ncx-5	2.28773e-07	1.22615	0.105	0.052	0.00350663
F58D2.4	2.44335e-07	2.00248	0.048	0.014	0.00374517
Y48G8AL.13	2.44933e-07	-2.53127	0.017	0.058	0.00375433
akap-1	2.69523e-07	-0.817796	0.104	0.18	0.00413126
F54E4.3	2.72141e-07	-0.570534	0.168	0.258	0.00417137
WBGene00014307	2.75384e-07	0.238069	0.891	0.864	0.00422108
C49G7.10	2.76887e-07	-1.90351	0.02	0.063	0.00424412
C05A9.2	2.77296e-07	1.77548	0.049	0.014	0.0042504
C33D9.3	2.83768e-07	-1.87068	0.015	0.055	0.0043496
WBGene00005252	2.85777e-07	7.95839	0.018	0	0.00438039
rad-51	2.92983e-07	2.25458	0.05	0.015	0.00449084
smn-1	3.11312e-07	0.777234	0.223	0.15	0.0047718
cogc-5	3.2371e-07	-1.15168	0.036	0.088	0.00496183
somi-1	3.42246e-07	-0.580712	0.239	0.337	0.00524595
aat-5	3.56465e-07	-0.993035	0.042	0.096	0.0054639
swsn-9	3.59976e-07	0.464446	0.417	0.338	0.00551771
F13D12.8	3.6855e-07	-2.23889	0.009	0.043	0.00564913
lron-3	3.82218e-07	-0.697858	0.135	0.217	0.00585864
snt-1	4.00505e-07	-0.724154	0.094	0.17	0.00613893
acl-14	4.07303e-07	1.02635	0.139	0.079	0.00624314
sulp-1	4.09464e-07	-2.98579	0.004	0.033	0.00627626
C04A11.2	4.20926e-07	0.484277	0.367	0.276	0.00645195
glr-1	4.68955e-07	-0.575424	0.19	0.28	0.00718814
sax-3	4.80847e-07	-0.419591	0.347	0.453	0.00737043
WBGene00014309	5.82529e-07	0.342737	0.675	0.628	0.00892901
WBGene00050946	5.89303e-07	7.97161	0.017	0	0.00903284
tceb-3	6.27341e-07	-1.18765	0.046	0.099	0.00961589
hmr-1	6.48384e-07	0.844669	0.289	0.22	0.00993843
hlh-2	6.56499e-07	-1.47977	0.022	0.064	0.0100628
Y57G11C.44	7.05731e-07	-1.35345	0.037	0.086	0.0108174
C09E7.8	7.1797e-07	-1.30575	0.027	0.072	0.011005
ncam-1	7.77686e-07	0.669636	0.334	0.263	0.0119204
tag-68	7.788e-07	1.6359	0.059	0.021	0.0119374
pah-1	8.13372e-07	2.30064	0.044	0.012	0.0124674
tbc-18	8.41472e-07	-0.472398	0.306	0.407	0.0128981
sec-61.A	8.59014e-07	0.45935	0.54	0.483	0.013167
W06H8.6	9.2422e-07	0.647588	0.238	0.165	0.0141664
mig-6	9.48644e-07	2.02666	0.055	0.019	0.0145408
Y102A11A.6	9.67891e-07	-1.09333	0.046	0.099	0.0148358
C03C10.5	9.79572e-07	0.541936	0.38	0.3	0.0150149
R10E12.2	9.87065e-07	1.41361	0.069	0.028	0.0151297
Y38H6A.5	1.03698e-06	3.0958	0.026	0.003	0.0158948
F18E9.1	1.07474e-06	-1.29641	0.032	0.079	0.0164736
T01B4.3	1.14425e-06	-3.9529	0.002	0.027	0.0175391
tag-180	1.2093e-06	-3.07326	0.002	0.027	0.0185362
Y73B6BL.47	1.21617e-06	7.89653	0.016	0	0.0186415
C27A2.8	1.2214e-06	-0.118172	0.994	0.996	0.0187216
F42H10.3	1.22702e-06	-3.17906	0.003	0.029	0.0188077
cpi-2	1.23231e-06	0.245328	0.75	0.691	0.0188888
WBGene00014308	1.23231e-06	0.590852	0.285	0.211	0.0188889
col-109	1.23775e-06	-2.66299	0.004	0.031	0.0189722
atp-1	1.26788e-06	0.424552	0.396	0.323	0.019434
nfki-1	1.31135e-06	-0.706796	0.083	0.15	0.0201004
F13E6.2	1.328e-06	0.889105	0.178	0.116	0.0203556
nhr-15	1.33143e-06	1.78939	0.046	0.014	0.0204081
T22F7.1	1.37803e-06	1.59361	0.057	0.021	0.0211224
Y47G6A.32	1.39957e-06	1.19271	0.102	0.052	0.0214526
unc-38	1.47493e-06	-1.63704	0.014	0.05	0.0226078
npr-7	1.49729e-06	-4.81426	0.001	0.024	0.0229505
dhs-29	1.61306e-06	-3.07604	0.005	0.032	0.024725
tps-2	1.71393e-06	-0.851622	0.083	0.147	0.0262712
H03A11.2	1.71797e-06	-3.0453	0.002	0.026	0.026333
C34F6.11	1.75014e-06	-2.2978	0.008	0.038	0.0268261
rap-1	1.75476e-06	-1.10513	0.036	0.084	0.0268969
fbxb-74	1.76252e-06	0.702554	0.132	0.074	0.0270159
F53B1.3	1.80821e-06	-7.64323	0	0.021	0.0277163
mel-11	1.87265e-06	0.819077	0.157	0.096	0.028704
gap-2	1.98144e-06	0.684203	0.245	0.175	0.0303715
cdgs-1	2.0132e-06	-0.611174	0.16	0.243	0.0308583
Y7A9D.1	2.05941e-06	0.23817	0.631	0.561	0.0315666
pcyt-2.1	2.09633e-06	-1.99974	0.01	0.043	0.0321326
T12B3.1	2.11116e-06	-1.42278	0.022	0.062	0.0323599
T28D9.1	2.13127e-06	-0.273438	0.67	0.751	0.0326681
snr-2	2.14792e-06	1.08922	0.087	0.042	0.0329234
mab-20	2.15914e-06	0.318437	0.581	0.519	0.0330952
F41C3.7	2.15962e-06	-1.92171	0.017	0.054	0.0331026
mpz-1	2.1621e-06	-0.85824	0.066	0.126	0.0331407
F11C1.4	2.26539e-06	-4.15633	0.001	0.023	0.0347239
prdx-2	2.34654e-06	0.63624	0.28	0.207	0.0359678
ttr-44	2.50939e-06	2.53286	0.028	0.005	0.0384639
C39D10.2	2.52248e-06	-2.61415	0.005	0.032	0.0386645
W01C9.1	2.57314e-06	-2.93749	0.004	0.03	0.0394411
ift-74	2.67277e-06	0.398596	0.535	0.473	0.0409682
col-61	2.72472e-06	-1.87822	0.014	0.049	0.0417645
cyc-2.1	2.93766e-06	0.451369	0.448	0.383	0.0450285
Y17G9B.11	3.16765e-06	3.87171	0.019	0.001	0.0485538
gcy-25	3.2886e-06	-0.379704	0.481	0.555	0.0504077
prkl-1	3.54162e-06	0.793708	0.147	0.088	0.0542859
Y73F8A.26	3.58784e-06	1.50414	0.057	0.022	0.0549944
ift-139	3.70758e-06	0.509577	0.303	0.232	0.0568298
K02E2.6	3.88049e-06	0.540008	0.295	0.223	0.0594801
lin-5	3.97905e-06	0.30165	0.545	0.478	0.0609909
ost-1	3.9882e-06	-1.33988	0.05	0.1	0.0611312
Y47D3B.4	3.99293e-06	1.86305	0.04	0.012	0.0612037
Y23H5B.1	4.19036e-06	-0.514168	0.082	0.145	0.0642298
nxf-1	4.45172e-06	1.18448	0.087	0.043	0.0682359
C14C11.4	5.19544e-06	7.44872	0.014	0	0.0796357
K05B2.2	5.53063e-06	-0.442659	0.204	0.289	0.0847734
mfsd-6	5.6312e-06	-1.21187	0.036	0.081	0.086315
stg-1	5.78358e-06	-7.26612	0	0.019	0.0886507
cal-8	5.80531e-06	3.57233	0.02	0.002	0.0889838
T16A1.10	5.82226e-06	1.16952	0.061	0.025	0.0892436
arrd-5	6.27387e-06	4.19937	0.018	0.001	0.0961659
C25B8.8	6.29573e-06	-1.42605	0.02	0.057	0.096501
K01A11.1	6.35299e-06	4.38121	0.016	0.001	0.0973786
glb-13	6.37265e-06	1.3808	0.066	0.029	0.0976799
fgt-1	6.46866e-06	-0.943527	0.058	0.11	0.0991517
Y45F3A.4	6.56839e-06	-1.63889	0.017	0.052	0.10068
aqp-12	6.66727e-06	0.293465	0.6	0.544	0.102196
cca-1	6.77323e-06	-1.93167	0.011	0.042	0.10382
R07E5.17	7.04195e-06	0.226787	0.771	0.737	0.107939
atf-4	7.48347e-06	0.455606	0.417	0.352	0.114707
tag-52	8.09397e-06	-3.11384	0.003	0.025	0.124064
srr-4	8.50951e-06	1.03116	0.094	0.05	0.130434
K06H7.1	8.62418e-06	2.70987	0.026	0.005	0.132191
C31H5.5	8.65934e-06	-1.49124	0.014	0.047	0.13273
mbl-1	9.24557e-06	1.9937	0.036	0.01	0.141716
cal-4	9.35293e-06	1.22093	0.088	0.045	0.143362
bath-38	1.00813e-05	0.388669	0.381	0.309	0.154526
ztf-6	1.01204e-05	1.70308	0.047	0.017	0.155125
ZK287.1	1.03689e-05	-0.373971	0.335	0.436	0.158934
ddr-2	1.06725e-05	2.50631	0.029	0.007	0.163587
twnk-1	1.07589e-05	7.91244	0.013	0	0.164912
R03H10.2	1.09285e-05	1.15144	0.065	0.028	0.167512
Y105C5A.1268	1.09848e-05	0.907496	0.131	0.079	0.168376
M02B1.3	1.12208e-05	-0.726533	0.086	0.146	0.171992
F26A10.2	1.1616e-05	2.62387	0.024	0.004	0.17805
slo-1	1.18426e-05	-0.586913	0.13	0.201	0.181523
nlp-66	1.19808e-05	3.19921	0.019	0.002	0.183641
ZC449.8	1.25703e-05	-7.33439	0	0.018	0.192677
sng-1	1.27235e-05	0.664178	0.213	0.15	0.195026
rgs-10	1.27389e-05	2.05717	0.027	0.006	0.195262
glb-4	1.34134e-05	-1.07441	0.049	0.096	0.2056
rtcb-1	1.34176e-05	-2.51067	0.006	0.03	0.205665
pxf-1	1.36781e-05	0.827142	0.157	0.102	0.209659
T01A4.9	1.49431e-05	-1.78839	0.012	0.042	0.229047
C05E11.6	1.50354e-05	-1.81831	0.017	0.05	0.230463
attf-4	1.52093e-05	0.695917	0.187	0.128	0.233128
F16B4.7	1.57919e-05	-1.76458	0.009	0.037	0.242058
srt-42	1.58962e-05	-0.835377	0.095	0.152	0.243656
F10G8.8	1.65588e-05	1.56291	0.046	0.017	0.253814
unc-122	1.66103e-05	2.57911	0.031	0.008	0.254603
F19C6.3	1.7189e-05	-3.27507	0.002	0.022	0.263473
Y62H9A.14	1.74202e-05	-2.13803	0.009	0.035	0.267017
daf-38	1.76549e-05	-2.90563	0.003	0.024	0.270614
nlr-1	1.85406e-05	-7.22576	0	0.017	0.28419
ssq-2	1.85406e-05	-7.42033	0	0.017	0.28419
T05C1.2	1.85406e-05	-7.22344	0	0.017	0.28419
unc-112	1.8777e-05	-0.568264	0.231	0.307	0.287814
ZC132.11	1.92987e-05	1.49741	0.035	0.01	0.295811
sem-2	1.94978e-05	3.09886	0.02	0.003	0.298862
let-381	1.95262e-05	3.11705	0.02	0.003	0.299298
T01B10.5	1.99575e-05	2.7438	0.02	0.003	0.305909
his-60	2.16451e-05	1.32346	0.107	0.063	0.331776
Y45G5AM.5	2.23157e-05	7.3004	0.012	0	0.342054
K06H7.8	2.23157e-05	7.9359	0.012	0	0.342054
pmk-1	2.27951e-05	-2.00047	0.01	0.038	0.349404
frpr-8	2.29616e-05	-0.889348	0.028	0.067	0.351956
shw-1	2.32672e-05	3.50902	0.018	0.002	0.35664
F11E6.8	2.5092e-05	2.11245	0.029	0.008	0.38461
btb-17	2.64744e-05	4.64831	0.014	0.001	0.4058
T13H5.1	2.66805e-05	0.99243	0.099	0.055	0.408958
nex-1	2.70774e-05	0.970385	0.085	0.045	0.415042
flp-20	2.73568e-05	-7.25538	0	0.017	0.419325
Y43F8B.2	2.77995e-05	0.236897	0.885	0.862	0.42611
semo-1	2.78764e-05	2.00845	0.034	0.01	0.42729
pas-6	2.85195e-05	-0.839312	0.078	0.129	0.437147
W09G12.9	2.9591e-05	-0.878662	0.045	0.089	0.45357
igcm-1	2.98616e-05	2.86045	0.024	0.005	0.457719
B0205.14	3.0026e-05	-0.739388	0.185	0.25	0.460238
AH9.6	3.03825e-05	1.36805	0.072	0.036	0.465703
cutl-15	3.10275e-05	-1.79214	0.008	0.032	0.47559
Y26D4A.17	3.12782e-05	-1.20277	0.02	0.053	0.479432
Y65B4BL.6	3.1749e-05	1.8683	0.03	0.008	0.486649
C44B11.6	3.18537e-05	0.443251	0.361	0.299	0.488254
F19C7.8	3.22311e-05	-2.60488	0.005	0.027	0.494038
T14B4.8	3.27201e-05	-2.4301	0.005	0.027	0.501534
D1022.4	3.49458e-05	1.79557	0.042	0.015	0.535649
C14A11.6	3.56532e-05	-1.24066	0.028	0.065	0.546493
cla-1	3.63147e-05	-0.297967	0.538	0.619	0.556631
hsf-1	3.64651e-05	1.0683	0.1	0.057	0.558937
cki-2	3.68133e-05	1.26801	0.061	0.028	0.564274
pag-3	3.89746e-05	0.423568	0.409	0.351	0.597402
ceh-31	4.03826e-05	-7.04376	0	0.016	0.618985
npr-12	4.06897e-05	-1.77355	0.009	0.035	0.623691
Y102A11A.9	4.08834e-05	-0.292014	0.493	0.591	0.626661
ivns-1	4.15737e-05	-0.890716	0.041	0.083	0.637242
C50D2.2	4.43233e-05	1.33188	0.053	0.023	0.679388
mab-21	4.51707e-05	-1.03271	0.037	0.076	0.692377
Y47H10A.4	4.5481e-05	0.421061	0.354	0.291	0.697132
unc-1	4.62926e-05	0.507456	0.249	0.187	0.709573
bbs-4	4.76938e-05	0.223237	0.675	0.626	0.73105
W07A12.4	4.77807e-05	1.01825	0.145	0.095	0.732383
Y54F10AM.6	4.89406e-05	-4.3917	0.001	0.018	0.750162
ntc-1	4.98003e-05	-3.84113	0.001	0.018	0.763339
ech-3	4.9896e-05	1.20073	0.045	0.017	0.764805
mex-3	5.03404e-05	0.854709	0.107	0.063	0.771618
kin-4	5.12897e-05	-1.04568	0.042	0.082	0.786169
ZK813.5	5.22837e-05	0.402481	0.507	0.462	0.801404
Y102A11A.2	5.29332e-05	2.2608	0.029	0.008	0.811361
rpl-41.2	5.31779e-05	0.313218	0.427	0.358	0.815111
chp-1	5.33819e-05	0.314823	0.528	0.476	0.818238
pat-2	5.35973e-05	-0.464519	0.269	0.344	0.82154
C43E11.12	5.48129e-05	-2.30949	0.008	0.031	0.840173
riok-1	5.56033e-05	0.492283	0.246	0.185	0.852288
clp-9	5.68717e-05	2.78259	0.02	0.003	0.871729
WBGene00019114	5.87754e-05	0.929534	0.091	0.051	0.90091
sms-2	5.89472e-05	-0.856617	0.05	0.094	0.903543
chtl-1	5.96398e-05	-7.02887	0	0.015	0.91416
ace-3	5.96398e-05	-7.50467	0	0.015	0.91416
mob-3	6.09631e-05	-0.40563	0.25	0.336	0.934442
hot-3	6.6038e-05	-0.343222	0.247	0.333	1
K04F10.1	6.94076e-05	1.32025	0.055	0.025	1
K02E2.11	6.96532e-05	0.714551	0.143	0.094	1
F15G9.1	6.97225e-05	-0.376121	0.241	0.322	1
pde-4	7.12544e-05	-0.830908	0.042	0.082	1
C15H9.9	7.13461e-05	1.27672	0.051	0.022	1
dmd-6	7.14341e-05	0.346719	0.507	0.463	1
rae-1	7.16521e-05	1.32763	0.059	0.028	1
pcrg-1	7.30461e-05	-4.05102	0.001	0.017	1
R11F4.2	7.59095e-05	-1.85379	0.009	0.034	1
W05H7.1	7.655e-05	0.33541	0.401	0.34	1
Y38H6C.16	8.04136e-05	2.14408	0.024	0.006	1
abts-1	8.12938e-05	-0.288928	0.374	0.467	1
dsh-1	8.18776e-05	1.21108	0.058	0.027	1
pkg-2	9.37998e-05	3.12946	0.016	0.002	1
cal-1	9.45065e-05	3.1366	0.016	0.002	1
twk-8	9.66021e-05	7.36272	0.01	0	1
cal-2	9.66021e-05	7.01499	0.01	0	1
ftt-2	9.85675e-05	0.396958	0.417	0.367	1
pqn-65	0.000100746	-0.374429	0.326	0.402	1
swan-1	0.000100961	0.751834	0.136	0.088	1
hbl-1	0.000106977	0.583207	0.259	0.206	1
ceh-19	0.000107598	3.73214	0.014	0.001	1
unc-41	0.000107636	-0.525484	0.166	0.232	1
D1007.3	0.000107772	3.63717	0.014	0.001	1
frm-4	0.000109596	0.393457	0.318	0.26	1
nphp-4	0.000109811	0.240275	0.59	0.54	1
ncx-3	0.000113041	1.18274	0.051	0.023	1
elf-1	0.000114345	1.70565	0.035	0.012	1
C10A4.3	0.000114906	-2.46823	0.003	0.021	1
C33E10.8	0.000114971	3.68401	0.012	0.001	1
cbp-1	0.000140954	0.605742	0.197	0.145	1
Y41E3.8	0.000145366	0.637419	0.186	0.134	1
K07C11.10	0.000145423	0.171586	0.836	0.802	1
cct-5	0.000153877	0.195955	0.773	0.753	1
nhr-94	0.000154845	1.08243	0.074	0.04	1
cya-1	0.000155022	1.73837	0.038	0.014	1
atz-1	0.0001567	-4.16168	0.001	0.016	1
C45G9.14	0.000159224	-3.56976	0.001	0.016	1
acdh-7	0.0001626	1.53414	0.039	0.015	1
spv-1	0.000164087	-1.7779	0.01	0.034	1
paf-2	0.000164503	-3.37464	0.002	0.018	1
kvs-5	0.000164906	1.25634	0.055	0.026	1
spp-18	0.000166765	-1.53562	0.015	0.041	1
sdpn-1	0.000174366	-0.717452	0.072	0.118	1
btf-1	0.000174496	1.9062	0.028	0.008	1
flp-14	0.000179506	-0.677364	0.546	0.55	1
Y52B11A.4	0.000180377	0.784114	0.119	0.076	1
cfz-2	0.000182779	-1.30558	0.015	0.041	1
gly-8	0.000188479	0.497513	0.219	0.162	1
dyf-3	0.000188819	0.392409	0.354	0.298	1
C09E7.7	0.000192249	-1.0999	0.023	0.052	1
twk-22	0.00019282	-6.93756	0	0.013	1
clc-3	0.000199329	-1.60202	0.013	0.038	1
srz-85	0.000201133	-1.92012	0.009	0.032	1
dao-6	0.000201696	2.76104	0.021	0.005	1
tsp-8	0.000203891	-1.82216	0.007	0.027	1
coq-1	0.000205732	1.75577	0.028	0.009	1
orc-2	0.000208776	1.52414	0.044	0.019	1
arrd-25	0.000214616	-2.56402	0.004	0.021	1
his-72	0.000218111	0.274537	0.555	0.502	1
nck-1	0.000220198	-0.577742	0.081	0.129	1
F14B4.1	0.000220288	3.41314	0.013	0.001	1
ttr-34	0.000222053	3.42403	0.013	0.001	1
abl-1	0.000222873	0.825719	0.09	0.053	1
F45E10.2	0.000227739	-1.10066	0.032	0.065	1
fkh-9	0.000231152	-1.71734	0.01	0.033	1
WBGene00194843	0.000233724	4.39646	0.011	0.001	1
patr-1	0.000242576	-0.849426	0.034	0.068	1
fem-1	0.000251538	-0.711981	0.061	0.102	1
nas-39	0.000269281	-0.638609	0.065	0.108	1
uvs-1	0.000271901	0.911098	0.092	0.055	1
E01G4.5	0.000284	0.852041	0.117	0.076	1
F55G7.1	0.00028555	-6.80953	0	0.012	1
chs-1	0.00028555	-6.84093	0	0.012	1
gck-1	0.000295789	1.0438	0.064	0.033	1
F53B7.7	0.00029913	-0.929475	0.025	0.054	1
F09D12.2	0.000307722	0.947171	0.065	0.034	1
F48E8.4	0.000317915	1.42325	0.043	0.019	1
F58B4.6	0.000318334	2.1608	0.023	0.006	1
unc-59	0.000328635	-0.656054	0.076	0.121	1
tmem-231	0.000329298	0.119845	0.974	0.972	1
tasp-1	0.000336704	0.685431	0.116	0.075	1
nlp-6	0.000342184	-3.88304	0.001	0.014	1
F44A2.5	0.000342638	-3.87576	0.001	0.014	1
WBGene00077781	0.000346725	-2.64408	0.003	0.019	1
K07C5.9	0.00034891	-1.26647	0.019	0.045	1
pfd-5	0.000362052	0.398377	0.295	0.243	1
C45H4.18	0.000365484	1.65701	0.028	0.009	1
fos-1	0.000378355	0.729728	0.14	0.098	1
tftc-3	0.000382818	1.64805	0.028	0.01	1
C49C3.8	0.000384591	0.343344	0.27	0.215	1
R05D3.8	0.000393054	1.65696	0.037	0.015	1
frm-2	0.000405241	0.700138	0.11	0.071	1
fbxb-115	0.000408453	2.39808	0.017	0.003	1
Y53G8AM.7	0.00041905	2.26475	0.017	0.003	1
cdh-12	0.000421086	0.364888	0.358	0.306	1
del-8	0.000423271	-6.75043	0	0.012	1
T13A10.64	0.000423271	-6.92105	0	0.012	1
B0198.3	0.000430573	0.72297	0.157	0.114	1
C09G1.4	0.000430584	-1.15597	0.013	0.037	1
dpy-27	0.000448403	-0.45242	0.154	0.21	1
utx-1	0.000457059	-1.17719	0.018	0.043	1
Y53G8AM.4	0.000467133	2.23674	0.021	0.006	1
F49C5.7	0.000485213	4.01042	0.01	0.001	1
T04F8.9	0.000485858	1.8247	0.031	0.012	1
Y34F4.5	0.00051031	1.11337	0.092	0.058	1
daf-16	0.000513293	-1.02852	0.022	0.049	1
eef-2	0.000517846	0.283408	0.524	0.477	1
F26F12.3	0.000518115	0.419706	0.32	0.273	1
Y57G11C.1147	0.000523158	0.439208	0.246	0.193	1
sol-1	0.000527594	-3.0375	0.002	0.016	1
F30A10.3	0.000531538	-0.717917	0.048	0.085	1
unc-73	0.000535983	-0.522847	0.104	0.154	1
T22D1.3	0.00054652	0.569979	0.175	0.129	1
Y62H9A.16	0.00054742	-1.2488	0.015	0.039	1
lin-33	0.000554435	-0.336535	0.246	0.314	1
pgp-6	0.000555228	-2.04177	0.007	0.025	1
sto-4	0.000556827	-1.56349	0.009	0.03	1
C02D5.2	0.000560316	-0.865553	0.044	0.078	1
bbs-5	0.00056053	0.234114	0.583	0.545	1
oig-2	0.00056667	-0.883248	0.043	0.076	1
cpsf-2	0.00056687	1.34523	0.032	0.012	1
Y47H9C.8	0.000572751	1.25321	0.047	0.023	1
Y38F1A.8	0.000578731	-1.99639	0.005	0.021	1
K02E10.7	0.000583302	-1.2198	0.021	0.047	1
ifta-2	0.000593505	0.163394	0.799	0.786	1
ZK370.4	0.000594268	-1.15873	0.027	0.054	1
osm-6	0.000594922	0.217427	0.618	0.582	1
klc-2	0.000603143	-0.324222	0.249	0.318	1
F40F11.3	0.000604956	-0.623189	0.067	0.108	1
rps-6	0.000610408	-0.767934	0.072	0.112	1
Y45G5AM.3	0.000617653	1.80861	0.028	0.01	1
hrpa-1	0.000625567	0.182179	0.711	0.686	1
sel-7	0.00062809	-6.75547	0	0.011	1
cdc-14	0.000633914	0.771379	0.107	0.07	1
abcf-3	0.000635209	1.44227	0.027	0.009	1
sti-1	0.000638673	-0.134836	0.866	0.905	1
rom-2	0.000657712	0.924255	0.062	0.033	1
xpo-1	0.000661694	0.527744	0.126	0.085	1
T01H3.3	0.000674763	1.29802	0.036	0.015	1
daf-15	0.000696839	-0.649761	0.058	0.096	1
C28C12.1	0.000706158	-1.71926	0.006	0.023	1
nhr-132	0.000722963	2.92099	0.013	0.002	1
nlp-7	0.000736324	-2.41209	0.003	0.017	1
sbt-1	0.000739443	0.155214	0.839	0.829	1
C06G1.1	0.000747896	-3.73442	0.001	0.013	1
F44E2.10	0.000752839	-3.56672	0.001	0.013	1
ida-1	0.00075826	0.56602	0.206	0.159	1
ola-1	0.000771422	0.797918	0.1	0.064	1
pqn-48	0.000771932	-2.97724	0.002	0.015	1
F46C5.9	0.000778134	1.32009	0.038	0.017	1
obr-4	0.00078069	1.31444	0.04	0.018	1
Y71F9AL.7	0.000800706	2.08826	0.016	0.003	1
F58D2.2	0.000831386	1.70452	0.03	0.012	1
vha-11	0.000837927	0.696861	0.117	0.079	1
R08A2.7	0.000856345	-1.22743	0.008	0.025	1
ZK822.1	0.000858923	-1.35836	0.01	0.03	1
H23L24.4	0.000891271	-0.836834	0.044	0.076	1
arrd-4	0.000893693	0.440802	0.263	0.215	1
marc-5	0.000919761	-0.447602	0.129	0.181	1
nra-2	0.000925699	0.996868	0.068	0.039	1
WBGene00017202	0.000933172	-6.59778	0	0.01	1
snu-23	0.000936664	0.606258	0.129	0.089	1
plst-1	0.00094388	-0.6315	0.062	0.099	1
R11H6.2	0.00096076	0.502011	0.202	0.155	1
flp-16	0.000969377	-1.63434	0.009	0.027	1
pdl-1	0.000974211	-0.110424	0.944	0.966	1
C02B10.4	0.000997916	0.824621	0.069	0.04	1
Y2H9A.4	0.00100056	2.28449	0.017	0.004	1
unc-95	0.00102923	2.08209	0.017	0.004	1
C49F8.1	0.0010387	-0.767509	0.037	0.068	1
F52H2.5	0.00104018	2.03539	0.017	0.004	1
C13B4.1	0.00104369	-2.58041	0.003	0.017	1
F13H10.5	0.00106962	2.51823	0.014	0.003	1
pho-12	0.00107418	-2.16217	0.003	0.017	1
nlp-21	0.00107829	1.67005	0.035	0.015	1
cec-3	0.00108497	0.72752	0.095	0.061	1
tol-1	0.00110155	0.478423	0.23	0.183	1
C05D10.4	0.00111197	-3.04545	0.002	0.014	1
unc-9	0.00112936	-2.95799	0.002	0.014	1
F48E3.2	0.00114291	-2.71681	0.002	0.014	1
ift-20	0.00114407	0.164366	0.809	0.794	1
rab-19	0.00115321	0.268764	0.563	0.544	1
mrpl-32	0.00115606	-0.896202	0.037	0.067	1
fhod-1	0.00116341	0.544253	0.118	0.08	1
dgn-1	0.0011862	0.28552	0.357	0.306	1
Y41E3.7	0.00119503	-0.434407	0.186	0.242	1
ZK930.6	0.00119986	0.525727	0.235	0.188	1
coq-3	0.00120711	0.491368	0.221	0.177	1
memb-2	0.00121595	1.49066	0.022	0.007	1
lpd-3	0.00121802	0.705018	0.122	0.085	1
lgc-41	0.00123689	-0.415291	0.186	0.242	1
clk-2	0.00124326	-1.58194	0.008	0.025	1
swsn-4	0.00124686	0.390077	0.273	0.223	1
mcp-1	0.00125524	-0.872506	0.039	0.07	1
nmy-1	0.00125581	-0.347934	0.153	0.208	1
nlf-1	0.00126898	-0.451213	0.094	0.138	1
gale-1	0.00127016	-0.686823	0.057	0.092	1
W06F12.2	0.00128794	1.88316	0.018	0.005	1
ptl-1	0.0012918	-0.624352	0.056	0.092	1
hil-3	0.00130558	0.368949	0.42	0.37	1
aly-3	0.00131265	0.60173	0.114	0.078	1
scav-3	0.00131521	1.13972	0.043	0.021	1
lact-3	0.00131893	0.728084	0.084	0.052	1
nhr-47	0.00133126	0.211239	0.66	0.64	1
abtm-1	0.00134735	0.952122	0.055	0.03	1
M03A8.3	0.00135766	0.662985	0.111	0.075	1
F53G12.4	0.00135879	0.308252	0.415	0.368	1
F57C7.4	0.00137457	-0.7036	0.035	0.064	1
pfd-3	0.00137819	0.252039	0.515	0.482	1
E04F6.8	0.00138842	-6.21967	0	0.01	1
sue-1	0.00138842	-6.58228	0	0.01	1
gcy-12	0.00138984	-0.879094	0.03	0.058	1
egl-21	0.00141085	-0.27123	0.546	0.601	1
dmsr-3	0.00142641	3.07308	0.012	0.002	1
E01G4.3	0.00142946	-0.394686	0.135	0.185	1
C33F10.8	0.00144453	2.69204	0.012	0.002	1
afd-1	0.00145037	0.486667	0.223	0.178	1
clec-157	0.00145894	2.22095	0.015	0.003	1
C47E8.3	0.00150521	-0.598737	0.057	0.092	1
fat-2	0.00150849	-0.523168	0.083	0.124	1
T04C12.9	0.0015098	-0.170155	0.694	0.751	1
tent-5	0.00152858	-0.102886	0.96	0.973	1
pas-4	0.00155453	-0.959009	0.039	0.068	1
Y54G2A.18	0.00155902	1.18843	0.053	0.029	1
txdc-9	0.00158421	0.513666	0.211	0.167	1
ahr-1	0.0015948	0.234402	0.527	0.479	1
dph-6	0.0016308	-3.00999	0.002	0.014	1
T14G11.1	0.00164965	-0.707211	0.059	0.093	1
cdk-1	0.00165567	1.16103	0.032	0.014	1
mnm-2	0.00165723	0.296645	0.343	0.294	1
F53A2.3	0.00166561	0.767659	0.075	0.045	1
C02B10.5	0.0016786	1.03155	0.055	0.03	1
glb-10	0.00168177	-2.45123	0.002	0.014	1
Y105C5A.15	0.00169338	1.23761	0.034	0.015	1
lntl-1	0.00170879	-0.232216	0.962	0.95	1
WBGene00023302	0.00175	0.307367	0.258	0.209	1
hsp-16.48	0.00179496	-0.97532	0.026	0.05	1
tmed-1	0.00181049	1.79576	0.02	0.006	1
C14H10.2	0.00181735	3.33803	0.01	0.001	1
mdt-26	0.00182474	-0.272226	0.373	0.443	1
lrp-1	0.00183691	-0.812861	0.022	0.045	1
sym-3	0.00183862	0.612071	0.084	0.053	1
F57C9.6	0.00184721	1.28016	0.044	0.022	1
F54F12.1	0.00185373	2.8147	0.01	0.001	1
iglr-1	0.00185756	-0.364874	0.124	0.172	1
T23B3.2	0.00185853	-1.05216	0.03	0.057	1
swt-4	0.00186294	0.876099	0.065	0.038	1
idh-2	0.001864	1.10334	0.039	0.019	1
bbs-8	0.00186451	0.245138	0.516	0.476	1
cox-5B	0.00188677	0.418246	0.296	0.254	1
pan-1	0.00191527	-0.53536	0.086	0.127	1
icd-2	0.00192955	0.259214	0.562	0.539	1
R05D7.3	0.0019844	-0.376695	0.248	0.307	1
nhr-105	0.00203691	-0.432849	0.092	0.132	1
lgc-30	0.00205434	2.46142	0.013	0.003	1
rpi-2	0.00207807	0.399736	0.186	0.143	1
cyn-8	0.00208109	0.607396	0.155	0.116	1
R04E5.8	0.00209243	-0.550611	0.119	0.162	1
F32H5.3	0.00210367	1.85125	0.028	0.012	1
gpa-18	0.00210872	1.52783	0.028	0.012	1
hgo-1	0.00213576	-1.11617	0.021	0.043	1
rei-2	0.00214472	0.840395	0.069	0.042	1
rin-1	0.00216167	-2.64166	0.003	0.015	1
C33D9.13	0.00218259	0.518805	0.128	0.091	1
F26F4.8	0.00219886	-1.33927	0.014	0.034	1
ccr-4	0.00219918	0.591885	0.084	0.053	1
F48E8.2	0.00221186	0.979653	0.065	0.039	1
cku-70	0.00223967	1.7407	0.022	0.008	1
cus-2	0.00230091	1.69646	0.022	0.008	1
cyn-7	0.00230494	0.187954	0.757	0.742	1
bbs-2	0.00231261	0.257605	0.462	0.429	1
nhr-44	0.00231946	0.718179	0.081	0.051	1
cept-1	0.00233473	-1.8058	0.005	0.019	1
mapk-15	0.0023585	-0.305508	0.309	0.373	1
plx-2	0.0023698	-1.47721	0.008	0.023	1
WBGene00008903	0.00240555	-2.7884	0.002	0.013	1
twk-3	0.00241452	-3.59743	0.001	0.011	1
C23F12.9	0.00241767	-3.64063	0.001	0.011	1
WBGene00045235	0.00243682	-2.33067	0.002	0.013	1
icd-1	0.00243813	0.264629	0.548	0.522	1
nlp-14	0.00244828	-1.69183	0.002	0.013	1
K07B1.7	0.00245214	0.490384	0.16	0.12	1
M03C11.1	0.00246568	0.855088	0.069	0.042	1
C14A11.5	0.00251947	0.422709	0.263	0.223	1
attf-2	0.00252583	0.495185	0.175	0.134	1
mrp-1	0.00253182	-0.622565	0.04	0.069	1
arcp-1	0.00255963	-0.119972	0.608	0.681	1
zipt-9	0.00256778	1.64813	0.023	0.008	1
crt-1	0.00264129	0.31303	0.603	0.571	1
pfn-1	0.00264986	-0.326875	0.132	0.181	1
C17H12.2	0.00266745	2.24008	0.014	0.003	1
ndx-1	0.00269138	-1.46629	0.009	0.026	1
C08D8.7	0.00270267	2.42048	0.014	0.003	1
F38H4.3	0.00270912	2.16081	0.014	0.003	1
rgl-1	0.00271475	-0.536517	0.065	0.1	1
WBGene00021019	0.00272524	1.18292	0.034	0.016	1
jbts-14	0.00274937	0.10346	0.866	0.841	1
fbxa-3	0.00276696	0.486317	0.166	0.126	1
ser-4	0.00280494	2.76397	0.011	0.002	1
mbk-2	0.0028118	-0.170542	0.514	0.595	1
ins-18	0.00283869	-0.491978	0.22	0.272	1
C39B5.2	0.00284751	2.25347	0.011	0.002	1
chd-7	0.0028591	-0.204936	0.364	0.437	1
Y46E12BL.2	0.00285922	2.25922	0.011	0.002	1
txdc-12.1	0.00289462	2.35318	0.011	0.002	1
F56F10.2	0.00295587	-0.392294	0.082	0.12	1
C47E8.4	0.00299878	0.524465	0.188	0.147	1
zhp-1	0.0030223	-1.0256	0.02	0.041	1
pcm-1	0.00302935	0.238519	0.431	0.39	1
F15G9.5	0.00303853	-0.286963	0.144	0.194	1
ctbp-1	0.00309293	0.313502	0.387	0.348	1
R02D5.1	0.0030994	0.866075	0.057	0.033	1
F25E5.16	0.00314697	-1.02788	0.014	0.033	1
mec-6	0.00315528	-0.739033	0.027	0.05	1
elo-2	0.00317201	0.790711	0.079	0.051	1
aexr-2	0.00318055	1.1033	0.097	0.068	1
shw-3	0.00320059	-2.27223	0.003	0.014	1
Y111B2A.10	0.00320134	0.461076	0.229	0.19	1
F49C12.12	0.00320838	0.53595	0.152	0.115	1
R07E4.3	0.0032316	0.86339	0.058	0.034	1
D2030.4	0.00325512	0.946786	0.053	0.03	1
twk-25	0.00327343	-1.96379	0.003	0.014	1
fipr-17	0.0033244	-1.67394	0.02	0.041	1
lin-2	0.00339746	1.39264	0.028	0.012	1
cah-2	0.00343897	-0.437714	0.094	0.134	1
ebax-1	0.00344764	0.720148	0.114	0.081	1
dbn-1	0.00345756	0.778026	0.045	0.023	1
rfip-2	0.00346878	-1.5389	0.009	0.025	1
mut-15	0.00348739	0.682673	0.097	0.066	1
unc-78	0.00352227	1.55236	0.02	0.007	1
Y71F9AL.9	0.00355021	0.725488	0.069	0.043	1
bckd-1A	0.00355997	1.16964	0.027	0.011	1
lcmt-1	0.00358182	-1.28083	0.009	0.025	1
tes-1	0.00359161	-1.12615	0.02	0.041	1
ZC308.4	0.00362547	-3.12301	0.001	0.01	1
B0205.9	0.00369061	-1.77326	0.006	0.019	1
ubc-17	0.0037104	-1.53367	0.006	0.019	1
cope-1	0.00373539	0.328652	0.284	0.245	1
ced-7	0.00374739	-0.696509	0.045	0.073	1
F13H6.5	0.00375027	-1.47009	0.006	0.019	1
T09B4.5	0.00377021	0.344348	0.257	0.212	1
ZK1320.11	0.00381971	0.693397	0.099	0.068	1
F29A7.6	0.00385929	2.44998	0.012	0.003	1
F13D11.4	0.00386218	0.801067	0.066	0.041	1
F54C9.11	0.00391681	1.25119	0.031	0.014	1
B0563.7	0.00393742	0.545601	0.139	0.105	1
cosa-1	0.00394712	2.24661	0.012	0.003	1
Y54G2A.26	0.00395249	-0.212211	0.489	0.56	1
sut-1	0.00396781	1.18287	0.038	0.019	1
sms-1	0.0039734	-1.19278	0.012	0.03	1
ptrn-1	0.00399592	1.35461	0.037	0.019	1
F01E11.3	0.00399888	0.161683	0.676	0.669	1
R07G3.8	0.00404705	0.46361	0.185	0.147	1
M199.2	0.00411052	1.0022	0.056	0.033	1
unc-44	0.00413776	-0.217674	0.534	0.602	1
T27E9.2	0.00414377	0.669061	0.089	0.06	1
his-71	0.00423882	0.339185	0.272	0.231	1
cwf-19L2	0.00427813	1.57298	0.022	0.008	1
swsn-3	0.00428612	1.02414	0.037	0.019	1
H10D18.1	0.00429121	0.598427	0.105	0.074	1
enu-3.5	0.00430232	0.879036	0.057	0.034	1
del-4	0.00436114	-0.618856	0.049	0.079	1
pqn-51	0.00439696	0.404309	0.184	0.145	1
F49E2.2	0.00441935	-1.41449	0.008	0.022	1
pitp-1	0.00442066	-0.412898	0.084	0.122	1
copz-1	0.0044967	0.451079	0.174	0.135	1
gsr-1	0.00456694	1.4699	0.023	0.009	1
C14A4.7	0.00458444	-1.92026	0.005	0.017	1
hrdl-1	0.00467678	0.803628	0.072	0.046	1
C42D4.18	0.00468662	0.183556	0.479	0.439	1
fox-1	0.00469134	0.483551	0.198	0.16	1
eat-20	0.00471683	-0.342494	0.251	0.305	1
snt-4	0.00475051	-0.288955	0.194	0.247	1
ttyh-1	0.00475119	-0.769354	0.019	0.039	1
tag-151	0.00475654	1.75763	0.017	0.006	1
arrd-26	0.00476601	1.75778	0.017	0.006	1
lido-10	0.00477075	1.77156	0.017	0.006	1
nlp-50	0.00477295	-1.64131	0.009	0.025	1
F48E8.3	0.00487568	0.743942	0.045	0.024	1
Y82E9BR.3	0.00491424	0.409927	0.246	0.205	1
T24C4.8	0.00491471	-1.15046	0.017	0.036	1
cox-5A	0.00503253	0.359116	0.295	0.258	1
svh-5	0.0050572	-1.03061	0.018	0.037	1
rsa-1	0.00510768	0.359017	0.166	0.126	1
nduo-4	0.00512434	0.312825	0.321	0.278	1
K11H12.7	0.00514142	0.818216	0.08	0.053	1
mks-3	0.00515935	0.163144	0.624	0.602	1
C16D9.6	0.00521214	-2.361	0.002	0.012	1
frpr-19	0.00521402	-1.08935	0.013	0.03	1
hex-5	0.00531757	-3.36152	0.001	0.01	1
rsp-2	0.00536843	0.376482	0.194	0.156	1
let-754	0.00538669	-2.89052	0.001	0.01	1
pacs-1	0.00539818	-0.551947	0.044	0.071	1
nsph-1.1	0.00544765	2.79834	0.01	0.002	1
ZK380.6	0.0054592	0.549686	0.16	0.125	1
his-32	0.00548653	1.35415	0.053	0.032	1
mdt-19	0.00558555	0.989513	0.045	0.025	1
ribo-1	0.00558758	0.799884	0.091	0.063	1
C14F11.7	0.00560833	-1.69018	0.004	0.015	1
mob-4	0.00562141	0.777084	0.06	0.037	1
ccep-290	0.0057222	-0.21814	0.564	0.62	1
B0034.1	0.0057546	-1.45014	0.007	0.02	1
rsp-6	0.00577821	0.352776	0.226	0.185	1
ate-1	0.00578613	1.20908	0.028	0.013	1
H05C05.1	0.00582299	0.74328	0.046	0.025	1
C36A4.10	0.00582714	0.390783	0.243	0.203	1
akt-1	0.00584423	0.991219	0.028	0.013	1
arl-6	0.00585994	0.646145	0.073	0.047	1
hlh-30	0.00591619	0.552886	0.096	0.067	1
adm-2	0.00596382	-0.505515	0.061	0.091	1
hsp-16.11	0.00597009	-0.158016	0.881	0.894	1
obr-2	0.00600993	-0.632711	0.059	0.088	1
fkb-3	0.00601401	-0.872541	0.022	0.042	1
F53F4.12	0.00603876	2.08166	0.014	0.004	1
eps-8	0.0060394	-0.627216	0.035	0.059	1
rpb-9	0.00606844	0.787832	0.068	0.043	1
Y22D7AR.6	0.00613068	1.88835	0.014	0.004	1
rod-1	0.00615054	2.02765	0.014	0.004	1
C18D1.2	0.00615054	1.92832	0.014	0.004	1
islo-1	0.00615192	0.575256	0.109	0.079	1
twk-13	0.00615717	1.96296	0.014	0.004	1
mpst-3	0.00617046	1.58721	0.014	0.004	1
pabp-2	0.00626208	0.477787	0.124	0.092	1
rpb-12	0.00626674	0.667906	0.083	0.056	1
edc-3	0.00631338	0.576321	0.114	0.083	1
K08D12.4	0.00632511	1.48865	0.014	0.004	1
clec-265	0.00634907	-1.90537	0.005	0.017	1
tbcb-1	0.00636077	0.827755	0.056	0.034	1
ZC84.7	0.0064011	-1.19447	0.009	0.023	1
wrb-1	0.00640444	1.05137	0.038	0.02	1
lipl-7	0.00647684	0.527149	0.131	0.097	1
F52H2.3	0.006493	1.63229	0.02	0.008	1
F55A11.1	0.00658556	0.820875	0.062	0.039	1
F18G5.6	0.00665193	-1.62531	0.005	0.017	1
F44G4.1	0.00665972	0.826688	0.04	0.021	1
T28B8.6	0.00675652	-1.21196	0.011	0.027	1
C35E7.2	0.00679396	-0.607249	0.035	0.059	1
WBGene00045236	0.00680324	-1.25136	0.011	0.027	1
rpt-4	0.00682872	-0.425566	0.066	0.097	1
klu-2	0.00695985	-0.843018	0.018	0.037	1
ZC21.10	0.00696258	0.334153	0.247	0.205	1
ife-4	0.00698599	0.590363	0.116	0.085	1
F13H10.1	0.00698815	-1.0756	0.009	0.024	1
rpl-32	0.00704109	0.342845	0.337	0.297	1
nprl-2	0.00707588	0.641111	0.105	0.076	1
mccc-2	0.00717065	1.63734	0.015	0.005	1
ift-43	0.00717144	0.478701	0.126	0.094	1
ubc-18	0.00720663	0.922213	0.073	0.049	1
F16B4.6	0.00722907	1.76609	0.015	0.005	1
dyb-1	0.00726171	-0.442582	0.089	0.125	1
hyls-1	0.00730239	1.52262	0.022	0.009	1
xpg-1	0.00732613	1.47756	0.022	0.009	1
F21C10.3	0.00734231	0.486162	0.139	0.105	1
let-60	0.00736666	0.462612	0.12	0.088	1
rps-1	0.00739595	0.321575	0.218	0.177	1
R04B3.2	0.00748983	0.620056	0.078	0.052	1
T23G4.127	0.00748999	2.01152	0.011	0.003	1
T20B12.7	0.00762242	0.825487	0.059	0.037	1
pigo-1	0.00764715	-2.30648	0.002	0.011	1
hal-2	0.00765347	1.24371	0.022	0.009	1
F16C3.2	0.00766458	-1.81536	0.002	0.011	1
R02F2.1	0.00783253	0.343813	0.308	0.272	1
gsa-1	0.00785147	-0.406114	0.11	0.147	1
igcm-3	0.00787684	-0.873725	0.02	0.039	1
K01F9.2	0.00789303	-0.623477	0.035	0.059	1
lgc-46	0.0079546	1.91525	0.016	0.006	1
pes-7	0.00797074	-0.746442	0.031	0.054	1
rpl-19	0.00800185	0.361871	0.242	0.205	1
ccpp-1	0.00806411	-0.689694	0.033	0.056	1
inx-3	0.00811341	0.870808	0.055	0.034	1
F52B10.3	0.00812243	-0.338089	0.152	0.196	1
dct-12	0.00813648	-1.63978	0.004	0.014	1
sdn-1	0.00814408	0.252204	0.437	0.403	1
mdt-15	0.00819048	-0.576272	0.041	0.065	1
str-252	0.00819924	-1.54122	0.004	0.014	1
shk-1	0.00822101	-0.44811	0.071	0.103	1
met-1	0.00836725	-0.238169	0.306	0.362	1
F33H2.2	0.00850398	1.17092	0.024	0.01	1
vdac-1	0.00865684	0.426267	0.237	0.205	1
inos-1	0.00876608	-0.419017	0.087	0.122	1
Y105C5A.1272	0.0089748	0.865594	0.049	0.03	1
F13B12.6	0.0089868	-0.925585	0.022	0.041	1
cpna-3	0.00900988	1.24752	0.028	0.013	1
hmp-1	0.00907876	0.366759	0.166	0.132	1
tag-153	0.00908974	1.21349	0.031	0.016	1
hum-5	0.00914433	0.262594	0.338	0.296	1
pus-1	0.00914864	2.09717	0.012	0.003	1
ephx-1	0.0093007	-0.474811	0.079	0.11	1
C26B2.7	0.00930183	0.647507	0.061	0.039	1
ift-81	0.00930459	0.154421	0.758	0.751	1
Y82E9BR.14	0.00932437	-0.673975	0.035	0.058	1
F08G2.7	0.00934231	0.514357	0.122	0.092	1
arx-1	0.00935739	0.507322	0.093	0.065	1
W02C12.2	0.0093658	0.650227	0.072	0.048	1
cct-7	0.00938487	0.221254	0.461	0.43	1
cls-2	0.00939845	-0.539265	0.073	0.103	1
pbrm-1	0.00942456	0.407512	0.205	0.171	1
Y39C12A.9	0.00943724	0.938953	0.046	0.028	1
adss-1	0.00946558	0.725058	0.078	0.053	1
tag-275	0.00957965	-0.255381	0.329	0.389	1
gcy-28	0.00958848	0.902917	0.056	0.035	1
cpg-9	0.00969971	-0.646932	0.014	0.03	1
T04D3.5	0.00982986	-0.748396	0.049	0.074	1
W04B5.8	0.0098336	0.197386	0.581	0.562	1
C35E7.11	0.00984617	-0.715527	0.031	0.053	1
F53H2.3	0.00994218	-0.531621	0.039	0.063	1
fubl-3	0.0100737	0.504848	0.122	0.092	1
ric-7	0.0101309	0.679669	0.078	0.053	1
acy-1	0.0101893	-0.304235	0.139	0.179	1
gly-7	0.01027	-0.966626	0.018	0.035	1
F55D12.1	0.0103379	0.348742	0.202	0.165	1
hot-2	0.010372	-0.737987	0.02	0.038	1
rpl-27	0.0103809	0.300188	0.388	0.356	1
Y105E8B.7	0.0104801	0.562246	0.165	0.132	1
srp-6	0.0105118	-0.492808	0.072	0.103	1
nfyc-1	0.0106749	0.586323	0.11	0.081	1
R08C7.12	0.010745	1.38586	0.019	0.008	1
nhr-40	0.01076	0.786626	0.067	0.045	1
mfb-1	0.0108086	2.0909	0.013	0.004	1
col-105	0.01089	1.2098	0.019	0.008	1
hmg-1.2	0.0109278	0.119087	0.687	0.682	1
Y72A10A.1	0.0109382	0.811714	0.045	0.026	1
F39H12.3	0.010955	0.419607	0.287	0.254	1
mrpl-17	0.0109785	1.75577	0.013	0.004	1
tag-120	0.01099	1.83298	0.013	0.004	1
Y62E10A.6	0.0112527	0.354235	0.192	0.154	1
dph-3	0.0112613	0.713567	0.063	0.041	1
rpoa-12	0.0113379	0.825593	0.072	0.049	1
T13C2.7	0.0113869	-0.693475	0.035	0.057	1
atf-6	0.0113959	-0.641975	0.032	0.054	1
rfk-1	0.0114197	-1.68961	0.004	0.014	1
lgc-52	0.0114413	-1.44766	0.004	0.014	1
ZK637.2	0.011448	0.903048	0.044	0.025	1
allo-1	0.0114554	0.687167	0.094	0.068	1
mig-2	0.0115509	0.650918	0.081	0.056	1
tmem-107	0.0115524	0.253615	0.393	0.359	1
tat-1	0.0115721	0.807859	0.053	0.033	1
R166.2	0.01161	0.52692	0.09	0.064	1
E02H9.13	0.0117689	0.470164	0.107	0.079	1
rnr-2	0.0117856	0.256139	0.21	0.172	1
C53D6.6	0.0118256	-0.484994	0.046	0.07	1
rpb-11	0.0118411	1.31785	0.021	0.009	1
lsm-6	0.0118427	0.795604	0.05	0.031	1
gob-1	0.0118504	1.4429	0.021	0.009	1
R10H10.7	0.0118561	-1.19354	0.01	0.024	1
W07G4.1	0.0118916	-0.919461	0.013	0.028	1
drsh-1	0.0119806	1.21751	0.021	0.009	1
R10D12.8	0.012105	0.805726	0.054	0.034	1
efk-1	0.0123504	0.860123	0.05	0.031	1
cct-4	0.0123588	0.189512	0.598	0.572	1
siah-1	0.0123606	-1.03193	0.013	0.028	1
let-653	0.0124025	1.30122	0.034	0.019	1
aldo-1	0.0125312	-0.34661	0.143	0.183	1
daf-19	0.0125379	0.18509	0.624	0.606	1
nars-2	0.0125504	1.74198	0.014	0.005	1
B0285.3	0.01261	0.610727	0.077	0.053	1
Y73F8A.13	0.0126118	0.706477	0.064	0.042	1
Y55D5A.1	0.0126737	0.173519	0.583	0.567	1
T20H4.5	0.0127244	0.899677	0.047	0.029	1
hmg-1.1	0.0127571	-0.137756	0.668	0.704	1
ZC449.4	0.0128345	-0.251745	0.084	0.117	1
cct-2	0.0128451	0.196938	0.493	0.467	1
ZK856.7	0.0128844	1.37142	0.024	0.011	1
T08G11.1	0.0129265	0.405008	0.157	0.124	1
pcaf-1	0.0130355	0.823979	0.038	0.021	1
twf-2	0.013067	0.136326	0.557	0.531	1
ttx-7	0.013079	0.676816	0.069	0.047	1
set-15	0.0131091	0.983353	0.028	0.014	1
Y105C5A.1	0.0131262	0.459672	0.079	0.054	1
W05B5.1	0.0131839	0.407431	0.211	0.178	1
C50B8.4	0.0133559	0.916828	0.023	0.01	1
rpl-36.A	0.0135396	0.565504	0.127	0.098	1
Y43F4B.5	0.0135527	1.18028	0.026	0.012	1
T24H7.3	0.0135948	-1.72283	0.006	0.017	1
R05C11.4	0.0135965	1.1579	0.028	0.014	1
chdh-1	0.0136055	-2.13714	0.003	0.012	1
lin-23	0.0136116	-0.414027	0.071	0.101	1
F25H9.7	0.0136149	1.10102	0.034	0.019	1
aha-1	0.0136181	-0.255456	0.16	0.203	1
lir-1	0.0136271	1.0704	0.029	0.015	1
nubp-1	0.01363	0.879979	0.035	0.019	1
WBGene00013638	0.0137026	-0.317007	0.186	0.229	1
tag-115	0.0137159	1.00967	0.032	0.017	1
F41G3.6	0.0137446	2.27936	0.01	0.003	1
sas-6	0.0138063	1.94801	0.015	0.006	1
let-2	0.0138138	-2.1627	0.003	0.012	1
F07F6.8	0.0138324	0.659684	0.065	0.043	1
T23G5.3	0.0138437	-0.979818	0.026	0.044	1
C27B7.9	0.0138979	-1.63788	0.003	0.012	1
sqv-5	0.0139665	0.941072	0.025	0.012	1
tres-1	0.0140216	-0.299767	0.102	0.138	1
F40B5.2	0.0140262	0.64084	0.059	0.038	1
W03A5.6	0.0140363	1.8766	0.01	0.003	1
tmem-17	0.0140684	0.249834	0.412	0.378	1
frm-1	0.014264	-0.204223	0.365	0.42	1
inx-1	0.0142911	0.751214	0.088	0.064	1
aqp-11	0.0143209	0.920017	0.034	0.019	1
F44E2.6	0.0145237	-1.48631	0.007	0.018	1
trap-4	0.0145265	0.472424	0.115	0.087	1
dyf-18	0.0145635	0.169305	0.655	0.642	1
Y54F10AM.5	0.0146158	0.669105	0.066	0.045	1
M01B12.4	0.0146371	0.432026	0.184	0.152	1
nduo-5	0.0146419	-0.211393	0.169	0.211	1
T01G1.4	0.0147305	0.811988	0.046	0.028	1
egl-4	0.0148911	-0.264094	0.178	0.223	1
npp-25	0.0149223	-0.512206	0.043	0.066	1
C25H3.11	0.0150505	0.700896	0.055	0.035	1
ire-1	0.0151318	-1.33811	0.008	0.019	1
F52A8.1	0.0151729	0.754913	0.06	0.039	1
fcp-1	0.01519	1.57156	0.016	0.006	1
F26H9.2	0.0152507	-0.753463	0.038	0.059	1
nphp-2	0.0153323	0.465643	0.211	0.18	1
nlp-76	0.0154542	-1.30652	0.009	0.021	1
H14A12.3	0.0155088	0.522455	0.093	0.068	1
F40F8.1	0.015558	-0.415945	0.133	0.169	1
shn-1	0.015573	0.702867	0.08	0.057	1
atat-2	0.0156302	-0.715319	0.022	0.039	1
xbp-1	0.0157649	0.131681	0.704	0.679	1
osta-2	0.0157793	0.889899	0.051	0.032	1
smo-1	0.0158006	0.796145	0.051	0.032	1
ZK686.1	0.0158496	0.693605	0.059	0.039	1
F11A10.5	0.0159191	-0.467376	0.076	0.105	1
F42A9.6	0.0159443	-0.567291	0.014	0.029	1
npr-8	0.0159645	-1.21132	0.009	0.022	1
M02B7.7	0.016039	-1.84892	0.004	0.013	1
WBGene00044168	0.0161274	-0.549167	0.086	0.115	1
acs-1	0.0163362	-2.06901	0.002	0.01	1
fard-1	0.0163362	-2.17293	0.002	0.01	1
F18A1.7	0.0163381	0.650427	0.044	0.026	1
WBGene00023209	0.0163789	1.1078	0.017	0.007	1
C08G5.7	0.0164057	0.508594	0.142	0.114	1
tmed-13	0.016504	0.613246	0.059	0.039	1
C08F1.8	0.0166358	0.47912	0.125	0.097	1
dyf-17	0.0166382	0.722614	0.051	0.032	1
C35D10.12	0.0167158	-0.436118	0.084	0.115	1
M04B2.7	0.0167451	1.92469	0.011	0.003	1
bbln-1	0.016751	0.567103	0.052	0.033	1
C26D10.6	0.0167515	-0.464786	0.04	0.062	1
cyn-5	0.0167548	0.483401	0.143	0.113	1
mai-2	0.0167814	0.658859	0.075	0.052	1
dph-1	0.016799	1.84014	0.011	0.003	1
igdb-2	0.0169436	1.51704	0.011	0.003	1
aex-6	0.0170522	-0.197833	0.145	0.187	1
mig-15	0.0170596	-0.310187	0.156	0.195	1
nrde-2	0.0171158	0.874551	0.056	0.037	1
asg-2	0.0171443	0.649366	0.064	0.043	1
rpl-43	0.0171942	0.309953	0.212	0.176	1
eef-1B.2	0.0172448	0.561482	0.089	0.065	1
M01D1.12	0.0172474	0.59044	0.068	0.046	1
sgt-1	0.0174548	-0.149264	0.213	0.264	1
ZK1127.4	0.017472	1.18384	0.018	0.008	1
wbp-11	0.0176299	-0.866308	0.017	0.032	1
unk-1	0.017721	-1.44906	0.005	0.014	1
dhhc-11	0.0177918	0.438656	0.131	0.102	1
C05D11.8	0.0178697	1.01553	0.018	0.008	1
T02H6.1	0.0179362	-1.47489	0.005	0.014	1
unc-47	0.0180158	-0.722348	0.018	0.034	1
C55A6.10	0.0180601	-1.37912	0.005	0.014	1
T04F3.1	0.0181224	-1.21202	0.005	0.014	1
rpl-4	0.0183851	-0.239308	0.113	0.147	1
rpl-3	0.0184954	-0.259907	0.133	0.169	1
htz-1	0.0186485	0.330083	0.306	0.276	1
cas-1	0.018682	0.537495	0.078	0.055	1
ggtb-1	0.0186988	0.393844	0.16	0.13	1
Y82E9BR.6	0.0187481	0.691726	0.072	0.05	1
rpoa-1	0.018753	1.12276	0.019	0.008	1
Y67H2A.10	0.0187638	1.02829	0.033	0.019	1
tfg-1	0.0187946	-0.596692	0.044	0.066	1
ina-1	0.0189281	-0.378937	0.047	0.071	1
ZK1128.1	0.0189961	1.28919	0.021	0.01	1
ipla-1	0.0190511	-0.78871	0.021	0.037	1
kcmf-1	0.0190573	0.938492	0.034	0.019	1
Y37A1B.7	0.019212	1.7095	0.012	0.004	1
klp-11	0.0192503	1.76157	0.012	0.004	1
lin-45	0.0192622	0.556704	0.095	0.07	1
myrf-2	0.0192629	-0.192519	0.193	0.239	1
unc-71	0.0192921	0.369122	0.14	0.112	1
nhr-56	0.0193554	1.39259	0.023	0.011	1
clec-196	0.0194287	0.549317	0.057	0.037	1
rpa-2	0.0194357	0.959364	0.031	0.017	1
snx-1	0.0194893	1.29539	0.023	0.011	1
nmtn-1	0.0195049	0.358293	0.167	0.135	1
mrps-35	0.0195207	1.65064	0.012	0.004	1
ekl-1	0.019531	1.25856	0.022	0.01	1
ZK856.16	0.0195402	1.2837	0.012	0.004	1
B0353.1	0.0196163	1.06198	0.029	0.016	1
frpr-13	0.019708	-0.769091	0.026	0.043	1
npp-2	0.0197111	1.2235	0.022	0.01	1
sri-48	0.019782	0.240831	0.55	0.533	1
nduf-6	0.0198158	0.709296	0.065	0.045	1
timm-17B.2	0.0198481	-0.450303	0.033	0.053	1
R05D7.1	0.0198779	0.729157	0.047	0.03	1
Y94H6A.3	0.0199086	0.746329	0.06	0.04	1
T24D1.2	0.0199232	1.22604	0.023	0.011	1
abi-1	0.0199261	1.13119	0.027	0.014	1
Y73E7A.8	0.0199586	-1.13278	0.012	0.025	1
pro-1	0.0199832	0.45536	0.157	0.129	1
F10E9.5	0.0200239	1.1486	0.028	0.015	1
hpl-1	0.0200545	0.796972	0.044	0.027	1
F28C10.3	0.0201168	-0.771386	0.014	0.028	1
micu-1	0.0202863	0.355213	0.162	0.132	1
F33G12.6	0.0203192	-0.600199	0.037	0.057	1
tre-1	0.0203971	0.635547	0.07	0.049	1
ints-2	0.0204019	1.05831	0.025	0.012	1
C08F8.9	0.020442	1.05153	0.025	0.012	1
R11D1.1	0.0204495	1.04999	0.023	0.011	1
cif-1	0.0204706	1.18081	0.038	0.023	1
lipt-1	0.0204708	1.21267	0.027	0.014	1
W02B8.1	0.020576	1.04781	0.025	0.012	1
tba-2	0.02058	0.582127	0.081	0.058	1
daf-4	0.0206258	-0.440323	0.09	0.12	1
D2023.4	0.0207282	-1.22307	0.008	0.019	1
cec-1	0.0207643	0.341775	0.194	0.161	1
nadk-2	0.0207784	1.03049	0.025	0.012	1
R05H5.3	0.0208421	-1.10256	0.017	0.032	1
F11D5.1	0.0208443	-0.31665	0.168	0.207	1
xbx-4	0.0211141	0.127665	0.575	0.545	1
aldo-2	0.0211684	-0.272315	0.233	0.275	1
F59C12.4	0.0211808	-0.47187	0.024	0.041	1
ztf-14	0.0211867	-0.978046	0.008	0.019	1
csnk-1	0.0214524	-0.256267	0.146	0.185	1
hlh-11	0.0214556	-0.70398	0.012	0.025	1
zfp-1	0.0214917	-0.213639	0.194	0.236	1
skr-16	0.021698	0.696699	0.031	0.017	1
ain-1	0.0217766	-0.379487	0.099	0.13	1
figo-1	0.0219082	1.55854	0.013	0.005	1
C01G6.4	0.0220412	0.435644	0.142	0.114	1
rars-2	0.0223444	0.392547	0.12	0.092	1
nhr-17	0.022392	-0.383976	0.05	0.074	1
mig-21	0.0225073	1.0916	0.038	0.023	1
H06I04.1	0.0225881	0.493421	0.105	0.081	1
pnc-1	0.0229507	0.268966	0.3	0.269	1
dgk-4	0.0233597	0.670186	0.043	0.026	1
ZK512.4	0.0235308	0.723501	0.054	0.036	1
ampd-1	0.0235716	-0.113985	0.182	0.227	1
gpa-1	0.0236007	1.65887	0.014	0.006	1
sel-10	0.0236054	-0.336711	0.102	0.134	1
F23A7.8	0.0238086	0.787292	0.063	0.043	1
F59C12.3	0.0238104	-0.350517	0.096	0.125	1
F41H10.3	0.0238579	-0.33534	0.065	0.09	1
vps-28	0.0238724	0.6304	0.063	0.043	1
kin-29	0.0239487	-0.374743	0.118	0.15	1
eaf-1	0.0243832	1.1727	0.014	0.006	1
jmjd-2	0.0243895	0.780323	0.052	0.034	1
C37H5.13	0.0244195	-0.427956	0.083	0.111	1
vang-1	0.0245282	0.589676	0.086	0.063	1
nhr-152	0.0245739	0.965893	0.052	0.034	1
lst-5	0.0246857	-0.493046	0.051	0.074	1
daf-41	0.0247514	0.103639	0.864	0.868	1
F16B12.6	0.0247745	1.41504	0.031	0.018	1
aagr-3	0.0248504	-0.630971	0.037	0.057	1
kreg-1	0.024864	-1.47867	0.005	0.014	1
Y67A10A.7	0.0250009	-0.383609	0.098	0.128	1
soem-1	0.0250228	-0.265709	0.1	0.132	1
zoo-1	0.0250633	0.809307	0.058	0.039	1
dod-3	0.0251797	-1.1575	0.005	0.014	1
Y67D2.2	0.02533	0.628202	0.076	0.054	1
Y9C9A.8	0.0255968	-1.67916	0.006	0.015	1
B0261.8	0.0258658	-0.663011	0.014	0.028	1
npp-16	0.0260374	0.698273	0.051	0.034	1
T07A9.12	0.026107	0.847429	0.036	0.021	1
peli-1	0.0261309	0.775716	0.05	0.033	1
B0495.7	0.0267586	0.558251	0.09	0.068	1
cpn-1	0.0269746	0.909004	0.031	0.018	1
ptc-1	0.0270289	0.185832	0.395	0.367	1
elof-1	0.0270533	0.51979	0.103	0.08	1
F44A6.4	0.0271569	-0.554146	0.045	0.065	1
ile-2	0.0271647	-1.03154	0.011	0.023	1
ztf-7	0.0272153	0.475405	0.109	0.084	1
trr-1	0.0272194	0.805156	0.061	0.042	1
H01G02.3	0.027232	1.09776	0.016	0.007	1
F25H2.6	0.0272334	0.219242	0.39	0.366	1
erg-28	0.0272447	-1.29226	0.008	0.018	1
R74.8	0.0272509	-0.469843	0.065	0.09	1
crn-3	0.0272705	0.758573	0.031	0.018	1
T26C12.1	0.0274642	1.00094	0.031	0.018	1
C28H8.3	0.0275708	-0.354345	0.092	0.121	1
dnj-9	0.027574	-1.21303	0.007	0.017	1
fli-1	0.0278978	0.589873	0.105	0.082	1
Y53C10A.6	0.0279252	-1.13956	0.009	0.019	1
snx-13	0.0282224	0.492436	0.118	0.092	1
sax-1	0.0282248	0.80147	0.042	0.026	1
F33H1.4	0.0282672	0.706062	0.05	0.033	1
ncx-2	0.028282	-0.347888	0.075	0.102	1
ZK470.2	0.0283222	0.338545	0.259	0.235	1
ufc-1	0.0283636	0.586017	0.068	0.048	1
atf-2	0.0284688	0.261107	0.164	0.134	1
aos-1	0.0284861	1.17495	0.029	0.017	1
C09B8.5	0.0285437	0.892813	0.031	0.018	1
csn-2	0.0285609	-0.519764	0.04	0.06	1
R144.6	0.0286689	-1.7248	0.003	0.01	1
isw-1	0.0286934	0.627285	0.056	0.038	1
xpb-1	0.0287038	1.38148	0.02	0.01	1
F11G11.5	0.0287049	1.20838	0.018	0.008	1
sec-24.2	0.0287196	0.726342	0.036	0.021	1
mix-1	0.0287329	0.332399	0.18	0.151	1
moa-2	0.0288598	0.966951	0.039	0.024	1
VW02B12L.2	0.0288938	1.30257	0.019	0.009	1
smg-7	0.0289119	1.03	0.028	0.015	1
fars-3	0.0290715	1.13828	0.025	0.013	1
rab-11.1	0.0290998	0.29306	0.266	0.237	1
T21H3.1	0.0292093	1.21707	0.02	0.01	1
Y73C8B.3	0.0292943	0.85059	0.029	0.017	1
C05G5.7	0.0293054	1.27356	0.025	0.013	1
C08F8.2	0.0293329	1.12753	0.019	0.009	1
C37H5.5	0.0294384	1.27926	0.019	0.009	1
swsn-2.2	0.0294609	1.15296	0.026	0.014	1
cnnm-3	0.0294943	0.85135	0.028	0.016	1
athp-1	0.0296454	0.926081	0.028	0.016	1
sir-2.2	0.0297018	1.1643	0.02	0.01	1
F55H2.7	0.0297798	1.8296	0.01	0.003	1
ppk-3	0.0298409	1.78623	0.01	0.003	1
Y66D12A.24	0.0298834	-0.672586	0.043	0.063	1
taf-13	0.0299942	1.7965	0.01	0.003	1
zhit-1	0.0300864	1.85054	0.01	0.003	1
F56C11.5	0.0301054	1.10076	0.022	0.011	1
Y66H1A.5	0.0301386	1.06161	0.02	0.01	1
npp-15	0.030148	1.39202	0.01	0.003	1
C09E9.1	0.0303147	0.521703	0.073	0.052	1
fkh-7	0.0303289	0.983233	0.023	0.012	1
clc-1	0.0303996	-0.796606	0.02	0.034	1
sca-1	0.0306457	0.220347	0.433	0.414	1
pat-4	0.0307082	1.07163	0.02	0.01	1
wsp-1	0.0307842	0.82562	0.038	0.023	1
inpp-1	0.0308525	-0.363624	0.099	0.128	1
ZK1320.9	0.0308655	1.07349	0.024	0.012	1
mlc-4	0.0308803	0.478297	0.075	0.054	1
F25F2.1	0.0311697	0.910132	0.019	0.009	1
erd-2.1	0.0312275	0.463612	0.106	0.082	1
F14D7.8	0.0312737	0.906369	0.025	0.013	1
F53H1.4	0.0313594	0.529833	0.048	0.032	1
fipp-1	0.031505	0.390641	0.091	0.068	1
asd-1	0.0315264	-0.558737	0.04	0.059	1
unc-70	0.0315921	0.320815	0.356	0.337	1
WBGene00045366	0.0316029	-0.197856	0.276	0.323	1
Y77E11A.7	0.0317252	0.874211	0.021	0.01	1
chat-1	0.0317562	0.598815	0.07	0.05	1
fkh-8	0.0320326	0.301542	0.213	0.185	1
C14B4.2	0.0321304	-1.46657	0.004	0.012	1
E02D9.3	0.0322445	-1.33072	0.004	0.012	1
cyb-3	0.032404	0.598963	0.065	0.045	1
F55C12.5	0.0325472	0.486045	0.092	0.07	1
Y71A12B.12	0.0326301	0.745273	0.022	0.011	1
hrpu-2	0.0327026	0.354378	0.152	0.124	1
F23B12.4	0.0329678	-0.268048	0.313	0.351	1
cebp-2	0.032998	0.435478	0.099	0.075	1
sftb-6	0.0330915	0.66412	0.039	0.024	1
nap-1	0.0331147	0.763989	0.065	0.047	1
Y44E3A.1	0.0334912	0.385879	0.158	0.13	1
C35B1.2	0.0335037	-0.528361	0.03	0.048	1
tyms-1	0.033595	1.82177	0.011	0.004	1
nmat-1	0.0336909	1.55771	0.011	0.004	1
adh-5	0.0337353	0.746132	0.038	0.023	1
cpx-1	0.0337886	1.06494	0.034	0.021	1
cTel55X.1	0.0338512	1.66441	0.011	0.004	1
unc-97	0.0338589	0.420585	0.142	0.116	1
rft-2	0.0339513	-0.909956	0.017	0.03	1
epn-1	0.0339974	0.309047	0.213	0.185	1
rig-6	0.0340538	-0.916589	0.012	0.024	1
cku-80	0.0343361	1.25267	0.011	0.004	1
sek-3	0.0346276	0.805276	0.036	0.022	1
ptr-5	0.0350106	-0.668022	0.026	0.041	1
lec-4	0.0350287	-0.522106	0.046	0.065	1
dyf-13	0.0351764	0.363569	0.119	0.094	1
F26H9.5	0.0352273	-0.81724	0.022	0.037	1
ari-1.1	0.0355992	0.632707	0.061	0.043	1
R02F11.4	0.0356293	0.408479	0.08	0.059	1
aars-2	0.0357114	0.550122	0.053	0.036	1
F57C2.5	0.0357491	-1.33047	0.006	0.014	1
unc-68	0.0357965	-0.408082	0.03	0.048	1
R06A10.4	0.0360904	-0.714104	0.017	0.03	1
marb-1	0.0361355	-1.23122	0.008	0.017	1
trpa-1	0.0362142	-0.493151	0.032	0.05	1
B0361.3	0.0364021	-1.29528	0.007	0.016	1
rad-26	0.0364519	0.421606	0.146	0.122	1
gei-4	0.0365744	0.158754	0.472	0.448	1
nrde-4	0.0366417	-1.45789	0.007	0.016	1
C30G7.2	0.0366418	-1.13735	0.008	0.017	1
set-18	0.0366623	-1.07467	0.009	0.02	1
tgs-1	0.0367786	0.661268	0.044	0.028	1
F47B10.4	0.036782	1.4512	0.012	0.005	1
dnpp-1	0.036808	0.977375	0.033	0.02	1
sur-5	0.0368148	1.45678	0.012	0.005	1
mdt-4	0.0368148	1.66368	0.012	0.005	1
lig-1	0.0368475	1.72587	0.012	0.005	1
tin-13	0.0368945	-1.07533	0.009	0.019	1
prp-17	0.0369094	-1.24247	0.007	0.016	1
C45G9.2	0.0369132	1.42151	0.012	0.005	1
bkip-1	0.0369528	0.179208	0.535	0.529	1
tbc-16	0.0369632	-1.11828	0.007	0.016	1
mau-8	0.0371056	0.488271	0.139	0.115	1
pdi-6	0.0371458	0.250857	0.236	0.207	1
lpd-7	0.0371499	0.471552	0.105	0.082	1
F26F4.6	0.0371518	-1.18327	0.007	0.016	1
dpy-23	0.037196	-0.22909	0.073	0.099	1
cest-24	0.0373987	-0.615657	0.01	0.021	1
F07A11.4	0.0374377	-0.942102	0.009	0.019	1
tsp-2	0.0374377	-1.11041	0.009	0.019	1
C10G8.8	0.0375372	-0.758765	0.009	0.019	1
camt-1	0.0375627	-0.260218	0.207	0.245	1
hda-6	0.0376291	0.545686	0.059	0.041	1
F31E3.6	0.0376702	0.625423	0.049	0.033	1
ZC477.3	0.0380667	0.629352	0.049	0.033	1
C48B6.10	0.038111	0.237601	0.128	0.102	1
lrp-2	0.0381248	-0.170928	0.339	0.391	1
F52E1.14	0.0385947	-0.799962	0.008	0.017	1
snx-3	0.0386755	1.71902	0.013	0.006	1
F43G6.8	0.0388811	0.494609	0.092	0.07	1
H37A05.4	0.0390682	1.44109	0.013	0.006	1
tag-51	0.0391999	1.4316	0.013	0.006	1
gpd-4	0.0397027	-0.407863	0.065	0.088	1
rpl-25.1	0.0397158	0.647074	0.063	0.045	1
lgg-2	0.0398791	0.261389	0.256	0.233	1
ttr-18	0.0398972	1.18638	0.013	0.006	1
glrx-10	0.0400312	1.09041	0.013	0.006	1
cst-1	0.0401368	0.819999	0.029	0.017	1
acdh-13	0.0402218	-0.543	0.015	0.028	1
idh-1	0.0402236	0.755654	0.046	0.03	1
pup-2	0.0402862	-0.306453	0.147	0.181	1
clk-1	0.0403108	-0.851514	0.014	0.026	1
F16B3.3	0.0403479	-0.341242	0.055	0.076	1
unc-64	0.0403517	-0.395596	0.083	0.109	1
rnp-2	0.0403592	0.79528	0.039	0.025	1
glna-2	0.0404687	-1.92413	0.003	0.01	1
ctsa-4.1	0.0405072	-1.8706	0.003	0.01	1
trx-4	0.0405443	-0.661411	0.023	0.037	1
ceh-86	0.0408551	-1.94063	0.003	0.01	1
set-32	0.0409969	0.887378	0.028	0.017	1
jun-1	0.0410244	-0.444333	0.044	0.063	1
pisy-1	0.0410466	-0.468491	0.039	0.057	1
K02A2.5	0.0410494	-1.48388	0.003	0.01	1
emb-9	0.0412055	-1.39906	0.003	0.01	1
Y105E8A.21	0.0412308	0.564624	0.046	0.031	1
ZK973.11	0.0413393	0.12988	0.56	0.557	1
ubc-6	0.0414591	0.385281	0.067	0.049	1
cyn-4	0.0415211	0.834326	0.037	0.023	1
hmg-5	0.0416399	1.11345	0.014	0.006	1
rpn-11	0.0419559	-0.205721	0.282	0.327	1
F48E8.8	0.0419684	-0.670131	0.019	0.032	1
daf-31	0.0419908	-0.469839	0.032	0.049	1
WBGene00019768	0.0420068	1.19735	0.014	0.006	1
glb-6	0.0422034	-0.430491	0.055	0.076	1
C18E3.3	0.0423333	-0.421602	0.086	0.111	1
tufm-1	0.0424531	1.34317	0.015	0.007	1
H43E16.1	0.0424776	1.03143	0.014	0.006	1
atfs-1	0.0425153	0.394458	0.14	0.116	1
T19D12.4	0.0426521	0.597014	0.028	0.017	1
jmjd-3.1	0.0426829	-0.42026	0.071	0.094	1
pgp-2	0.0427135	1.31829	0.015	0.007	1
dnj-20	0.042882	1.39104	0.016	0.008	1
crml-1	0.0430499	0.743917	0.044	0.029	1
T07A9.10	0.0432771	0.277121	0.171	0.143	1
age-1	0.0433949	-0.555533	0.022	0.036	1
pdi-2	0.0434865	0.293458	0.485	0.463	1
ceh-74	0.0435791	1.04912	0.024	0.013	1
dhhc-6	0.0435791	1.15153	0.024	0.013	1
fust-1	0.0435983	0.258277	0.277	0.252	1
tars-1	0.043631	1.04921	0.025	0.014	1
myrf-1	0.0436661	1.29248	0.021	0.011	1
clec-67	0.0438019	0.90349	0.015	0.007	1
mif-1	0.0438019	0.951108	0.015	0.007	1
eif-2alpha	0.0441017	1.11118	0.022	0.012	1
R02D3.7	0.0441966	1.30359	0.017	0.008	1
D2089.8	0.0442251	1.15386	0.016	0.008	1
gfl-1	0.0445739	1.23458	0.018	0.009	1
F11A10.6	0.0445928	0.897675	0.025	0.014	1
cox-6C	0.0445994	0.294775	0.181	0.155	1
ctnb-1	0.044605	0.858207	0.017	0.008	1
F32D8.1	0.0446681	1.21931	0.017	0.008	1
pab-1	0.0446931	0.196555	0.271	0.246	1
sec-11	0.0447496	0.672318	0.055	0.039	1
gna-1	0.0448579	1.13305	0.017	0.008	1
algn-13	0.0449192	-1.47494	0.004	0.011	1
ttc-7	0.0449192	-1.26312	0.004	0.011	1
cpf-1	0.0449691	0.813191	0.036	0.023	1
F25H9.2	0.0450165	1.16119	0.017	0.008	1
fbxa-167	0.0450252	0.366085	0.106	0.083	1
fut-8	0.0450586	0.437473	0.102	0.079	1
dmd-7	0.0452693	-1.30446	0.004	0.011	1
nuo-6	0.0453802	0.710139	0.055	0.039	1
taf-1	0.045422	0.412326	0.082	0.061	1
Y45G12B.3	0.045537	1.04698	0.016	0.008	1
F32D8.12	0.04561	1.05083	0.02	0.01	1
hus-1	0.0457326	0.869252	0.023	0.012	1
oxy-5	0.0458663	0.275265	0.293	0.269	1
hst-2	0.0458941	1.01416	0.019	0.01	1
ZC581.9	0.0458966	0.702731	0.023	0.012	1
R10E9.3	0.0460338	0.897057	0.022	0.012	1
C44B11.1	0.0460526	0.287147	0.181	0.156	1
B0238.11	0.0461267	0.731145	0.048	0.033	1
cdk-8	0.0461426	0.397885	0.119	0.096	1
immt-1	0.0462279	-0.622057	0.021	0.034	1
chin-1	0.04626	0.97481	0.02	0.01	1
F23C8.14	0.0464007	0.880741	0.017	0.008	1
nhr-182	0.046439	1.04082	0.021	0.011	1
spat-1	0.0464737	-0.730276	0.011	0.022	1
C15A7.2	0.046531	-0.18329	0.06	0.082	1
npp-6	0.0465858	0.819873	0.035	0.022	1
mtk-1	0.0468686	0.391956	0.116	0.093	1
mrck-1	0.0468955	0.491091	0.107	0.085	1
C35E7.4	0.0470205	0.4311	0.15	0.126	1
F13H10.8	0.0470647	0.546227	0.061	0.043	1
mak-1	0.0470881	0.255477	0.252	0.227	1
atrn-1	0.0470964	0.413495	0.067	0.049	1
mrps-17	0.0471695	0.987297	0.022	0.012	1
hda-11	0.0471965	0.548633	0.083	0.064	1
rpb-6	0.0472446	0.833799	0.033	0.021	1
F54D5.9	0.0472803	0.817857	0.034	0.021	1
Y54G11A.9	0.047354	-0.949323	0.005	0.012	1
C29F3.7	0.0474688	-0.56539	0.021	0.034	1
C40A11.6	0.0475017	0.705018	0.048	0.033	1
ZK353.10	0.0475259	-0.866609	0.016	0.028	1
seu-1	0.047617	-0.693792	0.027	0.041	1
tsp-6	0.0476839	-1.30565	0.008	0.017	1
C50B6.3	0.0477315	-0.941213	0.009	0.019	1
tag-325	0.0477825	0.403968	0.105	0.083	1
ttc-17	0.0478136	0.964551	0.033	0.021	1
bmk-1	0.0480751	-0.995542	0.009	0.018	1
Y94H6A.10	0.0484288	-1.27032	0.006	0.014	1
nuo-4	0.0485741	0.690912	0.058	0.041	1
maph-9	0.0486807	0.351409	0.235	0.215	1
skr-20	0.0487612	0.389273	0.096	0.074	1
Y105E8B.9	0.0490168	-1.33035	0.007	0.015	1
cgef-1	0.049019	-0.348257	0.099	0.124	1
lgc-57	0.0491148	-0.690159	0.009	0.019	1
C17E4.6	0.0492553	0.423881	0.12	0.097	1
F58D5.5	0.0492712	0.251916	0.209	0.181	1
R11G1.7	0.0492918	0.53791	0.071	0.053	1
egl-27	0.0493685	0.333549	0.161	0.136	1
F18H3.1	0.0495553	0.825279	0.033	0.021	1
rhgf-2	0.0495761	0.144913	0.261	0.23	1
C25G4.2	0.0496404	0.481582	0.061	0.043	1
metl-18	0.0496528	-0.861477	0.009	0.018	1
ZK686.3	0.049718	0.558263	0.081	0.061	1
rsp-1	0.0497566	0.44178	0.188	0.164	1
dohh-1	0.0498631	0.586892	0.061	0.043	1
WBGene00194667	0.0498793	-0.632433	0.046	0.065	1
K04F10.3	0.0498822	0.345501	0.122	0.099	1
aex-5	0.0499269	0.872619	0.032	0.02	1
T23G7.3	0.0499629	0.21923	0.306	0.28	1
T04F8.3	0.0499916	-0.268152	0.038	0.056	1
set-2	0.0500485	0.593093	0.047	0.032	1
F53A9.3	0.0502446	-0.965563	0.007	0.015	1
prcc-1	0.0502696	0.32049	0.196	0.17	1
eif-1	0.0506011	0.28062	0.243	0.216	1
amx-1	0.05081	0.608157	0.042	0.028	1
F33A8.7	0.0509219	-0.657436	0.007	0.015	1
K07E3.4	0.0510006	-0.39444	0.039	0.057	1
rpn-5	0.0510006	-0.404282	0.039	0.057	1
C06E7.4	0.0510907	0.235761	0.308	0.285	1
T20F5.6	0.0512021	0.786024	0.049	0.034	1
eri-12	0.0512622	0.226629	0.266	0.238	1
AH9.3	0.051391	0.715823	0.051	0.036	1
jac-1	0.0514289	-0.229173	0.189	0.223	1
T02E9.5	0.0515204	-0.114109	0.576	0.622	1
Y54E10A.11	0.0516104	0.886164	0.03	0.019	1
R10E4.1	0.0516192	-0.272073	0.07	0.094	1
sumv-1	0.0517361	0.700541	0.032	0.02	1
gly-2	0.0517769	-0.423088	0.046	0.064	1
pmk-2	0.0518354	0.951384	0.032	0.02	1
sbds-1	0.0518535	-0.66498	0.014	0.025	1
cnt-1	0.0522708	-0.369037	0.047	0.066	1
H38K22.9	0.052283	-0.208048	0.332	0.373	1
capg-1	0.0523162	0.707891	0.046	0.031	1
W03C9.5	0.0524433	0.547198	0.058	0.041	1
ape-1	0.0524982	-0.327442	0.063	0.085	1
ifp-1	0.052678	-0.605921	0.014	0.025	1
Y56A3A.28	0.05319	0.748071	0.03	0.019	1
cpt-2	0.0534264	0.762382	0.03	0.019	1
ubc-3	0.0536708	0.32742	0.168	0.143	1
C17E4.20	0.0539601	0.231518	0.297	0.272	1
sar-1	0.0540491	0.500392	0.068	0.05	1
F42C5.9	0.05448	-0.261286	0.074	0.097	1
vha-15	0.0545361	0.547753	0.063	0.045	1
let-70	0.0545701	0.201199	0.373	0.349	1
snfc-5	0.0546694	0.497521	0.12	0.098	1
dcp-66	0.0551345	0.376373	0.158	0.135	1
egl-17	0.0554881	-0.142967	0.059	0.08	1
ptp-1	0.0557513	0.55022	0.031	0.019	1
pef-1	0.0557757	-0.428257	0.05	0.07	1
nex-4	0.0560841	-0.200715	0.221	0.258	1
R166.3	0.0561961	0.60008	0.065	0.048	1
B0205.8	0.0562174	0.402541	0.114	0.093	1
fbxa-153	0.0568576	-0.481675	0.022	0.035	1
mib-1	0.056945	1.77629	0.01	0.004	1
F56B3.4	0.057099	1.65462	0.01	0.004	1
F41D9.2	0.0571504	0.630652	0.038	0.025	1
pmp-3	0.0571558	-0.264029	0.068	0.09	1
swsn-6	0.0571626	0.735638	0.049	0.034	1
Y65B4BL.1	0.0572018	1.74742	0.01	0.004	1
cec-7	0.0573564	1.74392	0.01	0.004	1
oct-2	0.0574066	-0.797931	0.012	0.023	1
F53C3.6	0.0575113	1.45429	0.01	0.004	1
Y71H2AM.6	0.0575506	1.01753	0.027	0.016	1
EEED8.15	0.057563	1.34985	0.01	0.004	1
slr-2	0.0576148	1.4769	0.01	0.004	1
H25P19.1	0.0576666	1.74013	0.01	0.004	1
rde-4	0.0576666	1.51166	0.01	0.004	1
tnsl-1	0.0577184	1.66901	0.01	0.004	1
Y105E8A.25	0.0577816	0.695225	0.042	0.028	1
eme-1	0.0578741	1.2088	0.01	0.004	1
faah-1	0.0578885	-0.731873	0.038	0.054	1
Y48B6A.1	0.0579782	1.52652	0.01	0.004	1
kup-1	0.0580534	-0.838548	0.011	0.021	1
F18A11.5	0.058159	0.199275	0.4	0.376	1
let-858	0.0582299	-0.542557	0.029	0.044	1
osta-3	0.0582389	1.30788	0.01	0.004	1
ZK673.4	0.0582389	1.28312	0.01	0.004	1
ZK792.5	0.0583916	0.791768	0.028	0.017	1
vps-26	0.0585411	0.799498	0.028	0.017	1
Y48C3A.14	0.0585411	0.786958	0.028	0.017	1
Y17G7B.21	0.0585491	-0.928745	0.011	0.021	1
hrpu-1	0.0590729	0.350069	0.1	0.079	1
stt-3	0.0593086	0.680547	0.037	0.024	1
hsb-1	0.059538	0.516742	0.094	0.074	1
nhr-86	0.0595474	0.555174	0.056	0.04	1
car-1	0.059621	0.40276	0.09	0.071	1
B0024.4	0.0596335	-1.11861	0.01	0.02	1
unc-115	0.0598596	0.114425	0.613	0.593	1
C02F5.3	0.0601998	0.861739	0.041	0.028	1
Y48G1A.1	0.0603314	1.58762	0.011	0.005	1
mes-2	0.0605864	1.53859	0.011	0.005	1
npp-12	0.0606969	0.798743	0.026	0.015	1
clp-2	0.0609962	1.28488	0.011	0.005	1
baz-2	0.0610105	-0.135973	0.083	0.108	1
mpk-1	0.0610202	-0.401686	0.032	0.048	1
C06H2.2	0.0610476	1.36353	0.011	0.005	1
T28D6.6	0.0611504	1.33966	0.011	0.005	1
plpp-1.3	0.061305	1.11377	0.011	0.005	1
ran-4	0.0613175	0.957349	0.027	0.016	1
col-117	0.0614482	1.04023	0.025	0.014	1
mrpl-51	0.0616351	0.767395	0.027	0.016	1
dhhc-7	0.0619266	1.22023	0.011	0.005	1
rabn-5	0.0619736	0.311661	0.088	0.069	1
mrpl-34	0.0619787	1.29458	0.011	0.005	1
Y110A7A.7	0.0621872	-1.65312	0.004	0.01	1
B0025.4	0.0621908	-0.599786	0.019	0.031	1
F10A3.17	0.0623528	0.905413	0.024	0.014	1
anc-1	0.0623757	-0.346019	0.131	0.159	1
E04F6.4	0.0624353	-1.11683	0.009	0.017	1
pdr-1	0.0624809	0.768444	0.026	0.015	1
T28B8.3	0.0627109	-1.39691	0.004	0.01	1
rabx-5	0.0627109	-1.33209	0.004	0.01	1
T22E5.6	0.0627832	0.984486	0.023	0.013	1
bcat-1	0.0628688	-1.37104	0.004	0.01	1
pigq-1	0.0630621	-0.711133	0.01	0.02	1
hprt-1	0.0630787	-0.829834	0.009	0.019	1
Y48G1C.8	0.0631431	0.897072	0.033	0.021	1
fbxa-150	0.0631855	-1.14746	0.004	0.01	1
lec-3	0.063229	0.255835	0.197	0.172	1
ztf-23	0.0634184	0.857078	0.023	0.013	1
sptl-3	0.0635035	-1.20651	0.004	0.01	1
Y39A3CL.3	0.063756	0.673763	0.041	0.028	1
T27C4.1	0.063784	-0.161589	0.348	0.393	1
F54E7.9	0.0639139	-0.716416	0.022	0.034	1
tam-1	0.0640151	0.343244	0.13	0.108	1
cwf-19L1	0.0643819	0.912518	0.031	0.02	1
snx-27	0.0644321	0.792804	0.032	0.021	1
rpl-2	0.0644595	0.260254	0.239	0.215	1
ttb-1	0.0644888	0.787733	0.023	0.013	1
dnj-22	0.0646814	1.49295	0.012	0.006	1
F22B7.9	0.064688	-1.42369	0.005	0.012	1
eif-3.E	0.0647883	-1.1786	0.005	0.012	1
T28D6.4	0.0649139	-0.468405	0.042	0.059	1
C35D10.6	0.064974	1.43344	0.013	0.006	1
ceh-93	0.0649898	0.9511	0.012	0.006	1
F46H5.5	0.0650005	0.51729	0.065	0.049	1
usp-33	0.0651029	-0.797053	0.014	0.025	1
cnep-1	0.0651894	1.17649	0.021	0.012	1
Y76B12C.8	0.0652154	-0.504176	0.023	0.036	1
rskn-1	0.0652328	-0.360793	0.053	0.072	1
ari-1.3	0.0652415	-0.771304	0.005	0.012	1
T14B4.3	0.0653136	0.558648	0.024	0.014	1
C34F6.5	0.0653363	0.422468	0.084	0.066	1
K09E9.3	0.0653536	0.770497	0.032	0.021	1
ubq-2	0.065381	0.264989	0.208	0.185	1
lgc-39	0.0653945	0.935124	0.022	0.012	1
sds-22	0.0654899	1.14491	0.02	0.011	1
C26C6.9	0.0655958	-1.16034	0.005	0.012	1
F28C1.3	0.0656428	0.492298	0.101	0.081	1
WBGene00023401	0.0656881	-1.03822	0.027	0.04	1
B0205.12	0.0657989	-1.15087	0.005	0.012	1
madf-11	0.0659609	0.618872	0.051	0.037	1
ubc-12	0.0660403	1.05201	0.02	0.011	1
scrm-1	0.0661145	1.31745	0.013	0.006	1
mom-4	0.0661558	0.532837	0.073	0.056	1
atg-4.2	0.0662324	0.679636	0.023	0.013	1
dhhc-4	0.0663386	0.934814	0.021	0.012	1
lron-7	0.0664147	0.969715	0.013	0.006	1
Y67D8A.2	0.0665202	-0.572334	0.032	0.047	1
C55A6.1	0.0665653	0.986826	0.013	0.006	1
gcn-1	0.0665945	1.10735	0.02	0.011	1
asp-5	0.066664	-0.769163	0.018	0.03	1
aco-2	0.0667451	0.76526	0.022	0.012	1
clec-17	0.0668159	0.259401	0.073	0.055	1
ani-1	0.066818	1.03588	0.019	0.01	1
Y71F9AL.1	0.0670726	0.97648	0.02	0.011	1
F07C6.4	0.0671769	-0.260798	0.112	0.139	1
ufd-3	0.0671872	1.14234	0.019	0.01	1
ima-3	0.0673108	0.356782	0.081	0.062	1
sel-13	0.0673728	0.996811	0.013	0.006	1
F55B11.4	0.0673931	0.973229	0.019	0.01	1
abts-4	0.0674291	1.13592	0.014	0.007	1
mpc-1	0.0674567	1.36284	0.016	0.008	1
rps-23	0.0674747	-0.353251	0.147	0.174	1
F02D8.4	0.0675329	0.827303	0.031	0.02	1
WBGene00077437	0.0677944	0.235256	0.195	0.172	1
Y105E8A.2	0.0678064	1.11516	0.019	0.01	1
tra-2	0.0678197	1.05983	0.016	0.008	1
F59F5.5	0.0678582	-0.292889	0.114	0.141	1
prp-18	0.0678686	1.14574	0.014	0.007	1
rpm-1	0.0680436	-0.326306	0.061	0.081	1
swsn-1	0.0680663	0.513345	0.078	0.06	1
C33G3.6	0.0681088	0.530508	0.041	0.028	1
dnc-3	0.0681365	0.352971	0.093	0.073	1
nhr-122	0.0681907	0.824962	0.031	0.02	1
fbxb-77	0.0682396	0.891081	0.02	0.011	1
C18A3.9	0.0683215	1.03746	0.016	0.008	1
let-355	0.0685102	1.08803	0.015	0.008	1
pinn-4	0.0686393	0.911495	0.019	0.01	1
mog-4	0.0686883	1.10027	0.016	0.008	1
ctg-1	0.068706	1.07515	0.017	0.009	1
pigc-1	0.0687377	0.95123	0.018	0.01	1
svop-1	0.068784	0.459133	0.097	0.077	1
ubxn-2	0.0688483	0.659883	0.039	0.026	1
crn-7	0.0688911	1.00262	0.015	0.008	1
aip-1	0.0689645	0.243319	0.361	0.345	1
rpn-7	0.069016	-0.251167	0.069	0.091	1
Y119C1A.1	0.0690822	0.874177	0.015	0.008	1
vha-4	0.069115	0.317441	0.137	0.114	1
npp-11	0.0694267	0.938493	0.016	0.008	1
unc-116	0.0694356	-0.169778	0.231	0.266	1
mzt-1	0.0695168	0.494682	0.06	0.044	1
fbxb-69	0.0696854	0.301843	0.169	0.145	1
toc-1	0.0696988	0.367705	0.137	0.116	1
B0284.3	0.069766	0.452714	0.021	0.012	1
skr-1	0.0703894	0.148466	0.523	0.52	1
trpp-6	0.0706786	0.500862	0.056	0.041	1
isp-1	0.0707139	0.351907	0.189	0.167	1
C35C5.10	0.0707873	0.528682	0.061	0.045	1
ptc-3	0.0708289	0.790542	0.016	0.008	1
F37B4.10	0.0708903	0.454629	0.099	0.08	1
tra-4	0.0709677	0.692251	0.043	0.03	1
mdt-22	0.0711749	0.472664	0.12	0.101	1
WBGene00010402	0.0712405	0.435732	0.086	0.068	1
pgal-1	0.0716369	-0.392407	0.279	0.311	1
gei-17	0.0717758	-0.292047	0.083	0.105	1
vha-1	0.0719094	0.51314	0.081	0.063	1
kin-20	0.0721698	-0.336271	0.084	0.107	1
K01G5.8	0.0722453	0.814664	0.036	0.024	1
F09G2.2	0.0722541	-0.283175	0.054	0.072	1
pqn-39	0.0722578	-0.436646	0.057	0.076	1
sna-2	0.0722818	0.977921	0.028	0.018	1
mrpl-14	0.0723578	0.797931	0.029	0.019	1
rps-26	0.0725051	0.290551	0.289	0.272	1
pqn-41	0.0725619	0.223947	0.324	0.306	1
ajm-1	0.0726639	-0.826122	0.016	0.027	1
dlg-1	0.0729494	0.491619	0.065	0.048	1
dhs-12	0.0730418	0.269279	0.172	0.149	1
nrx-1	0.0731	0.415349	0.088	0.07	1
Y46H3A.4	0.0731527	-0.739137	0.016	0.027	1
C42C1.19	0.073363	0.799437	0.028	0.018	1
prhg-1	0.0736753	-0.724732	0.012	0.022	1
toe-1	0.073914	-0.456365	0.021	0.033	1
WBGene00018194	0.0739766	-1.15288	0.011	0.021	1
erd-2.2	0.0741604	-0.187515	0.171	0.202	1
H35B03.1	0.0742347	0.413482	0.123	0.104	1
F29B9.11	0.0743044	0.393698	0.129	0.108	1
T05H4.11	0.0745807	0.530778	0.064	0.048	1
C06B3.6	0.0745958	0.541683	0.054	0.039	1
K08D12.6	0.0747529	-0.545345	0.011	0.021	1
dli-1	0.0748701	0.266022	0.166	0.143	1
ccdc-149	0.074915	0.401219	0.136	0.115	1
F10D11.2	0.0753479	0.556797	0.066	0.05	1
C25H3.9	0.0756354	0.419648	0.076	0.059	1
R12B2.8	0.0761156	0.242888	0.229	0.203	1
mthf-1	0.076119	0.593343	0.029	0.019	1
toca-1	0.0762049	-0.161266	0.202	0.236	1
Y42H9AR.4	0.0762089	0.45736	0.087	0.069	1
ctsa-1.1	0.0763737	0.48667	0.6	0.591	1
cdc-48.2	0.0765138	-0.248706	0.074	0.094	1
T04B8.5	0.0765435	-0.504505	0.031	0.045	1
lev-11	0.0766707	1.14878	0.027	0.017	1
wapl-1	0.0767709	0.500518	0.077	0.06	1
pck-2	0.0768585	0.278665	0.267	0.24	1
mog-3	0.077061	0.383907	0.107	0.088	1
sdhd-1	0.0774238	0.512171	0.101	0.082	1
pqn-83	0.0776562	0.838439	0.033	0.022	1
set-1	0.0778712	0.946526	0.034	0.023	1
snrp-200	0.0783623	-0.262492	0.061	0.081	1
fkb-2	0.07866	0.403181	0.128	0.108	1
npp-20	0.0786732	0.768013	0.034	0.023	1
F40F8.11	0.078716	0.811168	0.028	0.017	1
F52B5.7	0.0787903	0.550967	0.087	0.07	1
dach-1	0.0788484	-0.921018	0.009	0.018	1
hda-3	0.0792897	0.768189	0.039	0.027	1
ints-4	0.0793485	0.773384	0.027	0.017	1
ZK688.5	0.0796952	0.552228	0.051	0.037	1
T06G6.3	0.0798686	0.497733	0.081	0.063	1
R09E12.9	0.0799432	0.521243	0.028	0.018	1
phf-15	0.0801053	0.687426	0.042	0.029	1
rga-8	0.080126	0.765054	0.028	0.017	1
efn-2	0.0801649	0.169141	0.128	0.105	1
rpn-6.1	0.0802448	-0.325138	0.058	0.076	1
C02F5.12	0.0806192	0.282367	0.125	0.104	1
Y38C1AA.1	0.0806503	0.555078	0.055	0.041	1
K12H6.6	0.0807151	0.704622	0.035	0.023	1
ltd-1	0.0808352	-0.526245	0.028	0.041	1
msra-1	0.0809693	0.282949	0.212	0.187	1
K05F1.6	0.0811005	0.632941	0.04	0.028	1
kpc-1	0.0812324	-0.433048	0.028	0.041	1
cdc-73	0.0812573	0.79688	0.034	0.023	1
T23G11.11	0.0814429	0.623215	0.046	0.032	1
jamp-1	0.0815347	-0.748897	0.014	0.024	1
vha-14	0.0816262	0.421815	0.117	0.099	1
rpl-41.1	0.0817707	0.276336	0.165	0.145	1
bbs-1	0.0818382	0.211624	0.261	0.241	1
hrpr-1	0.0823678	0.19948	0.393	0.371	1
xnp-1	0.082414	0.362547	0.087	0.069	1
sax-7	0.0824333	-0.185886	0.25	0.295	1
K02D10.1	0.0824718	0.575344	0.041	0.028	1
nhr-91	0.0825777	-0.163758	0.105	0.13	1
usp-5	0.0826224	-0.570008	0.024	0.036	1
cdka-1	0.0830585	-0.290026	0.065	0.085	1
wdr-60	0.0831349	0.131357	0.493	0.476	1
imph-1	0.0831725	0.328814	0.123	0.104	1
ttr-21	0.0832034	-0.315126	0.05	0.068	1
asb-2	0.0833216	0.455038	0.086	0.069	1
R53.4	0.0833636	0.269889	0.159	0.139	1
F07H5.13	0.0835172	0.767164	0.025	0.015	1
ptr-21	0.083522	-1.0229	0.009	0.017	1
C16E9.2	0.0836343	-0.534716	0.036	0.05	1
T06D8.9	0.083659	0.66453	0.026	0.016	1
ppm-1.A	0.0836958	0.488287	0.06	0.045	1
ntl-11	0.0837582	0.466174	0.046	0.033	1
F13C5.2	0.0839	0.325451	0.25	0.231	1
ZK809.5	0.0839217	-0.265973	0.111	0.136	1
rpn-13	0.0844144	-0.294803	0.053	0.071	1
rab-3	0.0844981	-0.159612	0.268	0.311	1
F33D4.4	0.0845638	0.872293	0.024	0.014	1
cee-1	0.0845895	-0.858251	0.009	0.017	1
gst-20	0.0846516	-0.847522	0.013	0.023	1
R04E5.9	0.0846605	0.499088	0.064	0.048	1
F52B11.2	0.0847887	-1.16753	0.008	0.015	1
T08A11.1	0.0849883	0.639292	0.026	0.016	1
orai-1	0.0852528	0.634494	0.044	0.031	1
madf-10	0.0853414	0.725369	0.025	0.015	1
F12F6.1	0.0853923	-0.179694	0.076	0.097	1
R107.2	0.0856292	-0.380503	0.038	0.053	1
Y61A9LA.3	0.0857817	-0.36157	0.047	0.064	1
rep-1	0.0857966	0.415845	0.055	0.041	1
pqn-21	0.0862929	0.575757	0.045	0.032	1
set-20	0.0864758	0.38049	0.182	0.163	1
clik-1	0.0865086	-1.41978	0.004	0.01	1
cup-14	0.0868237	0.650645	0.033	0.022	1
K11C4.2	0.0869344	0.588582	0.033	0.022	1
nhr-134	0.0869512	0.902292	0.023	0.014	1
Y41D4A.7	0.0870013	-1.43423	0.004	0.01	1
dib-1	0.0872755	-0.379582	0.052	0.069	1
tkr-3	0.0872839	-1.35502	0.004	0.01	1
F29B9.5	0.0872861	-0.637715	0.008	0.015	1
Y39G8B.9	0.0873251	-0.402606	0.052	0.069	1
clec-80	0.0873547	-1.31749	0.004	0.01	1
tofu-6	0.0873547	-1.21198	0.004	0.01	1
mcd-1	0.0877086	0.547568	0.039	0.027	1
F56H9.2	0.0878744	-0.220545	0.083	0.105	1
dnj-24	0.087928	-0.358781	0.034	0.048	1
scyl-1	0.0880317	0.333274	0.101	0.081	1
C01F6.14	0.0881969	1.06771	0.022	0.013	1
tank-1	0.0882682	-0.568619	0.024	0.036	1
C18A3.3	0.0882941	-1.29126	0.006	0.012	1
tcl-2	0.0882951	-0.324987	0.067	0.086	1
Y47H10A.5	0.0883518	-0.777541	0.007	0.014	1
pqn-59	0.0885889	0.239472	0.306	0.285	1
Y71G12B.31	0.0886552	-1.29398	0.005	0.011	1
glb-17	0.0886961	-0.329515	0.084	0.105	1
fat-1	0.0887023	-0.413996	0.02	0.031	1
dis-3	0.088703	-0.734859	0.007	0.014	1
W08E12.7	0.0887283	-1.13572	0.006	0.012	1
acdh-9	0.088879	-0.729053	0.007	0.014	1
ZC13.2	0.0889153	-0.157022	0.174	0.205	1
R05D3.12	0.08895	0.634443	0.032	0.021	1
icp-1	0.0889965	-0.872495	0.007	0.014	1
Y71H2AM.20	0.0892607	-0.356711	0.056	0.074	1
csn-6	0.0893781	0.930815	0.03	0.02	1
C25F9.14	0.0893813	-0.800015	0.012	0.021	1
F52E4.5	0.0897221	-1.1229	0.005	0.011	1
lim-8	0.0897672	-0.410375	0.033	0.047	1
F53A10.2	0.08988	-0.637978	0.02	0.031	1
ZC239.6	0.0899755	0.306733	0.174	0.153	1
slcr-46.3	0.09008	0.611691	0.031	0.021	1
dcs-1	0.0902021	0.914296	0.021	0.012	1
frm-8	0.0903124	-0.52104	0.012	0.021	1
hsp-16.1	0.0903392	-0.463645	0.02	0.031	1
Y57G11C.1130	0.0905205	0.966297	0.022	0.013	1
WBGene00016239	0.090529	-0.93012	0.005	0.011	1
vps-25	0.0907632	0.109579	0.624	0.622	1
F33E2.5	0.0910056	0.289129	0.135	0.114	1
C49H3.3	0.0910661	0.402263	0.067	0.052	1
hsp-60	0.0914214	0.692344	0.042	0.03	1
rsu-1	0.0915203	0.569694	0.043	0.03	1
K02A6.3	0.0917499	0.340692	0.132	0.113	1
gcsh-2	0.0917793	1.01194	0.021	0.012	1
lin-40	0.0918539	0.32329	0.237	0.219	1
arr-1	0.0920897	-0.154923	0.355	0.394	1
gspd-1	0.0921736	0.586347	0.031	0.021	1
alh-4	0.0927133	0.770035	0.037	0.025	1
unc-132	0.0928526	0.375027	0.135	0.115	1
M04F3.4	0.0932681	0.415184	0.075	0.059	1
gly-4	0.0933022	-0.2955	0.042	0.057	1
set-25	0.0934792	0.846782	0.021	0.012	1
F49E2.5	0.0935276	-0.312139	0.094	0.115	1
Y44A6D.2	0.0935682	-0.101098	0.738	0.757	1
C48D1.1	0.0935774	0.633441	0.031	0.021	1
F10E7.9	0.0936445	-0.117087	0.17	0.201	1
[truncated: 3,126 more rows]

## Sheet: DEG_QL.p_vs_QR.p
gene_id	p_val	avg_log2FC	pct.1	pct.2	p_val_adj
lin-39	5.13393e-161	-5.37963	0.016	0.529	7.86928e-157
C30F12.5	5.68101e-107	-2.62367	0.176	0.664	8.70785e-103
msa-1	3.04273e-94	-2.63147	0.306	0.73	4.66389e-90
rpl-12	7.71747e-72	0.684434	0.997	0.983	1.18293e-67
cwn-2	4.20607e-69	-3.66017	0.029	0.31	6.44706e-65
grl-10	2.19094e-68	-2.88132	0.084	0.42	3.35828e-64
riok-1	2.72627e-68	2.22377	0.656	0.242	4.17882e-64
ZK930.6	3.13973e-54	0.927017	0.94	0.803	4.81258e-50
cam-1	9.42243e-53	-4.4021	0.011	0.208	1.44427e-48
pkd-2	2.9746e-49	-1.79529	0.197	0.523	4.55947e-45
mig-13	9.26409e-49	-5.47459	0.005	0.173	1.42e-44
rbm-3.2	2.45913e-48	0.67174	0.987	0.936	3.76936e-44
unc-5	4.45115e-48	3.81968	0.361	0.024	6.82273e-44
mab-5	6.65644e-47	2.68933	0.381	0.038	1.0203e-42
his-41	4.19268e-45	-1.23314	0.524	0.779	6.42655e-41
T24B8.3	2.05054e-44	-1.17295	0.459	0.745	3.14306e-40
rpl-41.2	1.83512e-43	0.873309	0.904	0.747	2.81287e-39
rpl-17	5.96919e-42	0.774555	0.943	0.844	9.14957e-38
C50F4.6	5.28651e-39	-0.94572	0.76	0.904	8.10317e-35
his-24	3.325e-38	-0.711526	0.992	0.994	5.09656e-34
wrk-1	5.98267e-37	-1.50335	0.301	0.572	9.17023e-33
T22B7.22	7.84412e-36	5.4355	0.258	0.008	1.20235e-31
rpl-32	7.74153e-35	0.899343	0.849	0.668	1.18662e-30
T23F6.5	1.89499e-34	-3.0956	0.029	0.195	2.90465e-30
gst-7	2.68141e-33	-1.65932	0.15	0.398	4.11006e-29
rpl-7A	2.44869e-32	0.678976	0.945	0.869	3.75335e-28
rps-18	6.10134e-31	0.819662	0.825	0.636	9.35214e-27
pfn-1	3.42651e-30	-1.3241	0.331	0.563	5.25215e-26
rps-1	4.13023e-27	0.97525	0.706	0.482	6.33082e-23
rpl-5	4.16205e-27	0.907205	0.719	0.486	6.37959e-23
rpl-36	1.60421e-26	0.783865	0.819	0.657	2.45893e-22
T09B4.5	7.98091e-26	-0.86846	0.517	0.726	1.22331e-21
eef-1A.1	2.75159e-25	0.653355	0.907	0.809	4.21764e-21
rpl-2	3.55278e-25	0.857219	0.719	0.495	5.4457e-21
rpl-43	1.20979e-24	0.893863	0.694	0.486	1.85437e-20
rps-24	2.70956e-24	1.06229	0.623	0.405	4.15322e-20
pmp-3	3.78281e-24	-1.42114	0.227	0.437	5.79829e-20
W03G11.4	6.6709e-24	2.4354	0.264	0.058	1.02251e-19
ant-1.1	8.12739e-24	0.359348	0.992	0.977	1.24577e-19
mnk-1	2.88609e-23	0.518383	0.931	0.848	4.4238e-19
tag-196	6.86817e-23	1.27915	0.485	0.24	1.05275e-18
Y43F8B.2	1.0042e-22	0.836068	0.844	0.704	1.53923e-18
rps-9	1.60223e-22	0.868979	0.692	0.488	2.45589e-18
mec-7	1.62562e-22	-1.63908	0.265	0.456	2.49175e-18
rps-14	1.89497e-22	1.00009	0.62	0.407	2.9046e-18
ndk-1	2.08845e-22	0.469977	0.968	0.901	3.20118e-18
rps-5	2.79024e-22	0.86694	0.654	0.448	4.27688e-18
rpl-3	4.43472e-22	1.01791	0.617	0.4	6.79754e-18
rps-29	7.62099e-22	0.995675	0.604	0.409	1.16815e-17
cav-1	8.19219e-22	-0.460183	0.847	0.961	1.2557e-17
rsp-3	9.45119e-22	-1.05672	0.317	0.535	1.44868e-17
rnr-1	1.26711e-21	-0.791619	0.641	0.801	1.94222e-17
rpl-19	1.86644e-21	0.840821	0.685	0.497	2.86088e-17
vab-1	2.59839e-21	1.69977	0.324	0.107	3.9828e-17
zag-1	2.98759e-21	-1.11676	0.263	0.475	4.57938e-17
H37A05.4	2.99572e-21	2.45256	0.239	0.051	4.59184e-17
eef-1B.1	5.09872e-21	0.643737	0.847	0.728	7.81531e-17
rps-13	1.55406e-20	1.07777	0.514	0.289	2.38207e-16
rps-15	5.09336e-20	0.911481	0.604	0.402	7.8071e-16
E01G4.5	5.98533e-20	3.77595	0.168	0.013	9.17432e-16
rps-8	8.30415e-20	0.750165	0.718	0.527	1.27286e-15
zig-1	1.00974e-19	-3.58323	0.008	0.09	1.54772e-15
rpl-20	1.2405e-19	0.820374	0.693	0.512	1.90144e-15
mix-1	1.40771e-19	-0.518541	0.837	0.902	2.15773e-15
icd-2	3.3135e-19	0.952568	0.566	0.362	5.07893e-15
F13H10.9	3.63586e-19	-1.72768	0.085	0.236	5.57304e-15
rpl-10	3.67933e-19	0.762558	0.717	0.55	5.63967e-15
spop-1	3.69932e-19	1.54712	0.346	0.148	5.67031e-15
rpl-39	3.8306e-19	0.875875	0.639	0.469	5.87154e-15
rpl-27	4.81309e-19	0.814658	0.662	0.501	7.37751e-15
C37A2.7	5.59303e-19	0.991896	0.536	0.332	8.573e-15
lrch-1	2.03742e-18	-1.78692	0.081	0.225	3.12296e-14
rps-11	2.17319e-18	0.864979	0.59	0.377	3.33106e-14
mrp-1	2.5482e-18	-1.54146	0.097	0.25	3.90587e-14
rhgf-2	2.592e-18	-2.20967	0.039	0.154	3.97302e-14
rps-28	3.28831e-18	1.02907	0.477	0.281	5.04032e-14
rps-25	3.90032e-18	0.867791	0.569	0.356	5.97842e-14
htz-1	4.09758e-18	-0.459833	0.843	0.919	6.28077e-14
Y37E3.8	4.51543e-18	0.84845	0.587	0.392	6.92125e-14
rpl-38	5.42117e-18	0.891707	0.572	0.383	8.30957e-14
F32H5.3	7.34777e-18	0.64898	0.831	0.672	1.12627e-13
sem-2	8.30787e-18	3.09642	0.167	0.021	1.27343e-13
lin-17	2.14954e-17	1.59753	0.276	0.096	3.29481e-13
rpl-6	2.4593e-17	0.836111	0.589	0.392	3.76962e-13
vab-2	2.50267e-17	-3.75305	0.007	0.077	3.8361e-13
calu-1	2.7477e-17	-0.7087	0.504	0.685	4.21167e-13
rps-0	7.33102e-17	0.896446	0.599	0.435	1.1237e-12
rps-3	8.23103e-17	0.819822	0.6	0.392	1.26165e-12
rps-16	1.15054e-16	1.24638	0.38	0.186	1.76354e-12
rla-2	1.4227e-16	1.08779	0.449	0.257	2.18072e-12
ark-1	1.9568e-16	-2.22689	0.029	0.126	2.99938e-12
W01D2.1	2.35491e-16	1.08466	0.425	0.238	3.60961e-12
rps-21	2.61276e-16	1.02753	0.444	0.248	4.00484e-12
rpl-36.A	3.70225e-16	1.09307	0.47	0.285	5.67481e-12
apr-1	4.5389e-16	-1.45077	0.086	0.223	6.95723e-12
rpl-24.2	4.77314e-16	1.03997	0.45	0.265	7.31627e-12
lec-4	5.07914e-16	1.27116	0.34	0.159	7.7853e-12
eef-2	5.49186e-16	0.456361	0.936	0.871	8.41792e-12
rpl-23	7.6114e-16	0.811345	0.572	0.388	1.16668e-11
rpl-7	9.1408e-16	0.871417	0.582	0.402	1.4011e-11
eef-1B.2	1.00375e-15	1.10976	0.419	0.225	1.53855e-11
rpl-1	1.02577e-15	0.733905	0.62	0.441	1.5723e-11
ubq-2	1.13462e-15	0.788207	0.569	0.396	1.73914e-11
bath-15	1.24186e-15	3.41527	0.123	0.006	1.90352e-11
rpl-15	1.40477e-15	0.770873	0.578	0.39	2.15324e-11
R04B3.2	1.69659e-15	0.856717	0.552	0.371	2.60053e-11
rpl-4	2.90558e-15	0.934177	0.536	0.371	4.45368e-11
znf-622	3.74739e-15	1.0747	0.395	0.205	5.744e-11
iff-2	4.19101e-15	0.808359	0.559	0.373	6.42398e-11
rpl-18	5.68364e-15	0.630229	0.739	0.597	8.71189e-11
F15G9.1	6.74274e-15	-3.04435	0.011	0.079	1.03353e-10
rps-10	7.25775e-15	0.73416	0.57	0.396	1.11247e-10
rpl-33	7.78272e-15	0.891884	0.51	0.323	1.19294e-10
R05H11.2	1.01338e-14	-1.62068	0.054	0.165	1.55332e-10
asp-4	1.23418e-14	0.405805	0.931	0.867	1.89175e-10
rpl-16	1.52383e-14	0.670167	0.626	0.452	2.33572e-10
rps-26	2.06652e-14	0.776503	0.602	0.433	3.16756e-10
ctg-1	3.53293e-14	-1.05554	0.21	0.371	5.41527e-10
lrp-2	4.87951e-14	-0.859882	0.321	0.492	7.47932e-10
rpl-21	7.1671e-14	0.761706	0.611	0.46	1.09857e-09
rps-23	8.32671e-14	0.659966	0.642	0.482	1.27632e-09
F56H9.2	8.49238e-14	0.663668	0.683	0.512	1.30171e-09
rpl-29	9.84666e-14	0.987673	0.366	0.186	1.5093e-09
gap-2	1.47721e-13	1.79883	0.198	0.058	2.26427e-09
ral-1	1.66016e-13	0.6291	0.722	0.6	2.5447e-09
rpl-35	1.81588e-13	0.717769	0.607	0.454	2.78338e-09
his-37	1.82125e-13	-0.927522	0.275	0.439	2.79162e-09
ZK512.1	2.12757e-13	2.09221	0.181	0.051	3.26114e-09
lpd-7	2.29862e-13	0.830442	0.487	0.319	3.52333e-09
rpl-31	2.49523e-13	0.997733	0.446	0.295	3.82468e-09
pop-1	2.50517e-13	-0.99326	0.28	0.432	3.83992e-09
rpl-11.2	2.85734e-13	0.810391	0.512	0.347	4.37973e-09
pcn-1	4.97854e-13	-0.803199	0.338	0.488	7.63111e-09
egl-30	5.32824e-13	-0.416322	0.802	0.85	8.16713e-09
rps-19	6.71685e-13	0.779554	0.538	0.375	1.02956e-08
pcbd-1	6.73505e-13	0.920194	0.434	0.272	1.03235e-08
ddx-17	7.7285e-13	0.524621	0.769	0.629	1.18462e-08
rpl-13	8.19704e-13	0.672446	0.604	0.437	1.25644e-08
unc-62	1.3906e-12	-0.518873	0.67	0.786	2.13151e-08
Y54E5A.5	1.54811e-12	0.764027	0.499	0.341	2.37295e-08
rps-17	1.64639e-12	0.873237	0.45	0.293	2.52359e-08
mcm-7	1.66838e-12	-0.779314	0.458	0.606	2.5573e-08
his-72	2.04667e-12	-0.485676	0.727	0.835	3.13714e-08
Y43B11AR.1	2.17332e-12	-0.998565	0.179	0.325	3.33127e-08
nurf-1	2.48505e-12	0.274161	1	0.996	3.80908e-08
far-1	3.55417e-12	2.27724	0.139	0.028	5.44784e-08
lntl-1	3.65157e-12	-0.317822	0.938	0.951	5.59713e-08
pdi-2	3.65429e-12	-0.765771	0.351	0.51	5.6013e-08
eef-1G	4.28071e-12	0.432572	0.829	0.724	6.56147e-08
ubl-1	5.44339e-12	0.736831	0.508	0.338	8.34363e-08
C14H10.2	6.03419e-12	-1.50414	0.05	0.144	9.24921e-08
thk-1	6.38953e-12	-0.91563	0.242	0.39	9.79386e-08
ppw-1	6.66799e-12	1.99034	0.157	0.041	1.02207e-07
rps-20	6.98665e-12	0.674744	0.633	0.492	1.07091e-07
rps-22	7.72027e-12	0.924141	0.38	0.223	1.18336e-07
pab-1	1.12503e-11	0.562622	0.726	0.634	1.72445e-07
srd-29	1.1372e-11	-5.73115	0.001	0.038	1.74309e-07
rps-2	1.15398e-11	0.975382	0.425	0.281	1.76882e-07
F57G12.1	1.16818e-11	0.806403	0.474	0.321	1.79058e-07
lsy-22	1.26936e-11	-1.37534	0.074	0.18	1.94567e-07
rpl-24.1	1.31034e-11	0.647852	0.598	0.437	2.00848e-07
W04A8.4	1.3875e-11	0.381605	0.925	0.899	2.12676e-07
nlp-43	1.42994e-11	-3.23937	0.011	0.066	2.19181e-07
T28F4.5	1.81348e-11	0.58513	0.631	0.49	2.7797e-07
rps-27	1.99599e-11	0.719932	0.519	0.375	3.05945e-07
C45G7.4	1.99731e-11	-1.43346	0.086	0.195	3.06148e-07
rpl-22	2.0981e-11	0.886612	0.448	0.296	3.21596e-07
ric-19	2.22924e-11	-2.3629	0.011	0.066	3.41698e-07
H38K22.9	2.22946e-11	-2.07597	0.023	0.092	3.41732e-07
hsp-16.11	2.50267e-11	0.391835	0.802	0.681	3.83609e-07
hil-2	2.72878e-11	-0.59436	0.921	0.947	4.18268e-07
B0511.6	3.09193e-11	0.753831	0.472	0.315	4.73931e-07
serp-1.1	3.46064e-11	1.29718	0.268	0.133	5.30447e-07
smp-1	4.81496e-11	-1.14649	0.131	0.251	7.38038e-07
swsn-9	7.1104e-11	-0.486572	0.634	0.752	1.08988e-06
rla-0	7.12788e-11	0.693495	0.541	0.392	1.09256e-06
rack-1	1.02391e-10	0.791572	0.506	0.375	1.56945e-06
rps-4	1.27258e-10	0.628835	0.589	0.443	1.95061e-06
rps-6	1.27308e-10	0.717494	0.468	0.319	1.95138e-06
C48B4.3	1.33117e-10	-2.47609	0.012	0.066	2.04041e-06
WBGene00045410	1.39599e-10	1.50434	0.241	0.114	2.13977e-06
unc-86	1.46372e-10	-0.488008	0.947	0.959	2.24359e-06
rpl-28	1.47685e-10	0.854601	0.397	0.253	2.26372e-06
cysl-1	1.52215e-10	-2.37246	0.013	0.068	2.33315e-06
cyd-1	1.65804e-10	-0.491318	0.679	0.764	2.54144e-06
tbb-2	1.83364e-10	0.251598	0.989	0.981	2.8106e-06
rps-12	2.00436e-10	0.638018	0.566	0.426	3.07228e-06
rpl-34	2.03913e-10	0.660766	0.508	0.358	3.12558e-06
arrd-25	2.08588e-10	-3.84213	0.003	0.041	3.19723e-06
Y50E8A.5	2.44281e-10	1.4265	0.196	0.077	3.74434e-06
pfd-5	2.81638e-10	0.877924	0.372	0.231	4.31695e-06
kpc-1	2.85087e-10	-3.603	0.004	0.043	4.36982e-06
rpl-14	3.18728e-10	0.721276	0.496	0.351	4.88546e-06
lron-11	5.73786e-10	2.2579	0.099	0.015	8.79499e-06
cdc-25.2	6.04767e-10	-1.47544	0.068	0.159	9.26987e-06
prmt-1	6.14291e-10	0.654754	0.549	0.428	9.41586e-06
anc-1	6.51326e-10	1.079	0.287	0.156	9.98353e-06
rps-30	6.52494e-10	0.644488	0.541	0.398	1.00014e-05
rps-7	8.26758e-10	0.588613	0.587	0.445	1.26725e-05
T26E3.4	8.72475e-10	0.776777	0.438	0.296	1.33733e-05
hmg-1.2	1.06798e-09	-0.44748	0.678	0.764	1.637e-05
cyb-3	1.15082e-09	-0.574567	0.474	0.6	1.76398e-05
C05E11.6	1.17287e-09	-3.37143	0.005	0.043	1.79777e-05
crn-1	1.71773e-09	-1.28168	0.078	0.173	2.63293e-05
pfd-6	2.04227e-09	0.407156	0.825	0.722	3.13039e-05
M01B12.4	2.34722e-09	0.973371	0.232	0.111	3.59781e-05
ncs-2	2.54606e-09	0.984331	0.28	0.154	3.9026e-05
mat-2	3.09479e-09	-0.866258	0.201	0.326	4.7437e-05
act-2	3.15841e-09	-0.508371	0.587	0.696	4.84121e-05
cwn-1	3.21435e-09	5.31414	0.067	0.002	4.92695e-05
mua-3	3.21443e-09	-3.44865	0.004	0.039	4.92707e-05
Y37E3.30	3.39964e-09	1.25123	0.206	0.094	5.21097e-05
dip-2	3.74521e-09	-1.64059	0.037	0.107	5.74066e-05
goa-1	4.04051e-09	-0.654451	0.294	0.437	6.1933e-05
C01C4.3	4.17834e-09	-3.39006	0.005	0.043	6.40456e-05
nap-1	4.36648e-09	1.0846	0.267	0.144	6.69294e-05
let-418	5.16133e-09	-0.536838	0.535	0.657	7.91128e-05
div-1	6.54132e-09	-0.555066	0.407	0.537	0.000100265
Y55B1BL.1	8.68528e-09	2.56393	0.09	0.015	0.000133128
gcy-34	9.43213e-09	-2.10451	0.02	0.075	0.000144576
klp-19	1.04475e-08	-0.726775	0.271	0.392	0.000160139
K08E7.6	1.05452e-08	-3.3477	0.004	0.038	0.000161637
zen-4	1.20142e-08	-0.715462	0.284	0.417	0.000184153
pqn-59	1.23994e-08	0.352608	0.871	0.82	0.000190059
rpl-30	1.31574e-08	0.862612	0.346	0.223	0.000201677
F58H1.5	1.44627e-08	-3.13949	0.005	0.041	0.000221684
F53G2.1	1.49366e-08	-0.783447	0.248	0.375	0.000228947
rpl-26	1.49862e-08	0.738732	0.463	0.34	0.000229708
mcm-2	1.52081e-08	-0.794301	0.235	0.36	0.00023311
T28D9.1	1.55387e-08	0.229872	0.98	0.974	0.000238177
mcm-4	1.56325e-08	-0.655548	0.319	0.462	0.000239614
F30A10.9	1.62079e-08	0.813621	0.376	0.257	0.000248434
fbxb-88	1.68214e-08	0.673171	0.466	0.336	0.000257839
F44E5.5	1.70589e-08	0.219327	0.992	0.974	0.000261478
cyk-1	1.7261e-08	-0.81575	0.166	0.281	0.000264577
F33G12.6	1.92749e-08	-1.40938	0.053	0.128	0.000295445
lit-1	2.09152e-08	-0.967081	0.127	0.229	0.000320588
F46H5.3	2.18479e-08	-0.374703	0.697	0.794	0.000334885
knl-2	2.20731e-08	-0.422159	0.694	0.762	0.000338336
uggt-1	2.21957e-08	-1.1083	0.109	0.205	0.000340215
lec-9	2.39174e-08	-0.603371	0.288	0.426	0.000366606
nog-1	2.39269e-08	0.518065	0.578	0.469	0.000366752
syd-9	2.46953e-08	-1.48807	0.017	0.068	0.000378529
mrps-17	2.49766e-08	1.82235	0.134	0.047	0.000382841
F56A8.3	2.98237e-08	-0.74611	0.279	0.403	0.000457138
hsp-16.2	3.08674e-08	0.355761	0.957	0.906	0.000473135
ZC21.10	3.32508e-08	0.835951	0.359	0.242	0.000509668
F53H1.4	3.7231e-08	-0.52405	0.489	0.619	0.000570677
gpc-2	4.13296e-08	-0.612019	0.342	0.467	0.0006335
Y54H5A.2	4.26457e-08	-0.693579	0.328	0.447	0.000653674
sel-9	4.33744e-08	0.528872	0.48	0.347	0.000664843
unc-96	4.34864e-08	2.98996	0.077	0.011	0.000666559
Y39A1A.9	4.39455e-08	-0.99923	0.106	0.199	0.000673597
swsn-4	4.46526e-08	-0.470655	0.651	0.726	0.000684434
F52B10.3	4.72946e-08	-1.16641	0.059	0.135	0.000724932
mig-1	4.94754e-08	1.53168	0.163	0.069	0.000758359
T23G7.3	4.97329e-08	0.467156	0.599	0.493	0.000762305
W09C5.1	5.19259e-08	0.691978	0.469	0.356	0.00079592
nkb-3	5.20468e-08	3.16391	0.069	0.008	0.000797773
F53C11.5	5.40869e-08	-0.832519	0.199	0.313	0.000829043
F11D5.1	5.51933e-08	1.67356	0.13	0.045	0.000846003
act-4	5.63232e-08	-0.183484	0.998	1	0.000863322
duxl-1	5.71443e-08	1.03494	0.258	0.148	0.000875907
hcp-6	5.86659e-08	-0.562866	0.333	0.469	0.000899231
cutl-16	6.12568e-08	-2.3361	0.013	0.056	0.000938944
ttyh-1	6.84224e-08	-0.698726	0.221	0.341	0.00104878
T23D8.3	7.00669e-08	1.16117	0.215	0.114	0.00107399
rig-1	7.36702e-08	-2.27958	0.016	0.062	0.00112922
sto-1	8.24293e-08	0.82293	0.29	0.171	0.00126348
aakg-5	8.31604e-08	1.3231	0.173	0.079	0.00127468
F41D9.2	9.6773e-08	-1.67591	0.023	0.075	0.00148334
imb-1	1.16669e-07	-1.06316	0.088	0.173	0.0017883
C48E7.1	1.16941e-07	2.13603	0.09	0.021	0.00179247
pab-2	1.21655e-07	0.398636	0.74	0.64	0.00186472
K10B2.4	1.32534e-07	-0.662112	0.255	0.371	0.00203149
dohh-1	1.41872e-07	0.80829	0.317	0.195	0.00217462
Y47A7.2	1.45443e-07	-0.566987	0.421	0.537	0.00222935
rpl-25.2	1.45503e-07	0.773805	0.3	0.188	0.00223027
lsm-5	1.59858e-07	0.419437	0.629	0.518	0.0024503
rsp-6	1.65231e-07	-0.695399	0.27	0.386	0.00253267
C17F4.7	1.67722e-07	-0.476624	0.29	0.422	0.00257084
nep-21	1.70216e-07	-4.17534	0.002	0.026	0.00260907
rsp-1	1.71669e-07	-0.67079	0.233	0.349	0.00263134
rrbs-1	1.73859e-07	1.13705	0.212	0.113	0.00266491
mig-21	1.81388e-07	-1.43701	0.048	0.114	0.00278032
cox-5A	1.90824e-07	0.657225	0.389	0.272	0.00292495
mom-5	2.0688e-07	-1.63653	0.025	0.077	0.00317105
pam-1	2.12586e-07	-0.765935	0.133	0.229	0.00325851
ram-2	2.33652e-07	-0.534679	0.26	0.386	0.00358142
F47B7.1	2.35868e-07	1.54733	0.124	0.045	0.00361538
hcp-1	2.42703e-07	-0.785392	0.197	0.31	0.00372015
F41C3.7	2.84781e-07	-0.761758	0.16	0.265	0.00436512
sax-7	3.14662e-07	-0.865587	0.129	0.223	0.00482314
sem-4	3.45271e-07	-0.705629	0.258	0.37	0.00529231
C16A3.6	3.47621e-07	0.55825	0.446	0.326	0.00532834
crt-1	3.5094e-07	0.337171	0.897	0.872	0.00537921
tbx-2	3.93587e-07	-0.678319	0.221	0.334	0.0060329
sms-2	4.01474e-07	-1.00036	0.086	0.167	0.0061538
F53B7.7	4.2603e-07	-2.35845	0.008	0.041	0.00653019
apc-2	4.46024e-07	-1.32817	0.035	0.092	0.00683666
arr-1	4.59849e-07	-0.944335	0.099	0.184	0.00704856
acs-4	5.84785e-07	-0.798231	0.186	0.291	0.00896359
abcf-2	6.01295e-07	0.460238	0.562	0.462	0.00921665
F12F6.7	6.13087e-07	-0.540171	0.265	0.386	0.0093974
C49H3.3	6.24894e-07	0.856266	0.265	0.159	0.00957838
C23F12.4	7.45277e-07	0.451086	0.618	0.525	0.0114236
pxd-1	7.75914e-07	-0.93999	0.093	0.174	0.0118932
C34B2.8	7.87283e-07	0.883021	0.253	0.152	0.0120675
Y54E10BR.4	8.04657e-07	0.857833	0.253	0.15	0.0123338
C09D4.2	8.17253e-07	0.732888	0.361	0.248	0.0125269
mbl-1	9.25588e-07	-1.03455	0.072	0.144	0.0141874
scc-3	1.01344e-06	-0.743514	0.224	0.321	0.015534
nasp-1	1.07457e-06	-0.755979	0.151	0.244	0.016471
T25G3.3	1.09744e-06	1.38272	0.144	0.064	0.0168216
rpl-9	1.10831e-06	0.608371	0.45	0.341	0.0169882
lipl-7	1.13899e-06	-2.09913	0.016	0.056	0.0174584
pabp-2	1.18393e-06	-0.85411	0.151	0.242	0.0181473
hcp-2	1.2553e-06	-0.752431	0.181	0.28	0.0192413
max-1	1.26668e-06	-3.27797	0.005	0.032	0.0194157
WBGene00010371	1.27865e-06	-4.70729	0.001	0.021	0.0195991
apb-1	1.32084e-06	-0.825294	0.127	0.216	0.0202458
C36A4.10	1.37584e-06	0.995845	0.221	0.128	0.0210889
cdk-1	1.38568e-06	-0.334496	0.62	0.717	0.0212396
clc-3	1.39693e-06	-2.76276	0.005	0.034	0.0214122
ctc-1	1.41091e-06	0.415218	0.662	0.559	0.0216264
lnp-1	1.43802e-06	0.805055	0.252	0.148	0.022042
tbb-1	1.51763e-06	-0.427329	0.519	0.608	0.0232623
WBGene00010959	1.8351e-06	0.481391	0.522	0.407	0.0281284
ctf-8	2.01534e-06	-0.516345	0.46	0.557	0.0308912
F40G9.15	2.13553e-06	4.05339	0.049	0.004	0.0327334
lin-1	2.20575e-06	-1.23971	0.056	0.118	0.0338097
pcmd-1	2.27249e-06	-0.878697	0.08	0.154	0.0348327
rig-4	2.33428e-06	-2.13645	0.01	0.043	0.0357798
vab-8	2.36787e-06	2.11237	0.063	0.011	0.0362948
cas-2	2.40186e-06	1.05082	0.154	0.071	0.0368158
mcm-3	2.48304e-06	-0.625459	0.294	0.398	0.0380601
cct-4	2.54202e-06	0.405998	0.63	0.546	0.0389641
atg-2	2.63775e-06	-0.951306	0.071	0.141	0.0404315
tmed-13	2.69676e-06	-2.29783	0.009	0.041	0.0413359
cnc-3	2.90848e-06	7.75455	0.04	0	0.0445812
ndc-80	3.00701e-06	-0.626521	0.248	0.347	0.0460915
Y44E3A.1	3.11676e-06	1.34695	0.144	0.068	0.0477737
F53E2.2	3.21575e-06	-0.481286	0.516	0.598	0.049291
Y37E11B.2	3.22369e-06	1.78443	0.102	0.038	0.0494127
C09B8.5	3.23637e-06	-1.05615	0.056	0.12	0.049607
smc-4	3.26513e-06	-0.549381	0.394	0.495	0.0500479
mvk-1	3.42424e-06	-2.10248	0.012	0.047	0.0524868
F10E7.5	3.58676e-06	1.09539	0.156	0.075	0.0549778
F01G4.6	3.67099e-06	0.499893	0.45	0.336	0.0562689
Y119D3B.21	3.72761e-06	-0.493495	0.231	0.341	0.0571369
hsp-16.41	3.9049e-06	0.242453	0.937	0.904	0.0598543
icp-1	4.02737e-06	-0.551583	0.28	0.385	0.0617315
nspg-14	4.03146e-06	-0.732875	0.124	0.208	0.0617943
rmd-1	4.06701e-06	-2.557	0.006	0.034	0.0623391
cyc-2.1	4.23319e-06	0.547105	0.418	0.3	0.0648864
mig-15	4.34292e-06	-0.832847	0.142	0.225	0.0665683
cpr-4	4.47645e-06	-2.3011	0.005	0.032	0.068615
sca-1	4.6242e-06	-0.809997	0.139	0.225	0.0708798
F44E5.4	4.86873e-06	0.180691	0.998	0.996	0.0746279
C15H9.11	4.94296e-06	-0.976073	0.062	0.126	0.0757657
ina-1	4.95444e-06	-0.671631	0.212	0.302	0.0759417
Y73E7A.1	5.50138e-06	1.15759	0.148	0.073	0.0843252
F40H3.1	5.52849e-06	-1.31971	0.044	0.099	0.0847407
F40G9.6	5.64749e-06	7.67025	0.038	0	0.0865648
spd-5	5.7098e-06	-0.426464	0.417	0.523	0.0875197
pro-1	5.89867e-06	0.57413	0.41	0.313	0.0904149
F09B12.3	6.23114e-06	-1.74439	0.014	0.049	0.095511
T25C12.3	6.23829e-06	-1.46975	0.022	0.064	0.0956205
F40G9.5	6.6162e-06	3.97645	0.041	0.002	0.101413
viln-1	6.80313e-06	-0.809205	0.117	0.197	0.104278
F44G4.1	6.92309e-06	0.91874	0.169	0.088	0.106117
nduf-7	7.34379e-06	0.728186	0.312	0.216	0.112566
pno-1	7.65839e-06	1.02905	0.176	0.096	0.117388
F43G6.8	7.74651e-06	1.03364	0.202	0.122	0.118739
tbca-1	7.92716e-06	-0.746017	0.314	0.398	0.121508
mrpl-55	8.1294e-06	1.30069	0.13	0.06	0.124607
cpi-2	8.19576e-06	0.310095	0.789	0.737	0.125625
cec-5	8.44361e-06	-0.356161	0.608	0.692	0.129424
nfki-1	9.02703e-06	0.999822	0.18	0.099	0.138366
inft-2	9.15955e-06	-1.7716	0.02	0.06	0.140398
pdi-3	9.2461e-06	0.422237	0.645	0.57	0.141724
hinf-1	1.01182e-05	-0.787524	0.118	0.197	0.155091
fat-2	1.03449e-05	0.674009	0.307	0.212	0.158567
dpy-26	1.04663e-05	-0.74448	0.198	0.283	0.160427
cox-5B	1.10045e-05	0.537098	0.424	0.332	0.168677
F29B9.11	1.11999e-05	0.716394	0.26	0.171	0.171672
mdl-1	1.18112e-05	-0.460044	0.403	0.51	0.181042
atp-6	1.1856e-05	0.319574	0.741	0.662	0.181729
cyk-4	1.22849e-05	-0.66424	0.204	0.296	0.188303
kin-3	1.32354e-05	0.371906	0.636	0.553	0.202873
mdt-9	1.35523e-05	-0.582976	0.226	0.325	0.20773
tag-52	1.39908e-05	-1.02934	0.061	0.122	0.214451
cdc-14	1.46089e-05	-0.532728	0.245	0.345	0.223926
npp-6	1.47349e-05	-0.638517	0.17	0.259	0.225856
nmy-1	1.64335e-05	-0.680092	0.249	0.34	0.251893
tpxl-1	1.65395e-05	-0.670501	0.144	0.227	0.253518
kal-1	1.65396e-05	1.43375	0.1	0.039	0.253519
timm-23	1.75268e-05	0.94936	0.211	0.131	0.268651
ani-1	1.84703e-05	-0.423908	0.418	0.522	0.283112
cytb-5.2	1.87009e-05	0.61516	0.319	0.227	0.286648
egrh-1	1.91775e-05	-2.13679	0.009	0.038	0.293953
swsn-1	1.93329e-05	-0.669731	0.196	0.283	0.296334
set-16	1.99733e-05	-0.603754	0.205	0.291	0.30615
pcaf-1	2.00011e-05	-0.790509	0.117	0.193	0.306577
rsp-8	2.07202e-05	-0.647507	0.197	0.287	0.3176
tba-2	2.15405e-05	-0.349115	0.671	0.728	0.330173
nst-1	2.17584e-05	0.636157	0.291	0.197	0.333513
him-10	2.19384e-05	-0.73202	0.155	0.236	0.336271
ZK973.11	2.24635e-05	-0.586794	0.321	0.413	0.344321
rpt-5	2.40346e-05	-0.854945	0.107	0.176	0.368402
R05H5.3	2.51012e-05	-0.513155	0.524	0.585	0.384751
dph-3	2.51319e-05	0.619721	0.288	0.191	0.385221
pcm-1	2.5668e-05	0.552085	0.364	0.266	0.393439
swsn-6	2.58277e-05	-0.569299	0.186	0.276	0.395887
sax-3	2.59045e-05	0.935288	0.239	0.159	0.397064
attf-2	2.64643e-05	-0.315357	0.648	0.715	0.405644
let-92	2.65276e-05	-0.557245	0.215	0.302	0.406615
F59C6.5	2.82129e-05	0.620002	0.276	0.184	0.432448
sde-2	2.83896e-05	0.775599	0.227	0.144	0.435155
tcl-2	2.88339e-05	-0.69114	0.23	0.319	0.441966
byn-1	3.35473e-05	0.844261	0.195	0.116	0.514214
pbs-7	3.4135e-05	-0.619852	0.169	0.255	0.523222
F25H2.12	3.44059e-05	1.27448	0.098	0.039	0.527374
lgc-27	3.48261e-05	-2.82661	0.002	0.021	0.533815
F44E5.1	3.51535e-05	0.826925	0.215	0.135	0.538832
F36A2.7	3.53142e-05	0.556897	0.359	0.268	0.541296
dnj-19	3.56436e-05	-0.584783	0.224	0.313	0.546345
nspg-10	3.61678e-05	-0.491676	0.128	0.206	0.55438
ran-1	3.7223e-05	-0.461987	0.374	0.454	0.570554
Y51H4A.1	3.8631e-05	-3.09324	0.004	0.024	0.592136
lin-35	3.89135e-05	-0.563151	0.215	0.304	0.596467
lec-8	3.94063e-05	-0.739451	0.138	0.212	0.60402
cup-16	3.99895e-05	2.84643	0.043	0.006	0.612959
hcp-4	4.10527e-05	-0.642157	0.148	0.227	0.629256
mab-20	4.15226e-05	-0.355392	0.62	0.704	0.636458
ret-1	4.18938e-05	-0.486898	0.36	0.439	0.642148
pct-1	4.29167e-05	-1.38758	0.027	0.068	0.657827
lin-53	4.56844e-05	-0.44647	0.389	0.475	0.70025
M03F4.6	4.59911e-05	-1.60628	0.02	0.056	0.704951
nhl-2	4.71566e-05	-0.851061	0.113	0.182	0.722817
clec-50	4.74632e-05	-0.915862	0.068	0.126	0.727515
gdi-1	5.00458e-05	-0.512821	0.324	0.413	0.767102
mcm-5	5.34858e-05	-0.45399	0.422	0.52	0.81983
pole-1	5.59417e-05	-0.626718	0.256	0.34	0.857474
ugt-62	5.65291e-05	-1.78555	0.012	0.041	0.866478
gut-2	5.67613e-05	-0.39058	0.319	0.432	0.870037
unc-115	5.72038e-05	-0.48281	0.263	0.356	0.87682
rpa-2	5.8069e-05	-0.689106	0.218	0.302	0.890081
R02F2.9	5.87664e-05	1.40158	0.087	0.034	0.900771
F59A6.5	5.93634e-05	-0.450426	0.252	0.345	0.909922
lin-10	6.06333e-05	-0.827642	0.09	0.154	0.929388
unc-84	6.13148e-05	-0.46973	0.268	0.364	0.939833
F09G2.2	6.2785e-05	0.584348	0.3	0.212	0.962369
swsn-7	6.28776e-05	-0.378254	0.397	0.49	0.963788
rla-1	6.3478e-05	0.622572	0.327	0.24	0.972991
smo-1	6.46546e-05	-0.460761	0.366	0.454	0.991026
C14B4.2	6.54995e-05	-1.31414	0.017	0.051	1
Y57G11C.36	6.62811e-05	-0.474006	0.235	0.328	1
apm-3	6.68532e-05	-0.512951	0.212	0.3	1
vdac-1	6.73869e-05	-0.456212	0.38	0.467	1
Y47H9C.8	6.9561e-05	-0.640869	0.206	0.283	1
hmp-2	7.32464e-05	-1.00597	0.064	0.118	1
ccch-1	7.33116e-05	4.07017	0.033	0.002	1
C03H5.3	7.52678e-05	1.13848	0.111	0.053	1
capg-2	7.54326e-05	-0.638595	0.187	0.265	1
set-4	7.82038e-05	-1.38207	0.023	0.06	1
C05D11.1	8.25064e-05	0.573765	0.26	0.174	1
cox-6A	8.26193e-05	0.642207	0.291	0.206	1
nduo-5	8.51356e-05	0.698496	0.285	0.205	1
F54D5.5	9.06506e-05	-0.452547	0.328	0.424	1
ZK643.5	9.46522e-05	-0.644145	0.107	0.174	1
gst-22	9.73832e-05	-1.99843	0.006	0.028	1
prp-8	9.99955e-05	-0.407126	0.404	0.492	1
fip-2	0.00010431	-0.743276	0.126	0.195	1
ric-4	0.000104987	-2.40359	0.005	0.026	1
M05D6.5	0.000106451	-1.64167	0.013	0.041	1
lem-3	0.000106609	-0.780153	0.065	0.12	1
rgs-5	0.000107092	-1.00969	0.053	0.103	1
ZC449.8	0.000108322	-7.24757	0	0.011	1
oac-46	0.000108322	-7.44541	0	0.011	1
pir-1	0.000108597	0.456879	0.419	0.334	1
rgs-11	0.000111017	-0.726831	0.157	0.231	1
F57F4.4	0.000111969	-0.835877	0.083	0.143	1
C54E4.12	0.000113765	3.96825	0.032	0.002	1
air-2	0.000114289	-0.663897	0.126	0.197	1
C17E4.20	0.000117978	-0.578109	0.157	0.233	1
C50D2.7	0.000118086	-1.28608	0.032	0.071	1
K07F5.15	0.000118464	0.504782	0.328	0.244	1
nemp-1	0.000119565	-1.07666	0.058	0.109	1
W01B11.6	0.000120471	-2.2012	0.005	0.024	1
sec-31	0.000120882	-0.600107	0.099	0.165	1
rpl-25.1	0.000121463	0.655533	0.244	0.165	1
wdr-5.1	0.000123106	-0.952188	0.089	0.148	1
C25G4.2	0.000123132	0.715719	0.179	0.107	1
Y54H5A.1	0.000123814	1.17179	0.105	0.049	1
cox-4	0.000126748	0.502942	0.404	0.315	1
pck-2	0.000127048	0.506093	0.328	0.238	1
sec-15	0.000130149	-1.44641	0.02	0.053	1
Y51H4A.15	0.000130707	0.81356	0.164	0.098	1
T25B9.8	0.000132107	0.962042	0.169	0.105	1
sas-7	0.000133104	-0.67318	0.13	0.199	1
cdh-4	0.000133179	-0.549163	0.297	0.377	1
npp-23	0.000133454	-0.969933	0.044	0.09	1
pola-1	0.000134526	-0.567608	0.23	0.313	1
mek-5	0.000135324	-0.665856	0.167	0.24	1
C17G1.5	0.000139231	-1.06604	0.047	0.094	1
lido-11	0.000140006	0.696031	0.19	0.116	1
uba-1	0.000142569	-0.625663	0.191	0.266	1
fnta-1	0.000143352	-0.931628	0.069	0.122	1
WBGene00077437	0.000144029	1.72816	0.066	0.023	1
vps-28	0.000144865	-0.915832	0.036	0.079	1
cpsf-1	0.000146531	-0.688318	0.121	0.189	1
fzy-1	0.000155214	-0.625173	0.172	0.248	1
ceh-44	0.000156578	-0.373112	0.284	0.377	1
znf-598	0.000158753	-0.924266	0.085	0.143	1
cdt-1	0.000159107	-0.57375	0.209	0.291	1
ztf-6	0.000159661	-0.454345	0.365	0.437	1
col-107	0.000159783	-0.236182	0.236	0.328	1
F44B9.8	0.000160499	-0.725768	0.095	0.156	1
lars-1	0.000161794	0.602754	0.226	0.148	1
F33H2.3	0.00016389	-0.50386	0.266	0.345	1
atm-1	0.000164217	-0.728658	0.154	0.221	1
memb-2	0.0001653	0.960296	0.132	0.071	1
msh-6	0.000168873	-1.02635	0.069	0.122	1
clp-1	0.000169546	0.839987	0.181	0.113	1
M03C11.8	0.000180275	-0.72099	0.135	0.203	1
T07A9.10	0.00018147	-0.543323	0.177	0.257	1
iglr-2	0.000186545	-0.890848	0.066	0.118	1
unc-83	0.000187956	-0.425945	0.383	0.465	1
lin-5	0.000191865	-0.50134	0.399	0.477	1
F34D10.4	0.000192587	0.749993	0.133	0.071	1
ZK973.1	0.000195629	-1.89089	0.008	0.03	1
arrd-14	0.000197292	1.49282	0.066	0.023	1
M04F3.5	0.000198908	-0.728459	0.117	0.18	1
pfn-2	0.000214293	-1.22821	0.023	0.056	1
T07F10.3	0.000216034	-0.851029	0.074	0.128	1
phf-14	0.000216661	-1.49538	0.02	0.053	1
twk-11	0.000223989	-4.46259	0.001	0.013	1
cest-5.1	0.000223989	-4.19446	0.001	0.013	1
F35H10.10	0.000223989	-4.51965	0.001	0.013	1
Y67D2.2	0.000226006	-1.30282	0.02	0.053	1
nduo-6	0.000230157	0.242148	0.801	0.762	1
dcn-1	0.000235307	-1.0052	0.065	0.114	1
T24H7.2	0.000238446	0.33515	0.53	0.458	1
pat-3	0.000240808	-0.465733	0.215	0.298	1
C08E3.1	0.000248236	-0.57176	0.099	0.159	1
copg-1	0.00024965	-0.980784	0.077	0.128	1
unc-61	0.000251442	-0.482268	0.358	0.441	1
R06C1.4	0.000252557	-0.65732	0.172	0.24	1
fipr-6	0.000253333	-0.760457	0.059	0.109	1
chd-1	0.00025498	-0.808088	0.099	0.158	1
snu-66	0.000256586	-0.415668	0.367	0.447	1
kin-2	0.000262276	-0.943922	0.063	0.113	1
C28H8.3	0.000264992	0.556754	0.235	0.156	1
C44B11.6	0.000276355	1.47954	0.092	0.043	1
coel-1	0.00028034	2.09091	0.049	0.013	1
sec-61.A	0.000280926	-0.27381	0.654	0.728	1
ctc-3	0.000282605	0.287787	0.779	0.735	1
lst-6	0.000287147	-1.20999	0.038	0.079	1
npp-13	0.000288047	-0.765697	0.158	0.227	1
plrg-1	0.000288683	-0.72682	0.114	0.176	1
metl-9	0.000291828	-0.549775	0.15	0.22	1
pdhb-1	0.000297661	-0.753202	0.071	0.124	1
ain-1	0.000306412	-0.822371	0.106	0.163	1
calf-1	0.000307593	-1.27958	0.027	0.062	1
ZK858.6	0.000313756	-1.13486	0.036	0.075	1
cas-1	0.00032851	-0.448563	0.244	0.326	1
dhs-1	0.00032884	1.10677	0.102	0.051	1
perm-5	0.000333266	1.18032	0.077	0.032	1
C02B10.4	0.000336322	-0.645612	0.127	0.191	1
C14F11.7	0.000338168	-2.37008	0.005	0.023	1
eel-1	0.000341082	-0.458064	0.304	0.386	1
somi-1	0.000341097	-2.43758	0.005	0.023	1
pfd-3	0.000342976	-0.335724	0.377	0.463	1
ebp-1	0.000343824	-0.701434	0.108	0.169	1
miro-1	0.000345288	-1.3359	0.021	0.053	1
E02H1.1	0.000346278	0.798795	0.157	0.094	1
cope-1	0.000348039	-0.434801	0.289	0.379	1
flcn-1	0.00035284	0.711469	0.147	0.086	1
cmk-1	0.000368775	-2.88698	0.002	0.017	1
mma-1	0.000368913	-1.06963	0.036	0.075	1
ptp-3	0.000370201	-3.40397	0.003	0.019	1
mel-28	0.000375421	-0.50126	0.24	0.315	1
T07D3.4	0.000380213	-2.52095	0.003	0.019	1
clec-42	0.000383749	-1.01127	0.038	0.077	1
cec-8	0.000385452	-0.504815	0.188	0.261	1
his-35	0.000387214	-0.806416	0.108	0.167	1
swan-1	0.000392237	-0.915998	0.064	0.113	1
lec-10	0.000398734	-0.360605	0.22	0.304	1
tag-322	0.000412582	1.13252	0.108	0.056	1
T07H8.11	0.000436181	-0.755573	0.106	0.163	1
WBGene00010958	0.000439018	0.72767	0.229	0.158	1
nduo-4	0.000441799	0.466917	0.347	0.268	1
bub-1	0.000444422	-0.444424	0.367	0.445	1
tba-1	0.000444993	-0.176443	0.925	0.942	1
panl-3	0.000445176	-0.551415	0.157	0.227	1
isw-1	0.000446081	-0.518375	0.273	0.343	1
sec-8	0.000459324	-1.3462	0.018	0.047	1
dna-2	0.000460044	-0.991784	0.05	0.094	1
F16B12.6	0.000463158	-0.790353	0.16	0.221	1
picd-1	0.000464807	-0.689897	0.093	0.148	1
pri-2	0.000475194	-0.565244	0.165	0.233	1
gex-2	0.000477681	-0.505216	0.148	0.216	1
abts-4	0.000485055	0.670067	0.191	0.124	1
bub-3	0.000490684	-0.60216	0.153	0.223	1
F53F4.10	0.000491033	0.891255	0.133	0.077	1
ung-1	0.000496562	-0.875677	0.085	0.139	1
C43D7.8	0.000497542	-1.01387	0.038	0.077	1
C16C10.4	0.000501533	-0.671018	0.093	0.148	1
ncbp-2	0.00050535	0.277678	0.607	0.54	1
Y75B8A.24	0.000506105	-0.693689	0.095	0.15	1
efhd-1	0.000532405	0.33729	0.409	0.325	1
Y43F8B.9	0.000534621	1.40366	0.047	0.013	1
hsp-3	0.000543175	-0.343563	0.489	0.565	1
spt-16	0.000558686	-0.474485	0.276	0.349	1
ttr-26	0.000562399	-0.784139	0.058	0.103	1
C35D10.1	0.000592242	-1.24091	0.041	0.079	1
ttll-5	0.000611629	0.718833	0.156	0.096	1
F52C12.6	0.000619653	0.643032	0.144	0.084	1
act-5	0.000640797	-0.671344	0.08	0.131	1
mel-32	0.000645344	-0.851457	0.099	0.154	1
bre-3	0.000654531	-0.642897	0.091	0.144	1
C37A2.8	0.000666628	-0.437509	0.26	0.338	1
trr-1	0.000666639	-0.491286	0.321	0.403	1
cdc-48.2	0.000667702	-0.658078	0.122	0.182	1
C16C10.8	0.000674686	0.952107	0.111	0.06	1
eea-1	0.000676194	-0.78189	0.069	0.116	1
F56A8.5	0.000676824	1.05015	0.087	0.041	1
hmg-4	0.000682215	-0.386561	0.324	0.409	1
D2030.4	0.000683234	0.702541	0.137	0.079	1
Y22D7AL.6	0.000689236	1.22883	0.055	0.019	1
hasp-1	0.000703575	-0.598893	0.075	0.126	1
algn-5	0.000712287	-0.878144	0.04	0.079	1
cct-7	0.000726394	0.34006	0.523	0.441	1
C55A6.6	0.000737208	-1.35905	0.012	0.036	1
lsm-7	0.000747807	0.575426	0.206	0.137	1
sodh-1	0.000755623	-0.861659	0.056	0.099	1
ztf-23	0.000760945	-1.10413	0.03	0.064	1
zhp-3	0.000773779	1.01577	0.105	0.056	1
C27H5.2	0.000775571	0.713551	0.157	0.099	1
clic-1	0.000790306	0.504892	0.226	0.156	1
mig-14	0.000790412	1.84337	0.053	0.019	1
Y41E3.1	0.000803042	-0.601589	0.158	0.22	1
wapl-1	0.000810235	-0.353794	0.477	0.553	1
lin-18	0.000812525	-1.62565	0.009	0.03	1
smc-3	0.000812788	-0.370602	0.437	0.508	1
cls-2	0.000830487	-0.637764	0.12	0.178	1
let-711	0.000832593	-0.607336	0.123	0.182	1
B0511.12	0.000842193	-0.776445	0.074	0.122	1
gsp-1	0.000843473	-0.519878	0.146	0.21	1
rpa-1	0.000855142	-0.363687	0.382	0.45	1
stt-3	0.000855394	-0.528945	0.188	0.251	1
ftn-2	0.000870387	-0.475073	0.12	0.18	1
snrp-40.2	0.000871464	1.0678	0.073	0.032	1
rpt-6	0.000876873	-0.522513	0.142	0.205	1
paqr-2	0.000877379	-1.24993	0.024	0.054	1
flp-15	0.000894223	1.61446	0.053	0.019	1
nkb-1	0.000899392	-0.887714	0.05	0.092	1
iars-1	0.000910307	0.577995	0.252	0.182	1
dnsn-1	0.00091829	-1.01225	0.038	0.075	1
ahsa-1	0.000920453	0.400153	0.416	0.34	1
set-9	0.000921602	-1.44481	0.016	0.041	1
WBGene00023401	0.00092489	-3.26744	0.005	0.021	1
ced-8	0.000949802	-1.77291	0.008	0.028	1
B0228.7	0.000959157	1.16296	0.099	0.053	1
R12E2.13	0.000972878	0.688378	0.147	0.09	1
clec-80	0.000977943	-2.20695	0.005	0.021	1
daf-19	0.000995318	-1.68575	0.008	0.028	1
czw-1	0.000999531	-0.60249	0.111	0.167	1
B0410.3	0.00100655	-1.61592	0.005	0.021	1
unc-59	0.0010134	-0.43089	0.248	0.325	1
cox-6C	0.00101354	0.38088	0.29	0.21	1
C16B8.3	0.00101557	-0.469983	0.136	0.201	1
par-5	0.00102215	-0.280317	0.557	0.634	1
ccnk-1	0.00103669	-0.722167	0.088	0.139	1
atp-4	0.00105269	0.522385	0.257	0.193	1
R02F2.1	0.00105685	0.336615	0.455	0.368	1
ZK686.3	0.00108106	-0.749681	0.093	0.144	1
tam-1	0.00108329	0.489088	0.203	0.135	1
K10D2.5	0.00110581	0.604774	0.241	0.18	1
chc-1	0.00112377	-0.480476	0.24	0.311	1
nft-1	0.00113413	2.04924	0.038	0.009	1
pxn-1	0.00114616	6.73043	0.02	0	1
ucr-2.1	0.00115231	0.535066	0.245	0.176	1
C30G4.4	0.00116757	-1.8789	0.008	0.026	1
csn-1	0.00117746	-0.790471	0.056	0.099	1
C14B9.10	0.00118349	0.443143	0.358	0.285	1
clc-8	0.0011914	0.38641	0.282	0.212	1
cey-4	0.00120892	-0.420667	0.212	0.281	1
ctb-1	0.00122631	0.531282	0.362	0.283	1
Y54G11A.17	0.00125669	0.71937	0.17	0.113	1
epc-1	0.00129528	-0.466976	0.212	0.287	1
T23C6.4	0.00129784	2.26278	0.037	0.009	1
ddx-23	0.00129843	-0.666517	0.136	0.193	1
H05C05.2	0.00131703	-0.827588	0.066	0.109	1
egl-44	0.00131838	-0.441787	0.214	0.285	1
gmeb-1	0.00132697	0.662276	0.197	0.137	1
qars-1	0.0013314	0.477446	0.285	0.216	1
casy-1	0.00135089	1.78118	0.043	0.013	1
cbp-1	0.00136617	-0.500152	0.242	0.311	1
F32D8.14	0.00137244	-0.568389	0.133	0.189	1
tbc-11	0.00138362	-1.02967	0.029	0.06	1
ran-5	0.00138437	-0.806881	0.053	0.094	1
pri-1	0.00139138	-0.531205	0.146	0.206	1
rpt-4	0.00139632	-0.593212	0.175	0.236	1
T20F7.1	0.00141586	-1.30019	0.023	0.051	1
ctsa-1.1	0.00141929	-0.266023	0.983	0.989	1
mrpl-11	0.00142207	1.60007	0.043	0.013	1
daf-41	0.00144022	-0.325805	0.424	0.503	1
flwr-1	0.00145266	-0.681881	0.117	0.171	1
exos-7	0.00146248	1.14902	0.073	0.034	1
Y39G10AR.9	0.00148229	-0.577281	0.199	0.263	1
ash-2	0.00150429	-0.741434	0.11	0.161	1
dep-1	0.00152949	-0.916285	0.06	0.101	1
F26A3.1	0.00153256	0.861527	0.132	0.081	1
algn-3	0.00154588	-0.843366	0.052	0.092	1
F56B3.11	0.00155787	0.866058	0.107	0.06	1
rnp-2	0.00156367	-0.825387	0.056	0.098	1
ril-1	0.00159591	0.486098	0.282	0.214	1
sar-1	0.00160435	-0.867824	0.064	0.105	1
Y37A1B.17	0.00160583	-0.688724	0.081	0.128	1
adbp-1	0.00165564	1.95406	0.039	0.011	1
rsu-1	0.00169311	-0.879494	0.04	0.075	1
swsn-3	0.00171547	-0.746112	0.089	0.137	1
sars-1	0.00172699	0.333573	0.387	0.308	1
ZK909.3	0.0017514	1.85564	0.039	0.011	1
F21C10.10	0.00175208	0.585825	0.151	0.096	1
pptr-2	0.00177469	-0.478991	0.157	0.218	1
spk-1	0.00179684	-0.425079	0.206	0.274	1
madf-8	0.00183227	-0.437253	0.172	0.235	1
M106.7	0.00183533	2.4754	0.029	0.006	1
cku-80	0.00190251	-0.63986	0.083	0.129	1
hlh-14	0.00190292	-1.74976	0.02	0.045	1
cct-2	0.00191372	0.241253	0.57	0.492	1
dlat-2	0.00192484	1.09173	0.081	0.041	1
WBGene00000374	0.00193117	-0.621596	0.062	0.105	1
cyn-1	0.00193798	1.44417	0.056	0.023	1
bmk-1	0.0019533	-0.308773	0.344	0.426	1
arp-1	0.00197752	-0.669363	0.114	0.165	1
nop-1	0.00199101	-0.624381	0.079	0.126	1
zfp-1	0.00200141	-0.414056	0.26	0.334	1
elof-1	0.00202384	-0.456457	0.301	0.371	1
rbx-2	0.00203125	-0.323346	0.22	0.293	1
Y82E9BR.22	0.00211369	1.09947	0.074	0.036	1
tln-1	0.00212197	-0.742049	0.136	0.188	1
gpr-1	0.00212607	-0.765661	0.079	0.124	1
lgg-2	0.00212931	0.466718	0.307	0.244	1
C47B2.2	0.00212983	1.53208	0.053	0.021	1
aps-3	0.00218023	-1.06313	0.027	0.056	1
K11D12.12	0.00219196	0.79449	0.096	0.053	1
taf-5	0.00219425	-0.456483	0.165	0.227	1
ddr-2	0.00220753	0.48058	0.263	0.193	1
F53B6.13	0.0022672	-1.63756	0.005	0.021	1
E01G6.2	0.00228117	1.56415	0.047	0.017	1
ipla-6	0.00230786	0.971376	0.098	0.054	1
F41H10.4	0.00231774	-0.691443	0.06	0.101	1
imp-3	0.00239458	-1.02019	0.054	0.092	1
perm-3	0.00241409	-0.760816	0.075	0.118	1
lin-46	0.00242223	3.0036	0.025	0.004	1
hlh-3	0.00243718	-0.63149	0.121	0.173	1
icd-1	0.00244244	0.313897	0.417	0.343	1
F07F6.8	0.00244979	0.727715	0.13	0.081	1
F09G2.8	0.00245047	-0.933733	0.035	0.068	1
hrpf-1	0.00246121	-0.747288	0.032	0.064	1
dod-19	0.00253184	-0.390535	0.126	0.184	1
fbxa-3	0.00254412	0.556896	0.229	0.171	1
M01H9.4	0.00256595	-1.49877	0.013	0.034	1
F45H10.3	0.00258016	0.524612	0.158	0.103	1
ced-4	0.00258601	-0.89238	0.062	0.101	1
F55C9.11	0.00262205	-2.05475	0.005	0.019	1
evl-18	0.00266327	-0.633702	0.108	0.158	1
cec-4	0.00267094	-0.635999	0.073	0.116	1
C47D12.2	0.00270479	1.08971	0.066	0.03	1
gcna-1	0.00276226	-0.669686	0.07	0.113	1
rsa-1	0.00276709	-0.339199	0.433	0.493	1
T26C5.3	0.0027724	-1.15465	0.023	0.049	1
nrfl-1	0.00278643	-1.50191	0.02	0.045	1
nspg-9	0.002832	-0.43532	0.136	0.193	1
C54D10.3	0.00283575	-0.990475	0.041	0.075	1
unc-43	0.00290271	-0.59224	0.121	0.173	1
phf-15	0.00291827	-0.691979	0.065	0.105	1
lin-23	0.00291979	-0.686519	0.084	0.128	1
sptl-3	0.00294639	-0.940694	0.033	0.064	1
chdp-1	0.00294875	-0.315655	0.443	0.512	1
xpf-1	0.00296538	-1.75123	0.014	0.036	1
nfyc-1	0.00297077	-0.539269	0.124	0.178	1
rbm-34	0.00297515	0.681473	0.122	0.075	1
grdn-1	0.00298697	-1.72219	0.008	0.024	1
strl-1	0.00300604	0.24677	0.333	0.266	1
C02F5.3	0.00300607	0.551963	0.157	0.103	1
R11D1.1	0.00302183	1.58371	0.043	0.015	1
rgs-7	0.00302348	-0.651938	0.09	0.137	1
emb-9	0.00302757	-1.16786	0.017	0.039	1
lst-1	0.0030333	-2.25412	0.004	0.017	1
C02B8.6	0.00307631	-1.2783	0.014	0.036	1
sftb-2	0.00307644	-0.402063	0.156	0.216	1
sfxn-1.5	0.00308396	-2.54273	0.004	0.017	1
paf-2	0.00310316	-2.08464	0.004	0.017	1
Y40B1B.7	0.00312551	0.488753	0.255	0.193	1
spd-1	0.00314453	-0.457529	0.127	0.18	1
tin-9.1	0.00317442	1.23218	0.048	0.019	1
ZK1307.8	0.00319368	-0.700118	0.056	0.094	1
arx-2	0.00319415	-0.516492	0.144	0.201	1
F59E12.1	0.00319931	-0.484871	0.154	0.21	1
B0035.13	0.00320492	-0.725715	0.06	0.099	1
tag-153	0.00320785	1.01751	0.088	0.049	1
sup-26	0.00322554	-0.308875	0.611	0.642	1
WBGene00010402	0.00323425	1.10217	0.051	0.021	1
pdzd-8	0.00326231	-0.966136	0.044	0.077	1
athp-1	0.00326709	-0.915879	0.038	0.069	1
zwl-1	0.00327036	-0.654547	0.106	0.154	1
aspm-1	0.00328168	-0.499777	0.188	0.248	1
znf-207	0.00334309	-0.745615	0.088	0.133	1
air-1	0.00334373	-0.567895	0.183	0.238	1
ZC53.22	0.00335831	-1.41029	0.012	0.032	1
M01H9.3	0.0033672	0.499165	0.206	0.15	1
sas-5	0.00337385	-0.512391	0.215	0.274	1
sna-2	0.00337612	-0.768841	0.067	0.107	1
F39H11.1	0.0033999	-1.38608	0.027	0.054	1
cyb-1	0.00340088	-0.637543	0.096	0.143	1
cyn-15	0.00341921	-0.952897	0.072	0.111	1
rpn-6.1	0.00342892	-0.568197	0.179	0.233	1
dnc-6	0.00344048	-1.40822	0.012	0.032	1
tiar-1	0.00344141	-0.463535	0.239	0.302	1
rme-1	0.00344489	-1.04768	0.031	0.06	1
F58F12.1	0.00346432	0.480375	0.23	0.169	1
unc-64	0.00347438	-0.501503	0.102	0.152	1
nra-2	0.00351884	-0.700908	0.062	0.101	1
fbxa-79	0.00352352	-2.13795	0.003	0.015	1
kle-2	0.00353268	-0.463348	0.194	0.253	1
wee-1.3	0.0035632	-0.72667	0.077	0.118	1
C53D5.1	0.00357133	0.697474	0.108	0.064	1
ulp-2	0.00360933	-0.778042	0.091	0.135	1
hlb-1	0.00364282	2.19182	0.03	0.008	1
F12A10.1	0.00364691	-3.21678	0.002	0.011	1
C12D8.15	0.00366659	-3.06724	0.002	0.011	1
lron-7	0.00366659	-2.82939	0.002	0.011	1
eppl-1	0.00366659	-2.86211	0.002	0.011	1
C01C10.2	0.00367647	-2.85177	0.002	0.011	1
mbd-2	0.00371417	-0.815924	0.052	0.088	1
nab-1	0.00374865	-2.73203	0.002	0.013	1
Y22D7AR.6	0.00379533	2.4227	0.023	0.004	1
chd-7	0.0038733	-0.40039	0.279	0.34	1
daf-2	0.00388559	0.675014	0.085	0.045	1
sphk-1	0.0038911	-1.77323	0.011	0.03	1
nlp-29	0.00389643	-0.907233	0.044	0.077	1
smc-6	0.00392728	-0.411123	0.15	0.206	1
eat-6	0.00393128	-0.740312	0.057	0.094	1
C33H5.13	0.00396967	-0.566351	0.051	0.088	1
fubl-1	0.00402045	0.254413	0.665	0.63	1
R74.7	0.00405105	-0.810586	0.044	0.077	1
Y48G8AL.13	0.00406258	0.780874	0.061	0.028	1
hat-1	0.00406863	-0.942198	0.038	0.069	1
adss-1	0.00410754	0.471875	0.279	0.22	1
prp-17	0.00411528	-0.632624	0.066	0.105	1
uev-1	0.00414394	0.315719	0.484	0.433	1
ced-5	0.00415595	-0.808134	0.045	0.079	1
ptl-1	0.00418603	-1.64562	0.009	0.026	1
F12A10.8	0.00423592	-1.53989	0.009	0.026	1
paa-1	0.00424055	-0.402023	0.294	0.36	1
ubr-1	0.00425764	-0.567874	0.078	0.12	1
F41B4.3	0.00436425	1.48067	0.026	0.006	1
ZK563.7	0.00437989	-1.07776	0.02	0.043	1
rap-2	0.00439061	0.36607	0.272	0.21	1
cct-8	0.00444472	-0.817764	0.063	0.101	1
ife-1	0.00444493	0.694047	0.123	0.077	1
zipt-7.2	0.00445048	-0.509348	0.136	0.188	1
vha-4	0.00446457	-0.466774	0.115	0.167	1
guk-1	0.00451421	0.804313	0.114	0.071	1
C27F2.4	0.00453357	1.47687	0.052	0.023	1
rsbp-1	0.00454394	-0.512776	0.149	0.201	1
Y69A2AR.16	0.00456171	-0.629976	0.086	0.129	1
ceh-48	0.00456444	-1.82838	0.006	0.021	1
egl-27	0.00456964	0.409004	0.17	0.116	1
afd-1	0.00461146	-0.475931	0.166	0.221	1
sld-2	0.00464715	-0.732219	0.076	0.116	1
dre-1	0.00465135	-1.73646	0.006	0.021	1
evl-14	0.00467082	-0.527021	0.176	0.231	1
nmy-2	0.00467188	-0.27801	0.583	0.634	1
C32F10.4	0.00472356	-1.63676	0.006	0.021	1
elpc-4	0.00476277	0.608058	0.147	0.099	1
emb-27	0.00482534	-0.608219	0.081	0.122	1
D2096.12	0.004838	-0.99914	0.017	0.039	1
pyc-1	0.00484014	-0.856744	0.026	0.053	1
ZK792.7	0.0048498	-1.37249	0.015	0.036	1
C50B6.9	0.00489947	3.11448	0.019	0.002	1
F33A8.7	0.00490861	-0.610044	0.11	0.158	1
set-1	0.0049732	-0.375862	0.328	0.394	1
unc-78	0.00501139	-0.758571	0.056	0.092	1
Y73C8B.3	0.00501669	2.79005	0.026	0.006	1
F26G1.1	0.00501954	-1.23999	0.023	0.047	1
WBGene00014613	0.0050425	-0.524965	0.12	0.169	1
Y110A7A.9	0.00509931	-1.20898	0.015	0.036	1
sdn-1	0.0051424	-0.390473	0.265	0.33	1
H14E04.2	0.00515532	-0.461325	0.154	0.208	1
mcm-6	0.00516427	-0.401629	0.255	0.321	1
K09E9.3	0.00519087	-0.335654	0.085	0.129	1
T06E6.1	0.00520217	1.01484	0.057	0.026	1
F53F4.11	0.00524881	0.593386	0.136	0.088	1
Y15E3A.5	0.00525318	1.25755	0.044	0.017	1
T28D6.6	0.00528142	-1.11738	0.019	0.041	1
F37C12.3	0.00528947	1.40802	0.041	0.015	1
F34H10.3	0.00532104	0.625093	0.072	0.038	1
rpn-13	0.00533142	-0.461028	0.105	0.154	1
flp-27	0.00534551	1.94277	0.026	0.006	1
F58D5.5	0.00538545	0.362514	0.346	0.281	1
arrd-13	0.00541168	2.08873	0.032	0.009	1
myrf-1	0.0054285	0.314321	0.376	0.313	1
ostb-1	0.00543863	-0.535911	0.139	0.191	1
F22B8.7	0.0054624	1.35136	0.041	0.015	1
aldo-2	0.00546467	0.151597	0.764	0.711	1
pqn-27	0.00546594	-0.790935	0.036	0.066	1
taf-1	0.00550552	-0.420461	0.236	0.296	1
ZK686.6	0.00552673	6.12866	0.014	0	1
unc-40	0.00554856	-0.421041	0.305	0.366	1
lec-2	0.00555465	-1.39871	0.011	0.028	1
col-147	0.00557973	-0.842175	0.029	0.056	1
T26H5.9	0.00570339	-1.76116	0.005	0.019	1
itsn-1	0.00570991	-1.01917	0.044	0.075	1
nmad-1	0.00575139	0.537439	0.236	0.178	1
F52G3.1	0.0057774	-0.382925	0.264	0.326	1
F35G12.7	0.00579356	-0.310437	0.203	0.263	1
hda-1	0.00581036	-0.440302	0.144	0.195	1
pezo-1	0.00584014	-0.288066	0.566	0.61	1
ncbp-1	0.00594261	-0.531206	0.15	0.201	1
T04C9.1	0.00596715	-0.73594	0.071	0.109	1
ags-3	0.0059767	-0.923231	0.024	0.049	1
nduf-5	0.00599279	0.925365	0.078	0.043	1
sep-1	0.00599748	-1.22506	0.029	0.054	1
trap-4	0.00601383	-0.495428	0.152	0.206	1
ckb-4	0.00602066	-0.56819	0.104	0.148	1
spp-5	0.00603335	-0.82051	0.054	0.088	1
rad-26	0.00606341	-0.434872	0.127	0.178	1
W02D3.12	0.00608543	3.26695	0.018	0.002	1
vps-18	0.00615425	-1.13639	0.02	0.043	1
F01D5.5	0.00617745	-0.500261	0.093	0.137	1
rnr-2	0.00618153	-0.254438	0.548	0.615	1
C55C3.1	0.0061927	2.69007	0.018	0.002	1
serp-1.2	0.00622654	0.446521	0.211	0.156	1
C05D11.13	0.0062392	1.83794	0.037	0.013	1
Y55F3AM.13	0.00627063	0.677005	0.136	0.09	1
prp-21	0.0062853	-0.73311	0.081	0.12	1
unc-132	0.0063049	1.04095	0.061	0.03	1
him-1	0.0063739	-0.390338	0.273	0.334	1
mboa-3	0.00645377	1.02784	0.075	0.041	1
F54E7.9	0.00645443	0.53454	0.217	0.163	1
lmd-3	0.00650455	0.652249	0.137	0.092	1
daf-31	0.00650693	0.918139	0.096	0.058	1
leo-1	0.00653721	-0.343789	0.129	0.178	1
Y24F12A.1	0.00657351	-0.812211	0.027	0.053	1
rbm-39	0.0066766	-0.47112	0.172	0.225	1
C53H9.2	0.00673636	1.01539	0.073	0.039	1
F25H9.6	0.00674074	-0.481654	0.123	0.173	1
micu-1	0.00676262	0.484526	0.194	0.144	1
arl-1	0.00685025	-0.764148	0.053	0.086	1
C29H12.2	0.00688498	-0.407566	0.123	0.171	1
cand-1	0.00695522	-0.708734	0.091	0.131	1
cec-3	0.00696309	0.37869	0.339	0.281	1
eif-2Balpha	0.00701382	-0.80734	0.035	0.064	1
vang-1	0.00702835	-1.01256	0.033	0.06	1
epg-9	0.007033	0.919177	0.082	0.047	1
unc-37	0.00707389	0.416153	0.291	0.235	1
dnj-8	0.00708133	-0.516278	0.088	0.129	1
pdp-1	0.00708165	-1.38974	0.008	0.023	1
ZC404.2	0.00710852	-0.986485	0.014	0.034	1
syg-2	0.00711205	1.58587	0.031	0.009	1
vars-1	0.00716727	-1.41864	0.012	0.03	1
cwf-19L1	0.00719987	-0.461329	0.101	0.146	1
C32B5.18	0.00721821	-0.601434	0.069	0.107	1
acs-20	0.00723273	-1.45428	0.01	0.026	1
C46C2.7	0.00724039	-1.28683	0.012	0.03	1
xpb-1	0.00724133	-0.720852	0.059	0.094	1
F01D5.3	0.00725179	-0.968632	0.018	0.039	1
F53A9.6	0.0072527	-1.38595	0.01	0.026	1
snrp-27	0.007271	-0.925225	0.049	0.081	1
Y34F4.5	0.00733112	-0.86971	0.023	0.047	1
dct-1	0.00734093	0.619883	0.14	0.094	1
peli-1	0.0073771	0.60477	0.119	0.077	1
T28F2.2	0.00741734	1.54697	0.039	0.015	1
farl-11	0.00742115	-0.56249	0.09	0.133	1
chd-3	0.00742303	-0.403209	0.233	0.289	1
slc-30A5	0.00743177	-1.1467	0.035	0.062	1
Y17G7B.17	0.00745506	0.527146	0.157	0.109	1
inx-12	0.00746281	0.397332	0.191	0.137	1
mtm-5	0.00747718	0.827561	0.085	0.049	1
Y57G11A.4	0.00756193	3.40688	0.017	0.002	1
wwp-1	0.00757079	-0.668443	0.08	0.118	1
utx-1	0.00757157	-0.691967	0.061	0.096	1
csc-1	0.00757591	-0.467158	0.138	0.188	1
act-3	0.00768716	-0.224451	0.38	0.448	1
rab-8	0.0077162	0.295229	0.28	0.214	1
his-3	0.00777248	-0.924952	0.025	0.049	1
F14E5.2	0.00782746	-0.438782	0.103	0.148	1
jmjd-3.1	0.00784507	-0.716203	0.043	0.073	1
xpo-2	0.00795006	-0.595647	0.062	0.098	1
ooc-5	0.00796001	-0.642013	0.051	0.084	1
mep-1	0.00798789	-0.297212	0.35	0.415	1
Y37A1A.4	0.00799553	1.59038	0.036	0.013	1
rsa-2	0.00801126	-0.300314	0.345	0.403	1
F07E5.5	0.00802051	0.615686	0.103	0.064	1
pqe-1	0.00805677	-0.522898	0.128	0.174	1
mina-1	0.00806023	-0.85303	0.025	0.049	1
his-31	0.00806679	-0.969138	0.035	0.062	1
rsks-1	0.00809945	-1.0329	0.035	0.062	1
daf-16	0.00819177	1.70105	0.033	0.011	1
smc-5	0.00820012	-0.474573	0.137	0.188	1
atln-1	0.00823523	-0.748181	0.074	0.111	1
sna-1	0.00824441	-0.582415	0.077	0.116	1
F01F1.2	0.00824667	0.722096	0.108	0.068	1
ape-1	0.00827526	0.907369	0.079	0.045	1
Y54G2A.26	0.00828841	0.550312	0.196	0.146	1
ZC477.3	0.00835962	-0.401751	0.074	0.113	1
mcd-1	0.00838675	-0.437819	0.152	0.203	1
acs-2	0.00840826	-2.16229	0.004	0.015	1
C25H3.14	0.00840826	-2.06374	0.004	0.015	1
gtf-2F2	0.00849107	-0.777501	0.049	0.081	1
K08D8.12	0.00857356	-1.78141	0.004	0.015	1
sas-4	0.00858303	-0.467495	0.142	0.191	1
cyp-44A1	0.00867392	-0.569266	0.046	0.077	1
mab-21	0.00871396	6.09559	0.013	0	1
W08E12.7	0.00871589	-0.684309	0.061	0.096	1
nlp-31	0.00876087	-1.57379	0.011	0.028	1
F10E7.2	0.00876418	-1.81556	0.009	0.024	1
fubl-2	0.00877106	-0.547534	0.072	0.109	1
Y57E12AL.6	0.00877644	-0.464547	0.112	0.158	1
wrb-1	0.00881743	0.444023	0.242	0.189	1
K02C4.5	0.00883396	2.81552	0.02	0.004	1
rei-1	0.00886905	1.25566	0.041	0.017	1
ctf-18	0.00893927	0.34693	0.274	0.218	1
gpaa-1	0.00894709	-1.05658	0.032	0.058	1
tat-5	0.00896183	-0.787864	0.053	0.084	1
hira-1	0.00902637	-1.21125	0.034	0.06	1
emc-1	0.00904032	-0.535033	0.086	0.126	1
pqn-20	0.00905959	-0.795683	0.041	0.069	1
umps-1	0.00906392	-1.6933	0.009	0.024	1
flp-5	0.00909003	0.429736	0.007	0.021	1
eor-1	0.00916293	-0.673075	0.107	0.146	1
dnj-29	0.00917233	-0.490305	0.121	0.167	1
C47E8.4	0.00918626	-0.660848	0.103	0.144	1
sdz-8	0.00920433	-1.45715	0.009	0.024	1
cgef-1	0.00922295	1.08011	0.047	0.021	1
Y54E10A.11	0.00942024	-0.594667	0.061	0.096	1
F54E2.1	0.00945043	-0.710159	0.042	0.071	1
hal-2	0.00946363	1.23225	0.038	0.015	1
WBGene00014772	0.00948119	0.685838	0.119	0.079	1
JC8.2	0.00949089	0.707201	0.127	0.086	1
F43G9.4	0.00954391	-1.4678	0.015	0.034	1
mrps-24	0.0095597	0.735801	0.078	0.045	1
cars-1	0.0095858	0.473237	0.163	0.116	1
C50B6.3	0.00961874	-0.772295	0.045	0.075	1
gtf-2E2	0.00965684	0.27064	0.38	0.317	1
otub-1	0.00967517	1.19254	0.061	0.032	1
marc-4	0.00969947	0.785651	0.062	0.032	1
C17H11.6	0.0098025	0.613232	0.098	0.06	1
F43G9.12	0.00982181	-0.928102	0.055	0.086	1
unc-51	0.00983394	-0.575138	0.108	0.15	1
dli-1	0.00984136	-0.339294	0.284	0.334	1
rpn-2	0.00984912	-0.369601	0.196	0.251	1
sam-4	0.0100009	-0.502808	0.081	0.12	1
djr-1.1	0.0100443	0.946338	0.052	0.024	1
W10C8.5	0.0100747	-2.0019	0.003	0.013	1
isp-1	0.0100822	0.278931	0.442	0.381	1
D1054.8	0.0101376	-1.49378	0.003	0.013	1
ZC250.4	0.0101376	-1.91216	0.003	0.013	1
Y39B6A.33	0.0101389	0.680669	0.13	0.088	1
dnj-22	0.0101426	-0.699772	0.045	0.075	1
copa-1	0.010151	-0.672705	0.09	0.128	1
Y65B4BL.6	0.0101587	-1.94453	0.003	0.013	1
hars-1	0.0102079	0.543766	0.143	0.099	1
hsp-4	0.0102353	-0.702133	0.053	0.084	1
spd-2	0.0102394	-0.465606	0.166	0.214	1
hpo-6	0.0102697	-1.0625	0.015	0.034	1
fbxa-137	0.0102906	1.88804	0.026	0.008	1
rars-1	0.0104191	0.4079	0.224	0.173	1
par-1	0.0104213	-0.782389	0.072	0.107	1
trip-4	0.0104233	0.499753	0.136	0.092	1
ZK430.7	0.0104585	0.831972	0.085	0.051	1
unc-34	0.0104825	-0.57561	0.083	0.12	1
K08D12.3	0.0105254	0.369428	0.311	0.257	1
rcor-1	0.010537	-0.657871	0.089	0.128	1
mif-4	0.0105738	0.673907	0.072	0.039	1
rpt-3	0.0106664	-0.4404	0.148	0.195	1
panl-2	0.0107003	-0.53131	0.092	0.131	1
tost-1	0.0108136	0.245577	0.444	0.385	1
nhr-228	0.0108544	0.641164	0.129	0.088	1
inx-13	0.0108697	0.542745	0.136	0.094	1
kin-10	0.0108866	0.413035	0.251	0.199	1
Y105C5A.1268	0.0109599	0.460313	0.242	0.193	1
F13H10.8	0.0109741	-0.605661	0.08	0.118	1
clk-2	0.0110224	-1.33072	0.017	0.036	1
F53C11.3	0.0110354	1.00718	0.07	0.039	1
clc-6	0.0111134	0.59862	0.089	0.053	1
fem-3	0.0111207	-1.67258	0.006	0.019	1
F56D2.2	0.0111243	1.70558	0.035	0.013	1
arx-3	0.0111396	-0.308198	0.24	0.3	1
gcn-2	0.011151	-0.701742	0.019	0.039	1
T20F10.2	0.0111542	0.565151	0.154	0.111	1
bcas-2	0.0111994	-0.800523	0.043	0.071	1
gsp-2	0.0112597	0.402318	0.27	0.218	1
C45B2.2	0.0112768	-2.76056	0.002	0.011	1
arrd-10	0.0112768	-2.99884	0.002	0.011	1
F18H3.1	0.0112809	0.605741	0.141	0.099	1
Y53F4B.9	0.0112881	-0.575999	0.101	0.141	1
nhr-117	0.011328	-2.69406	0.002	0.011	1
npp-15	0.0113772	-0.579861	0.086	0.124	1
nhr-68	0.0113794	-2.40129	0.002	0.011	1
fahd-1	0.0113852	0.72082	0.078	0.045	1
tbc-13	0.0114286	-1.49119	0.006	0.019	1
F55A11.4	0.0114469	-1.46312	0.006	0.019	1
srd-30	0.0114569	-2.25422	0.002	0.011	1
T04C12.11	0.0114569	-2.33694	0.002	0.011	1
ttr-31	0.0114569	-2.37175	0.002	0.011	1
cylc-2	0.0114569	-2.61657	0.002	0.011	1
sec-11	0.0114622	-0.560996	0.06	0.094	1
Y53G8AM.8	0.0114997	0.767238	0.073	0.041	1
Y110A2AL.9	0.0115089	-2.20505	0.002	0.011	1
WBGene00020729	0.0115349	-2.29584	0.002	0.011	1
ZC84.7	0.011561	-1.85844	0.002	0.011	1
pen-2	0.0115801	-0.297898	0.306	0.366	1
dhc-1	0.0115876	-0.36832	0.416	0.471	1
soap-1	0.0116352	-0.781283	0.046	0.075	1
grd-10	0.0117495	-0.543774	0.067	0.101	1
aph-2	0.0118122	-0.767235	0.044	0.073	1
imb-3	0.0118298	0.459701	0.203	0.156	1
F13E6.1	0.011837	-0.439975	0.099	0.141	1
eif-3.B	0.0119001	0.418045	0.227	0.176	1
sqv-4	0.0119723	0.94002	0.091	0.056	1
rin-1	0.012021	2.88101	0.016	0.002	1
pinn-4	0.0120821	0.744553	0.063	0.034	1
Y55F3BR.1	0.012111	-0.552017	0.076	0.113	1
klp-18	0.0121346	-0.443924	0.13	0.176	1
kbrl-1	0.0121525	-0.514405	0.085	0.124	1
rrf-1	0.0122198	-0.910985	0.023	0.045	1
xnp-1	0.0123833	-0.315332	0.396	0.452	1
nuo-2	0.012417	0.570047	0.137	0.096	1
dkf-1	0.0124327	1.95662	0.026	0.008	1
egl-18	0.0124633	0.518071	0.099	0.062	1
rsp-4	0.0124794	-0.5417	0.098	0.137	1
pdcd-2	0.0124846	0.644839	0.123	0.084	1
Y45G5AM.7	0.0125183	0.229251	0.614	0.572	1
capg-1	0.0126017	-0.403868	0.172	0.221	1
C56A3.6	0.0126991	0.722631	0.071	0.039	1
C33A12.1	0.0127974	0.529969	0.193	0.148	1
rfc-1	0.0128982	0.402993	0.225	0.173	1
hsp-90	0.0129526	0.111072	0.984	0.981	1
tim-1	0.013034	-0.618386	0.141	0.184	1
smk-1	0.0130724	0.249765	0.399	0.341	1
ugt-50	0.0131117	-0.447526	0.29	0.341	1
F01F1.15	0.0132442	-0.828588	0.014	0.032	1
R05G6.4	0.0132866	-0.975403	0.026	0.049	1
rsp-5	0.0133117	-0.617447	0.08	0.116	1
rpn-3	0.0133476	-0.325915	0.334	0.386	1
mrp-5	0.0133505	-0.564928	0.142	0.186	1
athp-2	0.0133564	-0.611019	0.075	0.111	1
C24G6.8	0.0133638	0.343464	0.166	0.118	1
cep-1	0.0133933	-0.960481	0.014	0.032	1
gpd-4	0.013436	-0.698356	0.03	0.054	1
gpb-1	0.0134428	-0.362393	0.268	0.325	1
ccg-1	0.0134534	-1.041	0.014	0.032	1
teg-4	0.0134876	-0.32965	0.231	0.287	1
Y48C3A.3	0.0135298	1.26562	0.042	0.019	1
yars-1	0.0135642	0.564754	0.133	0.092	1
zyg-9	0.0135717	-0.374258	0.201	0.251	1
AH9.3	0.0135972	0.591256	0.145	0.103	1
sre-13	0.0136861	1.31954	0.052	0.026	1
nhr-152	0.0137268	2.54294	0.019	0.004	1
pqn-87	0.0137707	-0.390199	0.2	0.251	1
Y53F4B.39	0.0137938	5.6876	0.011	0	1
clec-144	0.0139222	2.41898	0.019	0.004	1
eif-3.G	0.0139257	0.579561	0.14	0.099	1
pgap-2	0.0139663	-1.94279	0.005	0.017	1
soem-1	0.0139674	0.474952	0.247	0.201	1
mog-2	0.0139694	-0.667252	0.06	0.092	1
sec-3	0.0140262	-0.755629	0.035	0.06	1
syp-3	0.0141061	-1.77455	0.005	0.017	1
hrpu-1	0.0141184	-0.410961	0.191	0.242	1
lgc-50	0.0141765	-1.6989	0.005	0.017	1
C36E8.4	0.0141903	1.33908	0.034	0.013	1
nadk-2	0.0142048	-0.783808	0.025	0.047	1
ceh-88	0.0142829	1.26535	0.034	0.013	1
lin-45	0.0143345	-0.926747	0.026	0.049	1
gcsh-2	0.0144125	0.7732	0.089	0.056	1
eat-16	0.0144423	-0.395098	0.194	0.244	1
unc-33	0.0144549	0.937049	0.05	0.024	1
ctf-4	0.0145023	-0.407766	0.191	0.242	1
mrps-11	0.0146512	0.474651	0.189	0.143	1
taf-12	0.0147524	0.572305	0.114	0.077	1
ZK632.4	0.0148541	-1.06408	0.021	0.041	1
F25H2.4	0.0148572	-0.707531	0.082	0.116	1
znf-706	0.014881	-0.445122	0.096	0.137	1
pas-2	0.0149094	-0.332226	0.169	0.218	1
manf-1	0.01499	-0.781014	0.042	0.069	1
slr-2	0.014997	-1.60979	0.01	0.024	1
vps-29	0.0150554	-1.00922	0.032	0.056	1
inx-1	0.0151255	-0.952575	0.043	0.069	1
ubc-3	0.0151508	0.532774	0.104	0.068	1
T02G5.7	0.0151728	-1.36355	0.01	0.024	1
M02D8.3	0.0152084	-0.455248	0.066	0.099	1
npp-24	0.0152819	-0.694917	0.041	0.068	1
cgh-1	0.0152876	-0.867188	0.04	0.066	1
WBGene00013638	0.0152976	-0.585849	0.097	0.135	1
Y54G11A.7	0.0153104	1.78208	0.025	0.008	1
aat-3	0.0153295	-0.532549	0.107	0.146	1
mrpl-14	0.0153631	0.903849	0.059	0.032	1
rab-1	0.0155235	-0.290043	0.269	0.326	1
ccz-1	0.0155543	-1.5437	0.008	0.021	1
ocrl-1	0.0155734	-0.707192	0.054	0.084	1
Y69A2AR.28	0.0158579	-0.231334	0.468	0.523	1
cps-6	0.0159768	0.62232	0.172	0.131	1
sna-3	0.0159883	-0.481359	0.169	0.214	1
dyci-1	0.0160385	-0.512861	0.127	0.169	1
pign-1	0.0160525	-1.24438	0.014	0.03	1
sws-1	0.0161895	-0.431486	0.14	0.188	1
clec-41	0.0163523	-1.00087	0.017	0.036	1
rbm-22	0.0165325	-0.590425	0.074	0.107	1
T28B8.1	0.0165563	0.25004	0.403	0.341	1
hint-3	0.0166193	-0.737046	0.031	0.054	1
dpff-1	0.0166485	-0.592207	0.057	0.088	1
rtfo-1	0.016843	-0.429031	0.148	0.193	1
catp-8	0.0168455	-0.403581	0.165	0.21	1
R53.4	0.0168692	0.195289	0.492	0.435	1
mppe-1	0.0169757	-0.951994	0.017	0.036	1
fkb-2	0.0170716	0.162228	0.74	0.692	1
lin-13	0.0171854	-0.424056	0.191	0.238	1
znf-593	0.0173824	0.506258	0.125	0.086	1
F49E8.6	0.0173868	5.71983	0.011	0	1
cox-11	0.0174104	1.54509	0.03	0.011	1
T19D12.6	0.0174772	-2.17818	0.005	0.015	1
ZK353.9	0.0175328	1.01099	0.053	0.028	1
snx-13	0.0175924	-0.451401	0.124	0.167	1
Y65B4A.6	0.0176123	-0.893376	0.047	0.073	1
F39C12.1	0.0176613	-0.425776	0.117	0.158	1
pbs-5	0.0176689	-0.440947	0.093	0.129	1
kcc-1	0.0176896	-0.481611	0.163	0.208	1
npp-10	0.0177266	-0.549973	0.163	0.203	1
C26E6.12	0.0177398	0.436163	0.141	0.099	1
syd-2	0.0177413	-0.613053	0.055	0.084	1
K07A1.17	0.017843	-1.83092	0.005	0.015	1
F53A9.8	0.0178687	-0.500483	0.066	0.098	1
tent-5	0.0178709	0.13279	0.466	0.39	1
F54B3.1	0.0178834	-0.480674	0.153	0.197	1
ced-7	0.0179125	-0.469684	0.133	0.174	1
pals-24	0.0179355	-1.43332	0.005	0.015	1
F08B6.1	0.0179782	-0.779846	0.038	0.064	1
cfim-1	0.0180146	-0.632612	0.056	0.086	1
snr-2	0.0180359	-0.381164	0.166	0.212	1
flp-9	0.0180989	-1.26773	0.015	0.032	1
K07A1.15	0.0181374	-0.369163	0.173	0.218	1
qdpr-1	0.0181438	-0.744101	0.026	0.047	1
clh-5	0.0181583	-0.990348	0.038	0.064	1
mrpl-21	0.0181789	2.20295	0.021	0.006	1
orc-1	0.0181879	-0.355097	0.131	0.174	1
aps-2	0.0182972	-0.621707	0.059	0.09	1
dgk-2	0.0183069	-1.00847	0.02	0.039	1
algn-9	0.0183138	-0.774824	0.026	0.047	1
T04F8.9	0.0183223	-0.251528	0.342	0.394	1
puf-12	0.018395	0.483672	0.141	0.099	1
cyld-1	0.0184835	-0.840603	0.027	0.049	1
pat-10	0.0184953	-1.36763	0.011	0.026	1
ZC506.1	0.0186168	-0.629258	0.079	0.113	1
ctbp-1	0.018631	-0.486557	0.087	0.124	1
F15D3.6	0.0188245	-1.15049	0.015	0.032	1
F41H10.3	0.0188385	-0.494871	0.077	0.111	1
C36E8.1	0.0188698	0.454048	0.176	0.131	1
pigx-1	0.018881	0.372312	0.198	0.15	1
T01G1.4	0.0188926	0.694488	0.088	0.056	1
mrps-5	0.0189266	0.763177	0.084	0.053	1
F20D1.3	0.0189415	-0.571845	0.061	0.092	1
C33D9.13	0.0190106	-0.804671	0.04	0.066	1
T04F8.2	0.0190267	-0.897862	0.03	0.053	1
myo-2	0.0190483	-1.03552	0.022	0.041	1
tcc-1	0.0190659	-0.720355	0.067	0.098	1
F48G7.5	0.0191493	-0.593523	0.052	0.081	1
ints-9	0.0191721	-0.574635	0.095	0.131	1
Y59C2A.2	0.0192069	-0.959496	0.015	0.032	1
inx-7	0.0192311	0.425422	0.114	0.077	1
efr-3	0.0192439	-0.673475	0.058	0.088	1
F37A4.2	0.0192968	-0.541999	0.12	0.159	1
lec-11	0.0194111	-0.474286	0.055	0.084	1
Y48G10A.1	0.0194519	-0.753522	0.015	0.032	1
gcy-37	0.0194808	-2.32148	0.007	0.019	1
copb-1	0.0195671	-0.531648	0.068	0.099	1
ric-7	0.0195695	1.02962	0.05	0.026	1
copb-2	0.0196654	-0.884186	0.038	0.062	1
trpp-4	0.0197243	-0.77766	0.02	0.039	1
nova-1	0.0197451	-0.28812	0.261	0.311	1
sma-1	0.0197883	0.172141	0.448	0.392	1
smg-9	0.0198246	-0.892383	0.015	0.032	1
Y57G11C.3	0.0198253	-0.427775	0.131	0.173	1
mtx-2	0.0199296	0.573188	0.145	0.105	1
cts-1	0.0199598	-0.40593	0.191	0.235	1
C45G9.6	0.0199698	-0.445133	0.056	0.086	1
T14G11.1	0.0200299	-1.45139	0.007	0.019	1
F19C6.2	0.0200375	-0.580175	0.063	0.094	1
asp-5	0.0200531	-0.954042	0.022	0.041	1
hsp-17	0.0201624	-1.22596	0.017	0.034	1
cash-1	0.0202132	-0.690051	0.074	0.105	1
rpn-12	0.0202775	-0.630536	0.063	0.094	1
F45H10.2	0.0203173	0.522697	0.126	0.09	1
aly-3	0.020433	-0.416995	0.203	0.25	1
Y52B11A.4	0.0205457	0.511042	0.068	0.039	1
cwf-19L2	0.0206884	-0.580935	0.058	0.088	1
ceh-20	0.0206971	-0.324277	0.334	0.385	1
vig-1	0.0208097	0.52788	0.212	0.167	1
T10B5.3	0.0208324	0.502117	0.102	0.068	1
R08B4.3	0.0208998	-0.625454	0.084	0.118	1
snr-6	0.0209002	-0.355481	0.227	0.276	1
scyl-1	0.0209348	-0.386326	0.11	0.15	1
B0495.5	0.0209514	0.925496	0.05	0.026	1
hsp-1	0.0210386	-0.187371	0.775	0.801	1
nspg-13	0.0211621	-0.978057	0.017	0.034	1
csn-5	0.0212172	-0.758367	0.022	0.041	1
Y54G2A.18	0.0212569	-0.806249	0.042	0.068	1
B0416.5	0.0213269	-0.362331	0.185	0.236	1
stau-1	0.021391	-0.410922	0.134	0.178	1
gtap-1	0.0214227	1.32217	0.029	0.011	1
mrpl-23	0.0214588	0.872115	0.048	0.024	1
fnci-1	0.0214862	-0.436994	0.145	0.189	1
xrn-2	0.021488	-0.691168	0.064	0.094	1
ect-2	0.0215148	-0.352726	0.172	0.218	1
ZK809.3	0.0216087	0.492883	0.222	0.182	1
C11H1.7	0.0216883	-0.300214	0.182	0.233	1
W04A8.1	0.021703	-0.345519	0.192	0.24	1
lido-12	0.0217393	0.589855	0.07	0.041	1
cpz-2	0.021789	-1.12755	0.013	0.028	1
snu-13	0.0218217	0.725242	0.105	0.071	1
fipr-1	0.0218577	-0.452861	0.084	0.118	1
C25A1.16	0.0219426	0.589237	0.112	0.077	1
clp-9	0.021948	5.76231	0.01	0	1
trm-2A	0.021948	5.64945	0.01	0	1
Y43F8A.1	0.0219679	-2.22806	0.004	0.013	1
C17E4.6	0.021972	-0.517331	0.096	0.131	1
F49E8.7	0.0219724	1.38338	0.042	0.021	1
csn-3	0.0220984	-0.493033	0.052	0.081	1
pbrm-1	0.022257	-0.257594	0.511	0.568	1
vha-1	0.0222774	0.445653	0.162	0.122	1
mpst-3	0.0223461	2.11042	0.02	0.006	1
egl-21	0.0224097	-2.66787	0.004	0.013	1
C46C11.3	0.0224909	-1.81252	0.004	0.013	1
cpg-19	0.0225723	-1.70409	0.004	0.013	1
pas-4	0.02264	-0.515942	0.12	0.159	1
sup-35	0.0226413	-1.40651	0.014	0.03	1
WBGene00012573	0.0226948	-1.44555	0.004	0.013	1
magu-1	0.0226948	-1.50374	0.004	0.013	1
Y39B6A.37	0.0227242	0.929471	0.09	0.06	1
fbxa-78	0.0227358	-1.63026	0.004	0.013	1
Y37D8A.25	0.0227829	-1.61323	0.011	0.024	1
bath-41	0.0227868	-0.862402	0.025	0.045	1
ctnb-1	0.0228255	-0.607108	0.044	0.069	1
rho-1	0.0229233	-0.255092	0.22	0.274	1
Y50D4A.4	0.0231041	-0.931316	0.032	0.054	1
F40F11.4	0.0232976	3.08143	0.014	0.002	1
C17E4.10	0.0233493	0.264389	0.279	0.227	1
mlc-5	0.0233731	-0.29753	0.288	0.351	1
C50F4.1	0.0234167	-0.446815	0.068	0.099	1
slrp-1	0.0234173	-0.555692	0.042	0.068	1
gfm-1	0.0235027	-0.830083	0.025	0.045	1
sir-2.1	0.0235343	-0.347914	0.241	0.285	1
saps-1	0.0235557	-0.58182	0.059	0.088	1
nduf-2.2	0.0237348	2.57672	0.014	0.002	1
D2030.11	0.0237814	0.258025	0.334	0.287	1
WBGene00005556	0.0238027	2.27404	0.014	0.002	1
pbs-3	0.0238321	-0.320632	0.148	0.191	1
F40G9.17	0.0238493	-1.25145	0.011	0.024	1
F13B6.3	0.0238864	-0.317105	0.074	0.107	1
san-1	0.0240057	-0.574852	0.111	0.148	1
efl-1	0.0241723	-0.42764	0.123	0.161	1
R05D7.1	0.024354	1.2505	0.032	0.013	1
eaf-1	0.0244855	-0.995743	0.014	0.03	1
dpy-23	0.0246094	-0.575479	0.087	0.12	1
sqv-8	0.0247181	-0.661601	0.041	0.066	1
pod-1	0.0247505	-0.500109	0.158	0.199	1
clu-1	0.0247511	-1.02061	0.011	0.024	1
glp-4	0.0247883	-0.645014	0.026	0.047	1
frm-4	0.024851	-0.234329	0.564	0.612	1
pld-1	0.0248722	-0.583486	0.058	0.086	1
ZK809.5	0.02489	-0.578767	0.025	0.045	1
set-26	0.0249031	-0.526252	0.09	0.124	1
mbk-1	0.0249098	-0.469746	0.107	0.144	1
C46H3.2	0.0249759	-1.78608	0.006	0.017	1
dut-1	0.0250839	-0.384822	0.176	0.218	1
rpn-1	0.0252792	-0.394702	0.273	0.325	1
clec-67	0.0253326	-1.66508	0.008	0.021	1
kbp-1	0.0253699	-0.342005	0.144	0.186	1
WBGene00009020	0.0253907	-1.811	0.006	0.017	1
mex-3	0.0254016	0.373033	0.227	0.178	1
spdl-1	0.025462	-0.301929	0.261	0.313	1
F08F8.7	0.0254969	0.479829	0.096	0.064	1
ints-1	0.0255649	-0.86406	0.029	0.051	1
lin-37	0.0255858	-0.659835	0.055	0.083	1
R08D7.5	0.0257823	0.914397	0.059	0.034	1
gld-2	0.0258153	1.23882	0.034	0.015	1
F30F8.5	0.025845	-0.262251	0.376	0.433	1
aha-1	0.025921	-0.389386	0.114	0.152	1
F54D11.4	0.0259427	1.00979	0.047	0.024	1
rga-4	0.0259502	-0.475456	0.094	0.129	1
T24B8.7	0.0259867	-0.528947	0.105	0.141	1
Y39B6A.13	0.0261439	0.640188	0.082	0.053	1
F54D5.3	0.0261992	-1.41672	0.006	0.017	1
unc-97	0.0262366	-0.591629	0.099	0.133	1
sec-16A.1	0.0263663	-0.725253	0.04	0.064	1
cox-6B	0.0264285	0.20693	0.389	0.34	1
sti-1	0.0264865	-0.381212	0.257	0.296	1
Y105E8A.25	0.026545	-0.494758	0.117	0.154	1
trak-1	0.0266541	-0.771343	0.037	0.06	1
WBGene00195253	0.0266615	0.608736	0.095	0.064	1
ddb-1	0.0267595	0.431005	0.152	0.113	1
mps-2	0.026809	-0.118198	0.932	0.94	1
Y39E4B.5	0.0268477	-1.00629	0.016	0.032	1
ebax-1	0.026923	-0.30723	0.22	0.268	1
pfs-2	0.0270988	-0.54813	0.088	0.122	1
tmed-4	0.0271995	0.407532	0.268	0.227	1
F28F8.9	0.0272285	2.25048	0.023	0.008	1
F40D4.17	0.0272333	1.62781	0.017	0.004	1
Y95B8A.6	0.0273015	-0.589127	0.031	0.053	1
cnb-1	0.0273069	-0.775394	0.047	0.073	1
twf-2	0.0273537	-0.209238	0.532	0.58	1
lec-6	0.0273637	-0.439685	0.044	0.069	1
din-1	0.027375	0.289691	0.397	0.351	1
glrx-5	0.0274298	1.69923	0.023	0.008	1
T22D1.3	0.0274517	0.534583	0.088	0.056	1
R05D3.2	0.0275107	-0.364512	0.138	0.178	1
R02F11.3	0.0275588	-1.09202	0.012	0.026	1
dpy-27	0.027637	-0.298685	0.212	0.259	1
cya-1	0.027719	-0.540141	0.123	0.159	1
cgp-1	0.0277398	-0.589843	0.04	0.064	1
mis-12	0.0277583	-0.273008	0.255	0.306	1
Y54E10A.10	0.0279164	1.43705	0.031	0.013	1
sptl-1	0.0279806	-0.796049	0.024	0.043	1
png-1	0.0279806	-1.00136	0.024	0.043	1
T19D2.2	0.0280738	-1.75775	0.003	0.011	1
C14B9.3	0.0280738	-1.48583	0.003	0.011	1
let-858	0.0280947	-0.347951	0.143	0.186	1
F54D1.6	0.0281277	-1.69983	0.003	0.011	1
C04F12.7	0.0281277	-1.71855	0.003	0.011	1
btb-16	0.0281817	-1.69043	0.003	0.011	1
inx-20	0.0282359	-1.69777	0.003	0.011	1
hpo-10	0.02825	-0.702099	0.047	0.073	1
Y76B12C.3	0.0283139	-0.291559	0.13	0.173	1
vha-13	0.028629	-0.50131	0.074	0.105	1
rae-1	0.0286319	0.289475	0.275	0.231	1
dscc-1	0.0286527	-0.603012	0.047	0.073	1
pdi-6	0.0286613	-0.236013	0.572	0.604	1
gid-7	0.0286951	-0.441177	0.078	0.111	1
gpr-2	0.0289769	-0.501732	0.061	0.09	1
C35A5.6	0.0291916	3.05608	0.013	0.002	1
usp-14	0.0291933	-0.556522	0.081	0.113	1
atg-4.2	0.0292593	-0.995767	0.03	0.051	1
lido-10	0.0292846	0.717557	0.087	0.058	1
C50F7.6	0.0293585	3.01266	0.013	0.002	1
spcs-1	0.0294708	-0.346126	0.17	0.214	1
mrpl-12	0.0295684	2.66243	0.013	0.002	1
T01B7.5	0.0296488	0.690588	0.099	0.068	1
T27F7.12	0.0296516	-0.600362	0.043	0.068	1
F17C11.11	0.0298116	-0.862953	0.03	0.051	1
parp-2	0.0298492	-0.642699	0.065	0.094	1
ddl-2	0.029851	-0.85137	0.027	0.047	1
zig-11	0.0299583	-0.595848	0.097	0.131	1
riok-2	0.0301017	0.302299	0.093	0.062	1
asp-14	0.0301086	-0.79425	0.027	0.047	1
rpt-2	0.0301411	-0.453736	0.211	0.251	1
nhr-59	0.0302173	1.0786	0.05	0.028	1
syx-16	0.0302599	-0.630064	0.084	0.114	1
F31D4.9	0.0304819	0.411942	0.14	0.103	1
taap-1	0.0305226	1.13246	0.028	0.011	1
mans-3	0.0305772	-0.901241	0.03	0.051	1
tth-1	0.0306558	0.376519	0.203	0.163	1
F23F1.10	0.030694	-1.23301	0.01	0.023	1
F53A2.9	0.0308088	1.14827	0.038	0.019	1
clc-5	0.0308796	1.26006	0.033	0.015	1
B0393.3	0.0309445	-0.340561	0.177	0.22	1
Y105C5A.15	0.0311203	0.832723	0.056	0.032	1
F57C9.4	0.0311745	-0.591273	0.05	0.075	1
C39E9.12	0.0313222	-0.330221	0.185	0.229	1
T19C9.8	0.0313279	-1.12288	0.01	0.023	1
F28C10.3	0.0313378	-1.13897	0.014	0.028	1
aex-3	0.0313591	-1.09488	0.02	0.038	1
Y57A10A.29	0.0313636	0.676193	0.065	0.039	1
algn-10	0.0315429	-0.834453	0.019	0.036	1
tag-280	0.0315518	1.21415	0.028	0.011	1
vps-8	0.0315543	-1.49311	0.01	0.023	1
cux-7	0.0317167	-0.281298	0.203	0.251	1
F38B6.6	0.0318597	-1.1056	0.02	0.038	1
sop-3	0.0318973	-0.417877	0.096	0.129	1
Y69H2.7	0.0319221	-0.729175	0.03	0.051	1
wdr-37	0.0319706	0.471599	0.152	0.114	1
ccpp-1	0.0320336	-0.976576	0.014	0.028	1
rmd-2	0.0320636	1.04282	0.05	0.028	1
abf-5	0.0320671	-1.00601	0.014	0.028	1
fbp-1	0.0321973	-1.18176	0.02	0.038	1
M18.3	0.032283	1.5487	0.025	0.009	1
K05B2.2	0.0323921	-0.909086	0.022	0.039	1
trcs-2	0.0324024	-0.648654	0.048	0.073	1
mrpl-18	0.0324707	1.12382	0.033	0.015	1
Y59E9AL.36	0.0325392	-0.296755	0.153	0.195	1
mdf-2	0.0325862	-0.229093	0.243	0.295	1
T24C4.4	0.032615	-0.422631	0.062	0.09	1
zipt-2.4	0.0326745	-1.12851	0.014	0.028	1
sec-61.G	0.0326906	-0.282356	0.284	0.341	1
math-33	0.0327124	-0.449822	0.147	0.184	1
mmcm-1	0.032752	-0.915178	0.022	0.039	1
bath-42	0.0328475	-0.556666	0.082	0.113	1
Y49A3A.3	0.0328544	0.897035	0.038	0.019	1
cpna-3	0.033042	-1.17156	0.015	0.03	1
elo-6	0.0332317	-1.69328	0.005	0.015	1
lat-1	0.03324	-1.20992	0.015	0.03	1
pigq-1	0.0332453	1.38834	0.035	0.017	1
atg-4.1	0.0332585	-0.326429	0.169	0.214	1
T05H10.1	0.033277	-0.665908	0.069	0.098	1
szy-20	0.0332807	-0.560394	0.041	0.064	1
nprl-2	0.0333407	-0.972863	0.022	0.039	1
WBGene00077570	0.0333667	1.91804	0.016	0.004	1
Y37H2A.14	0.0333725	-0.971714	0.015	0.03	1
T26H5.14	0.0334872	-1.67871	0.005	0.015	1
phat-5	0.0335385	-1.66193	0.005	0.015	1
T01B10.5	0.0335899	-1.64351	0.005	0.015	1
mlc-3	0.0335966	-0.481484	0.07	0.099	1
glb-24	0.0336991	1.6829	0.016	0.004	1
Y47G6A.22	0.0337667	-0.817635	0.022	0.039	1
polq-1	0.0337866	-0.482677	0.054	0.081	1
fipr-3	0.0337961	-1.50363	0.005	0.015	1
F54A3.5	0.0338634	0.63726	0.102	0.071	1
fntb-1	0.0338766	-0.372818	0.099	0.133	1
F44G4.2	0.0338811	0.526625	0.13	0.094	1
R53.5	0.0338897	-1.22863	0.008	0.019	1
blos-4	0.0338996	-1.41671	0.005	0.015	1
fars-2	0.0339347	-1.28605	0.008	0.019	1
C06B8.7	0.0339515	-1.27335	0.005	0.015	1
F53E4.1	0.0342187	1.47559	0.022	0.008	1
dhs-25	0.0342228	1.01814	0.047	0.026	1
tsp-21	0.0342246	-0.509078	0.036	0.058	1
gst-1	0.0343647	0.469413	0.114	0.081	1
erfa-3	0.034366	-0.659812	0.045	0.069	1
Y17G7B.3	0.0344066	-0.542887	0.047	0.071	1
mbtr-1	0.0344366	-0.959482	0.025	0.043	1
C06E7.4	0.034497	-0.452729	0.027	0.047	1
Y51H4A.8	0.0344995	-0.660607	0.035	0.056	1
ZK154.5	0.0345658	-0.457173	0.099	0.131	1
F48B9.8	0.0347789	-0.796541	0.022	0.039	1
R10D12.8	0.0348126	0.997975	0.03	0.013	1
K09F5.6	0.0349977	-0.369044	0.147	0.188	1
F54F2.9	0.0350139	-0.80321	0.022	0.039	1
npp-21	0.0350503	-0.318785	0.233	0.278	1
misc-1	0.0350789	-0.851643	0.023	0.041	1
chaf-1	0.0351843	-0.32175	0.39	0.432	1
gid-2	0.0352602	1.66543	0.027	0.011	1
F46G10.1	0.0352805	-0.386577	0.09	0.122	1
ima-2	0.0352849	-0.371664	0.143	0.18	1
sft-1	0.0352924	1.14432	0.038	0.019	1
tin-10	0.0353342	0.516685	0.081	0.053	1
nduo-2	0.0353403	0.301468	0.165	0.124	1
snf-1	0.0354543	1.5048	0.019	0.006	1
suf-1	0.0354807	-0.209905	0.239	0.296	1
Y119D3B.12	0.0355213	-0.59196	0.058	0.084	1
nkcc-1	0.0355447	-0.335936	0.111	0.148	1
mek-2	0.0355731	-1.26083	0.011	0.024	1
his-48	0.0356061	1.01918	0.047	0.026	1
sorf-1	0.035737	-0.393517	0.124	0.161	1
cpr-6	0.0358652	-1.04702	0.017	0.032	1
H06I04.3	0.0358821	0.424869	0.13	0.094	1
ubc-25	0.0359251	-0.475576	0.122	0.156	1
gpap-1	0.0359332	-1.06634	0.017	0.032	1
rskd-1	0.0359774	-0.770755	0.026	0.045	1
erm-1	0.0361274	-0.485091	0.089	0.12	1
F10G7.5	0.036366	0.6055	0.111	0.079	1
Y37D8A.6	0.0365377	1.47981	0.027	0.011	1
dnj-12	0.0365611	-0.278681	0.413	0.458	1
hmp-1	0.0365756	-0.379812	0.193	0.231	1
scc-2	0.0366537	-0.471724	0.151	0.188	1
DC2.5	0.0366877	-0.912679	0.017	0.032	1
epg-3	0.03678	-0.991987	0.011	0.024	1
baz-2	0.0368125	-0.284307	0.286	0.338	1
T19B4.3	0.0368378	0.680416	0.078	0.051	1
usp-39	0.0369144	-0.537962	0.091	0.124	1
Y39B6A.43	0.0369448	-0.372537	0.078	0.109	1
F37C4.5	0.0370098	-0.485181	0.038	0.06	1
prp-9	0.0370859	-0.386569	0.107	0.143	1
F48F7.6	0.0371076	-0.440161	0.087	0.118	1
bra-2	0.037251	-0.496996	0.069	0.098	1
H20J04.9	0.0372934	2.51658	0.012	0.002	1
ced-2	0.0373713	-0.606365	0.055	0.081	1
ola-1	0.0373909	0.226767	0.317	0.272	1
Y47H10A.4	0.0374002	0.606092	0.094	0.064	1
R01H2.8	0.037479	-1.05824	0.018	0.034	1
cof-2	0.0375052	1.99412	0.012	0.002	1
mat-1	0.0377	-0.422751	0.062	0.09	1
ZK1098.3	0.0378201	-1.17498	0.018	0.034	1
sys-1	0.0378696	-0.307754	0.133	0.171	1
C14C6.5	0.0380077	-0.607836	0.105	0.137	1
ajm-1	0.0380261	-0.999417	0.018	0.034	1
pqn-53	0.0381494	0.343528	0.193	0.156	1
pes-5	0.0381586	1.88393	0.024	0.009	1
snrp-3	0.0381948	-0.581873	0.118	0.152	1
F14F9.8	0.0383867	-0.633734	0.043	0.066	1
fce-2	0.0384203	-1.34418	0.013	0.026	1
npp-1	0.0384221	-0.572364	0.07	0.098	1
nhr-7	0.0384606	-1.43337	0.013	0.026	1
rnh-2	0.0384779	-0.422644	0.06	0.088	1
Y41E3.7	0.0387766	0.701559	0.062	0.038	1
pqn-65	0.0389367	-0.508055	0.137	0.171	1
lact-9	0.03896	-0.712021	0.017	0.032	1
frm-1	0.0389902	0.159132	0.636	0.585	1
R02D3.7	0.0390902	0.628881	0.047	0.026	1
T04G9.4	0.0391923	0.423842	0.175	0.137	1
kin-4	0.0392403	-0.683246	0.026	0.045	1
F32H5.1	0.0392733	1.13957	0.047	0.026	1
dylt-1	0.0392941	-0.532445	0.04	0.062	1
C49H3.9	0.0394724	0.314277	0.083	0.054	1
hpo-9	0.0395106	-0.637796	0.026	0.045	1
ccdc-12	0.0396353	-0.874559	0.042	0.064	1
rbc-1	0.0398301	-0.500928	0.078	0.107	1
F35A5.8	0.0399029	-0.75844	0.037	0.058	1
R11G1.1	0.0399183	-1.29873	0.009	0.021	1
pyr-1	0.0399558	1.44345	0.024	0.009	1
rif-1.1	0.0400349	-0.302701	0.232	0.281	1
Y56A3A.19	0.040056	-0.765795	0.026	0.045	1
aph-1	0.0400852	-0.759096	0.064	0.09	1
mekk-3	0.0401471	1.35468	0.024	0.009	1
D2030.2	0.0402158	1.35037	0.029	0.013	1
txt-9	0.0403652	-0.739568	0.031	0.051	1
dao-3	0.0404116	0.399886	0.123	0.09	1
F35B12.3	0.0404396	-0.652225	0.034	0.054	1
zoo-1	0.0404866	-0.578292	0.041	0.064	1
M117.3	0.0404945	1.83368	0.021	0.008	1
sap-140	0.0405524	-0.240962	0.204	0.25	1
Y71H2AM.2	0.0406085	-1.19967	0.023	0.039	1
F22H10.3	0.0407701	-0.472867	0.078	0.109	1
rab-11.1	0.0408156	-0.27228	0.302	0.351	1
hum-4	0.0408181	-0.749852	0.032	0.053	1
C23G10.2	0.0408395	2.37545	0.015	0.004	1
WBGene00016239	0.0408601	-1.07676	0.013	0.026	1
adah-1	0.0408695	0.174102	0.512	0.475	1
kbp-5	0.0409109	-0.694738	0.035	0.056	1
pid-3	0.0409536	-0.302821	0.172	0.216	1
rfc-2	0.0412336	-0.407714	0.118	0.154	1
dod-17	0.0412863	-0.923927	0.013	0.026	1
PDB1.1	0.0412874	-1.07075	0.009	0.021	1
F01D5.1	0.0414248	-0.651861	0.054	0.079	1
ngp-1	0.0415287	0.390804	0.149	0.113	1
vps-15	0.0415841	-0.601158	0.063	0.09	1
ZK632.12	0.0415965	0.94627	0.035	0.017	1
C06G3.6	0.0417941	0.405382	0.218	0.18	1
sam-10	0.0417945	-0.447485	0.166	0.201	1
dnj-10	0.0418605	-0.76132	0.02	0.036	1
chil-10	0.0419967	-0.736326	0.031	0.051	1
nstp-1	0.0420603	1.47049	0.015	0.004	1
T24H10.4	0.0421617	-0.72916	0.018	0.034	1
mrps-27	0.0424728	0.439322	0.145	0.113	1
usp-50	0.0426451	-1.1087	0.026	0.043	1
hsp-75	0.0426902	0.756414	0.061	0.038	1
aco-1	0.0427641	-0.99877	0.014	0.028	1
tgt-2	0.0428152	1.64517	0.018	0.006	1
nuaf-1	0.0428437	0.272619	0.214	0.171	1
T28F3.8	0.0428641	-1.8326	0.005	0.013	1
Y66D12A.7	0.0429281	-1.76937	0.007	0.017	1
rbd-1	0.0429284	-0.47639	0.029	0.049	1
apc-10	0.0430682	-1.69697	0.005	0.013	1
ZK1320.2	0.0435478	-1.59064	0.005	0.013	1
F08D12.3	0.0435478	-1.68035	0.005	0.013	1
rha-1	0.0435864	-0.555132	0.106	0.139	1
F39B2.3	0.0436351	-0.929191	0.026	0.043	1
faah-4	0.043681	-0.935654	0.023	0.039	1
algn-12	0.0436856	-1.46008	0.005	0.013	1
pac-1	0.0437685	0.652794	0.052	0.03	1
M110.3	0.043822	-0.945802	0.023	0.039	1
C14C6.2	0.0438239	-1.54352	0.005	0.013	1
F41B5.1	0.0439912	1.19976	0.032	0.015	1
F33E2.5	0.0440527	-0.771859	0.021	0.038	1
M04C3.1	0.044158	-1.3961	0.007	0.017	1
eat-3	0.0442686	-1.01933	0.033	0.053	1
set-25	0.0444927	-0.83778	0.021	0.038	1
nhr-19	0.0445083	1.36406	0.026	0.011	1
ztf-18	0.0445178	-0.362122	0.142	0.178	1
clc-7	0.0446322	0.449724	0.117	0.084	1
sma-3	0.0446609	-1.08181	0.005	0.013	1
rgr-1	0.0447485	-0.543547	0.081	0.111	1
gna-1	0.0448557	-0.825868	0.023	0.039	1
imb-2	0.0448918	-0.492941	0.075	0.103	1
Y76A2B.4	0.0449429	-1.12705	0.005	0.013	1
emb-8	0.0450277	-1.37931	0.011	0.023	1
pfd-2	0.0451128	0.619479	0.083	0.056	1
sin-3	0.0451383	-0.33433	0.166	0.205	1
mec-17	0.0451659	-0.382845	0.078	0.107	1
C46C2.2	0.0452232	-0.445628	0.166	0.203	1
C35A5.8	0.0452459	-0.392707	0.075	0.105	1
F15D4.2	0.0453007	0.709724	0.078	0.053	1
klc-2	0.0453272	-0.349164	0.193	0.233	1
tut-2	0.0453437	-0.496959	0.047	0.071	1
F10G7.10	0.0453641	-0.479859	0.037	0.058	1
unc-45	0.0454817	-1.35462	0.011	0.023	1
F30A10.3	0.0455515	1.09223	0.032	0.015	1
timm-17B.1	0.0456557	0.549796	0.056	0.034	1
R10E4.11	0.0456608	-0.756977	0.007	0.017	1
gpch-1	0.0456852	-0.342728	0.107	0.141	1
ZK637.14	0.0459259	-0.337143	0.195	0.233	1
exl-1	0.0459331	0.574421	0.092	0.064	1
dbt-1	0.0459663	-0.810508	0.024	0.041	1
T08G11.1	0.0459973	-0.238937	0.517	0.557	1
wdr-48	0.0460184	-0.853186	0.027	0.045	1
atp-2	0.0460401	0.291916	0.36	0.317	1
ula-1	0.0462914	0.582934	0.066	0.041	1
aipl-1	0.0463412	-0.453426	0.104	0.135	1
Y53H1A.7	0.0465046	-1.10958	0.011	0.023	1
oaz-1	0.0465231	-0.194172	0.292	0.349	1
plp-1	0.0465305	0.126266	0.77	0.724	1
clsp-1	0.0465341	-0.363461	0.177	0.214	1
rlbp-1	0.0465411	-0.745189	0.024	0.041	1
fbxa-140	0.0465565	2.79547	0.011	0.002	1
Y39A1A.20	0.0465565	2.74006	0.011	0.002	1
cic-1	0.0467061	-0.548009	0.066	0.092	1
Y54G2A.52	0.046722	-0.717142	0.024	0.041	1
ttr-23	0.0468672	-0.909544	0.024	0.041	1
C49G7.10	0.046886	2.41845	0.011	0.002	1
snr-3	0.0469015	0.148689	0.663	0.627	1
arle-14	0.0470588	-0.371326	0.144	0.18	1
C49C3.9	0.0471275	-0.860298	0.011	0.023	1
rpac-19	0.0474026	0.552435	0.068	0.043	1
unc-26	0.0474545	-0.60302	0.039	0.06	1
WBGene00013535	0.0474941	-0.994624	0.011	0.023	1
C05E11.3	0.0475384	1.40045	0.029	0.013	1
fan-1	0.0475875	-0.56523	0.072	0.099	1
T04F3.4	0.047652	-1.03086	0.011	0.023	1
F54C9.11	0.0476836	-0.647996	0.058	0.083	1
odr-4	0.0477239	-0.843476	0.016	0.03	1
F40B5.2	0.0477735	-0.762056	0.032	0.051	1
lin-61	0.0477836	-0.343365	0.148	0.186	1
hil-7	0.0478367	-0.279181	0.906	0.889	1
F47G4.4	0.0479248	-1.15323	0.017	0.032	1
F53F10.2	0.047955	-0.411427	0.114	0.148	1
ipla-1	0.0480164	-0.604969	0.056	0.081	1
R04F11.2	0.0480897	0.318272	0.333	0.293	1
B0361.6	0.0482878	-0.800104	0.011	0.023	1
acs-13	0.0483748	-0.642147	0.056	0.081	1
aman-2	0.048486	-0.319709	0.152	0.189	1
Y105E8A.2	0.0485262	-0.614395	0.024	0.041	1
apd-3	0.0485808	-0.431535	0.135	0.169	1
rib-2	0.0486302	-0.727605	0.055	0.079	1
mon-2	0.048676	-0.627615	0.024	0.041	1
B0286.1	0.0487723	-0.554309	0.058	0.083	1
dsh-1	0.0490644	-0.667845	0.026	0.043	1
ulp-3	0.0492392	0.869577	0.062	0.039	1
gei-4	0.0494361	0.173395	0.585	0.552	1
apb-3	0.0494402	0.239545	0.394	0.355	1
aqp-10	0.0495033	0.391969	0.136	0.101	1
F44E7.9	0.0496403	-1.14764	0.019	0.034	1
btbd-10	0.0496706	0.885825	0.023	0.009	1
top-2	0.0497285	-0.162748	0.652	0.696	1
clik-2	0.0499394	-0.597734	0.016	0.03	1
F54D8.6	0.0500773	-0.426513	0.087	0.116	1
glod-4	0.0501094	-1.12573	0.012	0.024	1
let-754	0.0501615	-1.14003	0.012	0.024	1
alg-2	0.0501887	-0.508687	0.086	0.114	1
mdt-19	0.0502812	-0.565463	0.062	0.088	1
rbm-26	0.0503862	-0.593368	0.036	0.056	1
unc-69	0.0506136	-0.339939	0.224	0.266	1
znfx-1	0.0506853	-0.645207	0.033	0.053	1
Y95D11A.1	0.0507485	0.820146	0.057	0.036	1
abhd-12	0.0508732	-0.654634	0.036	0.056	1
hxk-2	0.0511261	2.00579	0.017	0.006	1
hid-1	0.0512468	-0.535604	0.088	0.116	1
R119.5	0.0513147	0.798041	0.029	0.013	1
C30A5.16	0.0513539	-1.65246	0.008	0.019	1
ulp-4	0.051465	0.540119	0.053	0.032	1
C49F5.7	0.0514844	-0.605184	0.054	0.079	1
C18F10.7	0.0516503	0.68968	0.044	0.024	1
B0546.4	0.0516936	0.877446	0.075	0.051	1
age-1	0.0517783	-0.402228	0.086	0.114	1
npp-25	0.0517995	-0.965239	0.012	0.024	1
spp-16	0.0518409	-0.876021	0.022	0.038	1
idhg-1	0.0518637	0.378907	0.192	0.154	1
C25H3.9	0.0519543	0.264843	0.141	0.107	1
trxr-1	0.0522348	-0.517329	0.069	0.094	1
R11G1.2	0.052236	0.467414	0.156	0.122	1
nra-4	0.0522485	-0.5729	0.081	0.109	1
C14B9.8	0.0522703	-0.632033	0.032	0.051	1
T01H3.3	0.0523059	-0.393422	0.081	0.111	1
aos-1	0.0523846	-0.546003	0.062	0.086	1
F28F5.4	0.0524229	-1.23284	0.008	0.019	1
acl-11	0.052458	-0.541303	0.036	0.056	1
arrd-18	0.0525221	-0.533726	0.03	0.049	1
K08F9.4	0.0529258	-0.379555	0.16	0.197	1
eif-2beta	0.0529704	0.269793	0.236	0.195	1
psd-1	0.0529939	0.297176	0.258	0.214	1
emc-3	0.0530466	0.376953	0.159	0.124	1
dhs-13	0.0530604	-1.32433	0.008	0.019	1
sqd-1	0.0530648	0.233569	0.252	0.212	1
cogc-2	0.0531223	-0.505662	0.088	0.116	1
Y75B8A.18	0.0532074	-0.173638	0.759	0.76	1
R09H10.3	0.0532076	-0.740324	0.012	0.024	1
rnp-3	0.0533547	0.404241	0.135	0.101	1
rpoa-49	0.0533973	1.2918	0.026	0.011	1
hyls-1	0.0535286	-0.580691	0.11	0.139	1
dpl-1	0.0535292	-0.319877	0.097	0.129	1
Y60A3A.19	0.0535361	-0.436221	0.038	0.058	1
nuo-3	0.0536262	0.350914	0.16	0.126	1
gst-38	0.0536458	-0.692662	0.019	0.034	1
Y77E11A.7	0.0536531	-0.544885	0.048	0.071	1
pkc-3	0.0538034	-0.831746	0.02	0.036	1
ergo-1	0.0540128	-0.546645	0.075	0.101	1
cpd-1	0.0540288	-0.918024	0.008	0.019	1
plst-1	0.054102	-0.695118	0.019	0.034	1
K07B1.7	0.0541299	0.399876	0.171	0.137	1
C27D8.4	0.0542011	-0.664771	0.012	0.024	1
his-7	0.0543806	-0.476491	0.042	0.064	1
csn-4	0.0545207	-0.464179	0.071	0.098	1
rnp-6	0.0545871	-0.546898	0.117	0.148	1
npp-16	0.0546869	-0.306554	0.368	0.403	1
D1054.1	0.0547501	-0.546494	0.038	0.058	1
M04F3.4	0.0548218	-0.424861	0.094	0.124	1
C11H1.2	0.054872	-0.634553	0.012	0.024	1
Y56A3A.2	0.0548938	-0.679137	0.043	0.064	1
Y75B8A.14	0.0550172	0.441415	0.062	0.039	1
Y119C1B.10	0.0550865	1.25042	0.033	0.017	1
K07E3.1	0.0550975	0.501723	0.093	0.066	1
B0025.4	0.0552731	-0.542159	0.033	0.053	1
cls-3	0.0555155	-0.607758	0.083	0.109	1
WBGene00011599	0.0557219	0.731127	0.038	0.021	1
cks-1	0.0557356	-0.313656	0.267	0.304	1
col-61	0.0560064	-2.51485	0.004	0.011	1
F48E8.3	0.0560704	0.324989	0.102	0.073	1
nhx-2	0.0560988	-1.94297	0.004	0.011	1
tebp-2	0.0561077	-0.80096	0.025	0.041	1
usp-48	0.0561251	-0.356329	0.176	0.212	1
vps-45	0.0562272	-0.382807	0.093	0.124	1
fat-4	0.0562761	0.431962	0.151	0.116	1
F58D2.4	0.0563662	-0.620331	0.02	0.036	1
F41G3.18	0.0563769	-1.76649	0.004	0.011	1
Y66D12A.8	0.0564525	0.537416	0.098	0.071	1
WBGene00194836	0.0567592	0.511965	0.055	0.034	1
ebp-2	0.0568513	0.944716	0.047	0.028	1
F38B7.3	0.056893	0.204431	0.302	0.255	1
F14B8.5	0.0569364	-1.47585	0.004	0.011	1
pinn-1	0.0569364	-1.51564	0.004	0.011	1
mfsd-13.1	0.056989	-0.765349	0.031	0.049	1
arx-5	0.0570855	-0.473208	0.078	0.105	1
pde-12	0.0571204	-0.874728	0.026	0.043	1
Y38F2AR.3	0.0573998	0.487213	0.069	0.045	1
npp-14	0.057734	-0.545359	0.09	0.118	1
drp-1	0.0577863	0.614867	0.066	0.043	1
B0464.9	0.0577982	1.11274	0.035	0.019	1
tgs-1	0.0578299	0.556095	0.109	0.081	1
dsbn-1	0.0579583	-1.16816	0.015	0.028	1
ama-1	0.05809	-0.391191	0.336	0.37	1
Y87G2A.19	0.0581137	-1.27167	0.006	0.015	1
Y67H2A.7	0.0582038	0.722684	0.041	0.023	1
clec-1	0.0582807	-1.2538	0.015	0.028	1
M03C11.6	0.0583585	2.96726	0.011	0.002	1
K12H4.5	0.0586182	0.596083	0.097	0.071	1
fzr-1	0.0587626	-0.460062	0.055	0.079	1
F21D5.3	0.0588518	2.43676	0.011	0.002	1
cmtr-1	0.0588904	0.716361	0.043	0.024	1
nhx-4	0.059015	-0.844451	0.025	0.041	1
Y53G8AR.9	0.059137	-0.677567	0.026	0.043	1
B0205.12	0.0592656	1.95672	0.011	0.002	1
pqm-1	0.0593099	-1.06367	0.006	0.015	1
arf-1	0.0593126	-0.209873	0.288	0.332	1
T22F3.2	0.0593491	0.742237	0.059	0.038	1
rfp-1	0.0593577	-0.38915	0.095	0.124	1
sig-7	0.0594793	-0.617084	0.034	0.053	1
nduf-11	0.0595444	0.455243	0.16	0.129	1
sac-1	0.0595622	-0.441077	0.055	0.079	1
C09G9.1	0.059634	0.613634	0.096	0.069	1
F10C2.4	0.0596403	-0.360971	0.081	0.111	1
hpo-18	0.0599565	0.373495	0.194	0.159	1
taf-6.2	0.0599688	-1.1998	0.01	0.021	1
Y105E8B.6	0.060052	0.911652	0.028	0.013	1
mrpl-50	0.0600614	0.440352	0.082	0.056	1
spp-18	0.0600625	-0.696442	0.031	0.049	1
eif-3.D	0.0600844	0.643758	0.072	0.049	1
pygl-1	0.0601769	-0.451136	0.062	0.086	1
prdx-6	0.0602497	0.90301	0.028	0.013	1
pqn-52	0.0603578	-0.846275	0.015	0.028	1
Y38C1AA.1	0.0603939	0.461868	0.081	0.056	1
uaf-2	0.0604466	-0.348664	0.182	0.22	1
gld-4	0.0604675	-0.495547	0.052	0.075	1
C01G5.5	0.060569	-1.29446	0.01	0.021	1
phf-30	0.0607031	-0.970681	0.01	0.021	1
nlp-36	0.0608374	-1.08633	0.01	0.021	1
ufd-2	0.0608391	-0.462744	0.056	0.081	1
ggtb-1	0.0608734	-0.279847	0.19	0.233	1
tnt-3	0.0609046	-0.983924	0.01	0.021	1
plpp-1.3	0.0609704	-0.694407	0.015	0.028	1
rmh-2	0.0609954	-0.461528	0.047	0.069	1
mrpl-37	0.0614091	0.333605	0.093	0.066	1
use-1	0.061426	-0.43104	0.065	0.09	1
rad-23	0.0615194	-0.386406	0.133	0.165	1
cdkr-3	0.0615318	-0.681094	0.015	0.028	1
C01A2.1	0.0615818	0.368386	0.081	0.056	1
enpl-1	0.06167	0.170722	0.586	0.555	1
ctn-1	0.0616704	0.322845	0.156	0.122	1
lid-1	0.0617285	-0.607959	0.025	0.041	1
aak-2	0.061982	0.718488	0.05	0.03	1
rpl-37	0.0620143	1.05539	0.044	0.026	1
F49C12.12	0.0621571	-0.560481	0.074	0.099	1
smg-6	0.0629178	0.369757	0.072	0.047	1
ttr-15	0.062925	-0.322224	0.046	0.068	1
Y34D9A.3	0.0629863	-0.492077	0.082	0.109	1
C16C4.17	0.0633233	1.80661	0.017	0.006	1
cup-14	0.0633381	0.560738	0.061	0.039	1
grk-1	0.0634404	-0.462465	0.097	0.126	1
F02E9.7	0.0634762	1.95586	0.014	0.004	1
Y106G6E.4	0.0634762	1.91522	0.014	0.004	1
W03F9.1	0.063858	1.80278	0.014	0.004	1
hpo-31	0.0638743	0.474584	0.059	0.038	1
F10D7.5	0.0639159	-0.417173	0.087	0.114	1
gei-17	0.0639934	-0.314073	0.1	0.129	1
eif-2A	0.0641333	0.342207	0.181	0.146	1
Y43F4B.10	0.0641389	-0.404073	0.185	0.22	1
deb-1	0.0641448	1.56407	0.017	0.006	1
B0348.2	0.0642418	1.74361	0.014	0.004	1
R10D12.13	0.0642647	-0.998996	0.018	0.032	1
inso-1	0.0642761	-0.539597	0.086	0.113	1
aly-2	0.0644806	-0.419606	0.08	0.107	1
jmjd-2	0.0645055	0.316842	0.074	0.051	1
cpsf-2	0.0646582	-0.380511	0.165	0.199	1
ogdh-2	0.0647114	-0.524682	0.078	0.103	1
vav-1	0.0647822	1.56846	0.014	0.004	1
nasp-2	0.0648972	-0.318236	0.261	0.298	1
sel-1	0.0649489	-0.662485	0.052	0.073	1
ints-3	0.0651902	-0.608497	0.05	0.071	1
npp-5	0.065292	-0.571329	0.059	0.083	1
F19B6.1	0.065372	-1.38463	0.02	0.034	1
pcca-1	0.0653958	-0.462487	0.082	0.109	1
ZK131.11	0.0654102	0.914379	0.049	0.03	1
gly-3	0.0654744	-0.474412	0.038	0.058	1
tos-1	0.0655367	0.229426	0.532	0.499	1
brd-1	0.0655653	-0.515396	0.09	0.118	1
tfbm-1	0.0656813	1.0743	0.025	0.011	1
lig-4	0.0668808	-0.983091	0.021	0.036	1
arx-6	0.0669831	-0.242576	0.195	0.235	1
WBGene00017849	0.0678125	-0.936642	0.011	0.023	1
Y17G9B.8	0.0680631	-0.36372	0.167	0.201	1
eif-3.I	0.0680977	0.731608	0.049	0.03	1
spcs-3	0.0682552	0.494728	0.127	0.099	1
mtx-1	0.0682908	-0.536606	0.075	0.101	1
crm-1	0.0683095	0.466036	0.063	0.041	1
cacn-1	0.0683271	-0.384935	0.107	0.137	1
T13G4.4	0.0683893	-1.34903	0.008	0.017	1
WBGene00018194	0.068509	-0.693198	0.011	0.023	1
emc-5	0.0685557	-1.36503	0.008	0.017	1
hpo-29	0.0686456	-0.376197	0.09	0.118	1
lim-9	0.0688058	-1.30855	0.008	0.017	1
ptrn-1	0.0688946	0.746975	0.079	0.056	1
eif-6	0.0689609	-0.780692	0.032	0.049	1
fbxc-52	0.0690562	-0.679341	0.02	0.034	1
ctsa-2	0.0692243	-1.17426	0.008	0.017	1
allo-1	0.0692811	0.36647	0.141	0.109	1
C49C8.5	0.0693629	-0.661971	0.072	0.096	1
Y39B6A.3	0.0694264	0.491143	0.13	0.101	1
taf-9	0.0695256	-0.854486	0.029	0.045	1
C38H2.2	0.0696358	-0.793541	0.011	0.023	1
F45G2.8	0.0699028	0.97399	0.027	0.013	1
ZC247.1	0.069983	-1.16158	0.008	0.017	1
F49F1.5	0.0700438	-0.438928	0.093	0.12	1
T02C5.1	0.0701688	-0.526275	0.055	0.077	1
tsr-1	0.0701741	-0.472615	0.048	0.069	1
F54D10.5	0.0703224	-0.84663	0.008	0.017	1
coq-2	0.0703477	-0.626791	0.011	0.023	1
nmtn-1	0.0706435	0.246724	0.135	0.103	1
xpc-1	0.0706959	-0.436362	0.071	0.096	1
wdr-4	0.0707322	0.936515	0.037	0.021	1
cdc-42	0.0708538	-0.255817	0.206	0.244	1
B0041.8	0.070999	-0.285694	0.158	0.193	1
ran-2	0.071072	-0.31387	0.142	0.174	1
fbxc-40	0.071073	-0.559328	0.042	0.062	1
prp-40	0.0712236	-0.296466	0.135	0.169	1
fbxb-98	0.0713134	1.06238	0.022	0.009	1
acer-1	0.071379	-0.495427	0.076	0.101	1
nra-3	0.0714998	-0.72409	0.024	0.039	1
cyn-10	0.0715694	-0.403094	0.078	0.103	1
seu-1	0.0717249	-0.387508	0.078	0.103	1
F20G2.2	0.0717815	0.497301	0.083	0.058	1
W05H9.1	0.0718279	-1.02686	0.013	0.024	1
cri-3	0.0718406	0.512316	0.099	0.073	1
rpl-11.1	0.0718608	1.19462	0.029	0.015	1
F48G7.8	0.0722431	-0.967069	0.013	0.024	1
F54A3.6	0.0722672	0.35459	0.074	0.051	1
atg-7	0.0723263	0.430112	0.118	0.09	1
nspg-7.1	0.0724167	-0.384769	0.05	0.071	1
clp-7	0.0724515	-0.993595	0.013	0.024	1
W02D9.2	0.0725211	-0.962485	0.013	0.024	1
cdc-48.1	0.0725717	-0.253298	0.296	0.343	1
lin-36	0.0726695	-0.401485	0.116	0.146	1
cox-7C	0.0727561	0.273356	0.298	0.261	1
cdk-11.1	0.072952	-0.543275	0.11	0.137	1
F54B11.5	0.0729567	0.487232	0.091	0.066	1
lgg-3	0.0729766	0.989873	0.029	0.015	1
psf-2	0.0731699	-0.800417	0.027	0.043	1
bicd-1	0.0733225	0.487475	0.111	0.084	1
eri-12	0.0733249	0.214853	0.398	0.356	1
cul-3	0.0735184	-0.755868	0.026	0.041	1
ekl-4	0.0736336	-0.380539	0.089	0.116	1
F53A10.2	0.0736664	2.69422	0.01	0.002	1
ifc-1	0.0737261	-0.812	0.04	0.058	1
nubp-1	0.073967	0.60389	0.053	0.034	1
C03C10.7	0.0739752	2.52883	0.01	0.002	1
F26H9.2	0.0741347	0.46569	0.11	0.083	1
xpg-1	0.0742439	0.439641	0.065	0.043	1
pde-6	0.0743885	-1.78902	0.005	0.013	1
[truncated: 3,535 more rows]

## Sheet: DEG_QL.pa_vs_QR_pa
gene_id	p_val	avg_log2FC	pct.1	pct.2	p_val_adj
F44E5.1	5.34456e-69	-2.92646	0.254	0.829	8.19215e-65
mab-5	5.61318e-66	4.92749	0.458	0.017	8.60389e-62
hil-7	2.16546e-61	-0.984665	0.993	0.997	3.31922e-57
E01G4.5	1.34956e-50	4.39548	0.38	0.02	2.0686e-46
rpl-7A	3.4565e-45	1.39033	0.926	0.629	5.29813e-41
rpl-12	4.20392e-45	0.841067	0.996	0.983	6.44377e-41
M01H9.4	6.4346e-44	-2.28184	0.173	0.688	9.86296e-40
rpl-17	1.78198e-33	1.21729	0.877	0.636	2.73142e-29
eef-1A.1	8.38025e-33	1.15704	0.866	0.607	1.28453e-28
ctsa-1.1	1.08016e-31	-0.582744	1	1	1.65567e-27
eef-2	3.54382e-31	1.01859	0.919	0.746	5.43197e-27
C01C4.3	7.84141e-31	-5.54447	0.011	0.379	1.20193e-26
cam-1	2.44101e-30	-4.44067	0.021	0.393	3.74158e-26
rbm-3.2	2.97385e-30	0.74423	0.986	0.935	4.55832e-26
unc-62	2.76229e-27	-1.03945	0.708	0.893	4.23403e-23
eef-1B.1	1.95531e-26	1.2585	0.775	0.486	2.9971e-22
C27A2.8	2.6253e-26	-2.59771	0.127	0.486	4.02406e-22
rps-18	4.25524e-26	1.29551	0.729	0.439	6.52243e-22
Y45G5AM.5	1.02225e-25	3.90143	0.201	0.011	1.5669e-21
rpl-1	1.40774e-25	1.74145	0.546	0.235	2.15778e-21
ZK930.6	2.69678e-25	1.03977	0.824	0.569	4.13363e-21
C08F1.10	1.37188e-24	-2.18667	0.134	0.497	2.10281e-20
W03G11.4	1.49544e-23	2.16528	0.324	0.073	2.2922e-19
C10A4.3	7.4498e-23	-5.19749	0.007	0.294	1.1419e-18
riok-1	1.65277e-22	2.12494	0.398	0.132	2.53336e-18
rpl-18	2.11867e-22	1.29446	0.637	0.354	3.2475e-18
lin-39	1.37488e-21	-4.9954	0.011	0.285	2.10741e-17
eef-1G	1.38197e-21	1.01653	0.792	0.561	2.11829e-17
lbp-3	9.08407e-21	2.2051	0.366	0.117	1.39241e-16
cwn-1	1.10048e-20	9.81763	0.13	0	1.68681e-16
rps-8	1.14092e-20	1.45106	0.546	0.282	1.7488e-16
syd-9	1.5856e-20	-1.5187	0.31	0.617	2.43041e-16
F36G3.1	9.75915e-20	-2.82159	0.099	0.385	1.49588e-15
ndk-1	8.58751e-19	0.593096	0.958	0.914	1.31629e-14
rpl-36.A	1.3778e-18	2.10169	0.331	0.104	2.1119e-14
rpl-41.2	1.63001e-18	0.856999	0.838	0.654	2.49849e-14
egl-46	1.91727e-18	-1.09825	0.532	0.754	2.93879e-14
pmp-3	3.46887e-18	-1.68429	0.197	0.5	5.31708e-14
gcy-35	5.42897e-18	-2.34869	0.081	0.357	8.32153e-14
unc-86	6.03023e-18	-0.635017	0.877	0.956	9.24314e-14
hil-3	6.49875e-18	0.654269	0.968	0.847	9.96128e-14
mig-13	2.28246e-17	-4.30945	0.018	0.248	3.49855e-13
Y37E3.8	2.34371e-17	1.50127	0.44	0.195	3.59245e-13
his-60	2.62737e-17	0.92714	0.806	0.601	4.02724e-13
rpl-16	7.16574e-17	1.30226	0.504	0.257	1.09837e-12
rps-20	1.16923e-16	1.33735	0.5	0.257	1.79219e-12
anc-1	2.68553e-16	1.70784	0.359	0.137	4.11638e-12
rps-7	2.85074e-16	1.59822	0.394	0.168	4.36961e-12
rps-3	4.33806e-16	1.40941	0.44	0.206	6.64937e-12
rpl-7	9.78242e-16	1.49927	0.43	0.201	1.49945e-11
rps-23	2.54412e-15	1.29903	0.489	0.254	3.89963e-11
rpl-31	2.77105e-15	1.66965	0.317	0.114	4.24746e-11
rpl-5	2.96262e-15	1.28609	0.528	0.31	4.54111e-11
cars-1	3.16552e-15	-1.67071	0.155	0.416	4.8521e-11
bath-15	4.44151e-15	3.29917	0.116	0.006	6.80794e-11
rpl-19	5.89785e-15	1.04504	0.563	0.329	9.04023e-11
lron-11	6.22055e-15	3.29611	0.137	0.014	9.53485e-11
rpl-10	8.38441e-15	1.15705	0.553	0.319	1.28516e-10
ZK287.1	8.69454e-15	-3.60711	0.018	0.221	1.3327e-10
ant-1.1	1.19383e-14	0.416548	0.996	0.975	1.8299e-10
lbp-1	1.2497e-14	2.25858	0.296	0.103	1.91554e-10
Y45G5AM.7	1.36728e-14	0.754576	0.761	0.55	2.09576e-10
Y57G11C.36	2.59959e-14	-0.860842	0.504	0.724	3.98465e-10
rps-1	2.82063e-14	1.35419	0.493	0.266	4.32346e-10
C40A11.6	5.27123e-14	-1.44372	0.148	0.408	8.07974e-10
F15G9.1	7.66566e-14	-1.99128	0.085	0.319	1.17499e-09
rpl-36	9.05146e-14	0.877435	0.665	0.456	1.38741e-09
rps-24	1.03659e-13	1.24637	0.475	0.26	1.58889e-09
rpl-23	2.08747e-13	1.3501	0.401	0.195	3.19967e-09
rpl-3	2.25242e-13	1.30403	0.412	0.201	3.4525e-09
rpl-39	2.27567e-13	1.25985	0.472	0.26	3.48815e-09
rps-13	2.57677e-13	1.35311	0.345	0.145	3.94968e-09
his-32	4.10652e-13	0.784915	0.768	0.565	6.29448e-09
Y51H4A.1	4.35993e-13	-1.58931	0.137	0.377	6.68291e-09
rpl-20	4.41243e-13	1.33511	0.468	0.257	6.76337e-09
rps-17	5.03487e-13	1.7567	0.296	0.111	7.71745e-09
zag-1	6.47302e-13	-2.04649	0.109	0.338	9.92184e-09
rps-29	8.90504e-13	1.22755	0.486	0.293	1.36496e-08
rps-26	9.75991e-13	1.35021	0.423	0.221	1.496e-08
rpl-6	1.00197e-12	1.35808	0.387	0.188	1.53583e-08
sem-4	1.00994e-12	-1.30693	0.222	0.469	1.54803e-08
Y45G5AM.6	1.40246e-12	5.0172	0.088	0.003	2.14969e-08
zig-1	1.81228e-12	-1.64687	0.155	0.386	2.77786e-08
rps-16	1.91321e-12	1.74722	0.289	0.111	2.93257e-08
cpg-9	2.17397e-12	-9.55801	0	0.156	3.33226e-08
pop-1	2.70906e-12	-1.39876	0.239	0.469	4.15245e-08
rps-4	3.22861e-12	1.26859	0.401	0.204	4.94882e-08
W01D2.1	3.50798e-12	1.61158	0.278	0.106	5.37703e-08
rpl-43	4.60379e-12	0.851398	0.606	0.414	7.05669e-08
T24B8.3	4.73176e-12	-0.67834	0.778	0.874	7.25285e-08
rps-9	5.03363e-12	1.09706	0.454	0.252	7.71555e-08
rps-15	5.03517e-12	1.15821	0.475	0.282	7.71791e-08
rpl-34	5.87838e-12	1.2295	0.405	0.206	9.01037e-08
C37A2.7	7.69372e-12	1.31919	0.394	0.201	1.17929e-07
rps-6	8.19799e-12	1.47562	0.299	0.123	1.25659e-07
rla-1	9.57871e-12	1.8083	0.243	0.081	1.46822e-07
gpc-2	9.7574e-12	-0.843636	0.437	0.662	1.49561e-07
rps-11	1.0925e-11	1.14037	0.43	0.235	1.67458e-07
lit-1	1.23049e-11	-1.61406	0.144	0.358	1.8861e-07
rps-10	1.72155e-11	1.04057	0.447	0.255	2.6388e-07
C16B8.3	1.73614e-11	1.56169	0.296	0.12	2.66116e-07
F33A8.7	2.28399e-11	-0.70499	0.62	0.782	3.5009e-07
rpl-38	2.29223e-11	1.25483	0.398	0.212	3.51354e-07
rpl-21	3.6142e-11	1.09473	0.437	0.246	5.53984e-07
C06E7.2	4.37303e-11	-2.28866	0.056	0.238	6.70299e-07
rps-19	5.93745e-11	1.13088	0.447	0.255	9.10092e-07
ric-4	8.04665e-11	-3.76439	0.018	0.168	1.23339e-06
rps-14	1.12988e-10	1.11081	0.391	0.201	1.73189e-06
nog-1	1.17454e-10	0.699093	0.658	0.48	1.80034e-06
rps-2	1.52365e-10	1.46331	0.306	0.14	2.33545e-06
lin-17	1.66937e-10	2.44717	0.137	0.028	2.55882e-06
rpl-22	1.70826e-10	1.50559	0.292	0.129	2.61842e-06
rps-21	2.06597e-10	1.58634	0.275	0.117	3.16671e-06
WBGene00000801	2.15141e-10	-1.78992	0.081	0.266	3.29769e-06
rpl-13	2.16768e-10	1.2202	0.415	0.24	3.32261e-06
F40F8.1	2.50171e-10	-2.56425	0.035	0.195	3.83463e-06
rpl-35	2.75932e-10	1.09814	0.405	0.221	4.22948e-06
rps-25	2.99099e-10	1.21698	0.356	0.182	4.5846e-06
rpl-24.1	3.06336e-10	1.22124	0.359	0.179	4.69552e-06
rpl-15	3.24315e-10	1.2393	0.38	0.209	4.9711e-06
rps-30	4.09652e-10	1.07628	0.426	0.245	6.27914e-06
nid-1	4.70535e-10	-1.08496	0.236	0.463	7.21237e-06
lin-5	5.02999e-10	-0.854152	0.426	0.643	7.70997e-06
rps-28	5.07573e-10	1.151	0.349	0.178	7.78008e-06
rpl-11.2	5.62949e-10	1.45	0.32	0.162	8.62889e-06
asp-4	7.62143e-10	-0.451216	0.993	0.97	1.16821e-05
cla-1	9.04039e-10	-2.65171	0.035	0.188	1.38571e-05
WBGene00018813	9.66505e-10	-1.56307	0.099	0.285	1.48146e-05
ras-1	9.78909e-10	5.19229	0.063	0.002	1.50047e-05
unc-5	1.18251e-09	2.94381	0.092	0.011	1.81255e-05
Y43F8B.2	1.31969e-09	0.741482	0.827	0.732	2.02282e-05
ubq-2	1.37886e-09	0.99856	0.44	0.266	2.11352e-05
WBGene00018199	1.73373e-09	-1.50811	0.165	0.354	2.65747e-05
rpl-28	1.78708e-09	1.17948	0.335	0.17	2.73924e-05
arrd-25	1.8991e-09	-1.63158	0.095	0.274	2.91094e-05
Y7A9D.1	2.07436e-09	-1.94534	0.092	0.263	3.17958e-05
lec-3	2.45928e-09	-1.19496	0.169	0.371	3.76959e-05
cwn-2	3.39193e-09	-2.14865	0.049	0.202	5.19915e-05
Y57G11C.44	4.51593e-09	-2.17879	0.056	0.209	6.92201e-05
F21D12.3	5.01152e-09	1.97224	0.134	0.033	7.68165e-05
Y44A6D.2	5.52017e-09	-2.12494	0.074	0.232	8.46131e-05
M01H9.10	5.95892e-09	-3.40396	0.014	0.139	9.13384e-05
rps-5	8.16871e-09	1.06496	0.408	0.243	0.00012521
ral-1	1.04899e-08	0.739387	0.581	0.425	0.000160789
glb-24	1.07427e-08	4.77391	0.056	0.002	0.000164665
hil-2	1.25826e-08	0.339827	0.982	0.978	0.000192865
R07E3.7	1.31983e-08	-2.36168	0.039	0.176	0.000202303
ubl-1	1.32158e-08	1.17824	0.331	0.181	0.000202571
lec-9	1.51872e-08	1.01317	0.444	0.269	0.000232789
rnr-2	1.65006e-08	0.555154	0.806	0.673	0.000252921
rpl-14	1.85903e-08	1.28626	0.303	0.153	0.000284952
prkl-1	2.2433e-08	-3.22581	0.018	0.137	0.000343853
rpl-4	2.30686e-08	1.01842	0.391	0.229	0.000353596
F32H5.3	2.76999e-08	2.61073	0.106	0.022	0.000424584
ric-19	2.91578e-08	-0.912479	0.225	0.419	0.00044693
C17F4.7	3.08788e-08	1.00636	0.43	0.262	0.00047331
tag-275	3.86734e-08	-3.30702	0.018	0.134	0.000592785
mom-5	4.14013e-08	-1.42024	0.088	0.245	0.0006346
mec-18	4.74405e-08	-8.24287	0	0.098	0.000727168
rpl-30	4.94541e-08	1.63355	0.222	0.097	0.000758032
C14H10.2	6.52755e-08	-1.99235	0.049	0.185	0.00100054
rack-1	6.69659e-08	1.16399	0.299	0.157	0.00102645
his-41	6.74688e-08	-0.448394	0.87	0.913	0.00103416
pdi-2	6.81795e-08	-0.689691	0.352	0.542	0.00104506
ddx-17	8.0498e-08	0.487626	0.757	0.645	0.00123387
sto-1	9.40168e-08	2.50325	0.095	0.019	0.00144109
rpl-26	1.27629e-07	1.17648	0.306	0.167	0.0019563
nspg-10	1.30014e-07	1.42103	0.254	0.121	0.00199285
pab-1	1.31896e-07	0.631731	0.627	0.486	0.0020217
unc-96	1.33965e-07	1.3066	0.285	0.151	0.00205341
hmg-1.1	1.5625e-07	-0.265659	0.989	0.991	0.002395
tag-196	1.65651e-07	0.659235	0.472	0.299	0.0025391
nap-1	1.80758e-07	1.09684	0.299	0.159	0.00277066
egl-30	2.04851e-07	-0.464586	0.782	0.855	0.00313996
atf-2	2.15549e-07	-1.12755	0.13	0.294	0.00330393
cmk-1	2.42371e-07	-1.33989	0.155	0.315	0.00371507
tmem-231	3.21533e-07	-1.38296	0.102	0.251	0.00492846
swsn-4	3.31204e-07	-0.641695	0.546	0.692	0.0050767
rla-0	3.4238e-07	1.14689	0.324	0.188	0.005248
WBGene00271716	3.87161e-07	-2.36612	0.032	0.145	0.0059344
ddr-2	3.92465e-07	-1.39863	0.099	0.248	0.00601571
frpr-18	4.89186e-07	-7.73971	0	0.084	0.00749825
iff-2	4.93859e-07	0.761578	0.514	0.375	0.00756988
rpl-27	5.14929e-07	0.777695	0.528	0.403	0.00789283
noca-1	5.94493e-07	-0.573304	0.623	0.748	0.00911239
mps-2	6.73431e-07	-0.382639	0.901	0.93	0.0103223
unc-52	7.02389e-07	-3.23846	0.011	0.104	0.0107662
pat-2	7.51323e-07	-1.29577	0.183	0.333	0.0115163
tbb-2	7.9062e-07	0.308659	0.972	0.96	0.0121186
F40H3.1	8.17981e-07	-7.82162	0	0.081	0.012538
pat-3	8.20036e-07	-0.857363	0.218	0.388	0.0125695
T23G7.3	9.13344e-07	0.545063	0.673	0.553	0.0139997
C43C3.4	9.74317e-07	-5.16043	0.004	0.087	0.0149343
H37A05.4	9.84427e-07	3.58446	0.053	0.005	0.0150893
rps-0	1.01151e-06	1.05297	0.32	0.188	0.0155045
icd-2	1.10081e-06	0.645566	0.511	0.374	0.0168732
hsp-90	1.11161e-06	0.281263	0.989	0.953	0.0170387
ugt-50	1.19851e-06	-0.594397	0.56	0.71	0.0183707
Y119D3B.21	1.33851e-06	0.81922	0.363	0.217	0.0205167
WBGene00050903	1.35729e-06	-1.65667	0.077	0.204	0.0208045
Y73F8A.5	1.39533e-06	-0.622712	0.444	0.615	0.0213876
rpl-33	1.449e-06	1.09613	0.282	0.156	0.0222102
unc-69	1.45636e-06	-0.750822	0.285	0.456	0.0223231
F59B2.9	1.53689e-06	-2.77523	0.018	0.112	0.0235575
atp-6	1.64442e-06	0.72506	0.757	0.636	0.0252057
nduo-6	1.71099e-06	0.859628	0.81	0.71	0.026226
atp-2	1.73274e-06	0.809337	0.387	0.255	0.0265595
F30A10.9	1.91032e-06	0.719837	0.447	0.302	0.0292813
F53G2.1	1.97499e-06	-0.848536	0.268	0.427	0.0302727
W04B5.8	2.0568e-06	-1.05981	0.162	0.321	0.0315266
rpl-9	2.10604e-06	0.941232	0.32	0.192	0.0322814
sax-3	2.27625e-06	-1.16577	0.134	0.28	0.0348904
C17E4.20	2.28032e-06	-0.664604	0.275	0.442	0.0349528
rhgf-2	2.41166e-06	-1.16709	0.123	0.268	0.0369658
B0286.1	2.58957e-06	-1.8638	0.035	0.139	0.0396929
calu-1	2.60596e-06	-0.60931	0.542	0.676	0.0399441
unc-44	2.71967e-06	-0.466377	0.641	0.765	0.0416871
cdc-25.2	2.87275e-06	-1.8001	0.049	0.16	0.0440336
ram-2	2.94691e-06	0.815323	0.387	0.249	0.0451703
tbca-1	2.9998e-06	-0.784256	0.489	0.611	0.0459809
apr-1	3.35069e-06	-1.78848	0.053	0.164	0.0513594
mec-7	3.6858e-06	-0.333111	0.894	0.93	0.056496
bkip-1	3.9689e-06	-0.934867	0.151	0.296	0.0608352
lec-8	4.001e-06	1.30304	0.229	0.118	0.0613273
magu-3	4.46549e-06	-3.53014	0.007	0.086	0.0684471
eef-1A.2	4.58966e-06	0.710663	0.482	0.354	0.0703504
T28D9.1	4.82384e-06	0.237686	0.979	0.964	0.0739398
gdi-1	4.84379e-06	-0.740728	0.335	0.505	0.0742456
rpl-25.2	4.99381e-06	1.17292	0.211	0.103	0.0765451
dohh-1	5.48539e-06	0.802177	0.327	0.196	0.08408
C11H1.7	5.57984e-06	-0.622934	0.335	0.505	0.0855278
T04D3.5	6.26547e-06	-0.88089	0.187	0.336	0.0960371
F39B2.3	6.71482e-06	-1.07834	0.201	0.344	0.102925
rla-2	7.17052e-06	0.834983	0.292	0.17	0.10991
C01B10.6	7.1901e-06	-1.50127	0.063	0.176	0.11021
WBGene00004677	7.93707e-06	0.731725	0.479	0.343	0.121659
WBGene00077781	8.1246e-06	-7.48269	0	0.067	0.124534
F56H9.2	8.49607e-06	0.54792	0.595	0.477	0.130228
WBGene00010958	9.61747e-06	1.01766	0.257	0.14	0.147417
rps-27	9.66757e-06	0.918505	0.345	0.221	0.148185
icd-1	9.93324e-06	0.769244	0.43	0.304	0.152257
Y47G6A.31	1.01405e-05	-0.603582	0.32	0.497	0.155433
mig-2	1.09105e-05	-0.957729	0.169	0.319	0.167237
Y57G11C.22	1.19536e-05	-0.810536	0.352	0.495	0.183224
C03A3.1	1.21562e-05	-1.56595	0.06	0.168	0.18633
thoc-7	1.32742e-05	4.56536	0.035	0.002	0.203466
lpd-7	1.36e-05	0.663692	0.451	0.319	0.208461
tln-1	1.40305e-05	-1.21416	0.123	0.243	0.215059
F07C6.4	1.48884e-05	-0.976691	0.162	0.294	0.228209
perm-3	1.59445e-05	-1.76615	0.039	0.134	0.244397
tcl-2	1.66067e-05	-0.616368	0.352	0.503	0.254548
cya-1	1.66337e-05	-1.38084	0.099	0.213	0.254962
lec-10	1.70907e-05	0.917048	0.303	0.179	0.261966
adah-1	1.73512e-05	0.641149	0.458	0.332	0.265959
W09C5.1	1.8042e-05	0.619055	0.5	0.374	0.276547
somi-1	1.80625e-05	-2.19705	0.021	0.103	0.276862
C16C4.17	2.03307e-05	1.85151	0.095	0.03	0.311629
Y23H5A.8	2.04474e-05	-3.53656	0.007	0.076	0.313418
C40A11.4	2.17053e-05	-1.22943	0.074	0.182	0.332699
sdz-24	2.23524e-05	1.50424	0.095	0.03	0.342617
ZC449.8	2.23578e-05	-7.43254	0	0.061	0.3427
F53B7.7	2.27298e-05	-1.19599	0.056	0.16	0.348403
tbc-7	2.38959e-05	-1.66849	0.042	0.137	0.366276
ctb-1	2.54626e-05	0.730386	0.394	0.271	0.390291
eef-1B.2	2.56081e-05	0.833451	0.377	0.265	0.392521
qars-1	2.89176e-05	0.964547	0.229	0.126	0.443248
pqn-70	2.93113e-05	-0.824028	0.201	0.341	0.449284
hum-5	3.09927e-05	-0.661035	0.324	0.469	0.475057
ttr-26	3.82295e-05	1.80295	0.102	0.036	0.585982
ceh-48	3.87969e-05	-1.76632	0.032	0.117	0.594678
unc-68	4.00241e-05	-0.817009	0.278	0.411	0.61349
F12F6.1	4.04652e-05	-1.45091	0.049	0.145	0.620251
R53.4	4.25012e-05	0.612837	0.468	0.354	0.651458
C42D4.18	4.39562e-05	-0.907013	0.116	0.235	0.673761
rsp-6	4.54902e-05	-1.04714	0.162	0.282	0.697274
F46C5.2	4.67379e-05	-4.40447	0.004	0.064	0.716398
rga-6	4.76444e-05	-7.4937	0	0.056	0.730294
Y54E10BL.3	4.95838e-05	-1.81632	0.032	0.114	0.760021
paf-2	4.96378e-05	-3.96598	0.004	0.064	0.760848
T26E3.4	5.25764e-05	0.592079	0.394	0.273	0.805891
coel-1	5.67935e-05	-1.22812	0.063	0.164	0.870531
rpm-1	5.7117e-05	-1.16388	0.081	0.187	0.87549
F52B10.3	5.77691e-05	-0.653967	0.271	0.413	0.885485
abcf-2	5.94818e-05	0.409212	0.588	0.464	0.911737
rpl-29	6.5647e-05	1.05679	0.239	0.14	1
WBGene00010959	6.59025e-05	0.71486	0.528	0.405	1
mrck-1	7.05454e-05	-0.634585	0.292	0.439	1
dcp-66	7.27326e-05	-0.843836	0.176	0.302	1
F25H2.12	8.04336e-05	1.70803	0.092	0.031	1
mec-6	8.24971e-05	-1.61737	0.049	0.137	1
F44E5.5	8.77853e-05	-0.225657	0.996	0.991	1
pqn-59	9.22395e-05	0.339068	0.81	0.706	1
F39E9.6	9.67017e-05	-1.79071	0.035	0.115	1
rab-6.1	9.79446e-05	-1.73951	0.032	0.111	1
efhd-1	0.000100164	0.707058	0.342	0.22	1
ret-1	0.000100322	-0.640846	0.271	0.4	1
ilcr-1	0.000104223	-2.01949	0.025	0.098	1
T28B8.1	0.000113108	-0.547138	0.546	0.659	1
cal-5	0.000117007	2.77339	0.049	0.009	1
dys-1	0.000120598	1.76567	0.049	0.009	1
H38K22.9	0.000121266	-0.616262	0.211	0.349	1
Y67A10A.7	0.000123876	-4.42503	0.004	0.058	1
rsf-1	0.00013082	-0.823363	0.173	0.296	1
clr-1	0.000133548	-0.875508	0.218	0.341	1
pdcd-2	0.000146679	1.20137	0.148	0.072	1
rps-12	0.000147286	0.808262	0.363	0.269	1
rpl-2	0.000148009	0.66799	0.458	0.352	1
oaz-1	0.000148657	-0.697362	0.215	0.338	1
hbl-1	0.000154075	-1.38404	0.067	0.156	1
ctc-2	0.000168538	0.792406	0.602	0.491	1
fbxb-65	0.000171977	-3.92935	0.004	0.056	1
F38G1.3	0.000174579	-1.81584	0.035	0.111	1
rgr-1	0.000175068	-2.71356	0.014	0.076	1
atgp-2	0.000176951	-1.21195	0.088	0.184	1
baz-2	0.00017764	-0.500641	0.327	0.472	1
nuaf-1	0.000181039	0.895324	0.239	0.146	1
rpl-25.1	0.000192748	1.03301	0.183	0.1	1
C09D4.2	0.000194131	-0.293443	0.866	0.891	1
his-72	0.000210491	-0.357427	0.789	0.83	1
ctc-3	0.000211663	0.556678	0.813	0.715	1
K10B2.4	0.000214995	-0.562748	0.275	0.413	1
lin-18	0.000215324	-6.92258	0	0.047	1
C48E7.1	0.000217199	3.25953	0.032	0.003	1
F45E12.6	0.000218417	3.4373	0.032	0.003	1
dod-19	0.000220194	0.968469	0.215	0.123	1
mig-1	0.000220767	-0.400777	0.602	0.701	1
cmd-1	0.000221429	-0.725411	0.292	0.416	1
WBGene00077570	0.00022262	7.09238	0.021	0	1
Y39G8B.2	0.000224549	1.38255	0.102	0.04	1
wapl-1	0.00023175	0.657782	0.377	0.271	1
C15C8.5	0.000240142	-1.13488	0.056	0.145	1
lec-4	0.000246873	1.09616	0.151	0.075	1
sca-1	0.000262936	-0.585176	0.331	0.463	1
hpo-34	0.000280402	1.93642	0.053	0.012	1
C50F7.6	0.000288815	2.30955	0.049	0.011	1
cyp-31A2	0.000291986	-2.8519	0.004	0.053	1
ckk-1	0.000294024	-1.85498	0.032	0.101	1
K10D2.5	0.000311794	0.949678	0.225	0.136	1
F44E5.4	0.000322225	-0.160635	1	0.995	1
ttr-21	0.00033134	1.45886	0.109	0.047	1
hlh-14	0.000332177	-0.285428	0.912	0.956	1
WBGene00195253	0.000339424	0.728118	0.313	0.217	1
apd-3	0.000339683	-1.30438	0.06	0.142	1
clec-140	0.000351246	-0.976171	0.12	0.218	1
ark-1	0.000354018	-4.08575	0.004	0.051	1
C52B9.10	0.000355724	-6.92601	0	0.044	1
Y72A10A.1	0.000355724	-6.92133	0	0.044	1
daam-1	0.000364285	1.26121	0.109	0.047	1
ztf-11	0.000371956	-1.27556	0.056	0.137	1
act-5	0.00038195	1.1404	0.151	0.078	1
C08E3.1	0.000398371	1.22041	0.169	0.093	1
mig-10	0.000400191	-0.755499	0.232	0.35	1
rrf-1	0.00047866	-3.35756	0.004	0.05	1
iars-1	0.000506345	0.639574	0.285	0.192	1
attf-4	0.000530229	-0.74859	0.194	0.307	1
crh-2	0.000541499	-1.99379	0.021	0.081	1
E02H1.1	0.000543268	0.822549	0.173	0.095	1
asp-3	0.000584015	1.41175	0.134	0.067	1
nep-12	0.000591268	-3.71736	0.004	0.048	1
F26G1.15	0.000609911	-3.34961	0.004	0.048	1
cyb-1	0.000623454	-0.893603	0.095	0.187	1
unc-36	0.000631635	-1.75768	0.014	0.069	1
ctc-1	0.000632486	0.54761	0.574	0.505	1
T07H8.11	0.000639008	1.15215	0.169	0.095	1
ccg-1	0.000639164	2.20702	0.049	0.012	1
sqst-1	0.000649196	0.693671	0.338	0.248	1
F13C5.2	0.000660311	-0.573611	0.317	0.441	1
lfe-2	0.000669619	3.35866	0.028	0.003	1
strl-1	0.000674457	0.511705	0.43	0.34	1
C02B10.3	0.000674611	-3.02992	0.007	0.055	1
C04F5.8	0.000693323	2.00877	0.049	0.012	1
gpb-1	0.000713283	-0.680372	0.225	0.343	1
cct-1	0.000715707	0.378584	0.496	0.396	1
his-35	0.000718297	-0.806512	0.13	0.232	1
hlh-30	0.000721707	-0.784023	0.099	0.192	1
unc-104	0.000763815	-2.11567	0.011	0.061	1
Y47H10A.4	0.000775445	-1.19635	0.063	0.14	1
Y68A4A.13	0.000779703	2.4897	0.042	0.009	1
T23G5.3	0.000791049	0.508781	0.331	0.232	1
F33H12.7	0.000791992	3.07358	0.032	0.005	1
fkh-8	0.000807714	2.55727	0.032	0.005	1
rgs-5	0.00082481	-1.03339	0.049	0.123	1
T02E9.5	0.000841699	-2.82025	0.014	0.065	1
pcaf-1	0.000876677	-1.05511	0.06	0.137	1
W03F9.2	0.000903424	-2.37495	0.007	0.053	1
T23D8.3	0.000930028	0.752001	0.225	0.142	1
hmg-5	0.000958038	1.25389	0.106	0.048	1
F42C5.9	0.000968204	-1.23533	0.07	0.146	1
F01D5.1	0.00100799	1.46795	0.102	0.047	1
Y47G6A.9	0.00102012	1.30045	0.085	0.034	1
cls-3	0.00104411	-1.1148	0.081	0.162	1
vig-1	0.00104667	0.725678	0.257	0.167	1
ftn-2	0.00107417	0.92769	0.19	0.114	1
T25G3.3	0.00108538	1.11455	0.123	0.062	1
hrpf-1	0.00109336	-1.71318	0.028	0.087	1
let-653	0.00109509	-2.72607	0.011	0.058	1
lin-32	0.00111608	2.54214	0.053	0.016	1
F46G10.1	0.00112533	1.23976	0.158	0.09	1
Y57E12AL.1	0.00112592	-1.26984	0.06	0.131	1
W10D9.1	0.00113572	-1.16585	0.067	0.142	1
Y82E9BR.3	0.00113596	0.563779	0.465	0.377	1
R04B3.2	0.0011809	0.479456	0.398	0.308	1
Y54E5A.5	0.0011954	0.479666	0.486	0.402	1
F53C11.3	0.0012176	1.43707	0.088	0.037	1
spr-4	0.00123535	-1.1613	0.039	0.104	1
ceh-86	0.0012383	-3.72646	0.004	0.044	1
Y53G8AR.9	0.00124864	-6.57058	0	0.036	1
gst-5	0.00128951	1.8874	0.07	0.026	1
fox-1	0.0012898	1.36533	0.088	0.037	1
cct-4	0.00129921	0.304751	0.563	0.481	1
larp-1	0.00129949	-1.28694	0.046	0.112	1
efa-6	0.00130535	-0.790568	0.116	0.21	1
F10E9.11	0.0013065	1.70315	0.063	0.022	1
tmed-13	0.00136354	-0.453384	0.194	0.301	1
his-31	0.00136451	0.922823	0.134	0.07	1
pabp-2	0.00136701	-0.775018	0.088	0.174	1
aps-2	0.00144279	-1.2221	0.049	0.117	1
pcn-1	0.001452	0.897402	0.151	0.083	1
pat-6	0.00145484	-1.39221	0.039	0.101	1
dyb-1	0.00146011	-2.77906	0.007	0.05	1
K09A9.8	0.00151298	1.70185	0.049	0.014	1
T19B4.3	0.00154496	1.57025	0.085	0.036	1
nhr-84	0.00154621	3.50003	0.021	0.002	1
oig-3	0.00155567	3.40369	0.021	0.002	1
cki-1	0.00156767	-0.809842	0.173	0.262	1
nhr-59	0.00158787	-1.4756	0.032	0.09	1
cpr-6	0.00159927	2.07616	0.046	0.012	1
F26F12.3	0.00161415	-0.63243	0.141	0.24	1
cec-8	0.00165511	-0.834877	0.162	0.257	1
brap-2	0.00166044	-1.49278	0.032	0.09	1
bpl-1	0.0016625	-3.09318	0.004	0.042	1
F46H5.3	0.00166401	0.491155	0.542	0.47	1
mdt-28	0.00168254	1.18499	0.092	0.04	1
imph-1	0.00173147	-1.26459	0.039	0.1	1
T04F8.9	0.00173315	0.473536	0.377	0.282	1
Y57G11C.3	0.00178055	-0.67902	0.12	0.209	1
T25D10.1	0.00180436	1.74598	0.067	0.025	1
cdl-1	0.00181855	0.695323	0.215	0.137	1
eat-6	0.00183919	-0.681118	0.12	0.207	1
hmp-1	0.00185031	-0.937208	0.127	0.215	1
Y51F10.7	0.0018544	1.51105	0.067	0.025	1
flh-2	0.00186474	-1.56706	0.028	0.084	1
gtf-2E2	0.00187104	0.484664	0.461	0.385	1
gcna-1	0.00190741	-1.11599	0.049	0.115	1
zipt-13	0.00198957	-1.87034	0.021	0.072	1
nspg-14	0.00199142	1.09288	0.197	0.126	1
C25F9.11	0.00201315	3.66863	0.025	0.003	1
fbxb-88	0.00202334	0.348346	0.556	0.456	1
hsf-1	0.00203254	-1.22487	0.056	0.123	1
fipr-3	0.0020345	3.5377	0.025	0.003	1
rab-3	0.00206575	-6.47932	0	0.033	1
ethe-1	0.00208879	3.08736	0.025	0.003	1
F49F1.5	0.0021114	1.13827	0.113	0.056	1
Y75B8A.18	0.00216034	0.322567	0.739	0.67	1
ZC116.1	0.00219576	1.96827	0.039	0.009	1
F53C11.5	0.00219589	-0.769102	0.194	0.283	1
B0432.10	0.00219694	0.933345	0.134	0.072	1
Y69A2AL.2	0.00229246	2.17967	0.035	0.008	1
tbcb-1	0.00229431	-1.0645	0.095	0.171	1
ifb-2	0.0023034	1.32462	0.123	0.067	1
let-526	0.00231574	-0.532248	0.246	0.36	1
sco-1	0.00234012	2.47848	0.032	0.006	1
egal-1	0.00236575	-1.39414	0.018	0.065	1
R05G6.5	0.00236586	-0.93569	0.088	0.165	1
asp-2	0.00238112	2.4237	0.032	0.006	1
Y53C12A.10	0.00238256	2.47358	0.028	0.005	1
C40A11.3	0.00238379	-0.816435	0.074	0.148	1
WBGene00022496	0.00239147	2.46085	0.032	0.006	1
C30B5.2	0.00239621	-1.54357	0.032	0.087	1
ric-3	0.00239628	-0.684091	0.13	0.22	1
F16F9.1	0.00239684	-0.737736	0.081	0.159	1
F53E2.2	0.00240171	-0.393683	0.472	0.576	1
cwf-19L1	0.00242146	-1.13627	0.074	0.143	1
dpy-30	0.00242437	-0.634537	0.194	0.296	1
eea-1	0.00248836	-1.60974	0.035	0.092	1
fkb-2	0.00250553	0.288932	0.542	0.441	1
cav-1	0.00251953	-0.136958	0.972	0.966	1
Y17G9B.8	0.00258841	-0.570573	0.18	0.282	1
gas-1	0.00260349	1.0041	0.12	0.062	1
acds-10	0.00260611	6.57309	0.014	0	1
K03A11.5	0.00260611	6.36904	0.014	0	1
atgp-1	0.00260611	6.62489	0.014	0	1
ZK930.2	0.00260611	6.55205	0.014	0	1
EEED8.3	0.00260611	6.04455	0.014	0	1
F55H12.2	0.00260611	6.45798	0.014	0	1
clec-12	0.00260611	6.40121	0.014	0	1
Y48G1A.2	0.00260611	6.30022	0.014	0	1
col-93	0.00260611	6.23069	0.014	0	1
pes-4	0.00260611	6.19398	0.014	0	1
ceeh-1	0.00260611	6.12263	0.014	0	1
rps-22	0.00264223	0.787204	0.187	0.115	1
ubc-13	0.00264509	-1.1211	0.039	0.098	1
Y51H4A.8	0.00264786	1.73823	0.067	0.026	1
sdc-1	0.00265834	-6.28328	0	0.031	1
F01G4.6	0.00266365	0.513774	0.423	0.343	1
mtl-1	0.00271089	1.68525	0.067	0.026	1
max-1	0.00271562	-3.16084	0.004	0.039	1
C25A1.16	0.00271906	1.11014	0.113	0.058	1
snn-1	0.00276268	-1.9273	0.018	0.064	1
F26F4.5	0.00277668	1.55527	0.06	0.022	1
F49E8.7	0.00279227	1.62698	0.06	0.022	1
chdp-1	0.00282346	-0.497804	0.451	0.547	1
lbp-6	0.00293102	1.64056	0.067	0.026	1
chd-7	0.00293856	-0.515015	0.278	0.388	1
hmg-1.2	0.00297014	-0.306375	0.725	0.805	1
unc-73	0.00297939	-0.880642	0.116	0.196	1
dsh-1	0.00302283	-1.6797	0.028	0.079	1
nduo-5	0.00303837	0.65079	0.296	0.206	1
arl-8	0.00304694	-0.768624	0.116	0.196	1
C49H3.3	0.00304836	0.61934	0.303	0.229	1
rfc-1	0.00311557	0.89383	0.158	0.095	1
F53C11.1	0.00313323	1.77834	0.046	0.014	1
ran-5	0.00313486	-2.17855	0.011	0.051	1
stl-1	0.00314295	-2.08771	0.011	0.051	1
F36A2.7	0.00314433	0.551175	0.38	0.307	1
sor-1	0.00314659	-1.25398	0.053	0.115	1
ric-8	0.00325783	-1.45804	0.025	0.075	1
Y56A3A.2	0.00327504	1.54031	0.067	0.026	1
ldb-1	0.00329498	-0.508487	0.176	0.269	1
T12B3.3	0.00332312	-1.7604	0.014	0.058	1
zyg-8	0.00335672	-3.49836	0.004	0.037	1
pgp-10	0.00342238	-6.50937	0	0.03	1
cccp-1	0.00342238	-6.232	0	0.03	1
pkd-2	0.00343562	-0.681214	0.102	0.182	1
C33A12.1	0.00343562	0.729298	0.208	0.136	1
cnnm-3	0.00345669	0.876506	0.144	0.083	1
serp-1.1	0.0035042	0.486011	0.373	0.294	1
riok-3	0.00362728	0.804825	0.113	0.058	1
byn-1	0.00365087	0.673699	0.197	0.126	1
ifp-1	0.00368214	2.19652	0.042	0.012	1
swan-1	0.00368652	-0.699127	0.092	0.167	1
C27F2.10	0.00368812	-2.02338	0.014	0.056	1
nsy-7	0.00377043	-2.45113	0.007	0.044	1
pfn-1	0.00380468	-0.540536	0.303	0.405	1
zipt-11	0.00383241	-2.42334	0.011	0.05	1
C48B6.10	0.00387563	-0.710468	0.12	0.201	1
set-20	0.00388453	-0.938417	0.053	0.115	1
sde-2	0.00388481	0.697309	0.25	0.173	1
C08F11.13	0.00391797	1.39337	0.07	0.03	1
rde-8	0.00393922	0.995198	0.088	0.04	1
jac-1	0.00395212	-2.21056	0.011	0.05	1
F31E8.4	0.00399209	1.85343	0.042	0.012	1
C07A9.12	0.00399304	-1.78364	0.014	0.056	1
F33E2.5	0.00400468	-0.974564	0.102	0.174	1
Y47H9C.1	0.0041034	1.51443	0.092	0.045	1
ZC53.22	0.0041143	2.36171	0.042	0.012	1
unc-94	0.00412165	-0.668186	0.106	0.182	1
chd-3	0.00414148	-0.450869	0.38	0.491	1
moag-4	0.00415844	1.17112	0.085	0.039	1
C27A7.5	0.00418881	-1.74631	0.014	0.056	1
C40A11.2	0.00421242	-1.29859	0.046	0.103	1
T24C4.8	0.00425919	1.73695	0.053	0.019	1
mob-2	0.00426928	-0.539618	0.137	0.227	1
sem-5	0.00432336	-1.14543	0.046	0.103	1
act-2	0.00435525	0.553508	0.345	0.26	1
tbc-9	0.00442523	-1.47495	0.042	0.097	1
C09B8.5	0.00445309	-0.704372	0.116	0.196	1
cbp-1	0.0045141	-0.639742	0.18	0.274	1
ZK973.11	0.0045417	-0.400864	0.415	0.528	1
lrch-1	0.00461652	-1.62623	0.028	0.076	1
mms-19	0.00464213	1.34729	0.053	0.019	1
tmem-131	0.00468144	-1.0763	0.053	0.112	1
ech-2	0.00471866	1.78711	0.039	0.011	1
jnk-1	0.00477372	-2.72361	0.007	0.042	1
eif-3.B	0.00481024	0.496912	0.246	0.167	1
fip-2	0.0048992	0.834661	0.19	0.125	1
arrd-13	0.00491937	1.49664	0.039	0.011	1
pde-12	0.00494767	-1.80388	0.014	0.055	1
unc-24	0.00495165	-0.952406	0.06	0.121	1
F58D5.5	0.00495917	0.412745	0.363	0.279	1
ced-11	0.00497081	4.03451	0.018	0.002	1
B0361.9	0.00497081	3.72512	0.018	0.002	1
T23C6.4	0.00497413	1.57656	0.049	0.017	1
Y25C1A.8	0.00497442	-1.52674	0.032	0.081	1
twk-49	0.00500049	3.82651	0.018	0.002	1
K07F5.15	0.00502424	0.718235	0.278	0.212	1
pges-2	0.00503033	3.62591	0.018	0.002	1
gly-8	0.00503033	3.33243	0.018	0.002	1
exc-15	0.00506034	3.25102	0.018	0.002	1
cct-5	0.00506285	0.274393	0.683	0.65	1
rpl-32	0.00511078	0.358605	0.704	0.659	1
F56A8.3	0.00511346	-0.67716	0.176	0.263	1
fbxa-90	0.00521105	2.00284	0.035	0.009	1
pno-1	0.00524075	0.835764	0.173	0.109	1
W02B8.2	0.00526736	-1.00372	0.067	0.128	1
grd-10	0.00531866	0.832885	0.106	0.055	1
rrbs-1	0.00532309	0.709902	0.197	0.131	1
Y62E10A.6	0.00534238	-0.684943	0.074	0.14	1
scyl-1	0.00548959	-0.860611	0.085	0.151	1
gly-7	0.00554167	-1.87911	0.018	0.059	1
F21C10.13	0.00560711	2.03298	0.046	0.016	1
B0250.18	0.00564123	-3.21743	0.004	0.034	1
C49C3.15	0.00568171	-5.95011	0	0.026	1
T13F2.4	0.00568171	-6.1334	0	0.026	1
T25E4.2	0.00568171	-6.15436	0	0.026	1
K06H7.7	0.00568171	-6.28235	0	0.026	1
Y17G9B.11	0.00570564	-1.42216	0.018	0.059	1
nova-1	0.00570613	-0.561253	0.201	0.291	1
pbs-5	0.00572067	-1.13398	0.053	0.109	1
tppp-1	0.00580718	-1.35839	0.039	0.09	1
nlp-27	0.00585505	2.30577	0.032	0.008	1
asb-2	0.00590349	0.726062	0.222	0.154	1
nhr-8	0.00594594	2.009	0.032	0.008	1
ccb-1	0.00595177	-1.21259	0.046	0.101	1
frm-2	0.00597359	-0.829545	0.088	0.154	1
Y34B4A.7	0.006076	-2.53727	0.007	0.04	1
hsp-16.11	0.00608603	-0.338135	0.718	0.762	1
hira-1	0.00612051	1.30051	0.056	0.022	1
pxn-1	0.00620149	3.211	0.021	0.003	1
F55B11.4	0.00620149	3.40038	0.021	0.003	1
mml-1	0.00621884	2.38519	0.028	0.006	1
C49A9.9	0.00623289	3.33905	0.021	0.003	1
B0353.1	0.00623289	3.03193	0.021	0.003	1
zip-12	0.00626444	2.94547	0.021	0.003	1
F48E8.8	0.00629614	3.04187	0.021	0.003	1
dlk-1	0.00629639	2.52439	0.028	0.006	1
T02C1.2	0.00633418	1.35509	0.056	0.022	1
Y45G5AM.3	0.00635996	2.64979	0.021	0.003	1
enol-1	0.00636379	0.984165	0.116	0.065	1
vab-8	0.00639209	2.23728	0.021	0.003	1
copb-1	0.0064097	-0.77351	0.049	0.106	1
clec-42	0.00641459	1.33189	0.081	0.039	1
ubr-5	0.00642243	-0.874948	0.085	0.151	1
F10G8.9	0.00653429	2.23758	0.028	0.006	1
twk-11	0.00654006	-1.66388	0.007	0.04	1
cab-1	0.00662852	-1.38799	0.021	0.064	1
F21D5.3	0.00666082	2.56961	0.025	0.005	1
tam-1	0.00670727	0.469727	0.225	0.153	1
madf-5	0.0067209	2.3968	0.025	0.005	1
ascc-1	0.00672897	1.78758	0.053	0.02	1
pcca-1	0.00673898	0.939227	0.113	0.062	1
che-2	0.00673954	0.985053	0.218	0.153	1
asp-14	0.00680222	1.67442	0.053	0.02	1
emc-1	0.00690342	-1.18029	0.042	0.095	1
C50F4.6	0.00696999	0.220999	0.813	0.738	1
his-18	0.00705835	1.30935	0.074	0.034	1
npl-4.2	0.00715091	-1.31395	0.021	0.064	1
F57F4.4	0.00720781	0.959935	0.12	0.069	1
rpn-11	0.00725706	-0.594461	0.201	0.293	1
twk-7	0.00732841	-6.05685	0	0.025	1
mrpl-34	0.00734579	1.81721	0.042	0.014	1
col-107	0.00735842	0.529481	0.306	0.229	1
lsy-12	0.00742563	0.804191	0.109	0.059	1
H06I04.6	0.00746401	-1.33144	0.025	0.069	1
T05H4.11	0.00753855	-0.448141	0.134	0.209	1
edc-3	0.00755247	1.84515	0.042	0.014	1
T02C5.1	0.00755702	1.166	0.099	0.053	1
F58D5.2	0.00767712	-2.23742	0.011	0.045	1
ent-2	0.00770763	0.906435	0.151	0.095	1
scb-1	0.00773876	1.06671	0.053	0.02	1
flp-9	0.00775438	-2.27031	0.011	0.045	1
calf-1	0.0077559	-0.50452	0.18	0.26	1
dsc-4	0.00776435	1.55709	0.042	0.014	1
unc-43	0.0077734	-0.498949	0.236	0.324	1
vps-29	0.00779488	-2.54583	0.007	0.039	1
psf-3	0.00788925	0.66613	0.127	0.073	1
B0511.12	0.00796924	-0.946479	0.056	0.112	1
icp-1	0.00809305	-0.645995	0.137	0.212	1
acin-1	0.00822575	0.499648	0.257	0.184	1
dpff-1	0.0082889	-0.983255	0.07	0.131	1
spat-2	0.00833979	-1.3304	0.035	0.083	1
hsp-110	0.00848289	-0.448688	0.461	0.542	1
unc-75	0.00852169	-1.12062	0.035	0.083	1
C18E9.2	0.00867988	-0.579829	0.239	0.321	1
dbt-1	0.00879475	1.94456	0.039	0.012	1
apl-1	0.00887972	-0.451502	0.285	0.379	1
snrp-200	0.00899971	0.544478	0.239	0.171	1
asp-6	0.00904346	1.54425	0.049	0.019	1
ZK6.11	0.00909548	0.828215	0.123	0.073	1
F13B6.3	0.00913511	1.4185	0.116	0.067	1
cku-80	0.00913809	-1.04811	0.042	0.092	1
C50F4.12	0.00917054	5.69979	0.011	0	1
F17C11.6	0.00917054	6.05555	0.011	0	1
acs-2	0.00917054	5.95247	0.011	0	1
F45D3.3	0.00917054	5.95295	0.011	0	1
ugt-5	0.00917054	5.59459	0.011	0	1
F20D6.11	0.00917054	5.88666	0.011	0	1
F53E10.5	0.00917054	6.32897	0.011	0	1
hlh-8	0.00917054	6.13863	0.011	0	1
fbxa-141	0.00917054	5.89949	0.011	0	1
sfxn-1.5	0.00917054	6.19457	0.011	0	1
ets-9	0.00917054	6.11783	0.011	0	1
R04B3.1	0.00917054	6.32841	0.011	0	1
str-172	0.00917054	6.03448	0.011	0	1
F38A1.9	0.00917054	5.69251	0.011	0	1
F56D5.6	0.00917054	5.85266	0.011	0	1
ipla-7	0.00917054	5.48453	0.011	0	1
ppm-1.H	0.00917054	6.13081	0.011	0	1
ugt-24	0.00917054	5.45579	0.011	0	1
Y54G2A.12	0.00917054	5.88233	0.011	0	1
hlh-3	0.00917054	5.85396	0.011	0	1
klf-3	0.00917054	5.83736	0.011	0	1
C05C10.3	0.00917054	5.94148	0.011	0	1
F59B10.3	0.00917054	5.74546	0.011	0	1
nspe-5	0.00917054	5.74258	0.011	0	1
daf-22	0.00917054	6.22841	0.011	0	1
itx-1	0.00917054	5.38949	0.011	0	1
C47B2.9	0.00917054	5.87474	0.011	0	1
Y71F9B.1	0.00917054	6.16376	0.011	0	1
C41G7.8	0.00917054	6.10938	0.011	0	1
dpy-19	0.00917054	5.92658	0.011	0	1
fbxa-31	0.00917054	6.02937	0.011	0	1
egg-1	0.00917054	6.15584	0.011	0	1
ZK686.6	0.00917054	6.14735	0.011	0	1
ZC262.13	0.00917054	5.90797	0.011	0	1
Y44A6C.2	0.00917054	6.02737	0.011	0	1
rpn-1	0.00931437	-0.504768	0.173	0.255	1
ttbk-7	0.00937444	-2.79116	0.004	0.031	1
F10E7.9	0.00943101	-2.89605	0.004	0.031	1
fbxa-10	0.0094451	1.29456	0.049	0.019	1
clh-6	0.00946067	-6.12806	0	0.023	1
F21D9.1	0.00946067	-6.20933	0	0.023	1
C41A3.2	0.00946067	-6.09978	0	0.023	1
T01E8.1	0.00946067	-5.83516	0	0.023	1
mrpl-55	0.0094881	1.0556	0.102	0.056	1
F14B8.6	0.00951489	1.51071	0.056	0.023	1
rgl-1	0.00952594	1.27896	0.063	0.028	1
F37C4.5	0.00956231	1.36632	0.056	0.023	1
F28F9.2	0.00959803	-0.916861	0.025	0.067	1
ced-8	0.00962439	-0.86369	0.063	0.121	1
nhx-5	0.00965182	-2.71057	0.007	0.037	1
riok-2	0.00975709	0.945549	0.102	0.056	1
cdgs-1	0.00989764	-1.35437	0.028	0.072	1
asna-1	0.0100879	0.540311	0.187	0.123	1
mig-38	0.0102252	-0.889707	0.077	0.137	1
otub-3	0.0102486	-1.66623	0.011	0.044	1
B0303.7	0.0102688	-2.23264	0.007	0.037	1
F54E4.3	0.0102739	-1.88653	0.011	0.044	1
gpa-17	0.0103334	1.74542	0.046	0.017	1
abce-1	0.0103622	1.69746	0.046	0.017	1
mct-3	0.0104202	1.66749	0.046	0.017	1
gpd-4	0.0105431	-1.47084	0.025	0.065	1
nduo-2	0.0106193	0.651204	0.183	0.123	1
msi-1	0.0107086	0.927795	0.113	0.064	1
sqv-5	0.0108339	1.67055	0.046	0.017	1
nhr-40	0.0109091	-1.05846	0.021	0.061	1
M110.3	0.0109199	-1.51764	0.028	0.07	1
utx-1	0.010974	-1.49207	0.032	0.075	1
Y38H6C.16	0.011013	0.881867	0.137	0.084	1
C46F11.6	0.0110555	-1.18564	0.067	0.12	1
xbx-6	0.0110891	-0.793569	0.099	0.164	1
F09B12.3	0.0110895	1.57207	0.035	0.011	1
ctsa-4.2	0.0111259	1.55737	0.035	0.011	1
cpr-9	0.0112725	1.39838	0.035	0.011	1
WBGene00017849	0.01137	-1.41424	0.018	0.055	1
drh-3	0.0114319	-1.30796	0.035	0.079	1
map-1	0.01155	1.0599	0.074	0.036	1
memi-3	0.0115756	-3.80733	0.004	0.03	1
zip-1	0.0115809	-0.730037	0.049	0.101	1
E01A2.2	0.0115819	-1.01422	0.053	0.104	1
pqn-20	0.0115856	-1.28177	0.025	0.065	1
ZC443.3	0.0116728	-1.71569	0.025	0.064	1
ldp-1	0.0117898	0.909685	0.074	0.036	1
fat-2	0.0118964	0.561028	0.285	0.223	1
R06C1.6	0.0119226	-0.904829	0.088	0.148	1
imp-2	0.0119719	-0.837579	0.085	0.143	1
nac-3	0.0121466	-2.82664	0.007	0.036	1
lin-45	0.0121715	-2.20955	0.011	0.042	1
WBGene00014308	0.0122014	-2.31346	0.011	0.042	1
arrd-22	0.0122261	-5.97838	0	0.022	1
C56C10.9	0.0122261	-5.87766	0	0.022	1
T01D3.6	0.0122532	2.11089	0.032	0.009	1
C01F6.14	0.0123163	-1.00351	0.063	0.117	1
T22H9.1	0.0123891	1.27601	0.081	0.042	1
C50F4.1	0.0123958	1.04448	0.102	0.058	1
frm-4	0.012443	-0.368116	0.465	0.551	1
nrfl-1	0.0125582	1.29314	0.053	0.022	1
K07E3.1	0.0126401	0.754294	0.116	0.069	1
vab-2	0.0126585	-1.60057	0.014	0.048	1
F44B9.5	0.0126682	-1.14969	0.028	0.07	1
F54D8.6	0.0131474	-0.788666	0.053	0.104	1
B0511.6	0.013148	0.324911	0.447	0.372	1
unc-16	0.0132766	-0.529641	0.123	0.195	1
pqn-65	0.0132977	-0.629529	0.127	0.199	1
T05A7.1	0.0133294	-0.665678	0.092	0.153	1
mtx-2	0.013464	0.720423	0.134	0.083	1
hrpk-1	0.0135601	-0.80263	0.081	0.14	1
hinf-1	0.0136695	-0.658377	0.141	0.212	1
twf-2	0.0136802	-0.278851	0.542	0.639	1
aldo-2	0.0137979	0.256664	0.655	0.615	1
unc-116	0.0141353	-0.340019	0.415	0.495	1
rbpl-1	0.0142541	0.540976	0.201	0.137	1
Y54G2A.26	0.0142546	-0.494696	0.236	0.326	1
C48B4.3	0.0143402	-0.787403	0.088	0.146	1
apm-3	0.0143746	-0.538558	0.187	0.263	1
hpo-10	0.0145529	-1.29692	0.039	0.083	1
ulp-3	0.0145547	1.17612	0.063	0.03	1
sams-4	0.0145877	-1.02387	0.035	0.079	1
rtfo-1	0.0145894	-0.636001	0.099	0.16	1
F59C6.11	0.0146135	2.24996	0.028	0.008	1
cox-17	0.0146135	2.08627	0.028	0.008	1
sms-1	0.0146669	1.40922	0.049	0.02	1
cec-1	0.0148166	-0.434845	0.359	0.442	1
Y39A1A.27	0.0148266	2.00415	0.028	0.008	1
cul-3	0.0148573	-1.91287	0.014	0.047	1
JC8.2	0.0149328	0.929737	0.116	0.07	1
T03F1.11	0.0150828	0.768885	0.144	0.092	1
odc-1	0.015094	-1.74623	0.014	0.047	1
slc-25A10	0.0150967	1.78294	0.028	0.008	1
slcf-2	0.0151615	-1.03084	0.039	0.084	1
zfp-1	0.0152191	-0.607434	0.197	0.269	1
Y39B6A.42	0.015316	1.56177	0.028	0.008	1
Y97E10C.1	0.015367	-3.09162	0.007	0.034	1
C49C3.9	0.0153712	1.72702	0.028	0.008	1
Y10G11A.1	0.0154991	0.945755	0.063	0.03	1
sfxn-2	0.0154996	0.990441	0.056	0.025	1
ttx-7	0.0155504	-1.37263	0.021	0.058	1
T27C4.1	0.0158195	-5.69949	0	0.02	1
dph-6	0.0158195	-5.63934	0	0.02	1
fmil-1	0.0159737	-1.91182	0.011	0.04	1
cgp-1	0.0159887	-1.495	0.028	0.067	1
dpf-7	0.0161614	1.87715	0.039	0.014	1
xpc-1	0.0163295	1.01737	0.092	0.051	1
acs-21	0.0163747	3.62853	0.014	0.002	1
adt-2	0.0163747	3.42756	0.014	0.002	1
C07B5.4	0.0163747	3.63879	0.014	0.002	1
psa-3	0.0163747	3.48988	0.014	0.002	1
T22B7.22	0.0163747	4.34654	0.014	0.002	1
ugt-22	0.0163747	3.4834	0.014	0.002	1
W04H10.6	0.0163747	3.80446	0.014	0.002	1
nex-3	0.0163747	3.77055	0.014	0.002	1
W09G10.9	0.01644	-0.847543	0.074	0.128	1
F59B2.8	0.0164613	-0.510868	0.208	0.285	1
nhr-97	0.0164689	3.28403	0.014	0.002	1
K11D2.1	0.0164689	3.07042	0.014	0.002	1
aman-3	0.0164689	3.47939	0.014	0.002	1
C29F9.6	0.0164689	3.27127	0.014	0.002	1
dct-17	0.0165635	3.03448	0.014	0.002	1
F48E3.9	0.0165635	2.98399	0.014	0.002	1
Y54G2A.45	0.0165635	3.0859	0.014	0.002	1
C47G2.3	0.0165875	1.61237	0.039	0.014	1
WBGene00014307	0.0166239	0.588163	0.211	0.153	1
F10D7.5	0.0166307	-1.02055	0.032	0.073	1
ctsa-4.1	0.0166586	3.07241	0.014	0.002	1
arl-13	0.0166586	2.66663	0.014	0.002	1
F13G3.10	0.0166817	0.9647	0.123	0.078	1
F40A3.1	0.0167542	2.31066	0.014	0.002	1
C25G4.7	0.0167542	2.50222	0.014	0.002	1
T02D1.8	0.0167542	2.59884	0.014	0.002	1
M163.8	0.0168788	-1.03674	0.021	0.058	1
pde-4	0.0168953	2.19404	0.025	0.006	1
eif-3.G	0.0169831	0.769635	0.144	0.095	1
cdr-2	0.0170264	1.9516	0.025	0.006	1
ctsa-2	0.0170264	2.07022	0.025	0.006	1
F45H10.3	0.0171046	0.655949	0.151	0.1	1
mvk-1	0.0172136	-0.967691	0.039	0.083	1
gfi-1	0.0172911	1.93481	0.025	0.006	1
F53A9.8	0.0173484	0.694188	0.113	0.067	1
rrp-8	0.0173693	1.38801	0.039	0.014	1
Y43F8C.6	0.0174145	1.70613	0.046	0.019	1
F01E11.3	0.0174928	1.2201	0.07	0.036	1
F59C6.5	0.0175276	0.613255	0.285	0.223	1
srgp-1	0.0177139	-0.607995	0.134	0.202	1
apc-11	0.0178376	0.907151	0.088	0.048	1
fbxa-137	0.0178998	-0.580446	0.067	0.12	1
lmn-1	0.017925	-0.65198	0.06	0.111	1
F31F7.1	0.01801	2.95279	0.021	0.005	1
metl-18	0.0181085	1.2652	0.06	0.028	1
T23B3.2	0.0181147	-1.53321	0.014	0.045	1
C08F1.6	0.018129	-0.816979	0.06	0.111	1
F34D10.4	0.0181447	1.47163	0.046	0.019	1
C30G4.4	0.0181631	2.49836	0.021	0.005	1
E04D5.4	0.0181631	2.61534	0.021	0.005	1
K09F5.6	0.0182181	-0.510353	0.194	0.276	1
lag-1	0.0183949	2.43816	0.021	0.005	1
dod-3	0.0185509	2.26061	0.021	0.005	1
nhr-88	0.018708	2.08169	0.021	0.005	1
ben-1	0.0188247	-0.530805	0.137	0.207	1
C05D12.3	0.0188305	2.65119	0.018	0.003	1
K05F1.10	0.0188663	2.0996	0.021	0.005	1
mrpl-48	0.0189015	1.22736	0.046	0.019	1
met-2	0.0190017	0.282018	0.289	0.229	1
cup-16	0.0190109	2.06721	0.018	0.003	1
kin-14	0.0190109	2.43749	0.018	0.003	1
sgk-1	0.0191016	2.26353	0.018	0.003	1
ttyh-1	0.0191278	-0.490393	0.183	0.26	1
tiar-1	0.0191454	-0.564332	0.158	0.227	1
T18D3.5	0.0192843	2.04528	0.018	0.003	1
Y37D8A.25	0.0192919	-3.33395	0.004	0.026	1
WBGene00044308	0.0193495	-3.37915	0.004	0.026	1
cyk-1	0.0194678	-0.704348	0.137	0.201	1
rei-1	0.0194997	1.42991	0.067	0.034	1
F11A10.5	0.0197144	-1.5189	0.014	0.045	1
arp-1	0.0197753	-0.911324	0.067	0.117	1
brp-1	0.0199045	1.87388	0.035	0.012	1
F56A8.5	0.0199951	1.25938	0.053	0.023	1
lgg-1	0.0200056	-0.240346	0.613	0.698	1
nhl-2	0.0202222	-0.643969	0.088	0.143	1
glrx-22	0.0202322	-1.89424	0.004	0.026	1
Y39B6A.13	0.0202331	0.857446	0.102	0.061	1
unc-41	0.0204996	-5.76605	0	0.019	1
C18D4.6	0.0204996	-5.74169	0	0.019	1
K07A1.17	0.0204996	-5.63383	0	0.019	1
Y71A12B.12	0.0205986	-2.241	0.007	0.033	1
R107.2	0.0207034	-0.854058	0.035	0.076	1
nrde-1	0.0209392	0.89385	0.085	0.047	1
miro-1	0.0210236	-1.82506	0.011	0.039	1
C31E10.5	0.0210563	1.40876	0.035	0.012	1
slc-36.1	0.0211454	-2.08443	0.007	0.033	1
wrm-1	0.0211732	-0.361301	0.25	0.333	1
C29F3.7	0.0215466	1.10212	0.063	0.031	1
sec-61.B	0.0216914	0.681782	0.092	0.051	1
erl-1	0.0217644	-0.780373	0.032	0.072	1
fndc-1	0.0218099	-1.1899	0.032	0.07	1
C29E4.12	0.021815	0.279477	0.18	0.123	1
rde-11	0.0218751	-1.08302	0.007	0.033	1
nars-2	0.0219667	1.37295	0.049	0.022	1
cap-2	0.0220529	-0.304672	0.254	0.341	1
T09B4.5	0.0223061	-0.28407	0.599	0.687	1
npp-9	0.0223527	0.660868	0.148	0.098	1
elof-1	0.0224354	0.528104	0.201	0.145	1
arx-6	0.0226325	-0.591689	0.102	0.16	1
inft-2	0.0226656	-1.80254	0.014	0.044	1
clc-1	0.0227582	1.39324	0.049	0.022	1
dgn-1	0.0227582	1.54653	0.049	0.022	1
cfim-1	0.0229338	-1.24898	0.021	0.055	1
tmed-1	0.0229676	-1.74041	0.014	0.044	1
pcyt-1	0.023136	1.48394	0.049	0.022	1
Y54H5A.1	0.0231426	1.06027	0.077	0.042	1
B0238.11	0.0232387	0.726711	0.162	0.112	1
mif-4	0.0233385	0.962171	0.109	0.067	1
rga-4	0.0233775	-1.01328	0.035	0.075	1
ajm-1	0.0234153	2.22655	0.032	0.011	1
F33G12.6	0.0234289	-0.558531	0.077	0.132	1
bath-36	0.0235823	1.41321	0.042	0.017	1
xrep-4	0.0236595	0.402878	0.243	0.182	1
gmn-1	0.0237653	1.10416	0.042	0.017	1
nhr-19	0.0237903	-1.6254	0.014	0.044	1
ZK512.4	0.0239975	0.687107	0.13	0.084	1
smp-1	0.0240579	-0.840355	0.12	0.178	1
icln-1	0.0243445	1.34621	0.06	0.03	1
R03G5.6	0.0245467	-0.604858	0.102	0.16	1
F17C11.11	0.0246359	0.834606	0.042	0.017	1
hprt-1	0.0247463	1.60876	0.032	0.011	1
Y38F2AR.3	0.0247827	0.817615	0.063	0.031	1
C03D6.9	0.0249468	-1.07555	0.028	0.064	1
clec-17	0.0250751	1.31979	0.088	0.051	1
syg-2	0.0252814	1.51956	0.032	0.011	1
tram-1	0.0253384	-2.74896	0.004	0.025	1
peli-1	0.0254079	-0.656135	0.081	0.134	1
nuc-1	0.025436	1.55141	0.032	0.011	1
F59C12.4	0.025512	1.11098	0.12	0.076	1
prdh-1	0.0255643	-2.95666	0.004	0.025	1
F25H8.1	0.0255916	1.65938	0.032	0.011	1
C35D10.1	0.0256715	-1.82982	0.011	0.037	1
W05F2.4	0.0258683	-2.44045	0.004	0.025	1
nhr-1	0.0259448	-2.29618	0.004	0.025	1
rpn-12	0.026144	-0.838198	0.035	0.075	1
T28B11.1	0.0263358	0.656817	0.13	0.086	1
par-1	0.0264967	-0.813007	0.07	0.118	1
C14C11.7	0.0265866	-2.13986	0.007	0.031	1
sel-7	0.0266115	-5.84582	0	0.017	1
ZC373.5	0.0266115	-5.45394	0	0.017	1
ceh-63	0.0266115	-5.6538	0	0.017	1
lin-33	0.0266115	-5.35652	0	0.017	1
dep-1	0.0266115	-5.50632	0	0.017	1
ZK177.8	0.0266115	-5.49565	0	0.017	1
oatr-1	0.0266115	-5.64468	0	0.017	1
C30A5.16	0.0266115	-5.48425	0	0.017	1
abcf-3	0.0266521	0.648769	0.151	0.103	1
F16B4.7	0.0266556	-2.09716	0.007	0.031	1
R119.3	0.0266987	1.31101	0.053	0.025	1
E04F6.10	0.0267248	-1.9722	0.007	0.031	1
T07A9.10	0.02684	-0.597267	0.18	0.249	1
F32D8.5	0.0269209	-1.51766	0.018	0.048	1
ZC262.2	0.0269925	-0.763954	0.053	0.098	1
his-64	0.0270959	0.583376	0.155	0.106	1
swt-4	0.0271431	-1.86258	0.007	0.031	1
W08E12.7	0.0272776	1.67756	0.039	0.016	1
tut-1	0.0272838	-1.84776	0.007	0.031	1
maph-1.1	0.0274145	0.250646	0.437	0.382	1
F27D4.7	0.0274189	-1.19618	0.018	0.048	1
apa-2	0.0275187	-0.869206	0.056	0.101	1
cdk-11.1	0.0275229	-0.60842	0.092	0.148	1
C32H11.4	0.0275264	1.43713	0.046	0.02	1
hda-3	0.0276458	0.804138	0.099	0.059	1
F22G12.4	0.0277863	1.44509	0.039	0.016	1
emc-3	0.0278505	0.644248	0.176	0.125	1
rbr-2	0.0280711	-0.634663	0.077	0.128	1
F13G3.6	0.0281011	0.819019	0.081	0.045	1
nkcc-1	0.0281698	-0.439863	0.169	0.238	1
aqp-10	0.0283271	1.02088	0.092	0.055	1
nduf-11	0.028545	0.528946	0.162	0.111	1
C34H4.1	0.0287714	1.93186	0.028	0.009	1
lrk-1	0.0289548	-0.815608	0.07	0.118	1
pqn-27	0.0289552	1.0883	0.063	0.033	1
D1069.3	0.0290795	-0.621111	0.046	0.089	1
sec-10	0.0291955	-0.58943	0.018	0.048	1
rnp-3	0.029322	0.789022	0.13	0.086	1
smcl-1	0.0293442	1.25429	0.046	0.02	1
dnj-23	0.029455	-0.848949	0.046	0.087	1
C08E3.13	0.0295933	1.05252	0.039	0.016	1
tsp-2	0.0295933	1.25543	0.039	0.016	1
dmd-6	0.0296717	-1.19661	0.021	0.053	1
mab-20	0.0296771	-0.296779	0.574	0.628	1
pptr-1	0.0296791	-0.968006	0.074	0.12	1
lpin-1	0.0297053	1.89809	0.028	0.009	1
abhd-5.2	0.0297096	0.771444	0.07	0.037	1
lin-15A	0.0297715	-1.00245	0.053	0.095	1
trx-2	0.0298182	0.853407	0.081	0.045	1
rbm-5	0.0299244	0.932049	0.088	0.051	1
npa-1	0.030086	1.69785	0.028	0.009	1
szy-5	0.0300928	-1.425	0.014	0.042	1
tnc-2	0.0301819	1.61677	0.028	0.009	1
mcrs-1	0.0302439	-1.0649	0.021	0.053	1
fos-1	0.030278	1.52415	0.028	0.009	1
ubc-7	0.0305729	-0.776871	0.049	0.09	1
mrpl-53	0.0306821	1.04575	0.053	0.025	1
C01A2.1	0.0308634	-0.809259	0.077	0.126	1
kars-1	0.0308708	1.25726	0.067	0.036	1
fkb-1	0.030943	-1.1217	0.032	0.067	1
ZK131.11	0.031004	0.540878	0.194	0.143	1
H40L08.1	0.0310505	-0.632362	0.088	0.14	1
R05D3.2	0.0310672	-0.414685	0.155	0.223	1
B0495.9	0.0314333	-0.562661	0.137	0.195	1
acl-9	0.0317489	-0.891197	0.025	0.058	1
sec-24.2	0.0318372	-1.58711	0.018	0.047	1
mxl-2	0.0318372	-1.50692	0.018	0.047	1
inx-13	0.0319184	1.17712	0.067	0.036	1
spe-39	0.0320025	-1.38467	0.011	0.036	1
E01G4.3	0.0322792	-0.539213	0.127	0.185	1
gmeb-2	0.0323495	-1.02748	0.028	0.062	1
spl-3	0.0323771	-1.68119	0.011	0.036	1
enri-1	0.0324928	-2.45458	0.007	0.03	1
tba-2	0.0325676	0.256878	0.496	0.452	1
gly-4	0.0326037	-1.63028	0.011	0.036	1
csn-1	0.0326478	-0.906031	0.042	0.081	1
dpy-21	0.0326554	-0.51392	0.165	0.232	1
tag-321	0.0326608	-2.31873	0.007	0.03	1
F53F4.10	0.0326624	0.826456	0.127	0.084	1
hrpf-2	0.032669	-1.06508	0.049	0.089	1
irg-7	0.0326724	0.928745	0.095	0.058	1
sqv-8	0.0326873	-1.19903	0.028	0.062	1
T14B4.8	0.0327159	-2.72031	0.004	0.023	1
lea-1	0.0328114	-0.192264	0.68	0.771	1
fbxb-77	0.0329091	-2.51043	0.004	0.023	1
ubr-4	0.0329113	-0.505332	0.197	0.266	1
cas-1	0.0329159	-0.531401	0.225	0.288	1
fat-4	0.03317	-0.625519	0.074	0.121	1
rbf-1	0.0332006	-2.36801	0.004	0.023	1
wdr-83	0.0332546	-2.38191	0.007	0.03	1
Y108G3AL.2	0.0334708	0.654855	0.095	0.058	1
ced-4	0.033545	-0.947002	0.028	0.062	1
clp-1	0.0336008	0.482621	0.18	0.128	1
hus-1	0.0336389	-1.38607	0.021	0.051	1
rft-2	0.0337626	1.29694	0.06	0.031	1
saeg-2	0.0339445	-2.06865	0.007	0.03	1
C41D11.9	0.0340923	1.29362	0.049	0.023	1
F01D5.3	0.0342418	1.15044	0.049	0.023	1
snpn-1	0.0342941	-2.07951	0.007	0.03	1
lin-15B	0.0344222	-0.35836	0.169	0.235	1
mau-8	0.0344486	-0.573416	0.106	0.16	1
age-1	0.0344769	-0.733365	0.067	0.114	1
iff-1	0.0345384	2.28773	0.025	0.008	1
unc-60	0.03462	-5.23864	0	0.016	1
nphp-4	0.03462	-5.14939	0	0.016	1
mocs-1	0.03462	-5.47365	0	0.016	1
F45E1.1	0.03462	-5.3996	0	0.016	1
T28F3.5	0.03462	-5.33519	0	0.016	1
ephx-1	0.03462	-5.30585	0	0.016	1
ZC84.7	0.03462	-5.35669	0	0.016	1
egl-45	0.0347902	0.705488	0.165	0.118	1
nucb-1	0.0349394	-1.44406	0.021	0.051	1
ZC395.5	0.0349896	1.06857	0.067	0.036	1
T20B12.7	0.0349992	0.512087	0.151	0.104	1
car-1	0.0350228	-0.534332	0.151	0.213	1
unc-40	0.0351126	-0.336319	0.338	0.425	1
gst-36	0.0351238	2.31035	0.025	0.008	1
pdi-1	0.0353842	-0.678881	0.056	0.1	1
F08F8.9	0.0354642	0.669332	0.155	0.109	1
pole-1	0.0354757	-0.700768	0.06	0.103	1
Y50D7A.8	0.0354867	0.805229	0.102	0.064	1
C25F9.14	0.0355229	1.4605	0.035	0.014	1
F40G9.15	0.0356097	0.966332	0.056	0.028	1
dod-17	0.035618	1.33306	0.035	0.014	1
gst-13	0.0357133	1.41002	0.035	0.014	1
nduf-7	0.0357535	0.416698	0.268	0.209	1
Y75B8A.24	0.0358077	-0.69424	0.081	0.129	1
Y71H10B.1	0.0358627	-1.1473	0.025	0.056	1
tin-13	0.0358699	-1.59156	0.014	0.04	1
vps-45	0.0358853	-0.701682	0.074	0.121	1
Y47G6A.18	0.0359951	1.32242	0.06	0.031	1
rsa-1	0.0359955	-0.293683	0.384	0.475	1
T24C4.4	0.0361151	0.773251	0.099	0.061	1
pqn-87	0.0361818	-0.506721	0.134	0.195	1
F35H10.6	0.0361931	1.30549	0.035	0.014	1
WBGene00022211	0.0363201	1.83799	0.025	0.008	1
Y25C1A.13	0.0363201	1.7219	0.025	0.008	1
alh-7	0.0364416	1.6398	0.025	0.008	1
C28H8.3	0.0364787	0.390611	0.19	0.137	1
nra-4	0.0365301	-0.61947	0.077	0.126	1
C26C6.9	0.0365634	1.88501	0.025	0.008	1
W05B5.1	0.0367095	-1.06959	0.025	0.056	1
pab-2	0.0369431	0.126412	0.764	0.696	1
F54D5.12	0.0369647	0.892003	0.085	0.05	1
C09E8.1	0.0369722	1.07632	0.035	0.014	1
set-15	0.0370543	1.03492	0.025	0.008	1
Y75B12B.3	0.0373019	1.25195	0.025	0.008	1
pigm-1	0.0373057	-1.17109	0.025	0.056	1
nape-2	0.0373538	1.11495	0.042	0.019	1
Y39A1A.9	0.0374082	-0.826679	0.074	0.118	1
rars-1	0.0374669	0.449452	0.204	0.156	1
F41H10.4	0.0375016	-1.1645	0.028	0.061	1
fbxa-64	0.0377508	-1.41298	0.014	0.04	1
F44A6.4	0.0378026	-2.1366	0.011	0.034	1
tap-1	0.0378497	0.773166	0.085	0.05	1
egl-4	0.0379932	-0.546911	0.141	0.199	1
R09H10.3	0.038053	1.39598	0.025	0.008	1
B0001.3	0.03842	-2.15266	0.011	0.034	1
nsy-1	0.0384376	-1.09365	0.032	0.065	1
ets-6	0.0386406	-1.09007	0.014	0.04	1
dhhc-1	0.0386482	-0.781086	0.042	0.081	1
clc-8	0.0387333	-0.608024	0.12	0.173	1
T24H10.1	0.039067	0.833528	0.088	0.053	1
vha-14	0.0394614	-0.719003	0.07	0.115	1
ipgm-1	0.0398502	-0.835481	0.039	0.075	1
imp-1	0.0398703	-0.666403	0.035	0.07	1
F56F10.2	0.0399552	-1.50813	0.011	0.034	1
nlp-29	0.0400427	0.919566	0.077	0.045	1
WBGene00014309	0.0400994	0.15254	0.81	0.774	1
clu-1	0.0401392	-1.81595	0.011	0.034	1
F53B2.8	0.040407	1.11135	0.053	0.026	1
F08G12.1	0.0407085	-0.924548	0.039	0.075	1
prmt-1	0.0407479	0.350197	0.426	0.385	1
pnp-1	0.0408705	2.13842	0.032	0.012	1
F55C9.11	0.040976	-1.58772	0.011	0.034	1
bath-44	0.0411435	-0.960239	0.035	0.07	1
gsk-3	0.0412497	-0.639468	0.106	0.156	1
C46C2.2	0.0412996	0.599182	0.176	0.129	1
tebp-2	0.0414226	-3.55433	0.004	0.022	1
dnc-6	0.0415969	-2.25696	0.007	0.028	1
F54E12.2	0.0417825	0.813988	0.074	0.042	1
T24C4.10	0.0418127	2.3686	0.021	0.006	1
Y38E10A.24	0.0418875	-0.6248	0.056	0.098	1
pad-1	0.0419518	-0.676461	0.053	0.093	1
lap-2	0.042005	-0.79768	0.07	0.114	1
Y48A5A.3	0.0420341	-2.8004	0.004	0.022	1
eaf-1	0.0420341	-2.77872	0.004	0.022	1
C30A5.10	0.0421117	-0.781996	0.032	0.065	1
EEED8.15	0.0421282	-0.574073	0.063	0.109	1
plp-1	0.0422335	0.114007	0.835	0.816	1
T02G5.7	0.0422637	1.92392	0.021	0.006	1
uba-2	0.0422637	2.04889	0.021	0.006	1
rpn-2	0.0423723	-0.748153	0.102	0.153	1
F28E10.1	0.0424047	-2.63161	0.004	0.022	1
F19C6.2	0.0424869	-1.38255	0.032	0.064	1
rpl-37	0.0425957	1.59275	0.032	0.012	1
gfi-2	0.0426272	-0.852897	0.018	0.045	1
C47E12.2	0.0426532	-2.5246	0.004	0.022	1
set-32	0.0426532	-2.37086	0.004	0.022	1
Y17D7C.6	0.0427191	-1.28942	0.025	0.055	1
hpo-27	0.042778	-2.39755	0.004	0.022	1
mei-1	0.0428846	-1.98518	0.007	0.028	1
Y11D7A.10	0.0429016	0.954737	0.063	0.034	1
tasp-1	0.0429136	0.384942	0.306	0.252	1
uggt-1	0.042994	-0.531111	0.099	0.15	1
cit-1.1	0.0430245	2.06772	0.021	0.006	1
nhr-132	0.0431843	1.42606	0.032	0.012	1
C47G2.4	0.0432674	-0.482461	0.109	0.162	1
pqm-1	0.0434865	1.49323	0.021	0.006	1
ehs-1	0.0435824	-1.30906	0.028	0.059	1
scrm-4	0.0436414	1.63071	0.021	0.006	1
wts-1	0.0437968	0.996066	0.021	0.006	1
C16E9.2	0.0439832	-1.77122	0.007	0.028	1
lmd-2	0.0440363	-1.10817	0.021	0.05	1
dnj-15	0.0441144	1.46759	0.039	0.017	1
rfl-1	0.0441403	1.39277	0.032	0.012	1
F37C12.3	0.0441403	1.31641	0.032	0.012	1
sre-36	0.0445034	1.32624	0.032	0.012	1
C56A3.5	0.0445414	-1.42842	0.007	0.028	1
Y32H12A.8	0.0445684	0.400869	0.218	0.165	1
efl-3	0.0446943	-0.440511	0.19	0.257	1
Y110A2AL.3	0.044739	1.47202	0.021	0.006	1
pam-1	0.0447843	-0.657342	0.102	0.153	1
ZK686.1	0.0448289	0.696903	0.102	0.064	1
kcmf-1	0.0448475	-0.771668	0.018	0.045	1
zwl-1	0.0451141	1.29832	0.032	0.012	1
K07C5.13	0.0451568	-5.21644	0	0.014	1
abu-12	0.0451568	-5.3317	0	0.014	1
Y6D1A.2	0.0451568	-5.34734	0	0.014	1
unc-13	0.0451568	-5.17458	0	0.014	1
iglr-3	0.0451568	-5.1581	0	0.014	1
R10E4.11	0.0451568	-5.32252	0	0.014	1
C23G10.5	0.0451568	-5.09955	0	0.014	1
unc-83	0.0451796	-0.425024	0.37	0.449	1
nduo-4	0.0454053	0.382712	0.331	0.28	1
nhx-4	0.0454308	-1.50187	0.014	0.039	1
catp-7	0.0454698	-1.00108	0.042	0.078	1
ZK688.7	0.0456216	-1.39616	0.014	0.039	1
patr-1	0.0456959	-0.446572	0.092	0.14	1
vamp-8	0.0458424	1.39702	0.039	0.017	1
pfd-6	0.0462	0.201014	0.842	0.798	1
pole-4	0.046224	-1.10006	0.032	0.064	1
ctf-18	0.0462408	0.354926	0.201	0.151	1
abts-4	0.0462785	0.568506	0.158	0.114	1
F56B3.4	0.0462832	1.05188	0.039	0.017	1
svop-1	0.0463688	-0.696449	0.06	0.101	1
casc-3	0.046449	-0.418184	0.102	0.154	1
duxl-1	0.0464913	0.426473	0.394	0.341	1
usp-33	0.0465858	-1.37896	0.014	0.039	1
R166.2	0.0465998	-0.655531	0.092	0.139	1
sptl-1	0.0467276	1.13052	0.039	0.017	1
F53G12.9	0.0469511	1.16332	0.039	0.017	1
atx-2	0.0469655	-0.960345	0.021	0.05	1
emre-1	0.0469735	-1.00165	0.032	0.064	1
nrde-4	0.0470601	0.670603	0.085	0.051	1
C13C4.4	0.0471161	0.639186	0.032	0.012	1
camt-1	0.0471246	-1.05909	0.032	0.064	1
cyn-1	0.0472216	0.649591	0.046	0.022	1
qdpr-1	0.0472216	0.969572	0.046	0.022	1
F20G2.3	0.0474475	0.775763	0.067	0.037	1
pct-1	0.0474802	-0.883531	0.028	0.059	1
F10E7.5	0.0476873	0.894987	0.109	0.072	1
nhr-190	0.0479644	-1.26817	0.014	0.039	1
mnk-1	0.0479799	0.152245	0.887	0.913	1
ddl-3	0.0480642	-1.20784	0.014	0.039	1
nspg-6	0.048165	1.17116	0.049	0.025	1
C15H9.11	0.0481719	0.662164	0.099	0.062	1
C53H9.2	0.0482143	0.872704	0.056	0.03	1
srx-74	0.048862	2.6596	0.018	0.005	1
rtel-1	0.048862	2.44094	0.018	0.005	1
nadk-1	0.0490529	2.257	0.018	0.005	1
C30F12.2	0.0490529	2.0813	0.018	0.005	1
ceh-20	0.0492445	-0.335786	0.412	0.492	1
casy-1	0.0494365	2.11559	0.018	0.005	1
Y110A2AR.1	0.0494365	2.27636	0.018	0.005	1
let-363	0.0494402	-0.489622	0.116	0.168	1
aqp-4	0.0496293	2.17119	0.018	0.005	1
slc-17.1	0.0496293	2.16956	0.018	0.005	1
Y87G2A.19	0.0496293	2.13125	0.018	0.005	1
kcc-1	0.0496982	-0.563617	0.13	0.187	1
Y53H1A.7	0.0496993	-1.62505	0.018	0.044	1
ucp-4	0.0498227	2.1845	0.018	0.005	1
nlp-77	0.0498625	1.16368	0.049	0.025	1
pfd-5	0.0499285	0.392352	0.37	0.329	1
nas-39	0.0499639	1.29712	0.049	0.025	1
pgp-4	0.0500644	-1.87997	0.011	0.033	1
mcd-1	0.0500787	0.701701	0.106	0.069	1
ctnb-1	0.0501769	-1.23469	0.028	0.058	1
C25G4.3	0.0502914	-1.53354	0.011	0.033	1
hrpa-1	0.0503146	-0.171877	0.792	0.858	1
fbxa-153	0.0503228	-1.29309	0.021	0.048	1
Y69A2AR.18	0.0504372	0.369111	0.296	0.246	1
cec-3	0.0505082	0.370927	0.257	0.204	1
noca-2	0.0505741	-1.1479	0.018	0.044	1
Y32F6A.5	0.0506027	1.77339	0.018	0.005	1
Y40B1B.7	0.0507469	0.462042	0.254	0.206	1
W09G3.1	0.0507814	1.09621	0.049	0.025	1
kvs-5	0.0507993	1.6411	0.018	0.005	1
misc-1	0.0508627	-1.2604	0.011	0.033	1
drp-1	0.0511905	-0.835519	0.046	0.083	1
WBGene00002221	0.0513929	1.17842	0.018	0.005	1
fbxa-3	0.0516764	-0.33654	0.285	0.363	1
aha-1	0.0519896	-0.724891	0.102	0.15	1
F40F11.3	0.0520071	-1.28518	0.021	0.048	1
cas-2	0.0521982	-0.783329	0.049	0.086	1
mys-1	0.0523167	-0.976041	0.042	0.076	1
F18E3.13	0.0523442	0.951659	0.049	0.025	1
aagr-3	0.0524113	-0.382452	0.113	0.167	1
C16A3.2	0.0524584	1.68596	0.028	0.011	1
Y106G6H.16	0.0525065	-0.523166	0.137	0.192	1
cyn-11	0.0526293	0.819688	0.074	0.044	1
nduo-3	0.0527499	0.449912	0.095	0.059	1
Y73C8B.3	0.0527743	0.777827	0.056	0.03	1
F46F2.3	0.0529832	0.663313	0.099	0.064	1
maco-1	0.0530966	-0.530624	0.12	0.17	1
F49C12.9	0.053123	-0.416511	0.077	0.123	1
his-3	0.0531296	0.702124	0.07	0.04	1
gst-7	0.0532172	-0.459206	0.102	0.153	1
pssy-1	0.0532616	-0.861554	0.032	0.064	1
Y105C5A.15	0.0535992	-2.98367	0.004	0.02	1
WBGene00009055	0.0536209	1.15943	0.042	0.02	1
tre-3	0.0538318	3.33336	0.011	0.002	1
C01G10.7	0.0538318	3.08026	0.011	0.002	1
sptl-2	0.0538318	3.00177	0.011	0.002	1
klp-4	0.0538318	3.34033	0.011	0.002	1
B0395.3	0.0538318	3.07126	0.011	0.002	1
C29F7.2	0.0538318	2.87938	0.011	0.002	1
F17H10.2	0.0538318	2.8505	0.011	0.002	1
fard-1	0.0538318	3.26659	0.011	0.002	1
C27D6.12	0.0538318	3.36303	0.011	0.002	1
aqp-9	0.0538318	3.10195	0.011	0.002	1
C32F10.4	0.0538318	3.11852	0.011	0.002	1
T12D8.5	0.0538318	3.41595	0.011	0.002	1
hach-1	0.0539123	-2.80623	0.004	0.02	1
F19B2.5	0.0539747	1.22907	0.042	0.02	1
nhr-35	0.0540694	-2.71796	0.004	0.02	1
snt-2	0.0541108	1.37466	0.028	0.011	1
F10C2.3	0.0541241	2.92052	0.011	0.002	1
Y16B4A.2	0.0541241	3.1085	0.011	0.002	1
Y43B11AR.3	0.0541241	2.64747	0.011	0.002	1
C05C10.7	0.0541241	2.86523	0.011	0.002	1
F40H3.2	0.0541241	2.72169	0.011	0.002	1
ttr-23	0.0542117	1.23191	0.042	0.02	1
col-3	0.0542117	1.38736	0.042	0.02	1
WBGene00044920	0.0543468	3.01433	0.014	0.003	1
gpx-1	0.0543468	2.74303	0.014	0.003	1
F10D2.10	0.0544178	2.6856	0.011	0.002	1
cnc-11	0.0544178	2.35691	0.011	0.002	1
lbp-2	0.0544178	2.5785	0.011	0.002	1
C34E7.3	0.0544178	2.69316	0.011	0.002	1
Y105C5A.13	0.0544178	2.42686	0.011	0.002	1
sem-2	0.0544178	2.59819	0.011	0.002	1
WBGene00011660	0.0544178	2.96276	0.011	0.002	1
F48C1.5	0.0544178	3.24054	0.011	0.002	1
cyp-25A2	0.0544178	2.40563	0.011	0.002	1
F58G6.9	0.0545876	2.59091	0.014	0.003	1
rsp-1	0.0546951	-0.492688	0.13	0.184	1
dhs-14	0.0547128	2.27695	0.011	0.002	1
F18E3.12	0.0547128	2.1006	0.011	0.002	1
C39D10.6	0.0547128	2.33769	0.011	0.002	1
F55G1.15	0.0547128	1.84052	0.011	0.002	1
F54D5.4	0.0547128	2.09756	0.011	0.002	1
K12H6.12	0.0547128	2.45508	0.011	0.002	1
ZC239.6	0.0547128	2.36409	0.011	0.002	1
Y71F9AL.7	0.0547128	1.87859	0.011	0.002	1
cosa-1	0.0547128	1.58333	0.011	0.002	1
spop-1	0.0548229	0.523827	0.169	0.126	1
pept-1	0.0548292	2.64315	0.014	0.003	1
clec-265	0.0548292	2.46965	0.014	0.003	1
C49A9.6	0.0548292	2.30812	0.014	0.003	1
daf-5	0.0548292	2.37316	0.014	0.003	1
C02B8.6	0.0548512	-1.74422	0.007	0.026	1
hsp-75	0.0549666	1.18709	0.067	0.039	1
cTel55X.1	0.0549842	0.408922	0.148	0.104	1
btbd-10	0.0549884	-1.72077	0.007	0.026	1
WBGene00015440	0.0550203	-2.4612	0.004	0.02	1
C46C11.3	0.0550203	-2.19912	0.004	0.02	1
C01B10.9	0.0550203	-2.32039	0.004	0.02	1
ceh-44	0.0550217	-0.311919	0.359	0.433	1
C44C1.6	0.0550717	2.89449	0.014	0.003	1
nhr-105	0.0550717	2.33197	0.014	0.003	1
WBGene00023323	0.0550717	2.21747	0.014	0.003	1
myo-2	0.0551682	1.18601	0.042	0.02	1
gtf-2H5	0.0551801	-2.42028	0.004	0.02	1
mac-1	0.0552888	1.04298	0.042	0.02	1
egl-1	0.0553152	2.82065	0.014	0.003	1
him-5	0.0553152	2.5003	0.014	0.003	1
fipr-9	0.0553152	1.60441	0.014	0.003	1
Y34B4A.4	0.0553152	2.10332	0.014	0.003	1
K08D8.12	0.0553152	2.17421	0.014	0.003	1
Y71F9AR.4	0.0553152	1.99435	0.014	0.003	1
mcm-10	0.055404	-0.932799	0.025	0.053	1
dhs-22	0.0555391	0.500591	0.127	0.086	1
R151.10	0.0558064	1.3317	0.028	0.011	1
WBGene00255596	0.0560508	1.65398	0.014	0.003	1
abl-1	0.0560716	-0.82707	0.049	0.086	1
hsp-16.49	0.0560962	-1.6919	0.007	0.026	1
nprt-1	0.0562489	0.728456	0.074	0.044	1
K04C2.8	0.0562978	1.2954	0.014	0.003	1
aakg-4	0.0564339	1.27855	0.028	0.011	1
D1054.1	0.0564597	-0.988192	0.025	0.053	1
skr-3	0.0565262	1.06561	0.053	0.028	1
lido-8	0.0567911	0.602392	0.169	0.125	1
tsp-7	0.0568267	-0.45071	0.151	0.206	1
gtbp-1	0.0568502	0.367502	0.232	0.182	1
ucr-1	0.0568542	0.686593	0.155	0.114	1
C18B12.4	0.0572877	-1.39975	0.014	0.037	1
parn-2	0.0572987	1.21255	0.035	0.016	1
C53D6.6	0.057343	-0.943061	0.039	0.072	1
ZK783.7	0.0573582	0.681754	0.109	0.072	1
Y119C1A.1	0.0574054	-1.36586	0.014	0.037	1
znf-622	0.0574291	0.538068	0.299	0.259	1
rde-10	0.0575774	-0.631429	0.056	0.095	1
wdfy-3	0.0576697	-0.619323	0.085	0.129	1
F48D6.4	0.0577158	1.10074	0.035	0.016	1
ife-4	0.0582132	-0.910057	0.028	0.058	1
wrk-1	0.0584542	0.376755	0.292	0.243	1
larp-5	0.0585406	0.413569	0.165	0.121	1
T28F12.1	0.058821	-0.736603	0.025	0.053	1
sid-1	0.0590916	-5.10465	0	0.012	1
E02A10.3	0.0590916	-5.24373	0	0.012	1
T07F10.5	0.0590916	-5.30378	0	0.012	1
WBGene00077568	0.0590916	-5.01272	0	0.012	1
unc-10	0.0590916	-4.77973	0	0.012	1
T14B1.1	0.0590916	-4.87826	0	0.012	1
nhr-7	0.0590916	-4.98572	0	0.012	1
exc-7	0.0590916	-5.37832	0	0.012	1
acdh-9	0.0590916	-4.62395	0	0.012	1
col-61	0.0590916	-4.95671	0	0.012	1
dhhc-7	0.0590916	-5.26867	0	0.012	1
F59C6.16	0.0590916	-5.07681	0	0.012	1
Y49E10.21	0.0590916	-5.15687	0	0.012	1
npr-29	0.0590916	-5.11161	0	0.012	1
rev-3	0.0590916	-4.98877	0	0.012	1
atg-5	0.0594709	-0.934674	0.039	0.072	1
B0035.13	0.0598964	0.893149	0.099	0.065	1
asps-1	0.060035	0.742343	0.042	0.02	1
F08F8.4	0.0600657	-1.36545	0.018	0.042	1
rpl-24.2	0.0603817	0.331381	0.415	0.374	1
arid-1	0.0603923	0.866974	0.053	0.028	1
rrf-2	0.0603936	0.903654	0.095	0.062	1
plst-1	0.0605259	-1.3816	0.018	0.042	1
did-2	0.0608387	0.723814	0.134	0.095	1
ptc-1	0.060855	-0.335232	0.187	0.249	1
cyl-1	0.0608878	0.597315	0.162	0.121	1
F21F3.6	0.0610951	-0.634081	0.085	0.128	1
pri-2	0.0611577	-0.58087	0.042	0.076	1
arx-3	0.0612228	-0.197006	0.144	0.206	1
C26B2.7	0.0615104	-0.253222	0.092	0.142	1
mrpl-1	0.0618861	0.656706	0.081	0.05	1
C18E9.4	0.0620576	0.607076	0.12	0.083	1
raga-1	0.0620941	0.770244	0.077	0.047	1
F53H1.4	0.0621394	0.284864	0.405	0.363	1
lntl-1	0.062239	0.134211	0.982	0.947	1
T05E11.8	0.0622424	-1.64839	0.011	0.031	1
ril-2	0.0622523	0.869978	0.07	0.042	1
bra-2	0.0622561	-0.564572	0.053	0.089	1
pqn-41	0.0623387	-0.42036	0.155	0.209	1
tsp-21	0.0624656	-0.854314	0.032	0.061	1
chaf-1	0.0624658	-0.367593	0.204	0.268	1
dhhc-9	0.0625058	-0.441729	0.13	0.184	1
mig-15	0.0625424	0.374859	0.155	0.112	1
F10G7.10	0.0626211	-0.924567	0.042	0.075	1
K04C1.3	0.0628135	-0.435353	0.109	0.159	1
dph-3	0.0629051	0.370748	0.292	0.245	1
tag-30	0.0629085	-0.435207	0.173	0.229	1
F59F4.3	0.0629389	-1.52768	0.011	0.031	1
C09G4.4	0.0629434	0.32414	0.289	0.238	1
cogc-2	0.0629741	-0.656668	0.063	0.103	1
nlr-1	0.0630428	0.945919	0.07	0.042	1
sqv-7	0.0630789	-1.87603	0.011	0.031	1
micu-1	0.0631987	0.517734	0.201	0.156	1
sgo-1	0.0633086	-0.530529	0.148	0.201	1
F11G11.5	0.0633491	-1.24523	0.018	0.042	1
cpi-2	0.0633852	-0.138981	0.806	0.84	1
K07E3.2	0.0634792	0.964494	0.056	0.031	1
lin-37	0.0635206	1.00209	0.067	0.039	1
W09G3.7	0.0636176	1.00755	0.046	0.023	1
eif-2Bgamma	0.0636418	-1.34037	0.011	0.031	1
F18H3.1	0.0639999	0.817502	0.134	0.098	1
sluh-7	0.0640176	0.616859	0.109	0.073	1
R07E5.17	0.0640523	-1.14574	0.025	0.051	1
sec-16A.1	0.0640898	-1.2478	0.028	0.056	1
dyf-1	0.0642226	-0.828211	0.042	0.075	1
F53F4.11	0.0642295	0.570715	0.127	0.089	1
F30F8.5	0.0643696	-0.221149	0.62	0.682	1
C24H10.2	0.0646367	-1.28718	0.011	0.031	1
sas-4	0.0646615	0.591668	0.077	0.047	1
T26C12.1	0.0647548	0.700428	0.088	0.056	1
sti-1	0.0647557	-0.395789	0.201	0.26	1
vha-16	0.0648698	-0.657644	0.088	0.131	1
WBGene00045366	0.0649884	-0.302807	0.225	0.299	1
lec-12	0.0650839	-1.03483	0.021	0.047	1
anoh-2	0.0651761	-0.377604	0.211	0.269	1
nbet-1	0.0652348	-0.487567	0.148	0.199	1
lsm-8	0.065241	-1.13804	0.028	0.056	1
rpap-2	0.0653037	1.01873	0.046	0.023	1
Y37H2A.14	0.0654997	1.59905	0.039	0.019	1
F48G7.8	0.0655248	1.81009	0.025	0.009	1
dcap-1	0.0655648	-1.08262	0.039	0.07	1
E01A2.1	0.0656255	0.447707	0.144	0.104	1
vha-19	0.0657144	-0.822792	0.046	0.079	1
nspg-7.1	0.0657232	1.1628	0.06	0.034	1
Y66D12A.10	0.0657589	0.871061	0.092	0.059	1
dip-2	0.065766	-0.727858	0.042	0.075	1
dna-2	0.0657818	-0.907972	0.021	0.047	1
rfc-3	0.0658212	0.600446	0.13	0.093	1
fipr-6	0.0658479	0.723944	0.092	0.059	1
usp-48	0.066074	-0.321114	0.155	0.215	1
catp-6	0.0660803	1.33263	0.039	0.019	1
cah-1	0.0660803	-1.29821	0.011	0.031	1
ubh-1	0.066368	-0.95564	0.025	0.051	1
cpi-1	0.0663721	1.47565	0.039	0.019	1
sas-6	0.0665954	-0.866465	0.042	0.075	1
Y71H2AM.10	0.0668758	1.65311	0.025	0.009	1
rbm-42	0.0668981	-0.851793	0.039	0.07	1
C27B7.5	0.067266	1.45237	0.025	0.009	1
Y54G9A.7	0.067266	1.47618	0.025	0.009	1
npp-11	0.0672874	0.729702	0.116	0.081	1
cox-6B	0.067488	0.363551	0.342	0.299	1
T10F2.5	0.067658	1.45953	0.025	0.009	1
M01B12.4	0.0676821	0.70492	0.088	0.056	1
K01F9.2	0.0676988	-0.792505	0.011	0.031	1
F01D4.5	0.0677166	-0.97745	0.035	0.065	1
asg-2	0.0677726	0.542317	0.176	0.136	1
C18H9.6	0.0678548	1.35152	0.025	0.009	1
Y54E10A.10	0.068052	1.38299	0.025	0.009	1
cth-2	0.0682496	1.44188	0.025	0.009	1
C23G10.7	0.0684108	-1.973	0.007	0.025	1
F08B12.4	0.0684478	1.1432	0.025	0.009	1
panl-3	0.0684747	-0.450638	0.106	0.153	1
epn-1	0.0685698	-0.323762	0.134	0.193	1
acp-6	0.0686464	1.199	0.025	0.009	1
Y55F3AM.9	0.0686735	0.408189	0.141	0.1	1
dhhc-10	0.0688676	-1.01524	0.025	0.051	1
F23C8.14	0.0689193	-1.92699	0.007	0.025	1
[truncated: 4,294 more rows]
