# Supplementary material for: Single-cell transcriptomic profiling of C. elegans Q neuroblast lineage during migration and differentiation
Source: PLoS One. 2026 Mar 3;21(3):e0343734. doi: 10.1371/journal.pone.0343734 (PMC12956130; doi:10.1371/journal.pone.0343734)
Supplement: S5 File — (XLSX) [file pone.0343734.s016.xlsx]

## Sheet: markers_all_Q_clusters
gene_id	p_val	avg_log2FC	pct.1	pct.2	p_val_adj	cluster
R05H11.2	0	4.84294	0.968	0.076	0	Qx
mig-21	0	4.93726	0.963	0.073	0	Qx
W07A12.4	0	3.14199	0.922	0.129	0	Qx
cpn-1	0	5.02504	0.802	0.038	0	Qx
C30F12.5	0	2.55695	0.848	0.14	0	Qx
mcm-6	0	2.80425	0.792	0.098	0	Qx
rpl-31	0	2.55644	0.925	0.235	0	Qx
suro-1	0	4.4187	0.721	0.032	0	Qx
rpl-30	0	2.60608	0.859	0.177	0	Qx
mcm-2	0	2.69113	0.784	0.104	0	Qx
ctg-1	0	2.76698	0.799	0.126	0	Qx
F49E2.5	0	2.72024	0.789	0.144	0	Qx
egl-17	0	3.69177	0.668	0.049	0	Qx
F47B7.1	0	3.42108	0.652	0.052	0	Qx
GFP	0	5.41076	0.559	0.021	0	Qx
T23F2.5	0	3.44254	0.542	0.037	0	Qx
unc-54	0	4.50956	0.995	0.546	0	Qx
emb-9	0	4.60798	0.433	0.017	0	Qx
WBGene00022730	0	5.40674	0.392	0.008	0	Qx
T25G12.3	0	5.44672	0.365	0.008	0	Qx
R05D3.9	0	4.94497	0.305	0.008	0	Qx
pcn-1	4.14694e-307	2.46017	0.828	0.158	6.35643e-303	Qx
rps-2	2.53992e-306	2.45791	0.92	0.23	3.89319e-302	Qx
lin-32	1.19202e-305	2.21003	0.981	0.28	1.82714e-301	Qx
cdh-3	1.92502e-304	4.4149	0.305	0.009	2.95067e-300	Qx
lec-4	1.00664e-299	3.9897	0.753	0.146	1.54298e-295	Qx
rla-0	4.18277e-298	2.42184	0.957	0.301	6.41135e-294	Qx
rps-6	2.0122e-297	2.48404	0.922	0.246	3.0843e-293	Qx
rps-22	4.0841e-297	2.49437	0.872	0.195	6.26011e-293	Qx
rpl-33	7.93794e-296	2.35165	0.935	0.25	1.21673e-291	Qx
rpl-3	3.28632e-289	2.3788	0.969	0.336	5.03727e-285	Qx
rpl-22	1.01948e-285	2.35193	0.91	0.236	1.56265e-281	Qx
rps-7	2.34371e-285	2.28576	0.963	0.33	3.59244e-281	Qx
rps-14	4.94549e-285	2.30437	0.971	0.339	7.58045e-281	Qx
rla-1	1.53869e-283	2.50673	0.823	0.177	2.35851e-279	Qx
rps-23	1.90023e-283	2.32262	0.98	0.365	2.91267e-279	Qx
W01D2.1	5.56486e-283	2.41741	0.882	0.215	8.52982e-279	Qx
rpl-11.2	1.45196e-281	2.37969	0.937	0.274	2.22557e-277	Qx
rps-1	1.89766e-281	2.29902	0.985	0.399	2.90874e-277	Qx
T04G9.4	7.34697e-281	2.62869	0.617	0.081	1.12614e-276	Qx
ztf-16	8.14598e-281	5.5212	0.249	0.004	1.24862e-276	Qx
C14B4.2	2.59606e-280	3.48778	0.38	0.024	3.97924e-276	Qx
rps-17	9.31604e-280	2.32618	0.906	0.238	1.42796e-275	Qx
axl-1	3.02581e-278	6.41125	0.223	0.002	4.63796e-274	Qx
rpl-15	1.00924e-276	2.31013	0.959	0.317	1.54697e-272	Qx
rpl-7	6.12874e-276	2.29875	0.963	0.329	9.39413e-272	Qx
rps-13	1.20794e-275	2.31619	0.928	0.258	1.85154e-271	Qx
rps-8	1.84195e-273	2.24979	0.983	0.41	2.82335e-269	Qx
rps-0	2.38441e-273	2.25672	0.968	0.326	3.65482e-269	Qx
rps-5	2.50522e-273	2.14579	0.98	0.356	3.84e-269	Qx
rps-4	6.7493e-273	2.28727	0.945	0.324	1.03453e-268	Qx
clp-1	8.55716e-271	2.56155	0.69	0.112	1.31164e-266	Qx
rpl-7A	1.92556e-270	2.15487	1	0.684	2.9515e-266	Qx
M60.4	1.0774e-269	3.74664	0.399	0.03	1.65144e-265	Qx
rpl-9	5.0086e-269	2.25484	0.917	0.262	7.67718e-265	Qx
tsp-14	6.54866e-269	3.02004	0.451	0.04	1.00378e-264	Qx
ubl-1	1.23123e-268	2.23522	0.922	0.27	1.88723e-264	Qx
rps-9	5.8961e-268	2.09095	0.983	0.394	9.03754e-264	Qx
bar-1	1.35483e-263	5.44884	0.23	0.004	2.07668e-259	Qx
rpl-14	8.49955e-263	2.22377	0.918	0.263	1.30281e-258	Qx
msh-6	4.69514e-262	2.9239	0.434	0.038	7.19671e-258	Qx
rack-1	7.48623e-262	2.14814	0.935	0.278	1.14749e-257	Qx
rpl-26	1.35018e-261	2.2949	0.896	0.246	2.06956e-257	Qx
rpl-24.1	1.70443e-261	2.10832	0.959	0.325	2.61255e-257	Qx
hil-7	2.46881e-260	-3.74909	0.559	0.946	3.7842e-256	Qx
rpl-17	4.15983e-260	2.07427	0.998	0.687	6.37618e-256	Qx
rps-21	6.55817e-260	2.30726	0.865	0.22	1.00524e-255	Qx
rps-25	3.9726e-259	2.29263	0.945	0.346	6.0892e-255	Qx
rad-51	7.93004e-259	2.25481	0.659	0.102	1.21552e-254	Qx
rps-18	4.02656e-258	2.04009	0.995	0.497	6.1719e-254	Qx
rpl-6	1.76158e-257	2.13667	0.947	0.32	2.70016e-253	Qx
eef-1B.1	8.73493e-257	2.13471	0.991	0.572	1.33889e-252	Qx
rpl-13	9.45838e-253	2.10995	0.964	0.345	1.44978e-248	Qx
rpl-36.A	9.81249e-253	2.23934	0.889	0.248	1.50406e-248	Qx
rpl-20	3.47301e-252	2.15396	0.971	0.389	5.32344e-248	Qx
efhd-1	1.25159e-250	2.1774	0.842	0.201	1.91844e-246	Qx
unc-86	4.6892e-249	-6.08667	0.048	0.852	7.1876e-245	Qx
rps-27	3.47148e-248	2.1305	0.928	0.292	5.32109e-244	Qx
F23F1.4	7.81878e-248	4.25227	0.266	0.009	1.19846e-243	Qx
inx-12	1.40836e-247	2.46284	0.566	0.076	2.15873e-243	Qx
rpl-38	1.37925e-246	2.11562	0.939	0.318	2.11412e-242	Qx
ZK632.9	4.28919e-244	2.54482	0.644	0.109	6.57447e-240	Qx
rps-3	1.02011e-243	2.1013	0.951	0.336	1.56362e-239	Qx
rpl-34	2.52675e-243	2.08423	0.918	0.271	3.87301e-239	Qx
mcm-3	2.18377e-241	2.16973	0.688	0.119	3.34728e-237	Qx
rps-11	5.91257e-241	2.04348	0.966	0.334	9.06279e-237	Qx
Y37E3.8	1.16218e-239	2.07278	0.947	0.336	1.78139e-235	Qx
rpl-1	1.57021e-239	2.12825	0.952	0.352	2.40682e-235	Qx
rpl-21	1.0846e-238	2.02687	0.961	0.352	1.66247e-234	Qx
nkcc-1	2.27825e-236	2.30208	0.772	0.17	3.49211e-232	Qx
rpl-28	6.40866e-235	2.14656	0.835	0.207	9.8232e-231	Qx
rps-16	5.00202e-229	2.11186	0.794	0.185	7.6671e-225	Qx
ran-1	6.12547e-225	2.00509	0.809	0.189	9.38912e-221	Qx
fbxb-74	4.24632e-224	3.01352	0.453	0.054	6.50876e-220	Qx
rps-28	6.07509e-218	2.02652	0.862	0.246	9.3119e-214	Qx
F59B10.5	1.47309e-216	5.34685	0.191	0.003	2.25795e-212	Qx
rpl-4	2.63841e-214	2.24686	0.871	0.295	4.04415e-210	Qx
dut-1	3.18098e-214	2.29198	0.528	0.076	4.87581e-210	Qx
W08E12.7	3.45356e-214	2.80358	0.373	0.034	5.29362e-210	Qx
F47B10.9	6.74522e-213	3.99328	0.24	0.01	1.03391e-208	Qx
akt-1	2.35576e-211	2.7812	0.378	0.036	3.61091e-207	Qx
nhr-25	1.47928e-210	6.10979	0.172	0.002	2.26744e-206	Qx
F14H12.8	3.74989e-206	7.05916	0.162	0.001	5.74784e-202	Qx
mex-3	8.23236e-203	2.05673	0.595	0.103	1.26186e-198	Qx
gly-6	3.22459e-201	4.76129	0.191	0.004	4.94265e-197	Qx
clc-6	5.06348e-201	2.56303	0.462	0.062	7.7613e-197	Qx
fkh-9	6.82051e-196	2.69535	0.356	0.035	1.04545e-191	Qx
mct-3	1.49465e-194	2.3059	0.475	0.067	2.291e-190	Qx
wrt-3	4.27225e-192	6.52921	0.153	0.001	6.54851e-188	Qx
F17H10.2	2.87772e-190	4.22757	0.211	0.008	4.41097e-186	Qx
dep-1	3.8575e-190	2.74667	0.348	0.034	5.91277e-186	Qx
mig-14	1.26751e-187	2.97003	0.271	0.018	1.94284e-183	Qx
rpl-25.2	1.54242e-183	2.00544	0.69	0.161	2.36422e-179	Qx
fat-1	2.5883e-182	2.30237	0.45	0.064	3.96734e-178	Qx
tyms-1	9.95465e-181	2.02236	0.54	0.093	1.52585e-176	Qx
R06C1.4	1.71387e-175	2.21224	0.687	0.172	2.62702e-171	Qx
Y57G11A.4	3.62897e-174	4.11417	0.191	0.007	5.56249e-170	Qx
R03H10.2	2.47384e-172	2.74713	0.31	0.03	3.7919e-168	Qx
Y43F8B.9	7.09593e-171	3.27382	0.23	0.014	1.08766e-166	Qx
T17H7.7	3.44308e-164	6.12701	0.133	0.001	5.27755e-160	Qx
fbxc-40	4.9894e-162	2.16974	0.368	0.047	7.64776e-158	Qx
rpl-37	1.75379e-160	2.92358	0.267	0.023	2.68822e-156	Qx
Y54G2A.11	6.01922e-158	2.30068	0.375	0.051	9.22625e-154	Qx
nhr-263	8.74531e-158	5.50539	0.136	0.002	1.34048e-153	Qx
gld-2	1.37054e-157	2.97541	0.247	0.019	2.10077e-153	Qx
hlb-1	9.76688e-156	3.2528	0.21	0.013	1.49707e-151	Qx
msh-2	1.72216e-155	3.5303	0.186	0.009	2.63972e-151	Qx
adt-2	2.9388e-154	4.48089	0.153	0.004	4.50459e-150	Qx
brp-1	1.3656e-153	2.81578	0.264	0.024	2.0932e-149	Qx
perm-5	1.97268e-148	2.63236	0.257	0.023	3.02372e-144	Qx
C34B4.2	5.61968e-147	3.88937	0.179	0.009	8.61385e-143	Qx
nlp-24	3.01946e-139	3.91172	0.211	0.016	4.62823e-135	Qx
unc-23	1.42905e-138	2.70939	0.324	0.045	2.19045e-134	Qx
arrd-14	4.26877e-137	2.71871	0.232	0.02	6.54316e-133	Qx
dhs-27	2.66417e-136	3.03242	0.184	0.011	4.08364e-132	Qx
fmo-5	4.37013e-136	3.66487	0.266	0.03	6.69853e-132	Qx
acer-1	5.52744e-136	2.36729	0.349	0.052	8.47246e-132	Qx
ttr-18	4.50989e-132	4.1189	0.17	0.01	6.91276e-128	Qx
T04C12.11	2.18797e-130	3.87611	0.162	0.008	3.35373e-126	Qx
snf-3	5.20962e-130	4.19587	0.141	0.005	7.98531e-126	Qx
such-1	2.56566e-128	2.6931	0.225	0.021	3.93264e-124	Qx
sdz-8	2.92711e-128	3.27159	0.198	0.015	4.48667e-124	Qx
T01C8.2	4.0796e-126	3.86431	0.153	0.007	6.25322e-122	Qx
crn-1	2.51606e-125	2.20825	0.291	0.038	3.85662e-121	Qx
Y47G6A.22	3.11222e-123	2.61734	0.211	0.019	4.77042e-119	Qx
cav-1	1.0542e-122	-2.96744	0.232	0.711	1.61588e-118	Qx
fbxb-75	2.19984e-122	2.4343	0.315	0.048	3.37191e-118	Qx
Y50E8A.1	4.69304e-122	3.63454	0.14	0.006	7.19349e-118	Qx
clc-5	6.71455e-122	2.82614	0.184	0.013	1.02921e-117	Qx
ahcy-1	8.62842e-122	2.09864	0.344	0.056	1.32256e-117	Qx
syd-9	1.42081e-121	-6.23879	0.053	0.578	2.17782e-117	Qx
ccch-1	4.53716e-121	3.26569	0.182	0.013	6.95456e-117	Qx
nex-2	7.2793e-119	4.42924	0.119	0.003	1.11577e-114	Qx
srx-74	1.40537e-118	2.90877	0.164	0.01	2.15415e-114	Qx
ptr-8	2.87192e-116	5.36761	0.101	0.001	4.40208e-112	Qx
Y73F8A.5	4.44734e-116	-7.39816	0.009	0.536	6.81688e-112	Qx
gad-3	6.87558e-116	6.40033	0.094	0.001	1.05389e-111	Qx
WBGene00023209	2.16196e-115	3.22416	0.184	0.015	3.31385e-111	Qx
F25H2.12	4.64355e-115	2.10122	0.305	0.046	7.11763e-111	Qx
R05H11.1	1.17631e-114	2.94599	0.169	0.012	1.80305e-110	Qx
lim-9	9.08711e-114	2.74903	0.21	0.021	1.39287e-109	Qx
C27A2.8	5.80848e-113	-9.03646	0.009	0.528	8.90324e-109	Qx
B0361.9	2.2184e-110	4.00345	0.135	0.007	3.40037e-106	Qx
F46F2.3	7.73195e-109	4.54765	0.322	0.062	1.18515e-104	Qx
T03D8.6	6.44879e-107	3.10314	0.148	0.009	9.8847e-103	Qx
lips-10	2.53218e-106	4.08454	0.187	0.018	3.88133e-102	Qx
ZK822.2	1.89402e-105	3.5766	0.128	0.006	2.90316e-101	Qx
col-3	4.25557e-105	3.02342	0.239	0.032	6.52294e-101	Qx
mre-11	1.23144e-104	2.17251	0.23	0.028	1.88756e-100	Qx
sup-1	3.91568e-103	3.10616	0.152	0.011	6.00195e-99	Qx
shc-2	3.96031e-103	-5.90473	0.026	0.512	6.07036e-99	Qx
fbxb-65	5.32156e-102	2.43622	0.201	0.022	8.15689e-98	Qx
tmem-231	2.21787e-100	-7.20066	0.014	0.493	3.39955e-96	Qx
C44C1.1	3.30062e-99	4.89895	0.092	0.002	5.05918e-95	Qx
hus-1	9.07321e-99	2.1343	0.244	0.034	1.39074e-94	Qx
kal-1	9.84025e-98	2.21115	0.261	0.04	1.50831e-93	Qx
C18D11.3	2.14724e-97	3.25436	0.128	0.007	3.29129e-93	Qx
ifbp-1	1.10124e-96	2.82408	0.169	0.016	1.68798e-92	Qx
C32B5.18	4.73673e-96	2.02813	0.237	0.033	7.26046e-92	Qx
nhx-4	1.5007e-95	2.34006	0.184	0.019	2.30028e-91	Qx
bus-18	5.3287e-93	3.4223	0.114	0.006	8.16784e-89	Qx
ZK909.3	5.40859e-93	2.3105	0.189	0.021	8.29028e-89	Qx
fmi-1	2.84213e-92	-7.53631	0.007	0.461	4.35642e-88	Qx
best-19	2.2629e-90	2.69549	0.148	0.013	3.46858e-86	Qx
lon-8	3.72735e-90	3.91333	0.099	0.004	5.71328e-86	Qx
col-103	5.82151e-90	2.1683	0.271	0.048	8.92321e-86	Qx
gcy-35	8.18333e-90	-8.39179	0.01	0.454	1.25434e-85	Qx
C05B5.8	1.28521e-89	3.6787	0.109	0.005	1.96997e-85	Qx
fkb-7	2.54744e-88	3.50322	0.109	0.006	3.90471e-84	Qx
ceh-18	3.34597e-88	5.0855	0.083	0.002	5.12871e-84	Qx
nhr-85	1.09225e-86	5.09634	0.077	0.001	1.6742e-82	Qx
ahr-1	4.03698e-86	-5.11703	0.036	0.463	6.18788e-82	Qx
pdl-1	1.29751e-85	-7.94858	0.009	0.439	1.98883e-81	Qx
fbxb-53	2.5734e-85	3.72594	0.097	0.004	3.9445e-81	Qx
egl-46	3.14043e-85	-6.75548	0.022	0.449	4.81365e-81	Qx
col-42	3.9522e-85	2.05121	0.204	0.028	6.05793e-81	Qx
arl-3	1.23112e-82	-7.91762	0.005	0.425	1.88706e-78	Qx
T01C3.11	7.13916e-82	3.98302	0.089	0.003	1.09429e-77	Qx
itr-1	1.19895e-81	3.03784	0.126	0.01	1.83775e-77	Qx
duo-1	1.66359e-81	2.25349	0.169	0.019	2.54995e-77	Qx
idh-1	3.59203e-81	2.09002	0.239	0.04	5.50587e-77	Qx
dyf-6	3.70352e-79	-7.76686	0.019	0.424	5.67676e-75	Qx
madd-2	2.81196e-78	3.02684	0.095	0.005	4.31017e-74	Qx
mab-31	1.17315e-77	3.7012	0.085	0.003	1.79821e-73	Qx
egl-13	1.35588e-77	-5.02499	0.068	0.456	2.07829e-73	Qx
tkt-1	6.32597e-77	2.21823	0.169	0.021	9.69645e-73	Qx
col-167	7.009e-77	3.83086	0.099	0.006	1.07434e-72	Qx
ttr-15	9.10517e-77	2.19979	0.266	0.053	1.39564e-72	Qx
nhr-97	9.55838e-77	3.66071	0.099	0.006	1.46511e-72	Qx
gon-2	4.63376e-76	2.49526	0.145	0.015	7.10263e-72	Qx
nhr-127	1.70782e-75	5.03788	0.068	0.001	2.61775e-71	Qx
jbts-14	5.8138e-74	-8.66536	0.007	0.394	8.91139e-70	Qx
daf-25	1.2888e-73	-5.46318	0.072	0.445	1.97547e-69	Qx
F25G6.1	5.46432e-73	2.40534	0.138	0.014	8.37572e-69	Qx
inx-5	6.06006e-73	4.19808	0.08	0.003	9.28885e-69	Qx
fbxc-36	1.82199e-72	4.35158	0.092	0.005	2.79275e-68	Qx
pxn-1	2.99608e-72	2.93265	0.101	0.006	4.59239e-68	Qx
ptr-12	9.93727e-72	4.28106	0.073	0.002	1.52318e-67	Qx
Y57G11C.22	1.46881e-71	-6.53046	0.014	0.391	2.25139e-67	Qx
mks-2	1.67441e-71	-8.82294	0.009	0.386	2.56654e-67	Qx
ZC404.2	7.32298e-71	2.78361	0.112	0.009	1.12247e-66	Qx
hlh-33	1.04741e-70	5.16631	0.063	0.001	1.60548e-66	Qx
pqn-16	1.08677e-70	5.08426	0.063	0.001	1.6658e-66	Qx
set-30	9.73909e-70	3.22077	0.095	0.006	1.49281e-65	Qx
dhs-19	1.74648e-69	3.73729	0.089	0.005	2.677e-65	Qx
F30F8.5	2.70237e-68	-5.38216	0.029	0.393	4.14219e-64	Qx
nphp-1	6.73759e-68	-7.10313	0.014	0.377	1.03274e-63	Qx
gcy-36	7.56787e-68	-4.56812	0.211	0.51	1.16e-63	Qx
cpd-1	8.73956e-68	3.12233	0.094	0.006	1.3396e-63	Qx
Y58A7A.5	1.77445e-67	4.72754	0.065	0.002	2.71988e-63	Qx
lotr-1	1.84279e-67	3.47627	0.087	0.005	2.82463e-63	Qx
mksr-2	1.84495e-67	-8.13183	0.005	0.367	2.82794e-63	Qx
F53E4.1	6.83806e-67	2.22523	0.135	0.015	1.04814e-62	Qx
M01H9.4	8.29824e-67	-6.51322	0.019	0.378	1.27195e-62	Qx
T14F9.2	1.44144e-66	2.67987	0.114	0.01	2.20944e-62	Qx
F55A11.4	2.27037e-66	3.22718	0.087	0.005	3.48003e-62	Qx
C05D11.5	3.22536e-66	4.62881	0.06	0.001	4.94383e-62	Qx
gcy-37	6.06197e-66	-8.57281	0.007	0.363	9.29179e-62	Qx
F21G4.1	9.56429e-65	4.16578	0.066	0.002	1.46601e-60	Qx
F48E3.9	1.8817e-64	-7.36201	0.007	0.357	2.88426e-60	Qx
nhr-35	1.342e-63	2.28349	0.131	0.015	2.05702e-59	Qx
fipr-21	1.44797e-63	4.30865	0.106	0.009	2.21945e-59	Qx
clp-7	1.95437e-63	2.52179	0.123	0.013	2.99566e-59	Qx
acs-2	2.3695e-63	3.81111	0.078	0.004	3.63197e-59	Qx
C09F5.1	2.74711e-63	3.08506	0.087	0.006	4.21077e-59	Qx
F14H12.17	3.20392e-63	5.85849	0.051	0	4.91096e-59	Qx
gcy-32	4.29988e-63	-13.1217	0	0.344	6.59086e-59	Qx
Y44A6D.2	5.44141e-63	-8.41975	0.005	0.349	8.3406e-59	Qx
ift-20	7.22634e-63	-8.6722	0.005	0.348	1.10765e-58	Qx
madf-4	1.35615e-62	3.93228	0.065	0.002	2.07871e-58	Qx
dylt-2	1.70752e-62	-9.24361	0.003	0.345	2.61728e-58	Qx
sbt-1	1.92254e-62	-7.31073	0.015	0.357	2.94686e-58	Qx
R31.2	3.59081e-62	2.27624	0.128	0.015	5.504e-58	Qx
R01H2.8	7.08023e-62	-6.4199	0.022	0.361	1.08526e-57	Qx
wrn-1	8.03793e-62	2.3051	0.121	0.013	1.23205e-57	Qx
ztf-22	1.65413e-61	2.68762	0.107	0.01	2.53546e-57	Qx
F55A11.6	1.78265e-61	2.88083	0.094	0.007	2.73245e-57	Qx
nhr-201	1.93795e-61	4.1801	0.061	0.002	2.97049e-57	Qx
rnst-2	2.73229e-61	3.7201	0.072	0.003	4.18805e-57	Qx
F53E10.1	2.83048e-61	2.49786	0.118	0.013	4.33856e-57	Qx
R07E5.17	7.55177e-61	-6.15122	0.019	0.354	1.15754e-56	Qx
K07C11.10	1.44823e-60	-8.29717	0.005	0.339	2.21985e-56	Qx
F13D2.1	1.72052e-60	3.40708	0.075	0.004	2.63721e-56	Qx
K10D2.7	1.81095e-60	2.49567	0.106	0.01	2.77582e-56	Qx
F49H12.4	2.66512e-60	-7.40319	0.012	0.345	4.08509e-56	Qx
fasn-1	2.96009e-60	2.43566	0.118	0.013	4.53723e-56	Qx
hrpk-2	4.92647e-60	2.84232	0.095	0.008	7.5513e-56	Qx
hum-4	3.37496e-59	2.02398	0.143	0.02	5.17313e-55	Qx
qua-1	8.86342e-59	4.48705	0.058	0.002	1.35858e-54	Qx
lam-2	9.2611e-59	4.11488	0.058	0.002	1.41954e-54	Qx
mksr-1	1.26545e-58	-7.83567	0.005	0.331	1.93968e-54	Qx
sqrd-1	1.38095e-58	3.60859	0.092	0.007	2.11672e-54	Qx
WBGene00189944	2.15022e-58	4.07066	0.061	0.002	3.29586e-54	Qx
nars-1	2.43504e-58	2.17045	0.131	0.017	3.73243e-54	Qx
gpd-1	2.46521e-58	3.88057	0.065	0.003	3.77867e-54	Qx
ifta-2	3.99826e-58	-7.61341	0.007	0.331	6.12853e-54	Qx
ceeh-1	5.06283e-58	3.48784	0.078	0.005	7.76031e-54	Qx
glp-4	7.60039e-58	2.0053	0.143	0.02	1.16499e-53	Qx
nefr-1	8.3488e-58	3.08596	0.083	0.006	1.2797e-53	Qx
tmem-218	1.78974e-57	-8.2909	0.003	0.324	2.74332e-53	Qx
ceph-41	3.90163e-57	-8.19069	0.007	0.326	5.98041e-53	Qx
mks-5	3.58841e-56	-7.63903	0.007	0.322	5.50032e-52	Qx
fbxc-52	4.13776e-56	2.03709	0.124	0.016	6.34236e-52	Qx
bbs-9	5.44348e-56	-7.12008	0.007	0.322	8.34377e-52	Qx
ZK616.1	5.29539e-55	-9.43734	0.005	0.315	8.11677e-51	Qx
arrd-10	5.35517e-55	3.75023	0.063	0.003	8.2084e-51	Qx
chdp-1	9.19929e-55	-2.26207	0.249	0.512	1.41007e-50	Qx
Y57G11C.36	1.05402e-54	-2.77276	0.198	0.471	1.6156e-50	Qx
T28D6.6	1.43932e-54	2.01162	0.126	0.017	2.20619e-50	Qx
F49E12.8	1.52001e-54	-10.4486	0.003	0.311	2.32987e-50	Qx
Y51H4A.1	1.74609e-54	-8.54652	0.002	0.309	2.67641e-50	Qx
M03A1.3	3.08276e-54	5.23774	0.046	0.001	4.72526e-50	Qx
daf-5	3.73531e-54	2.70075	0.09	0.008	5.72548e-50	Qx
C50C3.5	4.0286e-54	6.13035	0.044	0	6.17504e-50	Qx
F44E5.1	1.01199e-53	-3.8233	0.211	0.471	1.55117e-49	Qx
tctn-1	1.11841e-53	-7.51474	0.005	0.309	1.7143e-49	Qx
F46H5.7	2.43073e-53	3.30943	0.077	0.005	3.72582e-49	Qx
ift-81	2.76017e-53	-7.27981	0.007	0.31	4.23079e-49	Qx
F58B4.2	5.42677e-53	-9.59046	0.005	0.306	8.31815e-49	Qx
F19B6.1	1.21857e-52	2.35274	0.106	0.012	1.86782e-48	Qx
grl-4	1.26594e-52	3.59236	0.07	0.004	1.94044e-48	Qx
W04B5.8	1.82966e-52	-7.41693	0.003	0.302	2.8045e-48	Qx
Y97E10C.1	5.23093e-52	-5.23832	0.031	0.329	8.01797e-48	Qx
F22G12.3	6.07712e-52	7.05708	0.039	0	9.31501e-48	Qx
T04C12.9	1.03117e-51	-9.91715	0.003	0.298	1.58057e-47	Qx
Y73C8B.1	1.43529e-51	2.69804	0.078	0.006	2.20001e-47	Qx
daf-19	1.90364e-51	-5.2044	0.034	0.33	2.91791e-47	Qx
F25B5.3	2.06328e-51	2.06371	0.131	0.019	3.1626e-47	Qx
T19D12.6	2.09358e-50	-6.10892	0.012	0.303	3.20904e-46	Qx
F53B1.8	3.58732e-50	4.12527	0.051	0.002	5.49865e-46	Qx
mam-8	3.75754e-50	-6.9169	0.007	0.296	5.75955e-46	Qx
dpy-6	5.11671e-50	5.42101	0.044	0.001	7.84289e-46	Qx
osm-5	9.45891e-50	-7.18633	0.003	0.29	1.44986e-45	Qx
Y57G11C.42	9.77439e-50	5.23198	0.043	0.001	1.49822e-45	Qx
T13G4.4	3.40951e-49	2.47592	0.085	0.008	5.2261e-45	Qx
nfm-1	6.68463e-49	3.09234	0.058	0.003	1.02462e-44	Qx
dnj-11	3.06459e-48	2.11346	0.104	0.013	4.6974e-44	Qx
col-168	3.42523e-48	3.74359	0.063	0.004	5.25019e-44	Qx
che-13	4.27549e-48	-7.03416	0.007	0.286	6.55347e-44	Qx
T02E9.5	4.50894e-48	-8.10718	0.003	0.282	6.91131e-44	Qx
gcy-34	5.30322e-48	-6.45262	0.012	0.292	8.12878e-44	Qx
F40A3.3	6.37968e-48	2.19967	0.102	0.013	9.77878e-44	Qx
che-10	9.76663e-48	-3.66392	0.082	0.359	1.49703e-43	Qx
D1022.4	1.24761e-47	2.00218	0.118	0.017	1.91234e-43	Qx
VF13D12L.3	1.25049e-47	2.59318	0.083	0.008	1.91675e-43	Qx
F39F10.4	1.75113e-47	5.2599	0.041	0.001	2.68413e-43	Qx
vab-15	2.58419e-47	5.79866	0.039	0	3.96104e-43	Qx
ric-19	3.16419e-47	-7.19458	0.007	0.282	4.85006e-43	Qx
F01E11.3	3.62626e-47	-6.51124	0.012	0.287	5.55832e-43	Qx
F42A10.5	6.99267e-47	2.86466	0.068	0.005	1.07184e-42	Qx
hsp-70	2.92979e-46	-2.52356	0.186	0.468	4.49078e-42	Qx
C14F11.7	4.44842e-46	2.34376	0.092	0.01	6.81854e-42	Qx
C46H3.2	5.03394e-46	2.91863	0.068	0.005	7.71602e-42	Qx
T01D3.1	5.0886e-46	-11.2387	0.002	0.27	7.7998e-42	Qx
col-10	5.62844e-46	2.52444	0.09	0.01	8.62727e-42	Qx
ccep-290	6.21588e-46	-8.27336	0.003	0.272	9.52769e-42	Qx
acdh-3	7.82812e-46	2.01038	0.109	0.015	1.19989e-41	Qx
bkip-1	1.02996e-45	-9.02496	0.002	0.269	1.57873e-41	Qx
T02G5.3	1.2898e-45	-6.83104	0.01	0.278	1.97701e-41	Qx
col-150	1.40388e-45	5.37939	0.041	0.001	2.15186e-41	Qx
cla-1	2.45247e-45	-7.67602	0.005	0.271	3.75915e-41	Qx
arl-13	2.72677e-45	-7.37389	0.005	0.271	4.17959e-41	Qx
R09E12.9	2.84449e-45	3.10023	0.129	0.022	4.36003e-41	Qx
twk-5	3.25461e-45	3.26267	0.061	0.004	4.98867e-41	Qx
arcp-1	3.59566e-45	-10.5497	0.002	0.266	5.51143e-41	Qx
bbs-4	3.77683e-45	-6.88837	0.005	0.271	5.78912e-41	Qx
Y51A2D.21	1.30608e-44	3.77452	0.051	0.002	2.00196e-40	Qx
deb-1	1.70326e-44	2.55377	0.083	0.009	2.61076e-40	Qx
cab-1	3.58583e-44	-5.81143	0.022	0.285	5.49636e-40	Qx
nphp-4	3.80143e-44	-7.29411	0.005	0.265	5.82684e-40	Qx
dyf-18	5.60489e-44	-7.96651	0.005	0.264	8.59118e-40	Qx
R08C7.8	7.96619e-44	4.22058	0.046	0.002	1.22106e-39	Qx
mks-6	8.16978e-44	-7.00446	0.005	0.264	1.25226e-39	Qx
aak-1	1.03644e-43	2.56309	0.085	0.009	1.58865e-39	Qx
Y39E4B.5	1.05118e-43	2.22622	0.089	0.01	1.61124e-39	Qx
osm-6	1.22342e-43	-7.504	0.005	0.263	1.87526e-39	Qx
igdb-2	1.29151e-43	2.22639	0.09	0.011	1.97962e-39	Qx
mec-12	1.61438e-43	-7.53659	0.007	0.264	2.47452e-39	Qx
T10B5.4	1.72148e-43	-6.70186	0.01	0.268	2.63869e-39	Qx
col-125	3.24344e-43	3.37597	0.075	0.007	4.97155e-39	Qx
mks-3	5.38211e-43	-8.17006	0.003	0.257	8.24969e-39	Qx
Y2H9A.4	7.2342e-43	2.47409	0.075	0.007	1.10886e-38	Qx
twk-1	1.90468e-42	3.26444	0.061	0.004	2.9195e-38	Qx
chl-1	1.03074e-41	2.40972	0.072	0.007	1.57992e-37	Qx
C06E2.1	1.08917e-41	2.72579	0.065	0.005	1.66949e-37	Qx
K10B4.3	1.16717e-41	2.17422	0.082	0.009	1.78903e-37	Qx
F38B6.6	1.26411e-41	-7.03691	0.005	0.253	1.93762e-37	Qx
Y57A10A.26	1.45538e-41	4.81529	0.039	0.001	2.23081e-37	Qx
mec-7	2.08577e-41	-6.93616	0.01	0.259	3.19707e-37	Qx
rig-5	2.27997e-41	2.85309	0.068	0.006	3.49473e-37	Qx
WBGene00014701	2.3176e-41	2.27573	0.085	0.01	3.55241e-37	Qx
ric-4	1.0976e-40	-8.612	0.003	0.246	1.6824e-36	Qx
gnrr-2	1.25188e-40	-9.49288	0.002	0.244	1.91889e-36	Qx
nhr-202	1.83021e-40	6.7516	0.031	0	2.80534e-36	Qx
cdr-7	5.19534e-40	3.55408	0.051	0.003	7.96341e-36	Qx
lin-41	5.41245e-40	2.0139	0.09	0.012	8.2962e-36	Qx
dhs-8	6.60363e-40	4.36426	0.056	0.004	1.0122e-35	Qx
F43C9.2	1.49302e-39	3.00793	0.065	0.006	2.28851e-35	Qx
unc-69	1.93076e-39	-2.06285	0.252	0.454	2.95947e-35	Qx
ptb-1	4.22771e-39	-11.3944	0	0.234	6.48023e-35	Qx
guk-1	4.73266e-39	-3.98263	0.126	0.356	7.25422e-35	Qx
xbx-4	4.94344e-39	-7.64172	0.003	0.238	7.57731e-35	Qx
W01C8.5	5.49137e-39	4.10686	0.041	0.001	8.41718e-35	Qx
mks-1	6.33775e-39	-7.61933	0.005	0.239	9.7145e-35	Qx
ZK402.5	6.5056e-39	4.76765	0.036	0.001	9.97178e-35	Qx
Y55D5A.1	6.89363e-39	-9.00253	0.002	0.235	1.05666e-34	Qx
dma-1	8.11612e-39	-6.60705	0.01	0.245	1.24404e-34	Qx
flp-14	9.62969e-39	-10.413	0.003	0.236	1.47604e-34	Qx
aqp-12	4.20545e-38	-8.00978	0.003	0.233	6.44611e-34	Qx
K10B3.1	5.60297e-38	2.6636	0.058	0.005	8.58824e-34	Qx
acs-12	6.48252e-38	2.95142	0.051	0.003	9.9364e-34	Qx
bbs-5	1.13203e-37	-7.46423	0.005	0.233	1.73518e-33	Qx
egl-21	1.49115e-37	-6.88199	0.01	0.239	2.28564e-33	Qx
Y102A11A.9	2.88903e-37	-10.7588	0	0.224	4.4283e-33	Qx
C46C11.3	4.44392e-37	-7.53642	0.003	0.228	6.81164e-33	Qx
wts-1	4.56103e-37	2.12625	0.08	0.01	6.99115e-33	Qx
T25G12.11	5.66047e-37	3.08304	0.053	0.004	8.67637e-33	Qx
nsy-4	5.8743e-37	3.01243	0.051	0.003	9.00413e-33	Qx
D2030.12	1.10383e-36	2.4811	0.065	0.006	1.69195e-32	Qx
gasr-8	1.21317e-36	-5.26176	0.019	0.245	1.85954e-32	Qx
ZC190.4	1.23253e-36	3.68157	0.044	0.002	1.88922e-32	Qx
H38K22.9	1.76484e-36	-7.20708	0.003	0.225	2.70515e-32	Qx
F46C5.2	3.11117e-36	-8.62133	0.002	0.221	4.7688e-32	Qx
sri-48	3.11241e-36	-9.39807	0.002	0.221	4.77071e-32	Qx
mig-13	5.35916e-36	-6.49938	0.007	0.227	8.21452e-32	Qx
cmk-1	6.17649e-36	-6.71718	0.003	0.223	9.46733e-32	Qx
C14B9.2	6.30498e-36	2.61016	0.06	0.005	9.66427e-32	Qx
cysl-3	1.52152e-35	4.0869	0.039	0.002	2.33218e-31	Qx
hir-1	1.53205e-35	3.91598	0.039	0.002	2.34832e-31	Qx
calf-1	2.11262e-35	-5.32977	0.014	0.232	3.23822e-31	Qx
Y17D7B.10	2.15012e-35	-10.4131	0.002	0.217	3.29571e-31	Qx
ifta-1	3.07174e-35	-8.58505	0.002	0.216	4.70837e-31	Qx
WBGene00077594	4.54807e-35	3.96598	0.041	0.002	6.97128e-31	Qx
cng-1	4.75065e-35	-7.57598	0.003	0.217	7.2818e-31	Qx
gcy-33	4.96173e-35	-12.418	0	0.213	7.60534e-31	Qx
C37A5.3	8.12639e-35	3.90904	0.037	0.001	1.24561e-30	Qx
F21A3.3	1.09268e-34	3.56204	0.043	0.002	1.67486e-30	Qx
WBGene00018199	1.5037e-34	-4.94121	0.02	0.237	2.30487e-30	Qx
flp-5	2.7199e-34	-9.17244	0.017	0.231	4.16906e-30	Qx
nhr-104	2.8786e-34	2.93623	0.049	0.004	4.41232e-30	Qx
gcy-25	5.57865e-34	-6.65876	0.005	0.214	8.55095e-30	Qx
ssq-1	7.04389e-34	-7.42941	0.007	0.216	1.07969e-29	Qx
nep-1	8.80529e-34	5.12768	0.029	0	1.34967e-29	Qx
casy-1	9.14994e-34	-8.68562	0.002	0.208	1.4025e-29	Qx
pat-2	1.07211e-33	-6.7406	0.003	0.21	1.64334e-29	Qx
ZC449.5	1.99308e-33	-7.09028	0.005	0.211	3.05499e-29	Qx
ceh-44	2.24984e-33	-2.4985	0.152	0.355	3.44855e-29	Qx
BE0003N10.3	2.47769e-33	2.87317	0.048	0.003	3.79781e-29	Qx
tat-3	3.16598e-33	2.49736	0.06	0.006	4.85281e-29	Qx
C43H6.6	3.47286e-33	-7.01206	0.002	0.206	5.32319e-29	Qx
ZK287.1	5.64172e-33	-8.38655	0.002	0.204	8.64763e-29	Qx
ham-1	6.48721e-33	-3.16882	0.141	0.347	9.9436e-29	Qx
ZK1010.8	8.81409e-33	2.03268	0.083	0.013	1.35102e-28	Qx
ric-3	9.59116e-33	-6.96162	0.003	0.205	1.47013e-28	Qx
sams-3	1.03444e-32	2.28718	0.068	0.008	1.58558e-28	Qx
max-1	1.43799e-32	-5.41978	0.009	0.212	2.20415e-28	Qx
bbs-8	1.43892e-32	-7.79704	0.003	0.204	2.20558e-28	Qx
ift-74	1.75614e-32	-6.83991	0.003	0.204	2.6918e-28	Qx
mspn-1	2.2718e-32	4.47485	0.031	0.001	3.48221e-28	Qx
hum-5	2.63485e-32	-4.45495	0.029	0.235	4.0387e-28	Qx
sur-5	2.89707e-32	2.48395	0.058	0.006	4.44063e-28	Qx
rhgf-2	5.08255e-32	-5.30239	0.017	0.219	7.79054e-28	Qx
wdr-60	5.62605e-32	-6.50837	0.007	0.206	8.62362e-28	Qx
che-3	6.93537e-32	-7.73127	0.002	0.198	1.06305e-27	Qx
K02G10.5	9.62152e-32	2.63555	0.049	0.004	1.47479e-27	Qx
daf-10	1.03524e-31	-8.48038	0.002	0.197	1.58682e-27	Qx
ZK1240.3	1.34632e-31	3.35167	0.043	0.003	2.06363e-27	Qx
T01D1.3	2.53603e-31	4.9253	0.026	0	3.88723e-27	Qx
best-13	4.56172e-31	3.41881	0.037	0.002	6.9922e-27	Qx
C01H6.8	4.71164e-31	2.59357	0.055	0.005	7.222e-27	Qx
lfi-1	4.87717e-31	-5.64274	0.012	0.207	7.47572e-27	Qx
kap-1	9.93499e-31	-8.17489	0.002	0.192	1.52284e-26	Qx
C33A12.4	1.33697e-30	-7.9846	0.005	0.196	2.04931e-26	Qx
F09F7.6	1.78028e-30	2.4623	0.058	0.006	2.72881e-26	Qx
ZK813.5	2.61271e-30	-6.07679	0.009	0.199	4.00477e-26	Qx
K09G1.1	2.96171e-30	-5.13585	0.019	0.213	4.5397e-26	Qx
ZK470.14	3.77125e-30	-7.29806	0.003	0.191	5.78056e-26	Qx
pid-2	4.04514e-30	2.51785	0.053	0.005	6.20039e-26	Qx
rab-19	5.06362e-30	-3.61941	0.06	0.258	7.76151e-26	Qx
acly-2	5.66059e-30	3.68931	0.032	0.001	8.67655e-26	Qx
Y54E10BL.3	6.24453e-30	-5.71982	0.01	0.199	9.57162e-26	Qx
T07A9.14	1.48709e-29	2.46758	0.049	0.005	2.27941e-25	Qx
dyf-7	1.70795e-29	-8.1699	0.003	0.187	2.61794e-25	Qx
Y47G6A.21	1.83885e-29	2.1431	0.063	0.008	2.81858e-25	Qx
phf-32	2.59892e-29	4.69674	0.026	0	3.98363e-25	Qx
F59E11.7	3.99705e-29	2.1369	0.061	0.008	6.12668e-25	Qx
C25E10.12	4.04221e-29	3.53622	0.036	0.002	6.19589e-25	Qx
H01M10.1	5.09939e-29	2.99827	0.044	0.004	7.81634e-25	Qx
WBGene00303363	6.33437e-29	3.24133	0.037	0.002	9.70932e-25	Qx
upb-1	1.23314e-28	4.29414	0.029	0.001	1.89016e-24	Qx
bbs-2	1.68798e-28	-8.0166	0.003	0.182	2.58734e-24	Qx
C03A3.1	1.93013e-28	-7.42439	0.003	0.182	2.95851e-24	Qx
C06G1.1	2.1646e-28	2.63329	0.046	0.004	3.31789e-24	Qx
hlh-14	3.04906e-28	-11.0636	0.002	0.178	4.67361e-24	Qx
rad-54.L	3.19764e-28	2.35949	0.053	0.006	4.90134e-24	Qx
F44F1.4	4.93694e-28	3.86843	0.027	0.001	7.56733e-24	Qx
C44H9.5	6.11544e-28	2.52384	0.048	0.005	9.37374e-24	Qx
amx-2	6.204e-28	3.84197	0.031	0.001	9.5095e-24	Qx
akt-2	6.26544e-28	3.24131	0.037	0.002	9.60367e-24	Qx
B0563.6	1.57606e-27	4.46578	0.026	0.001	2.41578e-23	Qx
nbs-1	1.75841e-27	3.71267	0.032	0.002	2.6953e-23	Qx
set-31	3.30099e-27	3.50809	0.029	0.001	5.05976e-23	Qx
slc-25A21	3.32428e-27	3.53838	0.029	0.001	5.09546e-23	Qx
F58H1.7	3.62832e-27	-10.621	0	0.169	5.56149e-23	Qx
F31A3.3	6.03229e-27	9.32631	0.019	0	9.24629e-23	Qx
F23B12.4	7.75499e-27	-4.97417	0.015	0.189	1.18868e-22	Qx
sax-3	9.96686e-27	-2.55695	0.123	0.303	1.52772e-22	Qx
tmem-17	1.27596e-26	-6.79426	0.003	0.171	1.95579e-22	Qx
glb-24	1.31253e-26	-8.55454	0.002	0.169	2.01185e-22	Qx
F59B10.2	2.24069e-26	-6.49091	0.003	0.17	3.43453e-22	Qx
C55C3.1	2.35566e-26	2.25574	0.049	0.005	3.61075e-22	Qx
abhd-14	2.49508e-26	3.08664	0.032	0.002	3.82445e-22	Qx
T10G3.3	4.09353e-26	3.00623	0.037	0.003	6.27456e-22	Qx
fkb-4	5.37005e-26	2.12641	0.053	0.006	8.23122e-22	Qx
gpa-15	8.22736e-26	2.66831	0.043	0.004	1.26109e-21	Qx
F33A8.7	8.46593e-26	-8.2302	0.003	0.167	1.29766e-21	Qx
flp-21	9.36645e-26	-8.08565	0.007	0.171	1.43569e-21	Qx
mrt-1	1.66085e-25	3.62527	0.031	0.002	2.54575e-21	Qx
F53E10.5	1.68896e-25	3.3707	0.031	0.002	2.58884e-21	Qx
rnp-8	1.83677e-25	2.33266	0.048	0.005	2.81541e-21	Qx
alh-10	2.03874e-25	2.66877	0.039	0.003	3.12498e-21	Qx
nas-30	2.13139e-25	2.43744	0.044	0.004	3.267e-21	Qx
glit-1	4.21475e-25	2.41225	0.043	0.004	6.46036e-21	Qx
F21D12.3	6.44745e-25	-9.93271	0	0.156	9.88265e-21	Qx
sup-35	6.65824e-25	2.03196	0.055	0.007	1.02057e-20	Qx
unc-24	7.81183e-25	-9.96483	0	0.156	1.1974e-20	Qx
vab-1	7.85501e-25	-3.24797	0.051	0.223	1.20402e-20	Qx
zig-1	8.32771e-25	-9.88032	0	0.156	1.27647e-20	Qx
gpx-6	8.96388e-25	2.49558	0.044	0.005	1.37398e-20	Qx
WBGene00271716	1.30098e-24	-5.3207	0.01	0.17	1.99415e-20	Qx
eat-20	1.46147e-24	-5.9206	0.01	0.169	2.24015e-20	Qx
pde-1	2.48034e-24	-9.61846	0.002	0.156	3.80187e-20	Qx
E04F6.10	2.62469e-24	-10.4147	0	0.153	4.02313e-20	Qx
tmem-107	3.39247e-24	-6.03867	0.007	0.162	5.19998e-20	Qx
mnm-2	4.08951e-24	-6.09247	0.005	0.16	6.26841e-20	Qx
WBGene00023302	5.56863e-24	-7.33269	0.005	0.159	8.5356e-20	Qx
ncs-2	6.8168e-24	-2.38091	0.158	0.316	1.04488e-19	Qx
T27C4.1	7.63832e-24	-6.36697	0.005	0.158	1.1708e-19	Qx
F39E9.6	9.94257e-24	-9.81994	0	0.149	1.524e-19	Qx
mec-8	1.29076e-23	-3.8593	0.027	0.188	1.97848e-19	Qx
pag-3	1.78669e-23	-6.893	0.003	0.153	2.73864e-19	Qx
F15G9.1	1.94058e-23	-4.10715	0.029	0.188	2.97452e-19	Qx
vha-5	2.10723e-23	2.85849	0.031	0.002	3.22997e-19	Qx
T01D3.3	2.79097e-23	-4.65092	0.026	0.183	4.278e-19	Qx
tag-275	2.84152e-23	-3.8957	0.031	0.19	4.35548e-19	Qx
sem-4	4.4807e-23	-5.80887	0.007	0.156	6.86801e-19	Qx
rtel-1	5.38714e-23	2.17527	0.044	0.005	8.25741e-19	Qx
T08A9.13	1.02097e-22	3.37058	0.027	0.001	1.56494e-18	Qx
cank-26	1.0303e-22	-4.21572	0.026	0.18	1.57924e-18	Qx
ZK994.6	1.10143e-22	2.06377	0.049	0.006	1.68827e-18	Qx
irx-1	1.62311e-22	3.15608	0.032	0.002	2.48791e-18	Qx
talp-3	3.4954e-22	-6.96103	0.002	0.143	5.35774e-18	Qx
nlp-43	4.01995e-22	-11.7672	0	0.14	6.16178e-18	Qx
Y45G5AM.6	5.48469e-22	-10.1274	0	0.139	8.40693e-18	Qx
WBGene00014307	5.73815e-22	-2.44236	0.392	0.462	8.79544e-18	Qx
F53G12.4	7.56223e-22	-4.76436	0.015	0.161	1.15914e-17	Qx
C44B11.6	9.33918e-22	-3.17441	0.048	0.203	1.43151e-17	Qx
mapk-15	1.01669e-21	-6.91146	0.003	0.143	1.55838e-17	Qx
C29A12.1	1.10375e-21	2.76885	0.032	0.003	1.69183e-17	Qx
rab-28	1.12772e-21	-7.73573	0.002	0.14	1.72857e-17	Qx
zig-7	1.14014e-21	3.40848	0.027	0.002	1.74761e-17	Qx
vab-8	1.23065e-21	-6.10487	0.01	0.153	1.88634e-17	Qx
lag-1	2.35566e-21	2.04341	0.046	0.006	3.61075e-17	Qx
cdkl-1	3.09922e-21	-10.0072	0	0.135	4.75049e-17	Qx
dmd-6	3.15031e-21	-3.06046	0.063	0.218	4.8288e-17	Qx
C03C10.5	3.80313e-21	-6.89848	0.005	0.142	5.82943e-17	Qx
dyf-19	3.90064e-21	-7.71079	0.002	0.137	5.97891e-17	Qx
C29F9.6	5.24949e-21	2.07511	0.043	0.005	8.04642e-17	Qx
Y43E12A.2	6.18694e-21	2.04648	0.044	0.006	9.48334e-17	Qx
B0361.11	6.52257e-21	2.28378	0.032	0.003	9.99779e-17	Qx
R09F10.5	7.09787e-21	-6.34439	0.005	0.14	1.08796e-16	Qx
osm-12	7.61673e-21	-5.84098	0.003	0.138	1.16749e-16	Qx
tbc-18	8.19691e-21	-5.10792	0.012	0.15	1.25642e-16	Qx
F55A11.11	8.5704e-21	3.49184	0.026	0.001	1.31367e-16	Qx
snf-12	8.72875e-21	3.26983	0.026	0.001	1.33794e-16	Qx
unc-86.1	0	-5.77753	0.078	0.869	0	Qx.a
lin-32.1	0	3.32511	0.969	0.264	0	Qx.a
lipl-7	0	4.38695	0.745	0.071	0	Qx.a
tbx-2	0	3.84853	0.848	0.186	0	Qx.a
ham-1.1	0	3.01423	0.889	0.26	0	Qx.a
F07C6.4	0	3.41801	0.875	0.265	0	Qx.a
Y54H5A.2	0	3.1527	0.86	0.276	0	Qx.a
C43D7.8	0	4.50358	0.566	0.051	0	Qx.a
lgc-27	0	5.22716	0.509	0.02	0	Qx.a
Y71F9AL.6	0	3.81518	0.528	0.057	0	Qx.a
srd-30	0	4.88693	0.42	0.029	0	Qx.a
srd-29	5.58557e-261	4.69406	0.35	0.028	8.56155e-257	Qx.a
smp-1	2.88022e-252	2.5622	0.702	0.184	4.4148e-248	Qx.a
pkd-2	2.44522e-242	2.61107	0.846	0.378	3.74803e-238	Qx.a
WBGene00023302.1	3.81098e-225	2.87167	0.528	0.098	5.84147e-221	Qx.a
lgc-52	1.10872e-196	4.81826	0.245	0.016	1.69944e-192	Qx.a
exc-9	3.05293e-176	3.54162	0.332	0.046	4.67953e-172	Qx.a
cutl-16	4.22205e-176	4.28456	0.214	0.013	6.47156e-172	Qx.a
ZK131.11	5.06925e-173	2.46858	0.574	0.165	7.77015e-169	Qx.a
rgl-1	1.13622e-170	3.05452	0.367	0.058	1.74159e-166	Qx.a
ssq-1.1	7.92914e-164	2.37505	0.554	0.153	1.21538e-159	Qx.a
cank-26.1	1.91934e-153	2.28435	0.497	0.125	2.94196e-149	Qx.a
C04A11.2	6.84845e-147	2.083	0.567	0.174	1.04973e-142	Qx.a
hbl-1	6.02416e-135	2.25749	0.508	0.154	9.23383e-131	Qx.a
cyk-1	1.85425e-133	2.07984	0.547	0.177	2.8422e-129	Qx.a
cki-1	4.92958e-130	2.1215	0.505	0.148	7.55607e-126	Qx.a
F58D2.2	9.63509e-125	4.01565	0.17	0.013	1.47687e-120	Qx.a
eat-20.1	9.59429e-123	2.42148	0.437	0.121	1.47061e-118	Qx.a
cutl-3	4.71907e-109	6.19696	0.096	0.002	7.23339e-105	Qx.a
T01B10.5	1.33902e-106	3.68994	0.197	0.025	2.05245e-102	Qx.a
rad-51.1	1.05593e-104	2.30986	0.406	0.118	1.61853e-100	Qx.a
daf-36	1.32888e-100	5.10777	0.1	0.003	2.03691e-96	Qx.a
vab-8.1	3.26825e-97	2.70909	0.376	0.111	5.00958e-93	Qx.a
ric-7	2.12346e-94	2.37909	0.305	0.071	3.25484e-90	Qx.a
C03D6.9	5.63556e-91	3.62984	0.127	0.01	8.63819e-87	Qx.a
M01H9.4.1	6.01401e-85	-5.80876	0.02	0.387	9.21827e-81	Qx.a
gcy-37.1	1.45972e-84	-8.38697	0.008	0.372	2.23745e-80	Qx.a
R08E5.4	7.04239e-83	5.51064	0.077	0.002	1.07946e-78	Qx.a
F49H12.4.1	5.18465e-80	-8.55051	0.005	0.355	7.94703e-76	Qx.a
Y44A6D.2.1	2.87516e-79	-8.18886	0.011	0.358	4.40704e-75	Qx.a
Y39H10A.1	3.8079e-79	4.62199	0.09	0.004	5.83674e-75	Qx.a
sbt-1.1	1.00187e-76	-5.62777	0.024	0.365	1.53567e-72	Qx.a
F37A8.5	3.90086e-75	2.43798	0.253	0.062	5.97923e-71	Qx.a
mksr-1.1	1.48147e-74	-6.46971	0.007	0.339	2.2708e-70	Qx.a
ceph-41.1	7.63521e-74	-7.29467	0.005	0.334	1.17032e-69	Qx.a
jmjd-3.2	1.32667e-73	6.64655	0.062	0.001	2.03351e-69	Qx.a
gcy-32.1	5.49622e-72	-6.42831	0.027	0.35	8.42461e-68	Qx.a
guk-1.1	1.33519e-71	-4.52275	0.044	0.372	2.04658e-67	Qx.a
mks-2.1	7.10432e-71	-4.30725	0.069	0.389	1.08895e-66	Qx.a
mksr-2.1	4.6077e-70	-4.11549	0.05	0.371	7.06269e-66	Qx.a
dyf-6.1	4.86927e-70	-4.01869	0.115	0.423	7.46362e-66	Qx.a
F49E12.8.1	5.94047e-69	-7.90943	0.007	0.319	9.10556e-65	Qx.a
R07E3.7	6.89026e-69	2.1528	0.272	0.075	1.05614e-64	Qx.a
ZK616.1.1	1.01679e-68	-7.57487	0.011	0.322	1.55853e-64	Qx.a
gcy-35.1	2.40681e-67	-3.2	0.152	0.448	3.68916e-63	Qx.a
T04C12.9.1	3.2811e-67	-9.62093	0.001	0.306	5.02928e-63	Qx.a
WBGene00014307.1	1.03901e-66	-2.93663	0.189	0.489	1.5926e-62	Qx.a
ift-81.1	3.3176e-66	-5.59302	0.012	0.317	5.08522e-62	Qx.a
F58B4.2.1	9.06389e-65	-7.95428	0.015	0.313	1.38931e-60	Qx.a
gcy-34.1	1.2029e-64	-8.64535	0.004	0.3	1.8438e-60	Qx.a
Y51H4A.1.1	5.77508e-64	-4.92049	0.016	0.315	8.85204e-60	Qx.a
tmem-218.1	1.99691e-63	-4.33029	0.028	0.329	3.06086e-59	Qx.a
K07C11.10.1	2.71347e-62	-3.97557	0.046	0.342	4.1592e-58	Qx.a
Y57G11C.36.1	2.73897e-62	-2.16573	0.174	0.481	4.19829e-58	Qx.a
H01G02.3	1.47232e-60	3.47027	0.115	0.014	2.25677e-56	Qx.a
ipmk-1	2.38268e-60	2.88349	0.136	0.021	3.65216e-56	Qx.a
WBGene00017202	2.58024e-60	4.89578	0.063	0.002	3.95498e-56	Qx.a
hsp-70.1	4.79292e-59	-2.42573	0.181	0.476	7.34659e-55	Qx.a
ifta-2.1	7.0918e-59	-3.80805	0.049	0.334	1.08703e-54	Qx.a
T01D3.1.1	3.03802e-58	-8.05656	0.004	0.277	4.65668e-54	Qx.a
F01E11.3.1	8.47326e-58	-4.86726	0.018	0.294	1.29878e-53	Qx.a
cyd-1	1.04715e-57	-5.01793	0.015	0.29	1.60508e-53	Qx.a
C05E11.6	1.15884e-57	2.80914	0.142	0.024	1.77628e-53	Qx.a
mec-17	1.40054e-57	2.2682	0.275	0.089	2.14674e-53	Qx.a
dyf-18.1	7.91e-57	-7.36212	0.004	0.271	1.21244e-52	Qx.a
arcp-1.1	1.11989e-56	-8.07242	0.005	0.272	1.71657e-52	Qx.a
T02G5.3.1	8.79836e-55	-4.72722	0.019	0.284	1.34861e-50	Qx.a
mec-7.1	6.13851e-54	-7.17955	0.008	0.265	9.4091e-50	Qx.a
magi-1	7.97891e-54	2.09466	0.229	0.066	1.22301e-49	Qx.a
F30F8.5.1	1.07825e-53	-2.35043	0.108	0.392	1.65274e-49	Qx.a
F38B6.6.1	1.44009e-53	-6.57327	0.004	0.259	2.20738e-49	Qx.a
F41D9.2	2.69306e-53	2.51122	0.148	0.029	4.12793e-49	Qx.a
F32H5.3	1.65547e-52	-5.29244	0.027	0.284	2.5375e-48	Qx.a
daf-25.1	6.32657e-52	-2.68909	0.197	0.439	9.69737e-48	Qx.a
mks-1.1	2.86545e-51	-8.35268	0.001	0.246	4.39216e-47	Qx.a
ric-4.1	7.07162e-51	-6.3581	0.007	0.252	1.08394e-46	Qx.a
Y55D5A.1.1	1.63993e-50	-11.2455	0	0.241	2.51369e-46	Qx.a
che-13.1	1.66013e-50	-3.79398	0.035	0.289	2.54464e-46	Qx.a
T10B5.4.1	1.89435e-50	-4.48319	0.023	0.273	2.90365e-46	Qx.a
ptb-1.1	3.51313e-50	-11.7692	0	0.24	5.38493e-46	Qx.a
flp-14.1	5.72069e-50	-10.6128	0.003	0.242	8.76867e-46	Qx.a
egl-21.1	2.45679e-49	-6.77667	0.007	0.245	3.76577e-45	Qx.a
adm-2	3.6342e-49	2.12396	0.185	0.047	5.57051e-45	Qx.a
Y102A11A.9.1	8.34665e-48	-11.1336	0	0.23	1.27937e-43	Qx.a
cla-1.1	1.2872e-47	-3.86913	0.032	0.274	1.97301e-43	Qx.a
hphd-1	1.55851e-47	-4.23294	0.035	0.277	2.38889e-43	Qx.a
mks-5.1	2.64604e-47	-2.88019	0.07	0.323	4.05584e-43	Qx.a
aqp-12.1	7.94518e-47	-5.27866	0.008	0.238	1.21784e-42	Qx.a
C46C11.3.1	1.09297e-46	-6.4542	0.005	0.233	1.6753e-42	Qx.a
C06B8.7	1.46476e-46	2.97665	0.088	0.011	2.24518e-42	Qx.a
dylt-2.1	8.82495e-46	-2.75284	0.098	0.342	1.35269e-41	Qx.a
arl-3.1	1.08363e-45	-2.5093	0.193	0.413	1.66099e-41	Qx.a
sri-48.1	1.56181e-45	-7.2852	0.004	0.227	2.39394e-41	Qx.a
Y17D7B.10.1	1.75205e-45	-9.18942	0.001	0.222	2.68555e-41	Qx.a
ltd-1	3.54651e-45	2.75698	0.121	0.023	5.43609e-41	Qx.a
gcy-25.1	1.65246e-44	-8.42883	0.003	0.22	2.53289e-40	Qx.a
cng-1.1	4.30318e-44	-6.35589	0.005	0.223	6.59591e-40	Qx.a
gcy-33.1	1.94069e-43	-8.74343	0.004	0.218	2.97468e-39	Qx.a
ZC449.5.1	4.06156e-43	-6.64431	0.004	0.217	6.22555e-39	Qx.a
ift-74.1	7.37854e-43	-10.9733	0	0.209	1.13098e-38	Qx.a
C43H6.6.1	2.71192e-42	-7.14893	0.003	0.211	4.15683e-38	Qx.a
max-1.1	4.48696e-42	-5.22713	0.007	0.217	6.87762e-38	Qx.a
bkip-1.1	5.78237e-42	-2.95941	0.043	0.27	8.86322e-38	Qx.a
C27A2.8.1	1.09746e-41	-2.56754	0.34	0.5	1.68219e-37	Qx.a
cab-1.1	1.23396e-41	-3.35388	0.063	0.286	1.89141e-37	Qx.a
che-3.1	1.86587e-41	-10.8715	0	0.203	2.86001e-37	Qx.a
F58D2.5	2.02043e-41	2.61452	0.093	0.014	3.09692e-37	Qx.a
K09G1.1.1	3.12333e-41	-5.36854	0.011	0.219	4.78744e-37	Qx.a
casy-1.1	3.52978e-41	-5.48463	0.007	0.213	5.41045e-37	Qx.a
rig-4	6.15564e-41	2.70155	0.123	0.026	9.43536e-37	Qx.a
ric-19.1	1.97419e-40	-2.70227	0.058	0.282	3.02604e-36	Qx.a
lfi-1.1	2.15458e-40	-5.33415	0.009	0.213	3.30255e-36	Qx.a
bbs-5.1	2.65587e-40	-3.62715	0.024	0.237	4.07091e-36	Qx.a
phy-2	3.75005e-40	2.873	0.094	0.015	5.74808e-36	Qx.a
C33A12.4.1	5.62483e-40	-7.87247	0.003	0.201	8.62175e-36	Qx.a
bbs-4.1	7.51659e-40	-3.09349	0.054	0.271	1.15214e-35	Qx.a
ZK470.14.1	7.74727e-40	-10.8741	0	0.196	1.1875e-35	Qx.a
inx-3	8.22628e-40	2.04711	0.144	0.035	1.26092e-35	Qx.a
C46A5.4	5.59024e-39	3.762	0.062	0.006	8.56872e-35	Qx.a
ZK813.5.1	6.57241e-39	-4.84519	0.007	0.204	1.00742e-34	Qx.a
dyf-7.1	1.82781e-38	-8.25968	0.001	0.192	2.80166e-34	Qx.a
cmk-1.1	1.97116e-38	-3.65928	0.022	0.226	3.02139e-34	Qx.a
osm-5.1	5.67439e-38	-2.59916	0.073	0.289	8.6977e-34	Qx.a
F55C9.11	6.78016e-38	2.80391	0.085	0.013	1.03926e-33	Qx.a
C39B5.2	1.78046e-37	3.5467	0.067	0.008	2.72909e-33	Qx.a
arl-13.1	9.47503e-37	-2.72222	0.062	0.271	1.45233e-32	Qx.a
T01D3.3.1	2.5747e-36	-5.98636	0.005	0.19	3.9465e-32	Qx.a
tbca-1	3.43692e-36	-2.75085	0.061	0.269	5.26811e-32	Qx.a
exc-7	3.97736e-36	2.16181	0.119	0.027	6.0965e-32	Qx.a
myrf-1	6.70883e-36	-6.47975	0.003	0.184	1.02833e-31	Qx.a
bbs-8.1	1.70794e-35	-3.81286	0.019	0.207	2.61794e-31	Qx.a
mig-1	3.94193e-35	-3.2066	0.038	0.235	6.04219e-31	Qx.a
mks-3.1	1.10528e-34	-2.71228	0.059	0.257	1.69417e-30	Qx.a
Y54E10BL.3.1	1.572e-34	-3.97242	0.019	0.203	2.40956e-30	Qx.a
bbs-2.1	1.78284e-34	-4.997	0.008	0.186	2.73274e-30	Qx.a
R10E9.3	8.72074e-34	3.03458	0.07	0.01	1.33671e-29	Qx.a
ssq-2	1.73566e-33	4.25414	0.049	0.004	2.66042e-29	Qx.a
ifta-1.1	1.78675e-33	-3.12421	0.031	0.218	2.73872e-29	Qx.a
flp-21.1	2.60095e-33	-7.30317	0.005	0.176	3.98674e-29	Qx.a
egg-3	4.94123e-33	3.69747	0.057	0.006	7.57392e-29	Qx.a
F53A10.2	1.22372e-32	2.66611	0.096	0.02	1.87572e-28	Qx.a
ugt-66	1.97597e-32	4.23021	0.036	0.002	3.02877e-28	Qx.a
ptp-3	2.66439e-32	-4.72451	0.008	0.176	4.08398e-28	Qx.a
F59B10.2.1	2.93413e-32	-5.01486	0.007	0.174	4.49743e-28	Qx.a
T27C4.1.1	1.05828e-31	-7.23225	0.001	0.162	1.62213e-27	Qx.a
dyf-1	1.15321e-31	-2.24848	0.073	0.267	1.76764e-27	Qx.a
xbx-4.1	2.94419e-31	-2.61925	0.054	0.238	4.51285e-27	Qx.a
F21D12.3.1	3.19155e-31	-6.69412	0.001	0.16	4.892e-27	Qx.a
pag-3.1	3.57403e-31	-10.3239	0	0.157	5.47828e-27	Qx.a
Y47A7.2	3.93035e-31	-3.12823	0.038	0.215	6.02444e-27	Qx.a
pezo-1	1.04805e-30	-2.48124	0.075	0.262	1.60645e-26	Qx.a
pde-1.1	1.07176e-30	-8.1256	0.003	0.159	1.6428e-26	Qx.a
crm-1	1.68414e-30	2.14146	0.115	0.029	2.58145e-26	Qx.a
T25E12.6	2.3934e-30	4.07963	0.036	0.002	3.6686e-26	Qx.a
F47B3.7	3.69203e-30	3.74588	0.05	0.005	5.65915e-26	Qx.a
abts-1	6.73304e-30	-3.3025	0.027	0.195	1.03204e-25	Qx.a
cutl-15	6.88551e-30	2.90335	0.066	0.01	1.05541e-25	Qx.a
rab-19.1	9.9754e-30	-2.1699	0.075	0.261	1.52903e-25	Qx.a
hlh-12	1.11211e-29	5.95058	0.026	0	1.70464e-25	Qx.a
hlh-14.1	1.20436e-29	-5.4713	0.02	0.18	1.84604e-25	Qx.a
F44E5.1.1	1.70999e-29	-2.00815	0.299	0.467	2.62107e-25	Qx.a
mcm-7	1.80547e-29	-2.33396	0.058	0.238	2.76743e-25	Qx.a
F33A8.7.1	2.86246e-29	-5.06381	0.013	0.17	4.38759e-25	Qx.a
F53G12.4.1	3.23512e-29	-4.04866	0.009	0.165	4.95879e-25	Qx.a
Y6B3B.1	4.60457e-29	4.98201	0.03	0.001	7.05789e-25	Qx.a
zag-1	9.67379e-29	-4.76787	0.007	0.158	1.4828e-24	Qx.a
K09F6.13	1.38526e-28	-4.13109	0.022	0.18	2.12333e-24	Qx.a
tbc-18.1	1.45835e-28	-5.24807	0.005	0.154	2.23536e-24	Qx.a
flp-5.1	1.4759e-28	-5.43303	0.065	0.231	2.26226e-24	Qx.a
sem-4.1	2.7824e-28	-4.71094	0.009	0.159	4.26486e-24	Qx.a
Y57G11C.31	3.07139e-28	2.79382	0.069	0.012	4.70782e-24	Qx.a
K07F5.12	4.1208e-28	2.43714	0.071	0.013	6.31636e-24	Qx.a
nlp-43.1	1.02356e-27	-11.5249	0.001	0.143	1.56891e-23	Qx.a
tbc-7	1.32114e-27	-3.0169	0.027	0.185	2.02504e-23	Qx.a
zig-1.1	1.82227e-27	-4.08503	0.011	0.158	2.79317e-23	Qx.a
WBGene00077664	2.43897e-27	2.58055	0.069	0.012	3.73846e-23	Qx.a
col-115	3.60492e-27	3.44785	0.042	0.004	5.52562e-23	Qx.a
tax-6	4.53316e-27	-4.07946	0.013	0.16	6.94842e-23	Qx.a
mex-3.1	4.71656e-27	-3.80733	0.013	0.162	7.22955e-23	Qx.a
Y45G5AM.6.1	6.74529e-27	-5.77078	0.003	0.142	1.03392e-22	Qx.a
rab-28.1	1.11819e-26	-5.60539	0.004	0.143	1.71397e-22	Qx.a
cdh-12	1.3454e-26	-7.29186	0.001	0.138	2.06223e-22	Qx.a
dyf-19.1	1.43194e-26	-6.54031	0.003	0.14	2.19487e-22	Qx.a
E04F6.10.1	1.71337e-26	-4.53416	0.012	0.155	2.62626e-22	Qx.a
dmd-6.1	2.04361e-26	-2.38365	0.058	0.222	3.13245e-22	Qx.a
R09F10.5.1	2.36568e-26	-5.22494	0.005	0.144	3.62611e-22	Qx.a
unc-24.1	4.60397e-26	-3.40918	0.015	0.158	7.05696e-22	Qx.a
grk-1	4.74017e-26	-2.98201	0.022	0.171	7.26573e-22	Qx.a
npr-15	6.49846e-26	3.66988	0.047	0.006	9.96083e-22	Qx.a
oac-46	7.61644e-26	3.48296	0.04	0.004	1.16745e-21	Qx.a
C44B11.6.1	9.59207e-26	-2.44087	0.049	0.206	1.47027e-21	Qx.a
mapk-15.1	1.16384e-25	-4.26287	0.008	0.146	1.78393e-21	Qx.a
eva-1	1.8797e-25	-7.00815	0.001	0.133	2.8812e-21	Qx.a
C03A3.1.1	2.61878e-25	-2.86972	0.032	0.183	4.01407e-21	Qx.a
rab-3	4.96282e-25	-9.92031	0	0.128	7.60701e-21	Qx.a
unc-104	1.561e-24	-6.83876	0.001	0.128	2.39269e-20	Qx.a
ora-1	1.9798e-24	7.10318	0.019	0	3.03464e-20	Qx.a
R02E4.2	1.98982e-24	6.83596	0.019	0	3.04999e-20	Qx.a
ark-1	1.99646e-24	-3.39674	0.018	0.156	3.06017e-20	Qx.a
Y26D4A.5	2.0954e-24	-6.73136	0.001	0.128	3.21184e-20	Qx.a
hot-3	3.23401e-24	-10.0801	0	0.124	4.95709e-20	Qx.a
cdkl-1.1	4.52031e-24	-4.96449	0.008	0.137	6.92873e-20	Qx.a
F09D12.2	4.78827e-24	2.2195	0.084	0.02	7.33946e-20	Qx.a
pgal-1	5.95643e-24	-6.87528	0.003	0.127	9.13002e-20	Qx.a
dyf-3	1.22066e-23	-4.5891	0.008	0.135	1.87102e-19	Qx.a
ddr-2	2.09563e-23	-2.89083	0.022	0.158	3.21218e-19	Qx.a
fkh-5	2.32288e-23	-5.80428	0.003	0.125	3.56051e-19	Qx.a
fmil-1	4.28321e-23	-5.90976	0.003	0.123	6.5653e-19	Qx.a
srd-31	4.72897e-23	3.87393	0.028	0.002	7.24857e-19	Qx.a
atf-4	4.74003e-23	-2.15606	0.057	0.207	7.26552e-19	Qx.a
F46C5.2.1	1.3351e-22	-2.15155	0.07	0.218	2.04645e-18	Qx.a
F18A11.5	1.41252e-22	-2.79835	0.034	0.17	2.16511e-18	Qx.a
ncam-1	1.77995e-22	-5.35043	0.005	0.125	2.72831e-18	Qx.a
Y38H6C.24	5.81735e-22	-4.94071	0.004	0.121	8.91684e-18	Qx.a
unc-36	7.14076e-22	-5.89393	0.003	0.117	1.09454e-17	Qx.a
sri-47	7.68865e-22	-9.90894	0	0.112	1.17852e-17	Qx.a
F39H12.3	8.29811e-22	-9.78165	0	0.112	1.27193e-17	Qx.a
somi-1	9.79186e-22	-3.10044	0.019	0.144	1.5009e-17	Qx.a
F28E10.1	1.01877e-21	-5.69328	0.004	0.118	1.56158e-17	Qx.a
R05D7.3	1.70991e-21	-4.97772	0.005	0.12	2.62095e-17	Qx.a
cutl-6	2.53782e-21	5.43792	0.02	0.001	3.88996e-17	Qx.a
camt-1	2.81613e-21	-3.38121	0.016	0.137	4.31656e-17	Qx.a
Y43B11AR.1	3.01075e-21	-4.77906	0.004	0.117	4.61488e-17	Qx.a
C39D10.5	3.93914e-21	-4.51155	0.008	0.123	6.03792e-17	Qx.a
C05G5.3	4.57978e-21	-4.92017	0.005	0.118	7.01989e-17	Qx.a
flp-4	5.14414e-21	-10.7956	0	0.108	7.88493e-17	Qx.a
mig-39	6.96391e-21	-9.78113	0	0.107	1.06743e-16	Qx.a
ift-139	7.92715e-21	-6.5647	0.001	0.11	1.21507e-16	Qx.a
glb-1	9.9003e-21	-5.32399	0.007	0.118	1.51752e-16	Qx.a
arl-3.2	0	6.10894	0.972	0.044	0	Qx.ap
mks-2.2	0	7.97125	0.927	0.014	0	Qx.ap
dyf-6.2	0	6.48735	0.96	0.051	0	Qx.ap
pdl-1.1	0	5.31362	0.956	0.073	0	Qx.ap
daf-25.2	0	5.37886	0.963	0.087	0	Qx.ap
fmi-1.1	0	4.41368	0.97	0.097	0	Qx.ap
gcy-37.2	0	8.97389	0.875	0.011	0	Qx.ap
mksr-2.2	0	7.23652	0.878	0.016	0	Qx.ap
gcy-35.2	0	4.88151	0.948	0.101	0	Qx.ap
F49H12.4.2	0	9.20766	0.84	0.006	0	Qx.ap
tmem-231.1	0	3.95594	0.973	0.143	0	Qx.ap
gcy-32.2	0	9.2554	0.832	0.008	0	Qx.ap
nphp-1.1	0	5.16906	0.859	0.042	0	Qx.ap
C27A2.8.2	0	5.19358	0.995	0.179	0	Qx.ap
gcy-36.1	0	3.82365	0.994	0.182	0	Qx.ap
sbt-1.2	0	5.79963	0.833	0.028	0	Qx.ap
K07C11.10.2	0	7.47985	0.816	0.011	0	Qx.ap
mksr-1.2	0	8.69687	0.808	0.004	0	Qx.ap
dylt-2.2	0	6.45757	0.816	0.019	0	Qx.ap
ceph-41.2	0	8.81727	0.792	0.006	0	Qx.ap
jbts-14.1	0	3.94206	0.852	0.07	0	Qx.ap
ifta-2.2	0	7.23108	0.792	0.013	0	Qx.ap
tmem-218.2	0	7.66992	0.784	0.008	0	Qx.ap
ift-20.1	0	5.24419	0.8	0.034	0	Qx.ap
F48E3.9.1	0	4.89314	0.806	0.044	0	Qx.ap
ZK616.1.2	0	9.85145	0.765	0.006	0	Qx.ap
mks-5.2	0	6.50691	0.768	0.015	0	Qx.ap
R01H2.8.1	0	5.04481	0.805	0.052	0	Qx.ap
ift-81.2	0	8.41016	0.754	0.005	0	Qx.ap
F49E12.8.2	0	9.68016	0.755	0.006	0	Qx.ap
F58B4.2.2	0	10.0387	0.737	0.01	0	Qx.ap
T04C12.9.2	0	9.93622	0.727	0.004	0	Qx.ap
bbs-9.1	0	5.13098	0.739	0.032	0	Qx.ap
egl-13.1	0	2.03683	0.852	0.168	0	Qx.ap
Y44A6D.2.2	0	4.80265	0.749	0.066	0	Qx.ap
che-13.2	0	7.31716	0.69	0.008	0	Qx.ap
R07E5.17.1	0	3.89065	0.752	0.072	0	Qx.ap
osm-5.2	0	6.21936	0.689	0.015	0	Qx.ap
T02G5.3.2	0	7.92214	0.675	0.006	0	Qx.ap
WBGene00014307.2	0	3.91804	0.875	0.208	0	Qx.ap
gcy-34.2	0	6.54059	0.686	0.02	0	Qx.ap
guk-1.2	0	4.73544	0.754	0.089	0	Qx.ap
syd-9.1	0	2.64872	0.949	0.286	0	Qx.ap
T01D3.1.2	0	10.2505	0.66	0.002	0	Qx.ap
tctn-1.1	0	4.70419	0.695	0.039	0	Qx.ap
Y97E10C.1.1	0	4.0167	0.714	0.06	0	Qx.ap
F01E11.3.2	0	5.66844	0.671	0.022	0	Qx.ap
arcp-1.2	0	11.3684	0.65	0.002	0	Qx.ap
dyf-18.2	0	9.8724	0.648	0.002	0	Qx.ap
Y75B8A.18	0	-5.60376	0.033	0.678	0	Qx.ap
hsp-70.2	0	3.30155	0.844	0.206	0	Qx.ap
knl-2	0	-4.95275	0.047	0.682	0	Qx.ap
bbs-4.2	0	6.63624	0.647	0.012	0	Qx.ap
arl-13.2	0	6.18511	0.643	0.014	0	Qx.ap
asp-4	0	-3.26356	0.301	0.925	0	Qx.ap
cab-1.2	0	5.71192	0.653	0.03	0	Qx.ap
mix-1	0	-3.5356	0.163	0.785	0	Qx.ap
T10B5.4.2	0	5.4726	0.628	0.02	0	Qx.ap
mam-8.1	0	4.51389	0.653	0.045	0	Qx.ap
mks-3.2	0	6.25603	0.612	0.013	0	Qx.ap
rnr-1	0	-5.46348	0.034	0.632	0	Qx.ap
T19D12.6.1	0	4.05004	0.651	0.056	0	Qx.ap
mks-6.1	0	5.37057	0.612	0.022	0	Qx.ap
sti-1	0	2.76862	0.889	0.304	0	Qx.ap
che-2	0	4.07944	1	0.415	0	Qx.ap
mks-1.2	0	9.75937	0.586	0.002	0	Qx.ap
ZK930.6	0	-3.3207	0.208	0.785	0	Qx.ap
Y55D5A.1.2	0	9.14843	0.574	0.002	0	Qx.ap
egl-21.2	0	7.16043	0.578	0.007	0	Qx.ap
ptb-1.2	0	9.64894	0.571	0.002	0	Qx.ap
osm-6.1	0	4.61103	0.597	0.029	0	Qx.ap
F38B6.6.2	0	4.70372	0.586	0.021	0	Qx.ap
aqp-12.2	0	8.05168	0.567	0.004	0	Qx.ap
ccep-290.1	0	4.11911	0.596	0.042	0	Qx.ap
bbs-5.2	0	6.74264	0.561	0.008	0	Qx.ap
Y102A11A.9.2	0	10.6986	0.55	0.001	0	Qx.ap
mec-12.1	0	3.60083	0.587	0.038	0	Qx.ap
T02E9.5.1	0	3.31391	0.602	0.054	0	Qx.ap
xbx-4.2	0	5.66996	0.558	0.016	0	Qx.ap
sri-48.2	0	9.45989	0.541	0.002	0	Qx.ap
gnrr-2.1	0	5.18044	0.561	0.023	0	Qx.ap
cla-1.2	0	3.88021	0.585	0.048	0	Qx.ap
cdk-1	0	-5.58005	0.022	0.557	0	Qx.ap
C46C11.3.2	0	6.10439	0.544	0.01	0	Qx.ap
flp-14.2	0	7.51618	0.549	0.02	0	Qx.ap
Y17D7B.10.2	0	9.99362	0.53	0.002	0	Qx.ap
M01H9.4.2	0	2.23976	0.677	0.151	0	Qx.ap
cng-1.2	0	8.34977	0.529	0.004	0	Qx.ap
top-2	0	-5.20505	0.025	0.55	0	Qx.ap
tba-2	0	-4.07418	0.067	0.591	0	Qx.ap
gcy-25.2	0	9.37949	0.524	0.002	0	Qx.ap
flp-5.2	0	8.91214	0.538	0.02	0	Qx.ap
Y51H4A.1.2	0	2.4848	0.607	0.09	0	Qx.ap
ifta-1.2	0	6.77074	0.521	0.006	0	Qx.ap
gcy-33.2	0	10.9922	0.517	0.003	0	Qx.ap
htz-1	0	-2.56944	0.288	0.801	0	Qx.ap
pqn-59	0	-2.39467	0.294	0.805	0	Qx.ap
ZC449.5.2	0	7.18531	0.513	0.004	0	Qx.ap
K09G1.1.2	0	7.42103	0.515	0.007	0	Qx.ap
nphp-4.1	0	3.53229	0.561	0.054	0	Qx.ap
dyf-1.1	0	3.97392	0.563	0.057	0	Qx.ap
Y45G5AM.7	0	-3.80258	0.069	0.573	0	Qx.ap
nmy-2	0	-3.55272	0.085	0.588	0	Qx.ap
C43H6.6.2	0	8.62222	0.502	0.002	0	Qx.ap
ift-74.2	0	9.26187	0.499	0.001	0	Qx.ap
tbb-2	0	-2.92449	0.464	0.962	0	Qx.ap
rab-19.2	0	3.66374	0.552	0.057	0	Qx.ap
daf-19.1	0	2.01675	0.614	0.121	0	Qx.ap
ric-4.2	0	3.99073	0.534	0.042	0	Qx.ap
fkb-2	0	-3.34944	0.116	0.605	0	Qx.ap
bbs-8.2	0	6.93856	0.493	0.006	0	Qx.ap
msa-1	0	3.10378	0.99	0.503	0	Qx.ap
tent-5	0	2.38881	0.968	0.481	0	Qx.ap
attf-2	0	-2.74666	0.151	0.635	0	Qx.ap
snr-3	0	-3.29305	0.092	0.576	0	Qx.ap
che-3.2	0	9.26813	0.485	0.001	0	Qx.ap
rps-18.1	0	-2.88831	0.237	0.72	0	Qx.ap
rfc-4	0	-5.18339	0.024	0.503	0	Qx.ap
ZK813.5.2	0	6.90021	0.481	0.006	0	Qx.ap
rpl-32	0	-2.5695	0.314	0.786	0	Qx.ap
eef-1A.1	0	-2.53915	0.363	0.834	0	Qx.ap
aldo-2	0	-2.58577	0.257	0.728	0	Qx.ap
max-1.2	0	4.43305	0.489	0.02	0	Qx.ap
wdr-60.1	0	5.54683	0.483	0.014	0	Qx.ap
C33A12.4.2	0	7.90723	0.473	0.006	0	Qx.ap
W04B5.8.1	0	2.4273	0.57	0.103	0	Qx.ap
ZK470.14.2	0	8.77493	0.467	0.002	0	Qx.ap
lfi-1.2	0	4.24183	0.483	0.018	0	Qx.ap
F46C5.2.2	0	4.20718	0.494	0.029	0	Qx.ap
rpl-18	0	-2.76621	0.19	0.653	0	Qx.ap
casy-1.2	0	5.00544	0.479	0.019	0	Qx.ap
dyf-7.2	0	10.4055	0.46	0.001	0	Qx.ap
bkip-1.2	0	2.69108	0.532	0.076	0	Qx.ap
C54C6.6	0	2.83438	0.568	0.117	0	Qx.ap
gasr-8.1	0	3.37125	0.508	0.058	0	Qx.ap
R05H5.3	0	-5.04044	0.026	0.471	0	Qx.ap
rpl-36	0	-2.45664	0.275	0.719	0	Qx.ap
his-32	0	-5.09783	0.041	0.483	0	Qx.ap
dmd-6.2	0	4.10415	0.481	0.04	0	Qx.ap
bbs-2.2	0	7.95488	0.443	0.003	0	Qx.ap
tba-1	0	-2.08574	0.473	0.912	0	Qx.ap
T01D3.3.2	0	7.26538	0.444	0.007	0	Qx.ap
rpl-7A.1	0	-2.69788	0.438	0.874	0	Qx.ap
tppp-1	0	3.05882	0.569	0.133	0	Qx.ap
rpl-41.2	0	-2.44374	0.387	0.819	0	Qx.ap
daf-10.1	0	4.66391	0.45	0.021	0	Qx.ap
eef-1B.1.1	0	-2.56356	0.339	0.768	0	Qx.ap
eef-1G	0	-2.30108	0.354	0.771	0	Qx.ap
F59B10.2.2	0	7.96015	0.415	0.002	0	Qx.ap
flp-21.2	0	8.79254	0.414	0.005	0	Qx.ap
mec-8.1	0	4.63539	0.43	0.023	0	Qx.ap
hil-3	0	-3.29561	0.391	0.797	0	Qx.ap
rpl-17.1	0	-2.4285	0.459	0.865	0	Qx.ap
Y54E10BL.3.2	0	3.92072	0.437	0.033	0	Qx.ap
abts-1.1	0	4.6237	0.428	0.028	0	Qx.ap
ctsa-1.1	0	-2.69371	0.595	0.986	0	Qx.ap
eef-2	0	-2.16602	0.497	0.887	0	Qx.ap
cav-1.1	0	-2.52017	0.428	0.812	0	Qx.ap
F53G12.4.2	0	6.26277	0.388	0.007	0	Qx.ap
pag-3.2	0	9.03929	0.375	0.001	0	Qx.ap
tmem-17.1	0	4.82125	0.392	0.018	0	Qx.ap
pde-1.2	0	8.8593	0.377	0.004	0	Qx.ap
F18A11.5.1	0	5.19254	0.386	0.018	0	Qx.ap
ptp-3.1	0	4.64994	0.388	0.021	0	Qx.ap
T27C4.1.2	0	5.02815	0.374	0.009	0	Qx.ap
K09F6.13.1	0	4.2415	0.392	0.027	0	Qx.ap
tbc-18.2	0	6.81777	0.365	0.004	0	Qx.ap
tmem-107.1	0	4.8737	0.373	0.016	0	Qx.ap
E04F6.10.2	0	6.33421	0.362	0.008	0	Qx.ap
mapk-15.2	0	7.19428	0.346	0.003	0	Qx.ap
rab-28.2	0	8.35695	0.342	0.001	0	Qx.ap
his-24	0	-3.91456	0.622	0.961	0	Qx.ap
tax-6.1	0	4.62155	0.357	0.018	0	Qx.ap
F21D12.3.2	0	4.20738	0.354	0.018	0	Qx.ap
dyf-19.2	0	9.20099	0.335	0.001	0	Qx.ap
R09F10.5.2	0	6.35791	0.338	0.005	0	Qx.ap
rbm-3.2	0	-2.57666	0.632	0.963	0	Qx.ap
cdkl-1.2	0	8.50121	0.328	0.002	0	Qx.ap
cdh-12.1	0	8.34917	0.328	0.002	0	Qx.ap
osm-12.1	0	5.87614	0.329	0.006	0	Qx.ap
C03C10.5.1	0	5.61609	0.333	0.01	0	Qx.ap
Y45G5AM.6.2	0	5.81697	0.328	0.008	0	Qx.ap
dyf-3.1	0	7.51242	0.322	0.003	0	Qx.ap
Y26D4A.5.1	0	9.01671	0.305	0.001	0	Qx.ap
rpl-12	0	-2.74477	0.708	0.989	0	Qx.ap
hil-2	0	-3.15987	0.658	0.933	0	Qx.ap
act-4	0	-2.32032	0.872	0.999	0	Qx.ap
fkh-5.1	1.0735e-307	9.41154	0.299	0.001	1.64546e-303	Qx.ap
pab-1	3.42693e-306	-2.25846	0.257	0.673	5.2528e-302	Qx.ap
F56H9.2	3.66275e-306	-3.4886	0.096	0.539	5.61427e-302	Qx.ap
hot-3.1	6.19493e-306	9.19816	0.297	0	9.49559e-302	Qx.ap
rpl-43	4.64081e-303	-2.57369	0.191	0.621	7.11343e-299	Qx.ap
his-60	7.959e-302	-3.85255	0.082	0.518	1.21996e-297	Qx.ap
che-10.1	1.58325e-301	2.29806	0.599	0.178	2.42681e-297	Qx.ap
rps-8.1	1.46514e-299	-2.73149	0.197	0.615	2.24576e-295	Qx.ap
Y69A2AR.28	7.53874e-299	-4.85151	0.021	0.449	1.15554e-294	Qx.ap
rpl-5	3.28239e-298	-2.55252	0.196	0.622	5.03124e-294	Qx.ap
chp-1	1.01454e-297	2.79528	0.498	0.113	1.55509e-293	Qx.ap
C39D10.5.1	4.09409e-296	7.52843	0.293	0.002	6.27542e-292	Qx.ap
hel-1	5.23569e-296	-2.37207	0.195	0.63	8.02526e-292	Qx.ap
F53H1.4	1.45115e-293	-4.20218	0.039	0.466	2.22433e-289	Qx.ap
pgal-1.1	1.12124e-292	6.741	0.297	0.005	1.71863e-288	Qx.ap
glb-24.1	2.45313e-291	3.71258	0.363	0.031	3.76016e-287	Qx.ap
ncam-1.1	4.27468e-289	6.74413	0.293	0.004	6.55222e-285	Qx.ap
talp-3.1	1.30513e-287	4.42998	0.325	0.016	2.0005e-283	Qx.ap
rpl-20.1	7.58839e-286	-2.6898	0.177	0.595	1.16315e-281	Qx.ap
Y38H6C.24.1	8.29382e-286	7.45871	0.285	0.003	1.27128e-281	Qx.ap
cdl-1	9.75296e-283	-6.48745	0.01	0.411	1.49493e-278	Qx.ap
eva-1.1	6.55206e-282	4.35495	0.303	0.009	1.0043e-277	Qx.ap
rps-1.1	1.5276e-279	-2.64558	0.194	0.601	2.34151e-275	Qx.ap
let-418	8.15751e-279	-2.52694	0.147	0.58	1.25038e-274	Qx.ap
C09D4.2	3.86028e-278	-4.43243	0.053	0.465	5.91703e-274	Qx.ap
R05D7.3.1	4.80379e-278	6.55425	0.282	0.004	7.36325e-274	Qx.ap
rps-23.1	2.11744e-276	-2.79602	0.162	0.569	3.24561e-272	Qx.ap
tbb-1	2.24033e-276	-3.37522	0.082	0.496	3.43398e-272	Qx.ap
rps-5.1	2.55666e-276	-2.82529	0.153	0.562	3.91884e-272	Qx.ap
rpl-10	4.90644e-275	-2.35513	0.233	0.628	7.52059e-271	Qx.ap
ani-1	1.98491e-274	-5.3695	0.014	0.411	3.04246e-270	Qx.ap
plk-1	6.11666e-274	-5.2962	0.015	0.412	9.37561e-270	Qx.ap
cyd-1.1	8.0585e-274	-6.38919	0.013	0.406	1.23521e-269	Qx.ap
F39H12.3.1	1.18479e-273	10.3605	0.268	0	1.81605e-269	Qx.ap
rab-3.1	1.22444e-272	4.69105	0.293	0.008	1.87683e-268	Qx.ap
Y54F10AR.1	1.23979e-272	4.13906	0.334	0.027	1.90035e-268	Qx.ap
sri-47.1	1.67096e-271	8.65479	0.267	0.001	2.56125e-267	Qx.ap
R04B3.2	2.37314e-271	-3.45069	0.063	0.478	3.63754e-267	Qx.ap
rpl-2	3.40408e-270	-2.34322	0.225	0.619	5.21777e-266	Qx.ap
rps-9.1	1.26693e-267	-2.53033	0.2	0.591	1.94195e-263	Qx.ap
rpl-16	7.16428e-267	-2.69064	0.146	0.553	1.09814e-262	Qx.ap
nlp-43.2	9.12358e-267	6.1284	0.31	0.02	1.39846e-262	Qx.ap
ift-139.1	5.95157e-266	8.79021	0.262	0.001	9.12257e-262	Qx.ap
tbc-7.1	1.35397e-264	2.92691	0.375	0.046	2.07537e-260	Qx.ap
cyb-3	3.26882e-263	-3.58205	0.053	0.457	5.01045e-259	Qx.ap
flp-4.1	6.42371e-263	11.7284	0.258	0	9.84626e-259	Qx.ap
T08G11.1	5.85453e-262	-2.60151	0.138	0.55	8.97382e-258	Qx.ap
cnb-1	3.77892e-260	2.5054	0.461	0.101	5.79233e-256	Qx.ap
B0205.13	5.04409e-260	6.36505	0.303	0.02	7.73158e-256	Qx.ap
hphd-1.1	7.61411e-260	-6.53037	0.013	0.391	1.16709e-255	Qx.ap
lact-1	8.7234e-260	8.15334	0.258	0.001	1.33712e-255	Qx.ap
F28E10.1.1	4.73724e-258	5.33081	0.273	0.007	7.26123e-254	Qx.ap
F32H5.3.1	5.62634e-258	-6.30693	0.019	0.396	8.62405e-254	Qx.ap
rps-14.1	9.116e-258	-2.87091	0.148	0.539	1.3973e-253	Qx.ap
rnr-2	6.16427e-256	-2.55711	0.188	0.582	9.44859e-252	Qx.ap
cwp-2	9.1793e-255	9.75123	0.251	0	1.407e-250	Qx.ap
kap-1.1	1.91143e-254	2.72726	0.384	0.052	2.92984e-250	Qx.ap
W05H7.1	1.42712e-253	3.33002	0.366	0.05	2.18748e-249	Qx.ap
pnc-1	5.44748e-253	4.73399	0.282	0.012	8.34989e-249	Qx.ap
glb-1.1	7.47016e-253	6.21673	0.271	0.008	1.14503e-248	Qx.ap
rps-15	5.82472e-251	-2.79682	0.144	0.529	8.92813e-247	Qx.ap
ins-18	9.268e-251	8.17806	0.25	0.001	1.4206e-246	Qx.ap
rps-20	3.78791e-250	-2.47927	0.174	0.566	5.80611e-246	Qx.ap
T01B7.9	8.56222e-249	7.92293	0.248	0.001	1.31242e-244	Qx.ap
Y51H7C.3	1.11758e-248	5.77246	0.265	0.007	1.71302e-244	Qx.ap
prmt-1	1.56282e-248	-3.26566	0.073	0.465	2.39549e-244	Qx.ap
ttbk-7	2.1484e-248	3.9104	0.293	0.016	3.29307e-244	Qx.ap
ctf-8	2.66606e-248	-6.69823	0.007	0.369	4.08654e-244	Qx.ap
dpy-20	2.8818e-248	2.61385	0.451	0.109	4.41722e-244	Qx.ap
rpl-1.1	7.51373e-248	-2.58035	0.16	0.549	1.1517e-243	Qx.ap
efhd-1.1	1.34338e-246	-4.62794	0.024	0.395	2.05914e-242	Qx.ap
dyf-5	3.59736e-246	8.43739	0.245	0.001	5.51404e-242	Qx.ap
mec-7.2	4.37294e-246	-7.1174	0.011	0.371	6.70284e-242	Qx.ap
ZK742.7	6.16185e-246	8.33138	0.25	0.003	9.44488e-242	Qx.ap
sma-1	6.49584e-246	-4.97875	0.016	0.382	9.95683e-242	Qx.ap
bbs-1	6.52479e-246	6.90275	0.25	0.003	1.00012e-241	Qx.ap
F25H2.6	1.19827e-244	3.12349	0.376	0.06	1.83671e-240	Qx.ap
div-1	2.46914e-244	-5.30719	0.013	0.376	3.7847e-240	Qx.ap
DH11.5	2.57549e-244	10.0478	0.242	0	3.9477e-240	Qx.ap
rpl-21.1	6.65193e-244	-2.52182	0.163	0.547	1.01961e-239	Qx.ap
rps-4.1	1.75652e-243	-2.78503	0.137	0.52	2.69239e-239	Qx.ap
rpl-19	3.06997e-242	-2.15191	0.22	0.603	4.70565e-238	Qx.ap
glr-1	1.10638e-241	8.41463	0.242	0.001	1.69585e-237	Qx.ap
smc-3	1.93025e-241	-3.5214	0.05	0.429	2.95869e-237	Qx.ap
F58H1.7.1	2.72762e-241	3.21636	0.345	0.042	4.18089e-237	Qx.ap
ncbp-2	2.77956e-241	-2.34663	0.159	0.557	4.26052e-237	Qx.ap
unc-61	5.2583e-241	-5.02889	0.016	0.377	8.05992e-237	Qx.ap
C14A11.5	6.45967e-241	8.14919	0.24	0.001	9.90138e-237	Qx.ap
rpl-3.1	6.96124e-241	-2.751	0.154	0.532	1.06702e-236	Qx.ap
rpl-39	2.11005e-240	-2.56055	0.167	0.547	3.23429e-236	Qx.ap
tbb-4	9.38831e-240	10.3889	0.237	0	1.43904e-235	Qx.ap
nex-4	2.92898e-239	8.17221	0.242	0.002	4.48953e-235	Qx.ap
rps-0.1	5.92172e-238	-2.77292	0.146	0.521	9.07681e-234	Qx.ap
C03A3.1.2	7.89638e-238	2.4548	0.364	0.049	1.21036e-233	Qx.ap
ZK287.1.1	1.61335e-237	2.49409	0.393	0.064	2.47295e-233	Qx.ap
mcm-5	5.44283e-237	-5.57136	0.015	0.368	8.34276e-233	Qx.ap
C09G4.4	9.30846e-237	-5.70579	0.011	0.363	1.4268e-232	Qx.ap
cmk-1.2	1.33818e-236	2.1869	0.419	0.076	2.05116e-232	Qx.ap
lsm-5	3.69987e-236	-2.14983	0.188	0.585	5.67117e-232	Qx.ap
rps-24	4.76154e-236	-2.53672	0.165	0.54	7.29848e-232	Qx.ap
rpl-35	1.00067e-235	-2.59679	0.152	0.528	1.53383e-231	Qx.ap
xbx-1	1.16156e-235	7.64443	0.237	0.001	1.78044e-231	Qx.ap
ZK792.7	5.13538e-235	2.17873	0.484	0.135	7.87151e-231	Qx.ap
fmil-1.1	1.85495e-234	4.58181	0.272	0.014	2.84326e-230	Qx.ap
unc-104.1	3.89231e-234	3.72999	0.28	0.016	5.96613e-230	Qx.ap
dhc-1	5.15165e-234	-3.29771	0.063	0.44	7.89645e-230	Qx.ap
arrd-4	8.41496e-234	7.4969	0.235	0.001	1.28984e-229	Qx.ap
chaf-1	1.1863e-233	-5.9059	0.007	0.353	1.81835e-229	Qx.ap
T03G11.3	3.88439e-233	7.39132	0.235	0.001	5.954e-229	Qx.ap
smc-4	4.37279e-232	-5.24907	0.015	0.363	6.70261e-228	Qx.ap
C24B5.1	1.63673e-231	7.22033	0.233	0.001	2.50877e-227	Qx.ap
pezo-1.1	2.68073e-230	-4.79474	0.021	0.372	4.10902e-226	Qx.ap
rpl-13.1	3.89319e-230	-2.48773	0.166	0.537	5.96748e-226	Qx.ap
mig-39.1	1.15981e-228	4.76106	0.247	0.006	1.77776e-224	Qx.ap
C05G5.3.1	2.58529e-228	4.76139	0.262	0.013	3.96274e-224	Qx.ap
rpl-15.1	1.74262e-227	-2.67377	0.141	0.51	2.67109e-223	Qx.ap
rpl-24.1.1	3.8199e-227	-2.56721	0.149	0.517	5.85514e-223	Qx.ap
rps-11.1	2.40574e-226	-2.56292	0.16	0.524	3.68751e-222	Qx.ap
rps-3.1	3.40333e-224	-2.5083	0.162	0.524	5.21662e-220	Qx.ap
rpl-7.1	4.84355e-224	-2.60107	0.158	0.518	7.42419e-220	Qx.ap
rps-7.1	1.87049e-222	-2.57428	0.158	0.519	2.86709e-218	Qx.ap
mcm-7.1	2.95314e-221	-5.99167	0.01	0.342	4.52658e-217	Qx.ap
rpl-34.1	8.01289e-221	-2.94479	0.102	0.46	1.22822e-216	Qx.ap
T28F4.5	1.49989e-220	-2.06547	0.217	0.581	2.29902e-216	Qx.ap
bub-1	1.91733e-219	-5.81213	0.008	0.338	2.93888e-215	Qx.ap
lgc-41	6.40739e-219	9.29485	0.218	0	9.82125e-215	Qx.ap
snt-4	1.03781e-217	6.27673	0.224	0.003	1.59076e-213	Qx.ap
rps-10	1.06728e-217	-2.44043	0.156	0.516	1.63593e-213	Qx.ap
C24A3.2	7.80512e-216	5.82748	0.229	0.005	1.19637e-211	Qx.ap
atf-4.1	1.25625e-215	2.72995	0.38	0.078	1.92559e-211	Qx.ap
ZC443.4	1.57466e-215	5.40895	0.228	0.004	2.41364e-211	Qx.ap
B0205.14	1.79369e-215	7.42685	0.223	0.003	2.74937e-211	Qx.ap
dma-1.1	2.48892e-215	2.34084	0.43	0.104	3.81501e-211	Qx.ap
strl-1	3.54747e-215	-4.75865	0.018	0.349	5.43756e-211	Qx.ap
rpl-33.1	6.98922e-215	-3.06047	0.088	0.441	1.07131e-210	Qx.ap
rpl-38.1	1.02464e-213	-2.55606	0.15	0.504	1.57057e-209	Qx.ap
ZK682.7	1.33901e-213	5.49082	0.228	0.005	2.05243e-209	Qx.ap
Y37E3.8.1	1.44898e-213	-2.47372	0.168	0.519	2.22099e-209	Qx.ap
rpl-6.1	3.27839e-213	-2.5168	0.15	0.506	5.02512e-209	Qx.ap
bmk-1	3.62771e-213	-4.92013	0.014	0.341	5.56055e-209	Qx.ap
F07C3.2	9.54892e-212	7.35499	0.215	0.001	1.46366e-207	Qx.ap
kin-3	1.03215e-211	-2.05628	0.193	0.563	1.58208e-207	Qx.ap
lin-53	3.18775e-211	-4.08863	0.03	0.364	4.88619e-207	Qx.ap
tag-275.1	4.48622e-211	2.50549	0.364	0.065	6.87648e-207	Qx.ap
rpl-23	5.23833e-211	-2.53884	0.133	0.489	8.02931e-207	Qx.ap
F44E5.1.2	1.00393e-210	2.00404	0.65	0.329	1.53882e-206	Qx.ap
somi-1.1	2.15354e-210	3.24599	0.296	0.033	3.30095e-206	Qx.ap
T04F8.9	7.82203e-210	-4.44545	0.02	0.348	1.19896e-205	Qx.ap
ZK867.2	5.65258e-209	5.58895	0.228	0.007	8.66428e-205	Qx.ap
che-11	6.39805e-209	5.62754	0.224	0.005	9.80693e-205	Qx.ap
unc-1	2.5772e-208	6.57172	0.213	0.002	3.95033e-204	Qx.ap
lin-33	1.96068e-207	3.28211	0.285	0.029	3.00533e-203	Qx.ap
rla-0.1	5.79204e-207	-2.63832	0.139	0.487	8.87804e-203	Qx.ap
prp-8	1.87206e-206	-2.88444	0.08	0.43	2.8695e-202	Qx.ap
wapl-1	9.00283e-206	-3.09124	0.067	0.413	1.37995e-201	Qx.ap
pghm-1	6.10063e-205	7.5509	0.208	0.001	9.35105e-201	Qx.ap
R12B2.8	6.88525e-205	5.78422	0.214	0.003	1.05537e-200	Qx.ap
unc-36.1	1.05891e-204	3.67766	0.253	0.017	1.6231e-200	Qx.ap
rps-19	5.35909e-204	-2.43499	0.15	0.496	8.21441e-200	Qx.ap
F39E9.6.1	4.02127e-203	2.60801	0.304	0.037	6.1638e-199	Qx.ap
rps-30	5.19449e-203	-2.42652	0.149	0.494	7.96212e-199	Qx.ap
pcn-1.1	1.53589e-202	-4.91703	0.018	0.333	2.35421e-198	Qx.ap
mcm-4	3.07868e-202	-5.46106	0.01	0.32	4.71901e-198	Qx.ap
tmem-138	2.56493e-201	9.43764	0.202	0	3.93153e-197	Qx.ap
npp-16	2.92775e-201	-3.6026	0.041	0.37	4.48765e-197	Qx.ap
hcp-6	4.00306e-201	-5.20611	0.013	0.324	6.1359e-197	Qx.ap
mig-1.1	1.22912e-200	-5.22571	0.017	0.329	1.88399e-196	Qx.ap
rpl-11.2.1	3.429e-200	-2.74472	0.118	0.458	5.25598e-196	Qx.ap
tost-1	1.4806e-199	-5.17754	0.013	0.322	2.26947e-195	Qx.ap
rps-12	7.25436e-199	-2.22641	0.182	0.524	1.11195e-194	Qx.ap
rps-27.1	8.0644e-199	-2.60144	0.135	0.473	1.23611e-194	Qx.ap
rsa-2	2.90198e-198	-4.58386	0.019	0.331	4.44816e-194	Qx.ap
rack-1.1	1.35903e-197	-2.61264	0.122	0.461	2.08312e-193	Qx.ap
rps-6.1	1.78793e-197	-2.93599	0.095	0.429	2.74054e-193	Qx.ap
mnm-2.1	1.86122e-197	2.71516	0.314	0.047	2.85288e-193	Qx.ap
rpl-4.1	3.2181e-196	-2.5869	0.133	0.471	4.93271e-192	Qx.ap
unc-24.2	3.62041e-196	2.10173	0.312	0.042	5.54936e-192	Qx.ap
ztf-11	3.31584e-195	-4.12595	0.028	0.342	5.08251e-191	Qx.ap
calf-1.1	3.90688e-195	2.03014	0.41	0.097	5.98847e-191	Qx.ap
rpa-1	1.38813e-194	-3.99887	0.031	0.345	2.12773e-190	Qx.ap
C10C5.7	2.38271e-194	7.80131	0.199	0.002	3.65221e-190	Qx.ap
ubl-1.1	5.56581e-194	-2.6519	0.118	0.451	8.53128e-190	Qx.ap
rps-13.1	1.76159e-193	-2.78906	0.108	0.44	2.70016e-189	Qx.ap
C37A2.7	3.29809e-193	-2.4602	0.137	0.475	5.05531e-189	Qx.ap
rpl-14.1	3.5453e-193	-2.77084	0.111	0.443	5.43424e-189	Qx.ap
hsr-9	4.44525e-193	-2.44195	0.109	0.453	6.81368e-189	Qx.ap
rbf-1	5.27794e-193	4.86917	0.214	0.007	8.09003e-189	Qx.ap
maph-9	3.85318e-192	4.43239	0.224	0.01	5.90616e-188	Qx.ap
nphp-2	1.39528e-190	8.4836	0.193	0.001	2.13869e-186	Qx.ap
xnp-1	6.15818e-190	-2.73698	0.077	0.41	9.43926e-186	Qx.ap
ZC13.2	9.9941e-190	7.72662	0.192	0.001	1.5319e-185	Qx.ap
rpl-26.1	1.79293e-189	-2.85031	0.098	0.424	2.7482e-185	Qx.ap
C30F12.5.1	2.33248e-189	-5.56331	0.015	0.311	3.57522e-185	Qx.ap
rps-28.1	3.35877e-189	-2.85754	0.097	0.42	5.14832e-185	Qx.ap
egl-3	4.44699e-188	5.20901	0.209	0.007	6.81635e-184	Qx.ap
zen-4	1.9647e-187	-5.56039	0.009	0.299	3.01149e-183	Qx.ap
rad-50	2.28155e-185	-4.00184	0.025	0.327	3.49716e-181	Qx.ap
rpl-22.1	2.33406e-185	-2.85726	0.094	0.414	3.57765e-181	Qx.ap
glna-3	4.46664e-185	7.69753	0.188	0.001	6.84646e-181	Qx.ap
trr-1	5.2482e-185	-3.22349	0.05	0.366	8.04445e-181	Qx.ap
Y106G6G.2	1.74383e-184	6.25656	0.193	0.003	2.67294e-180	Qx.ap
Y47A7.2.1	1.02203e-183	-5.40766	0.014	0.303	1.56656e-179	Qx.ap
iff-2	1.79909e-183	-2.01067	0.19	0.522	2.75764e-179	Qx.ap
K05B2.2	3.55865e-183	3.59617	0.253	0.027	5.4547e-179	Qx.ap
WBGene00271716.1	5.26321e-183	2.39197	0.323	0.057	8.06745e-179	Qx.ap
nog-1	2.4452e-182	-2.01577	0.184	0.522	3.748e-178	Qx.ap
ztf-6	2.03599e-181	-3.83188	0.03	0.329	3.12077e-177	Qx.ap
ify-1	7.06975e-181	-4.97049	0.013	0.299	1.08365e-176	Qx.ap
rpl-28.1	8.65479e-181	-3.07004	0.066	0.377	1.32661e-176	Qx.ap
rpl-31.1	1.60865e-180	-2.86399	0.097	0.412	2.46574e-176	Qx.ap
F54E4.3	6.72973e-180	3.99458	0.22	0.013	1.03153e-175	Qx.ap
Y54E5A.5	1.23689e-178	-2.80088	0.077	0.395	1.89591e-174	Qx.ap
test-1	1.25227e-178	6.10935	0.198	0.006	1.91948e-174	Qx.ap
unc-53	2.71767e-178	6.16379	0.189	0.003	4.16564e-174	Qx.ap
unc-41	3.15263e-178	4.12458	0.204	0.008	4.83235e-174	Qx.ap
F26F4.8	1.72552e-177	-4.02261	0.026	0.316	2.64487e-173	Qx.ap
ubq-2	1.42472e-176	-2.04886	0.195	0.51	2.18381e-172	Qx.ap
ran-1.1	1.83517e-176	-3.21847	0.053	0.355	2.81294e-172	Qx.ap
pyp-1	9.02286e-176	2.38568	0.399	0.118	1.38302e-171	Qx.ap
smo-1	8.95107e-175	-3.55978	0.04	0.336	1.37202e-170	Qx.ap
exp-2	1.37811e-174	10.9366	0.176	0	2.11237e-170	Qx.ap
F07C6.4.1	3.77932e-174	-2.69989	0.128	0.452	5.79295e-170	Qx.ap
rla-2	6.00085e-174	-2.66967	0.091	0.403	9.1981e-170	Qx.ap
ida-1	8.61386e-174	7.2561	0.178	0.001	1.32033e-169	Qx.ap
rps-2.1	9.57469e-174	-2.81761	0.097	0.404	1.46761e-169	Qx.ap
F41C3.7	1.10309e-173	-3.46282	0.038	0.335	1.69082e-169	Qx.ap
klp-19	1.65053e-173	-6.09816	0.006	0.276	2.52993e-169	Qx.ap
T24H7.2	1.80193e-173	-2.11003	0.155	0.481	2.762e-169	Qx.ap
W01D2.1.1	2.92474e-173	-2.96794	0.081	0.387	4.48304e-169	Qx.ap
lron-3	1.66586e-172	5.97521	0.182	0.003	2.55344e-168	Qx.ap
ctg-1.1	2.66217e-172	-5.24489	0.012	0.286	4.08058e-168	Qx.ap
sng-1	1.71817e-171	6.8424	0.176	0.001	2.63361e-167	Qx.ap
kin-1	1.83111e-171	5.02187	0.204	0.011	2.80672e-167	Qx.ap
smu-2	3.7153e-171	-2.35873	0.108	0.428	5.6948e-167	Qx.ap
fkh-8	8.5895e-171	4.55427	0.197	0.008	1.3166e-166	Qx.ap
F15G9.5	9.99263e-171	8.34187	0.173	0	1.53167e-166	Qx.ap
scp-1	2.01427e-170	2.84174	0.341	0.083	3.08747e-166	Qx.ap
spd-5	5.23467e-170	-2.46556	0.107	0.42	8.0237e-166	Qx.ap
C11E4.8	1.36624e-169	8.16913	0.173	0.001	2.09418e-165	Qx.ap
eef-1B.2	2.78421e-169	-2.88459	0.075	0.376	4.26764e-165	Qx.ap
tag-196	3.39343e-169	-3.44365	0.046	0.337	5.20146e-165	Qx.ap
rpl-36.A.1	3.73631e-169	-2.57088	0.11	0.418	5.72701e-165	Qx.ap
rpl-9.1	6.15995e-169	-2.45115	0.127	0.433	9.44197e-165	Qx.ap
dyf-2	1.20699e-168	4.98276	0.19	0.006	1.85007e-164	Qx.ap
ccar-1	1.39953e-168	-2.51658	0.084	0.395	2.1452e-164	Qx.ap
unc-13	5.12312e-167	4.29584	0.192	0.008	7.85271e-163	Qx.ap
tofu-6	6.1596e-167	-5.94322	0.007	0.27	9.44143e-163	Qx.ap
sel-9	6.50221e-165	-2.56859	0.093	0.397	9.96659e-161	Qx.ap
mcm-3.1	7.86137e-165	-5.97895	0.006	0.265	1.20499e-160	Qx.ap
rps-17.1	1.10308e-164	-2.60457	0.108	0.407	1.6908e-160	Qx.ap
C44B11.1	1.97046e-164	9.13216	0.166	0	3.02033e-160	Qx.ap
F38E9.6	2.21843e-162	9.3935	0.164	0	3.40041e-158	Qx.ap
gly-8	2.50906e-162	5.09566	0.186	0.008	3.84589e-158	Qx.ap
uev-1	3.09201e-162	-2.3118	0.112	0.42	4.73944e-158	Qx.ap
spdl-1	3.04755e-161	-5.60868	0.008	0.263	4.67128e-157	Qx.ap
F23B12.4.1	4.2074e-161	2.22068	0.335	0.079	6.44911e-157	Qx.ap
set-1	9.55311e-161	-3.73999	0.028	0.299	1.4643e-156	Qx.ap
icp-1	1.40552e-160	-5.0455	0.011	0.269	2.15438e-156	Qx.ap
hot-4	2.83702e-160	4.58948	0.176	0.004	4.34858e-156	Qx.ap
mis-12	3.15968e-160	-5.58267	0.008	0.263	4.84316e-156	Qx.ap
rps-21.1	2.40244e-159	-2.66269	0.092	0.385	3.68246e-155	Qx.ap
aex-6	3.54257e-159	5.79602	0.169	0.003	5.43006e-155	Qx.ap
T05A8.3	6.06071e-158	8.19774	0.164	0.002	9.28985e-154	Qx.ap
R53.4	1.26213e-157	-2.03608	0.147	0.46	1.93459e-153	Qx.ap
F10E7.9	2.42766e-157	4.03395	0.188	0.009	3.72111e-153	Qx.ap
osm-1	4.22518e-157	3.60859	0.218	0.022	6.47636e-153	Qx.ap
C08G9.1	1.06778e-156	4.48724	0.17	0.004	1.63669e-152	Qx.ap
ndc-80	1.1504e-156	-5.94556	0.006	0.255	1.76334e-152	Qx.ap
R07G3.8	8.86359e-156	6.83972	0.163	0.002	1.35861e-151	Qx.ap
spp-22	1.01163e-155	4.3609	0.186	0.01	1.55063e-151	Qx.ap
M162.5	1.02546e-155	4.2167	0.189	0.01	1.57183e-151	Qx.ap
rba-1	1.14438e-155	-5.04628	0.012	0.263	1.75411e-151	Qx.ap
WBGene00014308	2.02616e-155	3.20407	0.242	0.034	3.10569e-151	Qx.ap
F12F6.7	3.93532e-155	-5.68121	0.006	0.253	6.03205e-151	Qx.ap
lpd-7	7.65152e-154	-2.54575	0.092	0.383	1.17283e-149	Qx.ap
cks-1	1.50378e-153	-5.08232	0.01	0.258	2.305e-149	Qx.ap
C06E7.4	5.47808e-153	2.74921	0.295	0.065	8.3968e-149	Qx.ap
Y94H6A.3	1.23567e-152	-3.05837	0.048	0.322	1.89404e-148	Qx.ap
ttm-5	2.87826e-152	6.29851	0.163	0.003	4.4118e-148	Qx.ap
F59A6.5	6.93503e-151	-5.05802	0.01	0.254	1.063e-146	Qx.ap
lad-2	1.22002e-150	4.68696	0.16	0.002	1.87004e-146	Qx.ap
rpi-2	2.56217e-150	5.72826	0.161	0.003	3.92729e-146	Qx.ap
cyp-31A2	3.99956e-150	2.85729	0.251	0.039	6.13053e-146	Qx.ap
acy-1	6.48981e-150	5.11288	0.162	0.003	9.94759e-146	Qx.ap
egl-19	3.22598e-149	6.0232	0.159	0.002	4.94478e-145	Qx.ap
marc-5	4.05506e-149	6.14662	0.159	0.003	6.2156e-145	Qx.ap
Y43F8C.3	1.04696e-148	5.10795	0.171	0.007	1.60478e-144	Qx.ap
efl-3	5.354e-148	-3.72964	0.024	0.278	8.20661e-144	Qx.ap
Y37D8A.16	6.1013e-148	3.45431	0.214	0.024	9.35207e-144	Qx.ap
cpf-1	2.07511e-147	-3.63303	0.028	0.283	3.18073e-143	Qx.ap
iglr-1	1.88242e-146	7.31866	0.152	0.001	2.88537e-142	Qx.ap
unc-2	2.12196e-146	3.86631	0.19	0.014	3.25254e-142	Qx.ap
aldo-1	7.1443e-146	4.95819	0.166	0.006	1.09508e-141	Qx.ap
W09C5.1	1.24296e-145	-2.15597	0.118	0.408	1.9052e-141	Qx.ap
ark-1.1	1.49657e-145	2.43312	0.28	0.058	2.29395e-141	Qx.ap
mcm-2.1	2.7815e-145	-4.69878	0.013	0.252	4.26349e-141	Qx.ap
K04F10.2	9.85211e-145	4.28236	0.175	0.009	1.51013e-140	Qx.ap
slo-1	9.95451e-145	4.25035	0.171	0.008	1.52583e-140	Qx.ap
gtbp-1	4.24392e-144	-3.10968	0.043	0.303	6.50509e-140	Qx.ap
cutl-26	4.58231e-144	5.64086	0.152	0.002	7.02377e-140	Qx.ap
rpl-30.1	8.90374e-144	-2.92862	0.069	0.336	1.36477e-139	Qx.ap
F57G12.1	1.05234e-143	-2.5173	0.088	0.366	1.61302e-139	Qx.ap
clc-8	2.53838e-143	-3.11279	0.047	0.307	3.89082e-139	Qx.ap
pat-3	3.70775e-143	-3.41298	0.034	0.287	5.68324e-139	Qx.ap
arrd-17	2.52008e-142	3.21302	0.201	0.02	3.86278e-138	Qx.ap
myrf-1.1	3.14013e-142	-4.64687	0.015	0.252	4.81319e-138	Qx.ap
mcm-6.1	3.14264e-141	-4.92566	0.012	0.245	4.81703e-137	Qx.ap
F40F8.12	6.63051e-141	7.58108	0.147	0.001	1.01633e-136	Qx.ap
jac-1	6.11723e-140	3.18304	0.209	0.025	9.3765e-136	Qx.ap
ama-1	8.73054e-140	-2.89498	0.054	0.315	1.33822e-135	Qx.ap
zag-1.1	1.17321e-139	-7.75949	0.002	0.223	1.7983e-135	Qx.ap
K02F2.5	1.20522e-139	5.79541	0.152	0.003	1.84737e-135	Qx.ap
eef-1A.2	4.54851e-139	-2.01568	0.156	0.436	6.97196e-135	Qx.ap
thk-1	4.81655e-139	-4.47627	0.016	0.248	7.3828e-135	Qx.ap
nasp-2	1.08187e-137	-4.59365	0.014	0.243	1.6583e-133	Qx.ap
W05H12.1	1.61347e-137	3.37702	0.195	0.02	2.47313e-133	Qx.ap
seb-3	2.19115e-137	8.06094	0.142	0.001	3.35859e-133	Qx.ap
mlc-4	1.62584e-136	-2.70219	0.063	0.323	2.49209e-132	Qx.ap
rps-16.1	2.1578e-136	-2.70827	0.075	0.334	3.30748e-132	Qx.ap
F33A8.7.2	3.0647e-136	-5.7642	0.012	0.236	4.69757e-132	Qx.ap
pafo-1	5.05179e-136	-2.59171	0.067	0.329	7.74339e-132	Qx.ap
mdf-2	9.24676e-136	-5.3989	0.007	0.228	1.41734e-131	Qx.ap
F54D5.5	1.21179e-135	-3.3743	0.032	0.275	1.85743e-131	Qx.ap
F49E12.10	3.01626e-135	7.62769	0.14	0.001	4.62333e-131	Qx.ap
pole-1	4.94421e-135	-5.37243	0.008	0.229	7.57848e-131	Qx.ap
C16A3.6	7.02911e-135	-2.40819	0.09	0.356	1.07742e-130	Qx.ap
F25F8.1	7.06208e-135	8.3785	0.139	0	1.08248e-130	Qx.ap
F13E6.2	8.98656e-135	7.07235	0.142	0.002	1.37746e-130	Qx.ap
sem-4.2	1.06368e-134	-6.01444	0.006	0.224	1.63042e-130	Qx.ap
rps-22.1	1.38622e-133	-2.52454	0.091	0.351	2.1248e-129	Qx.ap
hcp-1	1.48475e-133	-5.48133	0.006	0.223	2.27582e-129	Qx.ap
dyf-11	1.50686e-133	5.17432	0.149	0.004	2.30972e-129	Qx.ap
rpl-29	2.03631e-133	-2.74769	0.069	0.322	3.12125e-129	Qx.ap
Y71G10AR.4	4.60161e-133	2.41317	0.272	0.059	7.05334e-129	Qx.ap
Y71H2AM.10	4.74789e-133	3.29081	0.198	0.024	7.27757e-129	Qx.ap
C13F10.1	4.36182e-132	4.55431	0.155	0.007	6.68579e-128	Qx.ap
cyk-4	4.8498e-132	-4.99695	0.008	0.226	7.43377e-128	Qx.ap
pola-1	5.80183e-132	-4.61492	0.014	0.235	8.89305e-128	Qx.ap
F40F4.7	1.2932e-131	-2.95014	0.049	0.294	1.98222e-127	Qx.ap
lat-1	9.09904e-131	4.17694	0.171	0.013	1.3947e-126	Qx.ap
ctr-9	1.52516e-130	-2.6098	0.066	0.321	2.33776e-126	Qx.ap
syg-1	2.26754e-130	8.23917	0.134	0	3.47569e-126	Qx.ap
snt-1	2.78265e-129	6.2037	0.138	0.002	4.26525e-125	Qx.ap
ctf-18	1.36404e-128	-4.57027	0.011	0.226	2.0908e-124	Qx.ap
baf-1	2.32773e-128	-3.21785	0.038	0.272	3.56795e-124	Qx.ap
rla-1.1	1.38045e-127	-2.68586	0.077	0.325	2.11595e-123	Qx.ap
ilcr-1	1.56943e-127	3.22184	0.182	0.018	2.40562e-123	Qx.ap
atp-2	6.86853e-127	-2.11219	0.107	0.37	1.05281e-122	Qx.ap
lig-1	9.69267e-126	-4.99457	0.008	0.216	1.48569e-121	Qx.ap
fbxb-69	2.27458e-125	4.28258	0.155	0.009	3.48647e-121	Qx.ap
B0198.3	4.501e-125	6.39911	0.132	0.001	6.89913e-121	Qx.ap
F30A10.9	4.58186e-125	-2.74461	0.059	0.3	7.02307e-121	Qx.ap
hlh-14.2	7.43569e-125	-5.51424	0.027	0.243	1.13974e-120	Qx.ap
cas-1	2.01779e-124	-2.39725	0.065	0.314	3.09287e-120	Qx.ap
par-3	5.26394e-124	3.79902	0.172	0.017	8.06857e-120	Qx.ap
tbx-2.1	1.60767e-123	-3.10053	0.104	0.35	2.46424e-119	Qx.ap
sars-1	2.64773e-123	-2.21746	0.086	0.34	4.05844e-119	Qx.ap
alh-1	3.53655e-123	-3.93246	0.019	0.233	5.42083e-119	Qx.ap
cdc-48.1	4.00779e-123	-2.41209	0.074	0.32	6.14314e-119	Qx.ap
sas-5	9.2285e-123	-5.49749	0.006	0.208	1.41454e-118	Qx.ap
klp-3	1.13679e-122	4.47183	0.144	0.006	1.74247e-118	Qx.ap
rod-1	1.33613e-122	-4.95112	0.008	0.213	2.04803e-118	Qx.ap
rsp-3	8.42784e-122	-2.10426	0.109	0.366	1.29182e-117	Qx.ap
col-114	8.78653e-122	7.28612	0.127	0.001	1.3468e-117	Qx.ap
famh-161	1.26119e-121	4.35501	0.149	0.008	1.93316e-117	Qx.ap
kcc-1	4.98699e-121	-6.06373	0.004	0.201	7.64406e-117	Qx.ap
rpa-2	1.31643e-120	-3.65602	0.023	0.238	2.01783e-116	Qx.ap
T26E3.4	3.70279e-120	-2.37403	0.084	0.331	5.67563e-116	Qx.ap
T14B1.1	5.40059e-120	4.30566	0.155	0.011	8.27803e-116	Qx.ap
tyms-1.1	6.8134e-120	-5.15552	0.007	0.206	1.04436e-115	Qx.ap
mes-4	1.3521e-119	-5.07857	0.008	0.208	2.0725e-115	Qx.ap
rif-1.1	2.68653e-119	-6.05051	0.004	0.199	4.11792e-115	Qx.ap
T05H4.11	3.24182e-119	-2.38333	0.054	0.292	4.96906e-115	Qx.ap
mel-28	4.28878e-119	-3.58397	0.023	0.235	6.57385e-115	Qx.ap
znf-622	1.18033e-118	-2.90321	0.056	0.286	1.80922e-114	Qx.ap
lec-4.1	1.45026e-118	-3.91507	0.057	0.282	2.22296e-114	Qx.ap
ZC239.6	1.57649e-118	4.11997	0.162	0.015	2.41644e-114	Qx.ap
D2030.11	3.40429e-118	-2.30898	0.077	0.321	5.21809e-114	Qx.ap
tiam-1	1.5443e-117	6.56263	0.125	0.002	2.36711e-113	Qx.ap
klp-13	2.58636e-117	4.82083	0.135	0.005	3.96437e-113	Qx.ap
ceh-12	4.94387e-117	12.3036	0.119	0	7.57797e-113	Qx.ap
osm-10	3.27616e-116	9.15307	0.119	0	5.02169e-112	Qx.ap
npp-21	6.87993e-116	-3.37757	0.03	0.242	1.05455e-111	Qx.ap
cdt-1	9.30527e-116	-5.76264	0.005	0.195	1.42631e-111	Qx.ap
hcp-2	1.13899e-115	-5.67287	0.005	0.195	1.74584e-111	Qx.ap
madf-8	1.75024e-115	-4.25702	0.014	0.212	2.68277e-111	Qx.ap
Y23H5B.1	1.83498e-115	9.68772	0.119	0	2.81266e-111	Qx.ap
B0563.7	2.52751e-115	7.42745	0.119	0	3.87416e-111	Qx.ap
fbxa-137	3.08923e-115	2.15456	0.222	0.041	4.73518e-111	Qx.ap
ddr-2.1	7.2206e-115	-3.92344	0.016	0.218	1.10677e-110	Qx.ap
plc-1	8.82841e-115	6.06916	0.127	0.003	1.35322e-110	Qx.ap
polk-1	1.45748e-113	-4.59615	0.012	0.205	2.23403e-109	Qx.ap
cah-2	1.71103e-113	8.51872	0.117	0	2.62266e-109	Qx.ap
nlf-1	3.78664e-113	7.10088	0.119	0.001	5.80416e-109	Qx.ap
rpl-24.2	1.18332e-112	-2.07022	0.114	0.358	1.8138e-108	Qx.ap
teg-4	3.45921e-112	-2.77412	0.042	0.259	5.30227e-108	Qx.ap
T10B10.4	3.73586e-112	6.73335	0.118	0.001	5.72633e-108	Qx.ap
baz-2	1.18569e-110	-2.10856	0.097	0.335	1.81742e-106	Qx.ap
T04G9.4.1	2.88951e-110	-4.55829	0.009	0.197	4.42903e-106	Qx.ap
igcm-4	2.92966e-110	6.77754	0.117	0.001	4.49058e-106	Qx.ap
F33H2.3	3.39869e-110	-3.29958	0.026	0.227	5.20951e-106	Qx.ap
unc-7	7.5957e-110	9.55073	0.113	0	1.16427e-105	Qx.ap
tcl-2	8.22773e-110	-2.17818	0.078	0.312	1.26115e-105	Qx.ap
inpp-1	1.54767e-109	7.19259	0.116	0.001	2.37226e-105	Qx.ap
jnk-1	2.5559e-109	3.65851	0.139	0.009	3.91768e-105	Qx.ap
act-1	2.95155e-109	-2.2027	0.083	0.315	4.52414e-105	Qx.ap
C08G5.7	5.46695e-109	5.13693	0.126	0.005	8.37973e-105	Qx.ap
tax-4	8.70227e-109	5.44916	0.121	0.003	1.33388e-104	Qx.ap
dhhc-11	1.5833e-108	6.61491	0.114	0.001	2.42688e-104	Qx.ap
B0393.3	2.98618e-108	-4.40934	0.012	0.198	4.57722e-104	Qx.ap
srgp-1	4.21427e-108	-4.61143	0.01	0.195	6.45964e-104	Qx.ap
rpl-25.2.1	1.0081e-107	-2.43498	0.068	0.29	1.54522e-103	Qx.ap
egl-44	1.45878e-107	-5.61349	0.005	0.184	2.23602e-103	Qx.ap
ccdc-149	1.48589e-107	4.88815	0.124	0.004	2.27757e-103	Qx.ap
C07D8.6	3.76174e-107	-3.55856	0.022	0.216	5.766e-103	Qx.ap
W04A8.1	4.35717e-107	-5.91289	0.004	0.181	6.67867e-103	Qx.ap
efn-2	6.87366e-107	5.85834	0.115	0.002	1.0536e-102	Qx.ap
aspm-1	7.53913e-107	-5.92347	0.004	0.18	1.1556e-102	Qx.ap
hpo-8	8.13403e-107	-3.12505	0.034	0.236	1.24678e-102	Qx.ap
F29A7.4	1.10742e-106	7.65509	0.111	0.001	1.69745e-102	Qx.ap
T05B9.2	1.25658e-106	8.05381	0.111	0.001	1.92608e-102	Qx.ap
cec-3	2.16655e-106	-2.3043	0.075	0.3	3.32089e-102	Qx.ap
C05E11.3	2.35652e-106	3.46268	0.151	0.015	3.61208e-102	Qx.ap
ect-2	2.41614e-106	-7.07268	0.002	0.175	3.70346e-102	Qx.ap
air-1	3.44057e-106	-6.20597	0.003	0.178	5.27371e-102	Qx.ap
smu-1	5.49513e-106	-3.23997	0.029	0.227	8.42294e-102	Qx.ap
dut-1.1	6.37457e-106	-5.37045	0.004	0.181	9.77093e-102	Qx.ap
rdl-1	1.34477e-105	6.55752	0.113	0.002	2.06126e-101	Qx.ap
snn-1	1.79042e-105	3.15265	0.155	0.016	2.74435e-101	Qx.ap
pir-1	2.44512e-105	-2.06161	0.107	0.339	3.74789e-101	Qx.ap
ctf-4	3.12212e-105	-4.75119	0.007	0.186	4.78559e-101	Qx.ap
hcp-3	3.53887e-105	-5.20087	0.005	0.181	5.42438e-101	Qx.ap
snr-7	4.01572e-105	-2.20878	0.075	0.299	6.1553e-101	Qx.ap
WBGene00017849	4.52085e-105	2.61477	0.207	0.042	6.92956e-101	Qx.ap
capg-2	4.93477e-105	-5.32713	0.006	0.182	7.56402e-101	Qx.ap
snr-1	9.04538e-105	-2.26857	0.078	0.303	1.38648e-100	Qx.ap
Y47H9C.8	9.53992e-105	-3.0431	0.033	0.232	1.46228e-100	Qx.ap
C56C10.9	1.21954e-104	3.34508	0.157	0.018	1.86932e-100	Qx.ap
him-1	1.23878e-104	-2.01436	0.092	0.322	1.8988e-100	Qx.ap
F49H12.3	1.3719e-104	6.8691	0.11	0.001	2.10285e-100	Qx.ap
mig-21.1	1.56478e-104	-4.14329	0.029	0.222	2.39849e-100	Qx.ap
ZC443.3	6.71529e-104	2.19368	0.214	0.045	1.02932e-99	Qx.ap
suf-1	8.36887e-104	-2.68513	0.047	0.254	1.28278e-99	Qx.ap
hex-2	8.98112e-104	5.11217	0.12	0.004	1.37663e-99	Qx.ap
asd-1	1.39069e-103	-2.62525	0.051	0.26	2.13165e-99	Qx.ap
mat-2	1.60936e-103	-3.84979	0.018	0.204	2.46682e-99	Qx.ap
fzy-1	1.68316e-103	-6.29829	0.003	0.173	2.57994e-99	Qx.ap
Y39G10AR.9	1.84737e-103	-3.70963	0.019	0.206	2.83165e-99	Qx.ap
H35B03.1	1.9467e-103	5.74914	0.112	0.002	2.9839e-99	Qx.ap
K10D2.5	6.59426e-103	-4.13571	0.015	0.196	1.01077e-98	Qx.ap
hyl-1	8.98559e-103	4.50021	0.128	0.008	1.37731e-98	Qx.ap
swsn-2.2	9.27275e-103	-3.661	0.019	0.204	1.42133e-98	Qx.ap
kle-2	1.82542e-102	-3.88913	0.015	0.197	2.798e-98	Qx.ap
R05H11.2.1	2.71437e-102	-3.87283	0.033	0.225	4.16058e-98	Qx.ap
C01B12.8	2.95537e-102	-4.71474	0.009	0.184	4.53e-98	Qx.ap
dyf-13	7.79098e-102	11.8669	0.104	0	1.1942e-97	Qx.ap
F21C10.3	7.99291e-102	4.52061	0.119	0.004	1.22515e-97	Qx.ap
Y57A10C.9	4.86242e-101	12.0899	0.103	0	7.45312e-97	Qx.ap
lnp-1	5.05964e-101	-4.48589	0.01	0.185	7.75541e-97	Qx.ap
C08F1.8	6.58223e-101	5.62228	0.109	0.002	1.00892e-96	Qx.ap
Y37E11AL.3	6.63794e-101	-4.2671	0.012	0.188	1.01746e-96	Qx.ap
mrg-1	6.9404e-101	-2.69801	0.044	0.245	1.06382e-96	Qx.ap
dnc-1	1.79508e-100	-2.25139	0.077	0.294	2.75151e-96	Qx.ap
ceh-57	3.03148e-100	11.8953	0.103	0	4.64665e-96	Qx.ap
ZC449.4	3.46265e-100	7.99922	0.103	0	5.30755e-96	Qx.ap
atp-4	4.81413e-100	-2.54617	0.051	0.255	7.3791e-96	Qx.ap
unc-76	5.10815e-100	2.1083	0.22	0.05	7.82978e-96	Qx.ap
hlh-2	5.96624e-100	-2.73994	0.046	0.247	9.14505e-96	Qx.ap
ZK1067.3	6.5068e-100	-5.01645	0.007	0.176	9.97363e-96	Qx.ap
scc-1	6.91054e-100	-5.59795	0.004	0.171	1.05925e-95	Qx.ap
rae-1	1.07317e-99	-2.71742	0.041	0.239	1.64496e-95	Qx.ap
adss-1	3.09086e-99	-2.34168	0.063	0.274	4.73767e-95	Qx.ap
npp-3	4.12018e-99	-4.45064	0.01	0.182	6.31541e-95	Qx.ap
tba-9	5.4277e-99	7.84309	0.102	0	8.31958e-95	Qx.ap
Y38H6C.16	5.81156e-99	-4.024	0.013	0.188	8.90796e-95	Qx.ap
rad-51.2	9.83815e-99	-2.85941	0.03	0.221	1.50799e-94	Qx.ap
pri-2	1.13479e-98	-5.61373	0.004	0.17	1.7394e-94	Qx.ap
hmg-4	1.91391e-98	-2.03193	0.087	0.306	2.93363e-94	Qx.ap
egl-2	3.04106e-98	8.77189	0.101	0	4.66134e-94	Qx.ap
tasp-1	1.16039e-97	-2.01587	0.092	0.312	1.77865e-93	Qx.ap
isw-1	1.56259e-97	-2.68111	0.046	0.243	2.39514e-93	Qx.ap
R11G1.2	1.59673e-97	-5.15462	0.007	0.173	2.44746e-93	Qx.ap
eif-2gamma	2.02225e-97	-2.54881	0.051	0.251	3.0997e-93	Qx.ap
spd-2	4.86628e-97	-5.03554	0.006	0.17	7.45903e-93	Qx.ap
nlp-40	1.11418e-96	3.22787	0.173	0.03	1.70782e-92	Qx.ap
vrk-1	2.50528e-96	-3.57365	0.018	0.193	3.84009e-92	Qx.ap
zyg-9	3.41174e-96	-3.00167	0.032	0.218	5.22952e-92	Qx.ap
H11E01.3	3.44442e-96	4.35733	0.11	0.003	5.2796e-92	Qx.ap
unc-5	4.68039e-96	-4.83346	0.008	0.174	7.1741e-92	Qx.ap
ola-1	5.33793e-96	-2.10641	0.079	0.292	8.18198e-92	Qx.ap
tac-1	8.64101e-96	-3.01486	0.033	0.219	1.32449e-91	Qx.ap
cutl-10	1.12613e-95	5.42575	0.109	0.004	1.72614e-91	Qx.ap
him-10	1.20671e-95	-4.98986	0.006	0.169	1.84964e-91	Qx.ap
glb-5	1.55487e-95	8.84641	0.099	0	2.38331e-91	Qx.ap
odr-4	2.04816e-95	3.0509	0.16	0.024	3.13942e-91	Qx.ap
pid-3	2.56336e-95	-4.80612	0.008	0.172	3.92911e-91	Qx.ap
acin-1	7.99939e-95	-2.57283	0.046	0.24	1.22615e-90	Qx.ap
F58E2.5	8.88667e-95	2.0136	0.216	0.051	1.36215e-90	Qx.ap
AH9.4	1.05311e-94	7.57845	0.099	0.001	1.61421e-90	Qx.ap
Y119C1B.6	1.19553e-94	7.2073	0.099	0	1.83251e-90	Qx.ap
aly-1	1.23105e-94	-3.00016	0.034	0.219	1.88695e-90	Qx.ap
glb-17	2.67998e-94	11.8548	0.097	0	4.10787e-90	Qx.ap
emb-5	3.51961e-94	-2.10663	0.074	0.282	5.39486e-90	Qx.ap
C39E9.12	3.71814e-94	-6.0286	0.002	0.159	5.69917e-90	Qx.ap
rfc-3	1.15597e-93	-5.57886	0.004	0.161	1.77187e-89	Qx.ap
Y47G6A.31	1.48906e-93	-3.38565	0.024	0.201	2.28243e-89	Qx.ap
F59E12.9	4.07473e-93	-2.1475	0.079	0.287	6.24574e-89	Qx.ap
toe-2	7.69451e-93	-5.6684	0.003	0.159	1.17941e-88	Qx.ap
smc-6	7.8169e-93	-4.99822	0.006	0.164	1.19818e-88	Qx.ap
taf-1	8.46687e-93	-2.14215	0.07	0.276	1.2978e-88	Qx.ap
npr-17	9.77812e-93	5.8195	0.101	0.002	1.49879e-88	Qx.ap
npr-5	9.79996e-93	9.44972	0.096	0	1.50214e-88	Qx.ap
camt-1.1	2.11743e-92	2.12053	0.229	0.062	3.2456e-88	Qx.ap
tps-2	2.74764e-92	3.98669	0.12	0.008	4.21158e-88	Qx.ap
C35D10.12	4.72207e-92	5.7298	0.102	0.002	7.23799e-88	Qx.ap
hcp-4	5.39524e-92	-4.58363	0.009	0.169	8.26982e-88	Qx.ap
unc-85	6.01395e-92	-4.24951	0.01	0.171	9.21818e-88	Qx.ap
R151.2	1.65421e-91	2.65019	0.177	0.035	2.53557e-87	Qx.ap
fox-1	2.0808e-91	2.20783	0.176	0.032	3.18945e-87	Qx.ap
wrm-1	2.11997e-91	-3.11887	0.028	0.204	3.2495e-87	Qx.ap
scc-3	4.41836e-91	-2.46138	0.049	0.24	6.77245e-87	Qx.ap
bus-12	5.58211e-91	-2.4122	0.059	0.254	8.55625e-87	Qx.ap
K07F5.15	8.22519e-91	-2.29236	0.068	0.266	1.26076e-86	Qx.ap
C18A3.9	9.38877e-91	-4.313	0.012	0.172	1.43911e-86	Qx.ap
tub-1	1.43464e-90	5.99025	0.096	0.001	2.19901e-86	Qx.ap
npp-6	3.669e-90	-3.02192	0.028	0.202	5.62385e-86	Qx.ap
W05B5.1	4.1184e-90	2.15091	0.192	0.04	6.31269e-86	Qx.ap
acs-4	1.00252e-89	-2.8454	0.033	0.211	1.53666e-85	Qx.ap
gem-1	1.24649e-89	5.09268	0.101	0.003	1.91062e-85	Qx.ap
kup-1	1.7461e-89	-3.63264	0.017	0.181	2.67643e-85	Qx.ap
eftu-2	1.95321e-89	-3.01563	0.025	0.197	2.99388e-85	Qx.ap
npp-12	2.98702e-89	-3.50802	0.02	0.186	4.5785e-85	Qx.ap
inx-12.1	3.85787e-89	-3.88619	0.016	0.179	5.91334e-85	Qx.ap
T03G6.3	5.46433e-89	4.97213	0.095	0.001	8.37573e-85	Qx.ap
ten-1	5.47207e-89	6.37101	0.097	0.002	8.38759e-85	Qx.ap
stt-3	6.77264e-89	-2.9784	0.03	0.204	1.03811e-84	Qx.ap
hmr-1	1.32469e-88	2.10128	0.249	0.078	2.03049e-84	Qx.ap
F35B3.7	1.45721e-88	5.28248	0.099	0.003	2.23361e-84	Qx.ap
erh-2	1.66057e-88	-5.31549	0.006	0.157	2.54532e-84	Qx.ap
B0228.6	1.86157e-88	4.36234	0.103	0.004	2.85342e-84	Qx.ap
syf-1	2.72764e-88	-3.89604	0.015	0.175	4.18092e-84	Qx.ap
dohh-1	2.91752e-88	-2.56951	0.051	0.235	4.47198e-84	Qx.ap
sys-1	3.48698e-88	-4.96989	0.005	0.156	5.34485e-84	Qx.ap
ruvb-1	4.59335e-88	-3.74749	0.015	0.175	7.04069e-84	Qx.ap
K07A1.15	8.84039e-88	-3.2692	0.024	0.192	1.35506e-83	Qx.ap
clip-1	8.9381e-88	4.16473	0.106	0.005	1.37003e-83	Qx.ap
psd-1	9.25754e-88	-3.39523	0.02	0.185	1.419e-83	Qx.ap
rpl-25.1	1.91803e-87	-2.45408	0.052	0.238	2.93995e-83	Qx.ap
unc-77	3.63267e-87	8.63209	0.09	0	5.56816e-83	Qx.ap
dgk-5	4.03681e-87	6.1291	0.091	0	6.18762e-83	Qx.ap
E02H9.13	8.08302e-87	8.08615	0.091	0	1.23896e-82	Qx.ap
rgs-6	2.24828e-86	7.00302	0.091	0.001	3.44617e-82	Qx.ap
tbca-1.1	3.33575e-86	-2.2036	0.12	0.321	5.11304e-82	Qx.ap
air-2	3.69204e-86	-5.67747	0.004	0.15	5.65915e-82	Qx.ap
R07E3.7.1	4.40912e-86	-5.42719	0.005	0.151	6.7583e-82	Qx.ap
T19D2.2	4.87711e-86	3.81672	0.112	0.008	7.47564e-82	Qx.ap
F43B10.1	5.00154e-86	6.5084	0.092	0.001	7.66636e-82	Qx.ap
npp-9	8.02086e-86	-4.00087	0.012	0.166	1.22944e-81	Qx.ap
cdc-5L	2.96968e-85	-2.71281	0.037	0.21	4.55192e-81	Qx.ap
die-1	3.13757e-85	11.8547	0.087	0	4.80927e-81	Qx.ap
rfc-1	6.93282e-85	-2.48943	0.046	0.225	1.06266e-80	Qx.ap
F46G11.4	2.49806e-84	3.90762	0.105	0.006	3.82903e-80	Qx.ap
lin-14	4.20155e-84	2.41824	0.19	0.046	6.44013e-80	Qx.ap
Y106G6H.16	7.08061e-84	-4.17807	0.01	0.159	1.08532e-79	Qx.ap
Y37E3.17	7.60379e-84	-2.98684	0.027	0.192	1.16551e-79	Qx.ap
shk-1	1.07871e-83	6.59989	0.09	0.001	1.65345e-79	Qx.ap
nap-1	1.2838e-83	-2.39065	0.055	0.236	1.96781e-79	Qx.ap
ima-2	1.4113e-83	-5.7052	0.003	0.144	2.16324e-79	Qx.ap
swsn-6	1.8053e-83	-2.43716	0.041	0.216	2.76717e-79	Qx.ap
clsp-1	2.66338e-83	-3.77446	0.012	0.164	4.08243e-79	Qx.ap
dpy-26	3.68578e-83	-2.4332	0.051	0.231	5.64956e-79	Qx.ap
atp-5	4.21603e-83	-2.11454	0.073	0.263	6.46233e-79	Qx.ap
pmp-3	7.34118e-83	-2.25548	0.081	0.269	1.12526e-78	Qx.ap
WBGene00019181	1.75705e-82	11.8609	0.085	0	2.6932e-78	Qx.ap
W07G1.1	1.75705e-82	11.6828	0.085	0	2.6932e-78	Qx.ap
cka-2	3.10644e-82	3.54993	0.115	0.01	4.76154e-78	Qx.ap
WBGene00044308	3.12601e-82	4.24011	0.102	0.005	4.79155e-78	Qx.ap
fcd-2	3.94972e-82	-2.71817	0.036	0.205	6.05413e-78	Qx.ap
cup-16	4.49923e-82	2.49661	0.143	0.022	6.89642e-78	Qx.ap
atm-1	5.14915e-82	-4.40285	0.009	0.154	7.89261e-78	Qx.ap
skpt-1	5.74479e-82	-5.56075	0.004	0.143	8.80561e-78	Qx.ap
F59E12.1	6.98871e-82	-4.17788	0.01	0.156	1.07123e-77	Qx.ap
rimb-1	1.85822e-81	3.48434	0.108	0.008	2.84828e-77	Qx.ap
pif-1	3.6282e-81	-7.19817	0.001	0.136	5.5613e-77	Qx.ap
dph-3	4.90449e-81	-2.46157	0.05	0.224	7.5176e-77	Qx.ap
ephx-1	5.35768e-81	4.40285	0.097	0.004	8.21226e-77	Qx.ap
bub-3	5.73389e-81	-3.85708	0.012	0.16	8.78891e-77	Qx.ap
sas-7	1.10221e-80	-4.75997	0.006	0.146	1.68947e-76	Qx.ap
pcdr-1	1.60117e-80	11.5281	0.083	0	2.45427e-76	Qx.ap
tth-1	2.99839e-80	-5.12411	0.004	0.142	4.59592e-76	Qx.ap
pct-1	3.02326e-80	2.15883	0.18	0.042	4.63405e-76	Qx.ap
T12A7.2	3.42551e-80	3.92214	0.096	0.004	5.25061e-76	Qx.ap
H10D18.1	3.68216e-80	6.18965	0.087	0.001	5.64402e-76	Qx.ap
F09G2.2	1.08033e-79	-2.18712	0.065	0.245	1.65593e-75	Qx.ap
T24C4.2	1.34195e-79	-6.10773	0.002	0.136	2.05693e-75	Qx.ap
orc-3	1.56377e-79	-5.12195	0.005	0.142	2.39695e-75	Qx.ap
fnci-1	1.86981e-79	-3.26027	0.021	0.173	2.86605e-75	Qx.ap
ZK380.6	2.78755e-79	2.81075	0.14	0.022	4.27275e-75	Qx.ap
Y41E3.7	2.84547e-79	2.0171	0.218	0.065	4.36153e-75	Qx.ap
unc-18	3.305e-79	3.12955	0.124	0.015	5.06591e-75	Qx.ap
idha-1	3.59221e-79	-2.21048	0.058	0.235	5.50613e-75	Qx.ap
cysl-1	5.89714e-79	2.11078	0.171	0.037	9.03913e-75	Qx.ap
fbxa-167	6.5341e-79	4.53002	0.093	0.004	1.00155e-74	Qx.ap
tiar-1	7.82023e-79	-2.05978	0.07	0.254	1.19868e-74	Qx.ap
WBGene00014294	1.41473e-78	6.30882	0.085	0.001	2.1685e-74	Qx.ap
skp-1	1.46737e-78	-2.57029	0.043	0.21	2.24919e-74	Qx.ap
iars-1	3.65946e-78	-2.35389	0.053	0.224	5.60922e-74	Qx.ap
pac-1	5.40445e-78	2.18208	0.2	0.056	8.28393e-74	Qx.ap
srw-140	5.86533e-78	4.51078	0.091	0.003	8.99037e-74	Qx.ap
F59F5.5	6.62798e-78	2.65779	0.129	0.018	1.01594e-73	Qx.ap
aexr-2	8.77607e-78	11.9684	0.08	0	1.3452e-73	Qx.ap
wrb-1	9.81767e-78	-3.03756	0.028	0.182	1.50485e-73	Qx.ap
suro-1.1	1.10287e-77	-5.13173	0.007	0.143	1.69047e-73	Qx.ap
syf-3	1.26733e-77	-2.879	0.029	0.185	1.94256e-73	Qx.ap
Y37E3.30	1.50017e-77	-4.84279	0.007	0.143	2.29946e-73	Qx.ap
uggt-2	2.17013e-77	6.84294	0.083	0.001	3.32638e-73	Qx.ap
homt-1	5.33595e-77	-4.10916	0.01	0.148	8.17894e-73	Qx.ap
F54F12.2	5.72918e-77	6.29253	0.083	0.001	8.78169e-73	Qx.ap
elo-1	9.42542e-77	-2.68162	0.034	0.193	1.44473e-72	Qx.ap
snpc-3.4	1.04305e-76	-3.25084	0.022	0.172	1.59879e-72	Qx.ap
kin-29	1.36213e-76	2.88666	0.137	0.022	2.08787e-72	Qx.ap
lin-13	2.0793e-76	-2.34758	0.045	0.211	3.18716e-72	Qx.ap
tpxl-1	2.35723e-76	-4.0878	0.01	0.148	3.61316e-72	Qx.ap
rbpl-1	2.57317e-76	-2.83014	0.03	0.185	3.94415e-72	Qx.ap
cyk-7	4.43169e-76	5.74107	0.086	0.002	6.79289e-72	Qx.ap
pri-1	6.49039e-76	-4.10219	0.01	0.146	9.94848e-72	Qx.ap
fbxb-100	6.79519e-76	2.87447	0.129	0.019	1.04157e-71	Qx.ap
WBGene00000191	7.7596e-76	4.59501	0.097	0.006	1.18939e-71	Qx.ap
cnnm-1	9.25412e-76	2.4775	0.142	0.025	1.41847e-71	Qx.ap
ttyh-1	1.13907e-75	-2.91886	0.03	0.183	1.74597e-71	Qx.ap
spd-1	1.19885e-75	-4.8678	0.006	0.138	1.8376e-71	Qx.ap
T22C1.1	1.77601e-75	-3.02634	0.022	0.171	2.72226e-71	Qx.ap
F47B7.1.1	2.18565e-75	-3.74234	0.016	0.157	3.35016e-71	Qx.ap
psf-3	2.45275e-75	-5.20531	0.004	0.133	3.75957e-71	Qx.ap
nasp-1	4.14618e-75	-3.52082	0.017	0.159	6.35526e-71	Qx.ap
cytb-5.2	6.66908e-75	-2.00627	0.076	0.253	1.02224e-70	Qx.ap
cpsf-2	6.76832e-75	-3.11135	0.021	0.167	1.03745e-70	Qx.ap
klp-18	6.91803e-75	-4.46972	0.006	0.137	1.0604e-70	Qx.ap
WBGene00045410	1.60471e-74	-3.37055	0.024	0.17	2.4597e-70	Qx.ap
Y59E9AL.36	2.57044e-74	-4.01642	0.01	0.144	3.93997e-70	Qx.ap
ckk-1	3.24927e-74	2.60608	0.129	0.019	4.98048e-70	Qx.ap
clp-1.1	3.51831e-74	-2.25466	0.057	0.224	5.39287e-70	Qx.ap
unc-79	4.24493e-74	4.36626	0.085	0.003	6.50663e-70	Qx.ap
C49H3.3	5.58379e-74	-2.2736	0.058	0.226	8.55884e-70	Qx.ap
glb-4	7.16009e-74	8.55952	0.077	0	1.0975e-69	Qx.ap
M03A8.3	9.82179e-74	4.1663	0.09	0.004	1.50548e-69	Qx.ap
lin-61	1.31132e-73	-3.18634	0.019	0.162	2.01e-69	Qx.ap
lido-8	1.31188e-73	-2.34286	0.048	0.211	2.01085e-69	Qx.ap
eif-3.B	1.38096e-73	-2.46875	0.041	0.199	2.11674e-69	Qx.ap
ran-2	3.47869e-73	-4.05169	0.01	0.143	5.33214e-69	Qx.ap
rab-8	5.64835e-73	-2.37579	0.046	0.205	8.6578e-69	Qx.ap
F20G2.6	1.03449e-72	5.49758	0.081	0.002	1.58566e-68	Qx.ap
vab-10	1.19835e-72	-3.07484	0.025	0.17	1.83683e-68	Qx.ap
daf-4	1.25034e-72	3.58132	0.107	0.012	1.91653e-68	Qx.ap
mpz-1	2.95641e-72	3.66186	0.101	0.009	4.53158e-68	Qx.ap
srt-42	3.5627e-72	3.00644	0.128	0.021	5.4609e-68	Qx.ap
tim-1	3.72767e-72	-4.04044	0.01	0.142	5.71377e-68	Qx.ap
nhr-46	3.86982e-72	4.01904	0.097	0.008	5.93166e-68	Qx.ap
orc-1	3.94617e-72	-5.46638	0.004	0.127	6.04869e-68	Qx.ap
tmed-4	5.51425e-72	-2.09274	0.064	0.231	8.45224e-68	Qx.ap
Y50E8A.5	5.52603e-72	-6.68579	0.002	0.123	8.47031e-68	Qx.ap
met-2	6.94964e-72	-2.23163	0.056	0.221	1.06524e-67	Qx.ap
C27H5.2	8.88623e-72	-3.81963	0.012	0.145	1.36208e-67	Qx.ap
spe-15	1.18427e-71	4.67854	0.084	0.003	1.81525e-67	Qx.ap
ncx-2	1.19416e-71	4.15957	0.091	0.005	1.8304e-67	Qx.ap
capg-1	1.2243e-71	-2.49554	0.037	0.19	1.87661e-67	Qx.ap
W07E11.1	1.68796e-71	4.44532	0.095	0.007	2.58731e-67	Qx.ap
ncx-5	1.71255e-71	8.05393	0.074	0	2.62499e-67	Qx.ap
nrx-1	1.98487e-71	5.83476	0.077	0.001	3.04241e-67	Qx.ap
csc-1	2.79523e-71	-6.93752	0.002	0.122	4.28453e-67	Qx.ap
Y47G6A.32	3.73591e-71	11.3679	0.073	0	5.72641e-67	Qx.ap
Y102A11A.6	4.57778e-71	6.32592	0.076	0.001	7.01683e-67	Qx.ap
Y67A10A.7	5.53007e-71	2.65977	0.115	0.015	8.47649e-67	Qx.ap
H14E04.2	6.47392e-71	-2.93597	0.024	0.166	9.92323e-67	Qx.ap
K09C4.10	1.01307e-70	3.07578	0.111	0.014	1.55283e-66	Qx.ap
snr-5	1.12577e-70	-2.08757	0.059	0.224	1.72557e-66	Qx.ap
T19H12.2	1.25166e-70	-4.6034	0.007	0.132	1.91855e-66	Qx.ap
viln-1	1.37056e-70	-3.69628	0.013	0.144	2.1008e-66	Qx.ap
B0416.5	2.35956e-70	-2.39214	0.044	0.199	3.61673e-66	Qx.ap
chk-1	2.36245e-70	-5.38344	0.003	0.124	3.62116e-66	Qx.ap
F59C6.5	2.45341e-70	-2.11601	0.067	0.232	3.76058e-66	Qx.ap
ina-1	3.16119e-70	-2.00379	0.061	0.227	4.84547e-66	Qx.ap
F54E7.9	3.71488e-70	-2.76131	0.029	0.174	5.69417e-66	Qx.ap
F56F10.2	4.9144e-70	2.91287	0.104	0.011	7.5328e-66	Qx.ap
C43D7.8.1	6.9945e-70	-3.64461	0.022	0.159	1.07212e-65	Qx.ap
dyb-1	1.69137e-69	2.67268	0.11	0.013	2.59253e-65	Qx.ap
ben-1	2.3272e-69	-2.64422	0.033	0.18	3.56713e-65	Qx.ap
gex-2	3.59058e-69	-2.18702	0.053	0.212	5.50363e-65	Qx.ap
usp-48	8.30518e-69	-2.42271	0.043	0.195	1.27302e-64	Qx.ap
sap-140	1.21141e-68	-2.16548	0.051	0.21	1.85685e-64	Qx.ap
K10G9.2	1.29577e-68	4.22774	0.082	0.004	1.98615e-64	Qx.ap
cdka-1	1.81707e-68	5.46633	0.077	0.002	2.7852e-64	Qx.ap
ZK938.3	1.96279e-68	11.478	0.07	0	3.00856e-64	Qx.ap
nlp-8	2.31874e-68	6.81847	0.073	0.001	3.55416e-64	Qx.ap
lin-35	2.4683e-68	-2.29641	0.047	0.201	3.7834e-64	Qx.ap
syd-1	2.71987e-68	5.9605	0.073	0.001	4.16901e-64	Qx.ap
byn-1	4.69957e-68	-3.18	0.022	0.158	7.2035e-64	Qx.ap
metl-9	8.42396e-68	-2.62587	0.028	0.17	1.29122e-63	Qx.ap
K07C5.3	1.33961e-67	-2.58675	0.032	0.176	2.05336e-63	Qx.ap
exc-4	1.46009e-67	-4.75295	0.006	0.125	2.23803e-63	Qx.ap
T13H5.1	1.49357e-67	5.49415	0.073	0.001	2.28935e-63	Qx.ap
kbp-1	2.30069e-67	-5.02459	0.004	0.121	3.52649e-63	Qx.ap
lgc-20	2.95588e-67	7.89538	0.071	0	4.53077e-63	Qx.ap
ZK1320.13	3.01508e-67	7.099	0.071	0.001	4.62152e-63	Qx.ap
snt-3	3.07488e-67	5.26891	0.075	0.002	4.71317e-63	Qx.ap
tars-1	3.28747e-67	-3.24858	0.018	0.15	5.03904e-63	Qx.ap
T06G6.3	3.4659e-67	7.12932	0.071	0	5.31254e-63	Qx.ap
F55G1.15	3.69375e-67	4.34785	0.086	0.005	5.66179e-63	Qx.ap
H10E21.5	1.25423e-66	2.87424	0.106	0.013	1.92249e-62	Qx.ap
gip-1	1.88631e-66	-3.54408	0.014	0.14	2.89134e-62	Qx.ap
F52A8.1	2.95122e-66	-2.18018	0.048	0.199	4.52363e-62	Qx.ap
B0041.8	4.22912e-66	-3.06765	0.02	0.151	6.48239e-62	Qx.ap
cyb-1	4.51543e-66	-3.42884	0.015	0.141	6.92125e-62	Qx.ap
sftb-2	5.40249e-66	-2.36947	0.042	0.189	8.28093e-62	Qx.ap
sws-1	9.09025e-66	-6.2069	0.002	0.113	1.39335e-61	Qx.ap
npp-13	9.40588e-66	-2.4221	0.037	0.182	1.44173e-61	Qx.ap
F16B3.3	1.01874e-65	11.3997	0.067	0	1.56153e-61	Qx.ap
imb-3	1.28104e-65	-3.20583	0.019	0.148	1.96357e-61	Qx.ap
nrde-3	2.25365e-65	-3.25437	0.016	0.143	3.45439e-61	Qx.ap
lsm-7	2.31982e-65	-2.61891	0.034	0.174	3.55583e-61	Qx.ap
ost-1	2.39308e-65	5.39077	0.079	0.004	3.66811e-61	Qx.ap
scd-1	2.42884e-65	4.11889	0.087	0.007	3.72293e-61	Qx.ap
cwp-3	2.48611e-65	11.3388	0.067	0	3.8107e-61	Qx.ap
sde-2	3.00183e-65	-2.19412	0.048	0.197	4.60121e-61	Qx.ap
C27A7.8	3.09818e-65	6.77793	0.069	0	4.7489e-61	Qx.ap
abts-4	5.50004e-65	-4.08883	0.01	0.129	8.43047e-61	Qx.ap
glb-6	6.1364e-65	9.00402	0.067	0	9.40587e-61	Qx.ap
tram-1	7.48597e-65	2.91545	0.106	0.014	1.14745e-60	Qx.ap
ZK1010.10	8.75167e-65	4.02497	0.083	0.005	1.34146e-60	Qx.ap
kbp-2	1.25454e-64	-4.76225	0.006	0.121	1.92296e-60	Qx.ap
T23G5.3	1.30874e-64	-2.49713	0.036	0.177	2.00604e-60	Qx.ap
del-4	1.47948e-64	11.2854	0.066	0	2.26775e-60	Qx.ap
jkk-1	1.5228e-64	3.64493	0.077	0.003	2.33416e-60	Qx.ap
prp-3	1.57737e-64	-2.39414	0.04	0.183	2.41779e-60	Qx.ap
nhr-105	1.94367e-64	3.57354	0.115	0.019	2.97926e-60	Qx.ap
tin-9.1	5.66331e-64	2.29295	0.144	0.033	8.68072e-60	Qx.ap
H10D18.5	8.79575e-64	11.3707	0.065	0	1.34821e-59	Qx.ap
rfc-2	9.3995e-64	-4.89293	0.005	0.117	1.44075e-59	Qx.ap
lin-24	1.1002e-63	3.74573	0.093	0.009	1.68639e-59	Qx.ap
soc-2	1.16852e-63	2.34977	0.143	0.033	1.7911e-59	Qx.ap
cpn-1.1	3.30088e-63	-3.33553	0.024	0.152	5.05958e-59	Qx.ap
C15A7.2	4.38737e-63	4.738	0.073	0.002	6.72496e-59	Qx.ap
glb-28	5.89606e-63	6.08622	0.069	0.001	9.03748e-59	Qx.ap
let-721	7.75698e-63	-3.21205	0.019	0.144	1.18899e-58	Qx.ap
brd-1	9.98775e-63	-7.87003	0.001	0.106	1.53092e-58	Qx.ap
pde-5	1.1892e-62	7.08996	0.067	0.001	1.82281e-58	Qx.ap
rgs-1	1.59421e-62	2.83283	0.095	0.011	2.4436e-58	Qx.ap
ate-1	4.38781e-62	-3.00475	0.02	0.144	6.72564e-58	Qx.ap
mrp-5	7.98426e-62	-3.10604	0.019	0.142	1.22383e-57	Qx.ap
gmpr-1	1.64598e-61	-2.59675	0.032	0.164	2.52296e-57	Qx.ap
sas-4	1.66056e-61	-3.34624	0.015	0.134	2.54531e-57	Qx.ap
san-1	2.04102e-61	-5.72207	0.002	0.108	3.12847e-57	Qx.ap
T23F2.2	4.72949e-61	4.18355	0.07	0.002	7.24937e-57	Qx.ap
fbxc-40.1	4.73496e-61	-4.3208	0.006	0.115	7.25775e-57	Qx.ap
pig-1	7.67952e-61	-3.73113	0.01	0.124	1.17712e-56	Qx.ap
rgs-11	1.75623e-60	-4.50773	0.006	0.115	2.69195e-56	Qx.ap
H23L24.4	2.79944e-60	8.23223	0.063	0	4.29097e-56	Qx.ap
cal-4	2.81753e-60	7.47146	0.063	0	4.31871e-56	Qx.ap
let-502	2.96653e-60	-2.6072	0.029	0.158	4.5471e-56	Qx.ap
ddx-46	3.06546e-60	-2.32923	0.038	0.172	4.69873e-56	Qx.ap
ran-4	5.8572e-60	-2.75146	0.02	0.143	8.97792e-56	Qx.ap
oig-2	6.85196e-60	8.09767	0.062	0	1.05027e-55	Qx.ap
Y53F4B.9	7.69768e-60	-6.03993	0.001	0.103	1.1799e-55	Qx.ap
nas-39	1.19818e-59	3.11741	0.09	0.01	1.83658e-55	Qx.ap
gsa-1	1.19917e-59	2.24216	0.132	0.029	1.8381e-55	Qx.ap
mfsd-6	1.73203e-59	7.95638	0.062	0	2.65485e-55	Qx.ap
C02D5.2	1.87707e-59	6.40546	0.063	0.001	2.87717e-55	Qx.ap
cya-1	2.11059e-59	-2.68386	0.024	0.148	3.23512e-55	Qx.ap
fut-8	2.54464e-59	3.13201	0.089	0.009	3.90043e-55	Qx.ap
aat-5	3.60669e-59	4.46103	0.073	0.004	5.52833e-55	Qx.ap
pef-1	4.13197e-59	8.08419	0.061	0	6.33348e-55	Qx.ap
mzt-1	4.63828e-59	-2.04328	0.051	0.191	7.10956e-55	Qx.ap
tceb-3	5.84802e-59	4.03943	0.077	0.005	8.96385e-55	Qx.ap
C34D1.4	6.24821e-59	3.2975	0.107	0.018	9.57725e-55	Qx.ap
F16B12.6	6.5421e-59	-2.74433	0.024	0.146	1.00277e-54	Qx.ap
exo-1	9.15677e-59	-4.72904	0.004	0.108	1.40355e-54	Qx.ap
F32D1.3	1.13751e-58	5.1918	0.065	0.001	1.74357e-54	Qx.ap
unc-11	1.30139e-58	2.83577	0.097	0.013	1.99477e-54	Qx.ap
Y67H2A.2	1.36058e-58	-2.04197	0.055	0.197	2.0855e-54	Qx.ap
Y40B1B.7	1.38793e-58	-2.01189	0.059	0.201	2.12742e-54	Qx.ap
M03B6.4	2.37083e-58	-3.88899	0.008	0.114	3.634e-54	Qx.ap
pas-5	2.72559e-58	-2.11929	0.046	0.182	4.17779e-54	Qx.ap
panl-3	2.78928e-58	-2.23083	0.041	0.174	4.27541e-54	Qx.ap
F54E12.2	2.97459e-58	-4.32719	0.007	0.112	4.55945e-54	Qx.ap
T25B9.8	4.3707e-58	-2.78427	0.026	0.148	6.6994e-54	Qx.ap
xrn-1	4.37806e-58	-2.88672	0.024	0.145	6.71068e-54	Qx.ap
npp-11	5.47892e-58	-3.52617	0.012	0.122	8.39808e-54	Qx.ap
dct-14	6.66052e-58	6.69607	0.061	0	1.02093e-53	Qx.ap
cpsf-1	9.003e-58	-2.53164	0.027	0.151	1.37998e-53	Qx.ap
C33A12.1	9.9124e-58	-2.41106	0.037	0.167	1.51937e-53	Qx.ap
rars-1	1.04692e-57	-2.21237	0.047	0.182	1.60471e-53	Qx.ap
npp-22	1.15643e-57	-4.15269	0.007	0.112	1.77258e-53	Qx.ap
czw-1	1.34223e-57	-3.21796	0.013	0.125	2.05737e-53	Qx.ap
Y50C1A.2	1.67641e-57	5.28588	0.064	0.001	2.5696e-53	Qx.ap
rrbs-1	1.71007e-57	-2.75355	0.028	0.15	2.62119e-53	Qx.ap
F21C10.10	1.77083e-57	-3.26694	0.017	0.131	2.71433e-53	Qx.ap
inx-13	1.77303e-57	-3.93457	0.008	0.113	2.7177e-53	Qx.ap
abcf-3	2.64265e-57	-3.14164	0.016	0.13	4.05065e-53	Qx.ap
cylc-2	2.77392e-57	3.32538	0.082	0.008	4.25186e-53	Qx.ap
F13B12.1	2.79707e-57	-2.42557	0.034	0.162	4.28734e-53	Qx.ap
Y67H2A.10	3.23427e-57	-2.66717	0.025	0.146	4.95749e-53	Qx.ap
glb-23	3.30244e-57	9.4069	0.059	0	5.06198e-53	Qx.ap
F18E9.1	3.62226e-57	7.73945	0.059	0	5.5522e-53	Qx.ap
mrps-11	4.03164e-57	-2.84108	0.026	0.146	6.1797e-53	Qx.ap
C01G5.7	4.2631e-57	5.62526	0.063	0.001	6.53448e-53	Qx.ap
mel-32	7.89114e-57	-3.73017	0.011	0.119	1.20955e-52	Qx.ap
srr-4	7.91443e-57	4.68176	0.068	0.003	1.21312e-52	Qx.ap
nhr-1	1.26829e-56	2.60905	0.11	0.02	1.94404e-52	Qx.ap
Y82E9BR.6	2.01174e-56	7.23174	0.059	0	3.0836e-52	Qx.ap
Y41E3.1	2.05843e-56	-2.09059	0.054	0.192	3.15516e-52	Qx.ap
pptr-2	2.32155e-56	-2.20794	0.039	0.169	3.55847e-52	Qx.ap
rgs-2	2.58864e-56	5.80897	0.061	0.001	3.96786e-52	Qx.ap
egl-45	3.10341e-56	-2.09714	0.052	0.188	4.75691e-52	Qx.ap
cps-6	3.35752e-56	-3.32372	0.016	0.127	5.14641e-52	Qx.ap
C15C6.1	4.17488e-56	5.01795	0.065	0.002	6.39925e-52	Qx.ap
nac-3	4.87744e-56	2.89082	0.086	0.01	7.47614e-52	Qx.ap
ung-1	5.76897e-56	-5.08432	0.003	0.1	8.84267e-52	Qx.ap
R05D3.8	1.33204e-55	-2.57871	0.024	0.143	2.04175e-51	Qx.ap
sna-3	1.47741e-55	-2.02517	0.047	0.18	2.26458e-51	Qx.ap
T01G1.2	2.56677e-55	5.93836	0.061	0.001	3.93434e-51	Qx.ap
imb-1	2.89593e-55	-3.60462	0.011	0.116	4.43887e-51	Qx.ap
F35F10.14	3.27828e-55	4.6837	0.066	0.003	5.02494e-51	Qx.ap
nid-1	3.99084e-55	-5.72439	0.004	0.102	6.11716e-51	Qx.ap
npp-8	4.40696e-55	-2.85955	0.02	0.133	6.75498e-51	Qx.ap
gpa-7	5.39175e-55	4.1457	0.066	0.003	8.26447e-51	Qx.ap
gly-2	6.55902e-55	10.923	0.056	0	1.00537e-50	Qx.ap
pxd-1	7.50166e-55	-3.45553	0.012	0.117	1.14985e-50	Qx.ap
ubh-4	8.04752e-55	-3.27327	0.015	0.123	1.23352e-50	Qx.ap
W02B8.2	1.13804e-54	-3.55063	0.009	0.111	1.74438e-50	Qx.ap
mct-3.1	1.22366e-54	-2.53934	0.028	0.147	1.87562e-50	Qx.ap
WBGene00019114	1.64564e-54	4.50532	0.068	0.004	2.52244e-50	Qx.ap
knl-3	1.98233e-54	-4.63599	0.006	0.103	3.03851e-50	Qx.ap
nuaf-1	2.13313e-54	-2.30226	0.042	0.168	3.26966e-50	Qx.ap
K01G5.8	3.38412e-54	-2.55695	0.029	0.148	5.18718e-50	Qx.ap
smg-3	3.72591e-54	-2.93653	0.02	0.131	5.71107e-50	Qx.ap
H01M10.2	3.87643e-54	7.71249	0.058	0.001	5.9418e-50	Qx.ap
arl-6	4.18656e-54	6.63296	0.058	0.001	6.41717e-50	Qx.ap
kbp-4	4.19552e-54	-4.82843	0.004	0.1	6.43089e-50	Qx.ap
msh-6.1	6.73553e-54	-3.7462	0.009	0.11	1.03242e-49	Qx.ap
T22B7.22	1.01251e-53	-6.07404	0.002	0.094	1.55198e-49	Qx.ap
ztf-18	1.11805e-53	-2.49337	0.03	0.149	1.71374e-49	Qx.ap
T26A8.3	1.35122e-53	4.04718	0.069	0.004	2.07115e-49	Qx.ap
T23D8.3	1.46325e-53	-2.24474	0.044	0.17	2.24287e-49	Qx.ap
ostb-1	1.92631e-53	-2.37884	0.033	0.153	2.95265e-49	Qx.ap
C41D11.3	1.95922e-53	-2.80345	0.018	0.128	3.00309e-49	Qx.ap
inos-1	2.94859e-53	2.47788	0.107	0.021	4.5196e-49	Qx.ap
grl-10	3.15068e-53	-6.01671	0.004	0.097	4.82936e-49	Qx.ap
F45B8.3	5.47504e-53	10.9904	0.054	0	8.39214e-49	Qx.ap
sgo-1	5.9104e-53	-2.97285	0.018	0.125	9.05946e-49	Qx.ap
F46H5.5	6.24084e-53	6.96243	0.056	0	9.56595e-49	Qx.ap
cTel55X.1	9.17227e-53	-4.05674	0.007	0.104	1.40593e-48	Qx.ap
peli-1	1.02623e-52	-2.18588	0.04	0.164	1.573e-48	Qx.ap
sma-2	1.19683e-52	-3.91739	0.009	0.107	1.8345e-48	Qx.ap
M01D1.12	1.4211e-52	7.13605	0.055	0	2.17826e-48	Qx.ap
F44B9.8	1.65836e-52	-3.44125	0.011	0.112	2.54194e-48	Qx.ap
eas-1	1.73868e-52	-3.37228	0.012	0.114	2.66506e-48	Qx.ap
slc-25A46	2.79181e-52	2.74566	0.1	0.018	4.27929e-48	Qx.ap
cas-2	3.61804e-52	-4.01537	0.007	0.103	5.54574e-48	Qx.ap
evl-18	3.86181e-52	-3.39481	0.01	0.11	5.91939e-48	Qx.ap
sap-49	3.97553e-52	-3.38925	0.014	0.117	6.09369e-48	Qx.ap
nrde-2	4.32771e-52	-2.08133	0.045	0.17	6.63352e-48	Qx.ap
F15D4.4	5.09684e-52	4.62797	0.062	0.003	7.81244e-48	Qx.ap
nucl-1	5.94036e-52	-3.72932	0.01	0.108	9.10538e-48	Qx.ap
fat-1.1	6.59201e-52	-2.48354	0.026	0.14	1.01042e-47	Qx.ap
WBGene00194667	8.99875e-52	5.73192	0.057	0.001	1.37933e-47	Qx.ap
let-607	9.11605e-52	2.28656	0.112	0.024	1.39731e-47	Qx.ap
mig-22	9.73158e-52	-3.28168	0.013	0.115	1.49166e-47	Qx.ap
fhod-1	9.97109e-52	2.99787	0.096	0.017	1.52837e-47	Qx.ap
C47E8.3	1.03531e-51	3.47089	0.077	0.008	1.58692e-47	Qx.ap
asna-1	1.15353e-51	-2.1101	0.048	0.174	1.76813e-47	Qx.ap
unc-10	1.17231e-51	4.33716	0.061	0.003	1.79691e-47	Qx.ap
T05A8.5	1.22513e-51	4.34948	0.061	0.003	1.87788e-47	Qx.ap
F20C5.11	1.52174e-51	3.03681	0.074	0.007	2.33252e-47	Qx.ap
unk-1	1.52727e-51	-3.53576	0.01	0.109	2.341e-47	Qx.ap
Y46D2A.1	1.55211e-51	4.72751	0.063	0.003	2.37908e-47	Qx.ap
F42A9.9	1.87841e-51	10.9863	0.053	0	2.87923e-47	Qx.ap
ttc-17	1.9102e-51	-2.66237	0.026	0.137	2.92796e-47	Qx.ap
rga-4	2.18767e-51	-4.948	0.003	0.093	3.35326e-47	Qx.ap
F38B2.4	2.43746e-51	4.90972	0.057	0.001	3.73613e-47	Qx.ap
C49F8.1	2.51047e-51	5.93121	0.055	0.001	3.84805e-47	Qx.ap
C29E4.12	2.51999e-51	-2.5187	0.026	0.139	3.86265e-47	Qx.ap
gcna-1	3.42198e-51	-3.82303	0.007	0.101	5.24522e-47	Qx.ap
cku-80	5.01527e-51	-3.8909	0.007	0.102	7.6874e-47	Qx.ap
mdt-18	5.142e-51	-2.31414	0.032	0.148	7.88166e-47	Qx.ap
del-2	6.11412e-51	3.31302	0.072	0.007	9.37172e-47	Qx.ap
lido-11	6.85971e-51	-2.73332	0.025	0.135	1.05146e-46	Qx.ap
gfl-1	9.06733e-51	-3.28313	0.013	0.113	1.38984e-46	Qx.ap
let-858	9.6383e-51	-2.17628	0.038	0.157	1.47736e-46	Qx.ap
zig-11	9.93243e-51	-3.79689	0.009	0.105	1.52244e-46	Qx.ap
ddb-1	1.06109e-50	-2.97871	0.02	0.126	1.62644e-46	Qx.ap
WBGene00014613	1.5962e-50	-3.75278	0.01	0.106	2.44666e-46	Qx.ap
aakg-1	1.66787e-50	-2.1769	0.036	0.154	2.55651e-46	Qx.ap
nrde-4	2.52464e-50	-3.20012	0.012	0.11	3.86977e-46	Qx.ap
T28D6.4	2.65633e-50	10.8292	0.051	0	4.07162e-46	Qx.ap
snpc-1.1	5.4622e-50	-2.452	0.026	0.135	8.37247e-46	Qx.ap
chaf-2	5.55213e-50	-4.84754	0.003	0.09	8.51031e-46	Qx.ap
tbg-1	5.60099e-50	-2.98144	0.017	0.12	8.58519e-46	Qx.ap
Y97E10AR.1	6.55447e-50	3.79495	0.066	0.005	1.00467e-45	Qx.ap
crn-1.1	8.49783e-50	-4.64182	0.004	0.093	1.30255e-45	Qx.ap
far-2	9.98691e-50	3.5585	0.064	0.004	1.53079e-45	Qx.ap
frpr-8	1.55158e-49	10.8572	0.051	0	2.37826e-45	Qx.ap
F32B4.5	1.64782e-49	7.6288	0.052	0	2.52578e-45	Qx.ap
F09A5.3	3.25785e-49	3.01983	0.081	0.011	4.99363e-45	Qx.ap
AH9.6	3.90253e-49	9.10667	0.051	0	5.9818e-45	Qx.ap
tsp-20	4.0531e-49	-4.89747	0.004	0.092	6.2126e-45	Qx.ap
F35H12.6	4.2857e-49	7.00737	0.051	0	6.56912e-45	Qx.ap
pno-1	5.36065e-49	-2.80702	0.023	0.128	8.2168e-45	Qx.ap
cccp-1	5.38108e-49	3.13996	0.074	0.008	8.24812e-45	Qx.ap
R05G6.5	6.16568e-49	-2.63509	0.023	0.128	9.45075e-45	Qx.ap
F39B2.8	6.3819e-49	3.35793	0.066	0.005	9.78218e-45	Qx.ap
sas-6	6.87042e-49	-3.41977	0.01	0.103	1.0531e-44	Qx.ap
aipl-1	6.99595e-49	-2.95814	0.016	0.116	1.07234e-44	Qx.ap
apt-9	7.01563e-49	3.38002	0.059	0.003	1.07536e-44	Qx.ap
zig-8	1.0215e-48	6.16886	0.053	0.001	1.56576e-44	Qx.ap
rha-1	1.17706e-48	-2.58816	0.022	0.126	1.8042e-44	Qx.ap
lon-1	1.58434e-48	4.33787	0.065	0.005	2.42848e-44	Qx.ap
npp-15	1.80328e-48	-4.05723	0.006	0.096	2.76407e-44	Qx.ap
mcp-1	1.82898e-48	4.72278	0.057	0.002	2.80345e-44	Qx.ap
ppm-1.G	1.91982e-48	-5.09179	0.002	0.087	2.9427e-44	Qx.ap
jip-1	2.12443e-48	2.19499	0.092	0.016	3.25632e-44	Qx.ap
acr-24	2.3741e-48	6.67725	0.052	0.001	3.63902e-44	Qx.ap
mrps-27	3.07079e-48	-2.74256	0.022	0.125	4.70691e-44	Qx.ap
pcaf-1	3.27289e-48	-2.40557	0.028	0.137	5.01669e-44	Qx.ap
cdt-2	3.40557e-48	-5.22305	0.002	0.086	5.22005e-44	Qx.ap
pkn-1	4.0785e-48	-3.78596	0.007	0.096	6.25152e-44	Qx.ap
R04F11.3	4.4392e-48	-2.76293	0.016	0.115	6.8044e-44	Qx.ap
mcd-1	4.8574e-48	-2.19647	0.032	0.143	7.44542e-44	Qx.ap
srw-85	4.88879e-48	5.27332	0.055	0.002	7.49354e-44	Qx.ap
edc-4	5.00397e-48	-2.28599	0.034	0.146	7.67009e-44	Qx.ap
tax-2	5.84089e-48	7.65282	0.05	0	8.95291e-44	Qx.ap
C52B9.10	6.4522e-48	2.5466	0.081	0.011	9.88993e-44	Qx.ap
nhr-44	6.54014e-48	4.15571	0.063	0.005	1.00247e-43	Qx.ap
cpsf-3	7.4638e-48	-2.98532	0.016	0.114	1.14405e-43	Qx.ap
cku-70	8.26587e-48	-3.13286	0.014	0.109	1.26699e-43	Qx.ap
dpm-3	1.07484e-47	-3.08906	0.014	0.109	1.64751e-43	Qx.ap
npp-2	1.25731e-47	-3.03607	0.015	0.112	1.92721e-43	Qx.ap
mct-4	1.31433e-47	4.60852	0.058	0.003	2.0146e-43	Qx.ap
C14A11.6	1.4199e-47	7.59587	0.05	0	2.17643e-43	Qx.ap
C26D10.6	1.56549e-47	4.90311	0.053	0.001	2.39958e-43	Qx.ap
K04C1.3	1.67841e-47	-7.23643	0.001	0.081	2.57266e-43	Qx.ap
B0432.10	1.95515e-47	-3.9957	0.006	0.092	2.99685e-43	Qx.ap
rfp-1	2.3224e-47	-2.80583	0.02	0.12	3.55977e-43	Qx.ap
F53F4.11	2.33564e-47	-3.35744	0.013	0.107	3.58007e-43	Qx.ap
F56A8.9	2.33725e-47	-2.78752	0.017	0.115	3.58254e-43	Qx.ap
alh-4	2.59432e-47	-2.12765	0.03	0.14	3.97657e-43	Qx.ap
ard-1	2.64115e-47	-2.10931	0.044	0.16	4.04836e-43	Qx.ap
C24G6.8	3.13567e-47	-2.24897	0.032	0.141	4.80636e-43	Qx.ap
kvs-2	3.2119e-47	9.02643	0.049	0	4.9232e-43	Qx.ap
catp-7	3.47992e-47	-4.64514	0.004	0.088	5.33403e-43	Qx.ap
C36E8.1	4.60616e-47	-2.06942	0.046	0.162	7.06032e-43	Qx.ap
lin-54	4.70418e-47	-5.25281	0.002	0.084	7.21056e-43	Qx.ap
dkf-2	4.89264e-47	4.39654	0.062	0.004	7.49944e-43	Qx.ap
eif-2A	5.28168e-47	-2.02143	0.043	0.159	8.09576e-43	Qx.ap
lex-1	6.05399e-47	-2.01226	0.044	0.16	9.27956e-43	Qx.ap
apr-1	6.21464e-47	-3.89431	0.008	0.096	9.5258e-43	Qx.ap
hasp-1	6.35543e-47	-5.31102	0.002	0.084	9.74161e-43	Qx.ap
Y56A3A.7	8.43597e-47	2.60252	0.091	0.017	1.29307e-42	Qx.ap
K03H1.7	8.53498e-47	-4.96335	0.004	0.087	1.30824e-42	Qx.ap
aqp-10	9.40457e-47	-3.6856	0.009	0.098	1.44153e-42	Qx.ap
tmem-189	1.12989e-46	5.11624	0.055	0.002	1.7319e-42	Qx.ap
hum-2	1.20549e-46	2.30751	0.118	0.032	1.84778e-42	Qx.ap
ZK512.1	1.69449e-46	-7.24878	0.001	0.08	2.59731e-42	Qx.ap
yop-1	1.76318e-46	-2.16656	0.034	0.145	2.7026e-42	Qx.ap
R57.2	1.78963e-46	10.9769	0.048	0	2.74314e-42	Qx.ap
emb-27	1.92356e-46	-3.62024	0.008	0.097	2.94844e-42	Qx.ap
leo-1	1.97646e-46	-2.36197	0.029	0.135	3.02952e-42	Qx.ap
C35E7.2	2.05111e-46	6.77704	0.049	0	3.14394e-42	Qx.ap
ulp-2	2.13194e-46	-2.59301	0.02	0.12	3.26783e-42	Qx.ap
T05A7.1	2.2428e-46	-6.64064	0.001	0.08	3.43776e-42	Qx.ap
pde-4	2.80089e-46	3.59602	0.065	0.006	4.2932e-42	Qx.ap
gpr-1	3.50897e-46	-6.27042	0.001	0.08	5.37855e-42	Qx.ap
clc-7	3.6868e-46	-4.30908	0.005	0.089	5.65113e-42	Qx.ap
ent-2	3.96688e-46	-2.66019	0.022	0.122	6.08043e-42	Qx.ap
dpl-1	4.44895e-46	-3.09352	0.014	0.106	6.81935e-42	Qx.ap
E04D5.5	4.58558e-46	5.30225	0.053	0.002	7.02877e-42	Qx.ap
lem-3	5.3949e-46	-5.86622	0.002	0.082	8.26931e-42	Qx.ap
dpt-1	7.79068e-46	-3.19029	0.013	0.105	1.19416e-41	Qx.ap
zwl-1	1.05582e-45	-3.42755	0.01	0.099	1.61836e-41	Qx.ap
nekl-1	1.09145e-45	7.99543	0.048	0	1.67297e-41	Qx.ap
rars-2	1.23458e-45	2.23547	0.104	0.024	1.89237e-41	Qx.ap
Y51H4A.15	1.26015e-45	-3.43343	0.012	0.103	1.93156e-41	Qx.ap
C32B5.18.1	1.30862e-45	-5.92982	0.002	0.08	2.00585e-41	Qx.ap
che-12	1.32448e-45	4.47739	0.057	0.003	2.03016e-41	Qx.ap
cdk-4	1.5051e-45	-4.67616	0.003	0.083	2.30701e-41	Qx.ap
cle-1	1.84943e-45	3.86494	0.062	0.005	2.83481e-41	Qx.ap
fbxa-67	1.90396e-45	-2.50269	0.025	0.126	2.91839e-41	Qx.ap
sprr-2	2.63052e-45	8.1308	0.047	0	4.03206e-41	Qx.ap
wht-1	2.88536e-45	6.10445	0.05	0.001	4.42267e-41	Qx.ap
F22B8.7	3.51152e-45	-5.74614	0.002	0.08	5.38246e-41	Qx.ap
mog-5	4.2087e-45	-2.50482	0.022	0.12	6.4511e-41	Qx.ap
dvc-1	4.6937e-45	-3.17146	0.012	0.102	7.1945e-41	Qx.ap
clc-4	6.72234e-45	7.65813	0.047	0	1.0304e-40	Qx.ap
F58A4.6	6.75728e-45	-2.15111	0.032	0.138	1.03576e-40	Qx.ap
rbg-1	6.96864e-45	-2.31242	0.028	0.131	1.06815e-40	Qx.ap
gip-2	7.11612e-45	-3.81396	0.007	0.091	1.09076e-40	Qx.ap
mat-3	1.08785e-44	-4.21	0.005	0.087	1.66745e-40	Qx.ap
hmg-5	1.25763e-44	-3.35012	0.01	0.096	1.92769e-40	Qx.ap
W08E12.7.1	1.33625e-44	-3.39473	0.01	0.096	2.0482e-40	Qx.ap
Y105E8A.25	1.54819e-44	-2.16587	0.034	0.14	2.37307e-40	Qx.ap
nlp-63	1.57567e-44	7.78969	0.046	0	2.41519e-40	Qx.ap
grd-12	1.58922e-44	7.03132	0.047	0	2.43596e-40	Qx.ap
sto-5	1.73615e-44	6.20998	0.048	0.001	2.66116e-40	Qx.ap
T13C2.7	1.83426e-44	5.92928	0.048	0.001	2.81155e-40	Qx.ap
C34F6.5	2.61165e-44	2.76954	0.074	0.01	4.00313e-40	Qx.ap
plrg-1	2.9059e-44	-2.23182	0.031	0.134	4.45416e-40	Qx.ap
T12B3.1	3.50865e-44	10.8297	0.045	0	5.37806e-40	Qx.ap
aakg-5	3.73841e-44	-3.42446	0.013	0.101	5.73024e-40	Qx.ap
H37A05.4	5.06612e-44	-3.95792	0.009	0.093	7.76535e-40	Qx.ap
ints-7	6.60014e-44	-4.36052	0.004	0.084	1.01167e-39	Qx.ap
his-64	8.03642e-44	-3.88273	0.006	0.088	1.23182e-39	Qx.ap
frpr-5	8.45017e-44	10.7402	0.045	0	1.29524e-39	Qx.ap
asb-1	1.33127e-43	-3.23529	0.012	0.099	2.04056e-39	Qx.ap
pms-2	1.38605e-43	-3.96692	0.005	0.085	2.12454e-39	Qx.ap
sipa-1	1.5494e-43	4.95752	0.051	0.002	2.37492e-39	Qx.ap
gcn-1	1.78112e-43	-2.85828	0.015	0.104	2.73009e-39	Qx.ap
F02E11.7	2.16706e-43	7.50737	0.046	0	3.32167e-39	Qx.ap
nmr-1	2.27735e-43	7.44166	0.045	0	3.49073e-39	Qx.ap
fat-4	2.98647e-43	-2.22664	0.033	0.135	4.57766e-39	Qx.ap
[truncated: 1,589 more rows]

## Sheet: top_markers_Q_clusters
gene_id	p_val	avg_log2FC	pct.1	pct.2	p_val_adj	cluster
R05H11.2	0	4.84294	0.968	0.076	0	Qx
mig-21	0	4.93726	0.963	0.073	0	Qx
W07A12.4	0	3.14199	0.922	0.129	0	Qx
cpn-1	0	5.02504	0.802	0.038	0	Qx
C30F12.5	0	2.55695	0.848	0.14	0	Qx
mcm-6	0	2.80425	0.792	0.098	0	Qx
rpl-31	0	2.55644	0.925	0.235	0	Qx
suro-1	0	4.4187	0.721	0.032	0	Qx
rpl-30	0	2.60608	0.859	0.177	0	Qx
mcm-2	0	2.69113	0.784	0.104	0	Qx
unc-86	0	-5.77753	0.078	0.869	0	Qx.a
lin-32	0	3.32511	0.969	0.264	0	Qx.a
lipl-7	0	4.38695	0.745	0.071	0	Qx.a
tbx-2	0	3.84853	0.848	0.186	0	Qx.a
ham-1	0	3.01423	0.889	0.26	0	Qx.a
F07C6.4	0	3.41801	0.875	0.265	0	Qx.a
Y54H5A.2	0	3.1527	0.86	0.276	0	Qx.a
C43D7.8	0	4.50358	0.566	0.051	0	Qx.a
lgc-27	0	5.22716	0.509	0.02	0	Qx.a
Y71F9AL.6	0	3.81518	0.528	0.057	0	Qx.a
F32H5.3	0	5.84329	0.785	0.054	0	Qx.p
syd-9	0	-6.3328	0.032	0.723	0	Qx.p
hphd-1	0	4.9522	0.726	0.069	0	Qx.p
gcy-36	0	-7.39351	0.025	0.658	0	Qx.p
C27A2.8	0	-8.92184	0.033	0.654	0	Qx.p
cyd-1	0	3.76918	0.703	0.091	0	Qx.p
tmem-231	0	-7.45347	0.02	0.615	0	Qx.p
shc-2	0	2.54009	0.883	0.312	0	Qx.p
egl-13	0	-6.8846	0.013	0.578	0	Qx.p
gcy-35	0	-7.67477	0.013	0.569	0	Qx.p
arl-3	0	6.10894	0.972	0.044	0	Qx.ap
mks-2	0	7.97125	0.927	0.014	0	Qx.ap
dyf-6	0	6.48735	0.96	0.051	0	Qx.ap
pdl-1	0	5.31362	0.956	0.073	0	Qx.ap
daf-25	0	5.37886	0.963	0.087	0	Qx.ap
fmi-1	0	4.41368	0.97	0.097	0	Qx.ap
gcy-37	0	8.97389	0.875	0.011	0	Qx.ap
mksr-2	0	7.23652	0.878	0.016	0	Qx.ap
gcy-35	0	4.88151	0.948	0.101	0	Qx.ap
F49H12.4	0	9.20766	0.84	0.006	0	Qx.ap
hlh-14	0	4.94289	0.943	0.039	0	Qx.pa
mec-7	0	3.16229	0.919	0.129	0	Qx.pa
F33A8.7	0	3.9922	0.732	0.06	0	Qx.pa
C09D4.2	0	3.22716	0.883	0.221	0	Qx.pa
mig-1	0	2.82696	0.671	0.14	0	Qx.pa
nid-1	0	5.12121	0.393	0.013	0	Qx.pa
msa-1	9.0211e-292	-6.3828	0.114	0.774	1.38275e-287	Qx.pa
C01C4.3	9.22259e-261	5.01825	0.266	0.011	1.41364e-256	Qx.pa
F36G3.1	2.87452e-251	5.08036	0.297	0.02	4.40606e-247	Qx.pa
unc-68	5.9532e-229	3.13971	0.37	0.046	9.12507e-225	Qx.pa
mec-3	0	11.1265	0.99	0.004	0	Qx.paa
tsp-7	2.7563e-271	5.73493	0.742	0.032	4.22485e-267	Qx.paa
ptp-4	1.68289e-268	7.99041	0.309	0.003	2.57953e-264	Qx.paa
Y44A6D.7	2.11777e-243	10.5205	0.186	0	3.24611e-239	Qx.paa
mec-1	5.55944e-241	7.14296	0.34	0.005	8.52151e-237	Qx.paa
D1044.7	1.82016e-230	9.49385	0.206	0.001	2.78995e-226	Qx.paa
C02B10.3	1.43263e-140	6.36371	0.278	0.007	2.19594e-136	Qx.paa
C01H6.3	6.22362e-116	8.29309	0.103	0	9.53956e-112	Qx.paa
tkr-3	1.07492e-106	7.13116	0.175	0.003	1.64764e-102	Qx.paa
hlh-14	4.79984e-103	3.39703	0.918	0.152	7.35719e-99	Qx.paa
ast-1	0	12.5839	0.76	0.001	0	Qx.pap
ZK265.7	0	11.4317	0.32	0	0	Qx.pap
ceh-43	8.01013e-189	11.2108	0.16	0	1.22779e-184	Qx.pap
ceh-31	4.14591e-178	9.82432	0.4	0.003	6.35484e-174	Qx.pap
nlp-35	2.90069e-115	8.11885	0.28	0.003	4.44617e-111	Qx.pap
ceh-30	2.58434e-92	8.61798	0.2	0.002	3.96128e-88	Qx.pap
dhs-17	1.19293e-79	10.6117	0.08	0	1.82853e-75	Qx.pap
R01H2.4	1.19293e-79	10.7448	0.08	0	1.82853e-75	Qx.pap
dyc-1	4.84396e-79	8.24783	0.16	0.001	7.42482e-75	Qx.pap
far-1	9.82875e-61	7.17751	1	0.098	1.50655e-56	Qx.pap

## Sheet: top_pos_markers_Q clusters
gene_id	p_val	avg_log2FC	pct.1	pct.2	p_val_adj	cluster
R05H11.2	0	4.84294	0.968	0.076	0	Qx
mig-21	0	4.93726	0.963	0.073	0	Qx
W07A12.4	0	3.14199	0.922	0.129	0	Qx
cpn-1	0	5.02504	0.802	0.038	0	Qx
C30F12.5	0	2.55695	0.848	0.14	0	Qx
mcm-6	0	2.80425	0.792	0.098	0	Qx
rpl-31	0	2.55644	0.925	0.235	0	Qx
suro-1	0	4.4187	0.721	0.032	0	Qx
rpl-30	0	2.60608	0.859	0.177	0	Qx
mcm-2	0	2.69113	0.784	0.104	0	Qx
lin-32	0	3.32511	0.969	0.264	0	Qx.a
lipl-7	0	4.38695	0.745	0.071	0	Qx.a
tbx-2	0	3.84853	0.848	0.186	0	Qx.a
ham-1	0	3.01423	0.889	0.26	0	Qx.a
F07C6.4	0	3.41801	0.875	0.265	0	Qx.a
Y54H5A.2	0	3.1527	0.86	0.276	0	Qx.a
C43D7.8	0	4.50358	0.566	0.051	0	Qx.a
lgc-27	0	5.22716	0.509	0.02	0	Qx.a
Y71F9AL.6	0	3.81518	0.528	0.057	0	Qx.a
srd-30	0	4.88693	0.42	0.029	0	Qx.a
F32H5.3	0	5.84329	0.785	0.054	0	Qx.p
hphd-1	0	4.9522	0.726	0.069	0	Qx.p
cyd-1	0	3.76918	0.703	0.091	0	Qx.p
shc-2	0	2.54009	0.883	0.312	0	Qx.p
pezo-1	0	3.32412	0.579	0.113	0	Qx.p
cdl-1	0	2.75317	0.597	0.134	0	Qx.p
ZK930.6	0	2.18204	0.901	0.445	0	Qx.p
mcm-7	1.21603e-283	2.64892	0.5	0.111	1.86393e-279	Qx.p
top-2	2.38008e-279	2.00335	0.665	0.237	3.64818e-275	Qx.p
Y47A7.2	3.82765e-264	2.98643	0.454	0.098	5.86702e-260	Qx.p
arl-3	0	6.10894	0.972	0.044	0	Qx.ap
mks-2	0	7.97125	0.927	0.014	0	Qx.ap
dyf-6	0	6.48735	0.96	0.051	0	Qx.ap
pdl-1	0	5.31362	0.956	0.073	0	Qx.ap
daf-25	0	5.37886	0.963	0.087	0	Qx.ap
fmi-1	0	4.41368	0.97	0.097	0	Qx.ap
gcy-37	0	8.97389	0.875	0.011	0	Qx.ap
mksr-2	0	7.23652	0.878	0.016	0	Qx.ap
gcy-35	0	4.88151	0.948	0.101	0	Qx.ap
F49H12.4	0	9.20766	0.84	0.006	0	Qx.ap
hlh-14	0	4.94289	0.943	0.039	0	Qx.pa
mec-7	0	3.16229	0.919	0.129	0	Qx.pa
F33A8.7	0	3.9922	0.732	0.06	0	Qx.pa
C09D4.2	0	3.22716	0.883	0.221	0	Qx.pa
mig-1	0	2.82696	0.671	0.14	0	Qx.pa
nid-1	0	5.12121	0.393	0.013	0	Qx.pa
C01C4.3	9.22259e-261	5.01825	0.266	0.011	1.41364e-256	Qx.pa
F36G3.1	2.87452e-251	5.08036	0.297	0.02	4.40606e-247	Qx.pa
unc-68	5.9532e-229	3.13971	0.37	0.046	9.12507e-225	Qx.pa
C08F1.10	4.33811e-228	2.96495	0.386	0.05	6.64945e-224	Qx.pa
mec-3	0	11.1265	0.99	0.004	0	Qx.paa
tsp-7	2.7563e-271	5.73493	0.742	0.032	4.22485e-267	Qx.paa
ptp-4	1.68289e-268	7.99041	0.309	0.003	2.57953e-264	Qx.paa
Y44A6D.7	2.11777e-243	10.5205	0.186	0	3.24611e-239	Qx.paa
mec-1	5.55944e-241	7.14296	0.34	0.005	8.52151e-237	Qx.paa
D1044.7	1.82016e-230	9.49385	0.206	0.001	2.78995e-226	Qx.paa
C02B10.3	1.43263e-140	6.36371	0.278	0.007	2.19594e-136	Qx.paa
C01H6.3	6.22362e-116	8.29309	0.103	0	9.53956e-112	Qx.paa
tkr-3	1.07492e-106	7.13116	0.175	0.003	1.64764e-102	Qx.paa
hlh-14	4.79984e-103	3.39703	0.918	0.152	7.35719e-99	Qx.paa
ast-1	0	12.5839	0.76	0.001	0	Qx.pap
ZK265.7	0	11.4317	0.32	0	0	Qx.pap
ceh-43	8.01013e-189	11.2108	0.16	0	1.22779e-184	Qx.pap
ceh-31	4.14591e-178	9.82432	0.4	0.003	6.35484e-174	Qx.pap
nlp-35	2.90069e-115	8.11885	0.28	0.003	4.44617e-111	Qx.pap
ceh-30	2.58434e-92	8.61798	0.2	0.002	3.96128e-88	Qx.pap
dhs-17	1.19293e-79	10.6117	0.08	0	1.82853e-75	Qx.pap
R01H2.4	1.19293e-79	10.7448	0.08	0	1.82853e-75	Qx.pap
dyc-1	4.84396e-79	8.24783	0.16	0.001	7.42482e-75	Qx.pap
far-1	9.82875e-61	7.17751	1	0.098	1.50655e-56	Qx.pap

## Sheet: DEG_Q.a_vs_Q.p
gene_id	p_val	avg_log2FC	pct.1	pct.2	p_val_adj
lin-32	0	6.99789	0.969	0.067	0
ham-1	0	8.02773	0.889	0.009	0
unc-86	0	-5.89415	0.078	0.951	0
egl-46	0	7.52078	0.879	0.014	0
egl-13	0	7.79143	0.852	0.013	0
Y7A9D.1	0	5.04846	0.88	0.073	0
gcy-36	0	6.79066	0.791	0.025	0
syd-9	0	5.99963	0.782	0.032	0
lipl-7	0	5.81702	0.745	0.027	0
daf-19	3.8196e-272	6.81247	0.602	0.014	5.85468e-268
ssq-1	1.27241e-256	8.33854	0.554	0.006	1.95035e-252
tbx-2	1.41354e-245	3.50538	0.848	0.254	2.16667e-241
WBGene00023302	2.05207e-245	8.42111	0.528	0.004	3.14541e-241
Y71F9AL.6	2.51094e-244	8.17059	0.528	0.004	3.84877e-240
pkd-2	3.15671e-232	3.50799	0.846	0.291	4.8386e-228
lgc-27	9.74051e-229	6.74549	0.509	0.008	1.49302e-224
F32H5.3	1.22929e-228	-6.92165	0.027	0.785	1.88426e-224
msa-1	4.42379e-222	2.46324	0.96	0.427	6.78079e-218
ZK131.11	4.44417e-211	4.22707	0.574	0.044	6.81203e-207
cki-1	7.01159e-208	5.21733	0.505	0.019	1.07474e-203
C43D7.8	8.77117e-205	4.38246	0.566	0.049	1.34444e-200
eat-20	4.29996e-200	9.55305	0.437	0.002	6.59098e-196
fmi-1	1.47247e-198	5.99858	0.488	0.021	2.257e-194
Y54H5A.2	5.28015e-198	2.78046	0.86	0.362	8.09341e-194
dgn-1	1.44308e-197	4.8349	0.491	0.02	2.21196e-193
hphd-1	6.2747e-197	-5.81417	0.035	0.726	9.61786e-193
hbl-1	2.4717e-194	4.63423	0.508	0.03	3.78862e-190
che-2	1.78449e-192	6.19835	0.752	0.246	2.73526e-188
cyd-1	9.91428e-192	-6.45868	0.015	0.703	1.51966e-187
srd-30	1.83358e-186	7.97673	0.42	0.005	2.81051e-182
tmem-231	3.84155e-186	6.32774	0.461	0.02	5.88833e-182
cank-26	1.28856e-185	4.35979	0.497	0.031	1.9751e-181
gst-7	3.11064e-183	2.94116	0.753	0.221	4.76798e-179
lit-1	1.04504e-181	2.8467	0.706	0.156	1.60183e-177
F07C6.4	3.66111e-179	2.46288	0.875	0.455	5.61176e-175
smp-1	3.25242e-176	2.76697	0.702	0.166	4.98531e-172
C04A11.2	3.74607e-176	3.45297	0.567	0.07	5.74197e-172
unc-54	2.30555e-175	3.88388	0.745	0.256	3.53395e-171
F23B12.4	2.0071e-171	5.90168	0.406	0.009	3.07649e-167
jbts-14	3.74719e-163	7.59963	0.376	0.005	5.74369e-159
ugt-50	9.7269e-160	2.506	0.783	0.305	1.49094e-155
Y47H10A.4	8.09076e-149	3.01669	0.543	0.085	1.24015e-144
rhgf-2	1.79129e-148	3.29179	0.513	0.072	2.74568e-144
gdi-1	2.15533e-146	2.29046	0.803	0.349	3.30368e-142
T28D9.1	6.01648e-146	-1.22101	0.872	0.979	9.22207e-142
srd-29	8.19499e-141	6.02411	0.35	0.011	1.25613e-136
rgl-1	6.37202e-131	4.29521	0.367	0.023	9.76703e-127
lrp-2	9.40467e-130	1.88657	0.799	0.37	1.44155e-125
dma-1	4.07349e-123	5.53031	0.307	0.009	6.24384e-119
lea-1	8.6551e-123	-2.46361	0.244	0.71	1.32665e-118
nphp-4	1.31109e-121	7.49748	0.284	0.003	2.00964e-117
pezo-1	4.56687e-121	-3.86633	0.075	0.579	7.0001e-117
mig-10	5.37435e-120	3.30602	0.41	0.049	8.23781e-116
cdl-1	1.99727e-114	-3.12467	0.1	0.597	3.06142e-110
pat-2	3.53354e-113	6.58291	0.271	0.004	5.41621e-109
T19D12.6	1.40468e-112	5.85435	0.28	0.008	2.15309e-108
fkb-2	4.34162e-112	-2.16139	0.279	0.726	6.65483e-108
mnm-2	2.05353e-111	7.90842	0.257	0.002	3.14764e-107
vab-8	1.37051e-110	4.54055	0.376	0.048	2.10072e-106
C27A2.8	6.30425e-110	6.02792	0.34	0.033	9.66315e-106
pdi-2	6.82391e-109	1.74928	0.792	0.397	1.04597e-104
exc-9	2.54021e-107	3.8488	0.332	0.028	3.89363e-103
lgc-52	1.07442e-104	7.28356	0.245	0.002	1.64687e-100
his-41	1.09652e-104	1.37875	0.891	0.597	1.68074e-100
tbb-2	1.62388e-103	-0.943571	0.935	0.987	2.48909e-99
F58E2.5	4.55724e-103	7.33592	0.245	0.003	6.98533e-99
F58H1.7	6.94833e-103	8.65499	0.237	0.001	1.06504e-98
WBGene00018199	1.64011e-102	4.52109	0.287	0.016	2.51397e-98
pdl-1	2.47264e-97	6.08448	0.261	0.012	3.79007e-93
ZK930.6	2.68397e-96	-1.27872	0.73	0.901	4.11399e-92
mcm-7	6.60568e-96	-3.55392	0.058	0.5	1.01252e-91
prkl-1	8.99736e-96	6.41502	0.232	0.004	1.37912e-91
F37A8.5	2.64496e-94	4.83296	0.253	0.011	4.0542e-90
ric-3	3.20903e-94	5.42604	0.239	0.006	4.9188e-90
F48E3.9	1.11647e-92	6.82617	0.226	0.004	1.71133e-88
W07A12.4	3.93248e-91	2.19413	0.434	0.088	6.0277e-87
Y47A7.2	6.55625e-91	-4.42509	0.038	0.454	1.00494e-86
rpl-12	2.54254e-90	-0.729143	0.995	0.993	3.89721e-86
magi-1	1.20019e-88	5.4779	0.229	0.008	1.83965e-84
ral-1	4.63522e-87	-1.86303	0.323	0.687	7.10486e-83
mam-8	6.60394e-87	6.47383	0.221	0.006	1.01225e-82
nphp-1	7.53193e-87	6.71733	0.21	0.003	1.15449e-82
Y97E10C.1	2.71553e-85	5.757	0.221	0.008	4.16237e-81
unc-40	4.82761e-84	1.59287	0.699	0.322	7.39976e-80
F41C3.7	9.3625e-84	1.86186	0.562	0.19	1.43508e-79
tctn-1	1.90504e-83	6.85474	0.201	0.003	2.92004e-79
ccep-290	1.418e-78	5.75398	0.198	0.005	2.1735e-74
tag-275	1.62134e-78	6.6744	0.19	0.003	2.4852e-74
mig-13	2.97656e-78	2.96264	0.323	0.053	4.56248e-74
ric-7	1.53069e-77	2.9837	0.305	0.044	2.34624e-73
htz-1	1.78932e-77	-1.13953	0.659	0.865	2.74267e-73
C42D4.18	4.44568e-77	2.51803	0.358	0.069	6.81434e-73
efn-4	3.10186e-76	5.68455	0.191	0.004	4.75453e-72
myrf-1	3.17932e-76	-7.56595	0.003	0.358	4.87327e-72
R07E5.17	1.35094e-74	3.56757	0.263	0.03	2.07073e-70
T02E9.5	7.71945e-74	5.60995	0.191	0.006	1.18324e-69
dsh-2	8.33226e-74	2.23016	0.441	0.127	1.27717e-69
ctf-8	2.53518e-73	-2.54712	0.117	0.488	3.88592e-69
T01B10.5	5.16602e-73	4.97799	0.197	0.008	7.91848e-69
arl-3	7.78514e-72	6.5358	0.193	0.008	1.19331e-67
cyk-1	8.00584e-71	1.72494	0.547	0.199	1.22714e-66
grdn-1	1.45833e-69	4.21339	0.204	0.012	2.23533e-65
lst-6	1.57933e-69	2.81439	0.299	0.05	2.4208e-65
F58D2.2	2.24219e-68	5.88111	0.17	0.003	3.43682e-64
gasr-8	7.16916e-67	3.82176	0.222	0.021	1.09889e-62
adm-2	7.68145e-66	4.49514	0.185	0.009	1.17741e-61
R07E3.7	1.58543e-65	2.81041	0.272	0.042	2.43014e-61
zag-1	1.86263e-65	-5.72194	0.007	0.323	2.85504e-61
bbs-9	2.06677e-65	7.22403	0.16	0.003	3.16795e-61
top-2	2.73143e-65	-1.53296	0.338	0.665	4.18673e-61
shc-2	3.39995e-65	-0.953514	0.697	0.883	5.21144e-61
hil-7	4.75522e-65	1.0671	0.942	0.901	7.2888e-61
T24B8.3	7.47421e-65	1.06524	0.834	0.541	1.14565e-60
mec-7	2.89278e-64	-6.63423	0.008	0.32	4.43406e-60
ift-20	4.00144e-64	6.56571	0.163	0.004	6.13341e-60
rad-51	7.30591e-64	2.19087	0.406	0.119	1.11985e-59
gap-2	9.60789e-64	1.82328	0.466	0.158	1.4727e-59
msra-1	1.12219e-63	1.99301	0.407	0.118	1.7201e-59
osm-6	2.03976e-62	7.9207	0.15	0.002	3.12654e-58
mig-21	2.19747e-62	2.412	0.315	0.067	3.36827e-58
tmed-13	7.15325e-62	3.56551	0.204	0.018	1.09645e-57
nmy-1	2.35641e-61	1.4842	0.601	0.275	3.6119e-57
suro-1	9.40002e-60	3.87167	0.189	0.015	1.44084e-55
F56H9.2	1.5301e-59	-1.63618	0.342	0.634	2.34533e-55
F39B2.3	3.34397e-59	3.09988	0.229	0.031	5.12563e-55
mix-1	6.08241e-59	-0.965805	0.682	0.855	9.32311e-55
dpy-20	2.65936e-58	4.26561	0.174	0.011	4.07627e-54
cutl-16	4.47702e-58	3.06689	0.214	0.025	6.86238e-54
chd-3	2.59614e-57	1.57447	0.554	0.249	3.97937e-53
C05D9.7	9.18084e-57	-3.21757	0.047	0.351	1.40724e-52
W04B5.8	1.69105e-56	5.37176	0.148	0.005	2.59204e-52
sem-4	3.32431e-56	-5.49479	0.009	0.29	5.09551e-52
tost-1	1.19875e-54	-2.27186	0.116	0.427	1.83744e-50
ipmk-1	1.90633e-54	5.76926	0.136	0.003	2.92203e-50
R01H2.8	1.25868e-53	3.71206	0.193	0.023	1.9293e-49
T28B8.1	2.48751e-53	1.21112	0.675	0.385	3.81286e-49
C03D6.9	3.528e-53	7.23428	0.127	0.001	5.40772e-49
cyp-31A2	5.90628e-53	4.8726	0.139	0.004	9.05315e-49
WBGene00050903	5.04304e-52	7.41156	0.124	0.001	7.72997e-48
C40A11.6	1.27363e-51	6.43658	0.125	0.002	1.95222e-47
F57G12.1	1.66764e-51	-2.14756	0.127	0.43	2.55615e-47
calu-1	2.46555e-51	1.18492	0.772	0.556	3.77919e-47
cam-1	2.2605e-50	2.15041	0.287	0.068	3.4649e-46
ZK287.1	2.91879e-50	6.52804	0.124	0.002	4.47392e-46
rfc-4	1.05792e-49	-1.38104	0.323	0.605	1.62158e-45
exc-7	1.08129e-49	7.14933	0.119	0.001	1.6574e-45
T05H4.11	4.18415e-49	1.54101	0.461	0.187	6.41347e-45
C08F1.10	5.21398e-49	6.49058	0.121	0.002	7.99199e-45
mec-12	7.26825e-49	6.23051	0.127	0.004	1.11408e-44
H01G02.3	7.82417e-49	7.86122	0.115	0.001	1.19929e-44
tbca-1	8.38589e-49	-2.95081	0.061	0.338	1.28539e-44
WBGene00271716	1.75288e-48	5.26823	0.128	0.004	2.68681e-44
F30F8.5	3.62643e-48	-2.32061	0.108	0.392	5.55859e-44
acy-3	1.53069e-47	4.11472	0.146	0.01	2.34624e-43
ltd-1	3.75752e-47	5.36169	0.121	0.003	5.75953e-43
gcy-35	8.13529e-47	4.16044	0.152	0.013	1.24698e-42
gnrr-2	3.28162e-46	7.13206	0.115	0.002	5.03007e-42
fbxb-88	5.3144e-46	1.07281	0.695	0.429	8.14592e-42
Y75B8A.18	8.29046e-46	-1.00938	0.544	0.759	1.27076e-41
sma-1	1.1595e-45	-1.90781	0.152	0.432	1.77728e-41
inx-3	1.58264e-45	3.76886	0.144	0.011	2.42588e-41
ZK792.7	1.98092e-45	3.44057	0.17	0.021	3.03636e-41
mcm-5	9.08551e-45	-1.8022	0.167	0.45	1.39263e-40
F53G2.1	1.58916e-44	1.19857	0.573	0.285	2.43586e-40
act-2	1.7393e-44	-1.24193	0.354	0.618	2.66599e-40
shn-1	1.74161e-43	3.71443	0.135	0.01	2.66955e-39
adah-1	3.17506e-43	-1.62405	0.244	0.501	4.86673e-39
ztf-6	3.49185e-43	-2.06948	0.119	0.386	5.3523e-39
cdk-1	9.16822e-43	-1.14833	0.408	0.648	1.4053e-38
unc-5	1.86564e-42	-3.44605	0.028	0.264	2.85965e-38
lurp-1	4.33428e-42	5.46741	0.109	0.003	6.64359e-38
Y43B11AR.1	5.09509e-42	-5.74084	0.004	0.221	7.80975e-38
daf-36	1.62626e-41	6.91205	0.1	0.001	2.49274e-37
cutl-3	9.69323e-41	8.12205	0.096	0.001	1.48578e-36
mks-6	9.73352e-41	5.43574	0.108	0.004	1.49195e-36
unc-62	1.26593e-40	0.746073	0.879	0.703	1.94042e-36
egl-30	2.10762e-40	0.658954	0.927	0.816	3.23057e-36
ddr-2	3.67348e-40	-3.76084	0.022	0.243	5.63072e-36
C11H1.7	7.4231e-40	1.45407	0.441	0.197	1.13781e-35
daf-10	8.26641e-40	5.58473	0.104	0.003	1.26708e-35
mcm-3	1.89863e-39	-2.35775	0.081	0.324	2.91022e-35
fkh-9	2.24434e-39	3.3674	0.139	0.015	3.44013e-35
C05E11.6	2.60954e-39	3.31669	0.142	0.016	3.9999e-35
dylt-2	2.71562e-38	6.09438	0.098	0.003	4.1625e-34
tba-2	3.0123e-38	-0.98779	0.465	0.687	4.61725e-34
sel-10	5.45036e-38	1.77243	0.302	0.099	8.35431e-34
mec-17	5.53191e-38	2.14953	0.275	0.086	8.47932e-34
R05H11.2	5.79221e-38	1.75349	0.28	0.086	8.8783e-34
ztf-11	8.7786e-38	-1.47024	0.224	0.476	1.34558e-33
mcm-6	1.15781e-37	-2.77659	0.049	0.274	1.77469e-33
slcf-2	1.33661e-37	4.45806	0.106	0.005	2.04875e-33
ebax-1	2.2621e-37	1.26125	0.484	0.234	3.46735e-33
syd-2	5.14223e-37	2.12125	0.237	0.063	7.882e-33
wapl-1	8.98314e-37	-1.36187	0.251	0.499	1.37694e-32
mex-3	9.5838e-37	-4.48319	0.013	0.213	1.46901e-32
hlh-2	4.35724e-36	-2.30639	0.08	0.308	6.67878e-32
sma-2	5.18678e-36	2.73553	0.171	0.032	7.9503e-32
egl-44	9.9772e-36	-3.37314	0.03	0.234	1.52931e-31
Y39H10A.1	1.108e-35	5.80027	0.09	0.002	1.69834e-31
mbk-2	1.38606e-35	1.12542	0.547	0.296	2.12456e-31
pck-2	3.55193e-35	1.11946	0.55	0.302	5.4444e-31
tmem-17	5.18903e-35	5.32172	0.089	0.002	7.95374e-31
WBGene00017849	5.36957e-35	3.20323	0.128	0.015	8.23047e-31
C10A4.3	5.90525e-35	4.54541	0.093	0.003	9.05157e-31
glb-24	1.68067e-34	3.54276	0.12	0.012	2.57614e-30
atg-2	1.82838e-34	1.73062	0.276	0.091	2.80254e-30
F58D2.5	2.29536e-34	4.91412	0.093	0.004	3.51833e-30
T24C4.2	3.48754e-34	-3.37628	0.023	0.219	5.3457e-30
Y57G11C.22	4.10699e-34	2.22469	0.197	0.046	6.29519e-30
gpd-4	4.19248e-34	2.406	0.178	0.037	6.42624e-30
ttyh-1	8.22844e-34	-2.69548	0.047	0.255	1.26126e-29
mcm-2	8.3117e-34	-2.55522	0.059	0.271	1.27402e-29
C09G4.4	9.02323e-34	-1.48575	0.201	0.437	1.38308e-29
H37A05.4	9.62659e-34	-5.34437	0.005	0.185	1.47556e-29
F09D12.2	1.10601e-33	5.94456	0.084	0.002	1.69529e-29
R08E5.4	1.24773e-33	10.3506	0.077	0	1.91253e-29
cav-1	1.33727e-33	0.515642	0.965	0.88	2.04976e-29
lst-5	2.25291e-33	4.22686	0.093	0.004	3.45326e-29
unc-69	3.32035e-33	1.18431	0.47	0.236	5.08944e-29
fbxb-74	7.14506e-33	4.25688	0.097	0.006	1.09519e-28
T22B7.22	1.12242e-32	-4.85921	0.009	0.186	1.72044e-28
dyf-6	1.22336e-32	4.06662	0.115	0.012	1.87517e-28
timm-17B.2	1.22714e-32	1.57537	0.301	0.109	1.88096e-28
talp-3	1.74037e-32	10.3858	0.074	0	2.66763e-28
ceh-48	2.04893e-32	3.45411	0.109	0.01	3.14059e-28
pcn-1	4.16683e-32	-1.65542	0.159	0.381	6.38691e-28
ran-1	6.60611e-32	-1.53256	0.173	0.397	1.01258e-27
div-1	1.16049e-31	-1.40982	0.225	0.444	1.77879e-27
rpa-1	1.17301e-31	-1.4919	0.173	0.401	1.798e-27
lin-33	1.90975e-31	5.40446	0.082	0.003	2.92727e-27
C17E4.20	3.42028e-31	1.24193	0.398	0.178	5.2426e-27
anoh-2	4.80508e-31	1.70413	0.248	0.079	7.36523e-27
mnk-1	5.45126e-31	-0.544115	0.856	0.907	8.35568e-27
noca-1	5.59939e-31	-1.08686	0.367	0.57	8.58275e-27
E01G4.5	7.97447e-31	1.35705	0.321	0.124	1.22233e-26
dhhc-1	1.08788e-30	1.9583	0.194	0.049	1.66751e-26
grl-10	1.42731e-30	-4.96494	0.012	0.181	2.18778e-26
F53H1.4	1.48263e-30	-1.21561	0.327	0.527	2.27258e-26
F15G9.1	1.74469e-30	2.5631	0.152	0.03	2.67426e-26
ptc-1	1.97367e-30	1.78482	0.23	0.071	3.02524e-26
F53A10.2	2.23184e-30	3.95633	0.096	0.008	3.42096e-26
arr-1	3.17618e-30	1.51466	0.314	0.124	4.86845e-26
tofu-6	9.05906e-30	-1.77403	0.125	0.335	1.38857e-25
F33H2.3	1.19133e-29	-2.10214	0.09	0.289	1.82607e-25
egl-17	1.64908e-29	3.24158	0.116	0.016	2.5277e-25
apm-3	1.98973e-29	1.15563	0.453	0.237	3.04985e-25
cnb-1	4.17512e-29	1.94905	0.198	0.055	6.39962e-25
riok-1	5.91816e-29	-1.31788	0.364	0.537	9.07136e-25
R10E9.3	7.79666e-29	5.62828	0.07	0.001	1.19507e-24
mdl-1	7.94977e-29	-1.40165	0.218	0.434	1.21854e-24
smo-1	1.7362e-28	-1.53403	0.182	0.391	2.66124e-24
pmp-3	1.93293e-28	-2.06372	0.09	0.287	2.96279e-24
osm-5	2.89744e-28	5.42909	0.073	0.002	4.44119e-24
kap-1	2.91014e-28	3.87145	0.089	0.007	4.46066e-24
unc-16	2.91542e-28	1.8123	0.224	0.072	4.46876e-24
WBGene00077664	2.96728e-28	5.62479	0.069	0.001	4.54825e-24
fbxb-75	3.45305e-28	3.4083	0.098	0.01	5.29284e-24
R05H5.3	3.71795e-28	-1.10335	0.353	0.542	5.69888e-24
R06C1.6	4.20971e-28	2.36709	0.143	0.028	6.45265e-24
rig-4	4.31018e-28	2.59887	0.123	0.019	6.60665e-24
T28F4.5	4.94137e-28	-0.979143	0.407	0.591	7.57413e-24
F46C5.2	6.07217e-28	5.20184	0.07	0.002	9.30742e-24
WBGene00017202	6.37245e-28	10.2656	0.063	0	9.76769e-24
rbm-3.2	8.67123e-28	-0.431709	0.962	0.973	1.32913e-23
phy-2	1.17075e-27	3.34591	0.094	0.009	1.79453e-23
isw-1	2.38503e-27	-1.86409	0.098	0.293	3.65578e-23
snr-3	3.05768e-27	-0.816494	0.489	0.652	4.68682e-23
F12F6.1	3.57709e-27	1.64635	0.216	0.067	5.48297e-23
W04A8.4	6.71934e-27	0.414867	0.97	0.917	1.02994e-22
WBGene00044168	1.22031e-26	3.85925	0.084	0.006	1.8705e-22
wrk-1	1.65697e-26	0.746598	0.611	0.379	2.5398e-22
tth-1	1.90544e-26	-3.09472	0.031	0.192	2.92065e-22
ubq-1	2.02925e-26	0.668798	0.813	0.672	3.11043e-22
jmjd-3.2	2.154e-26	6.93692	0.062	0.001	3.30165e-22
Y17D7C.1	2.17142e-26	6.89219	0.062	0.001	3.32835e-22
C06B8.7	2.58627e-26	3.53742	0.088	0.008	3.96423e-22
vps-25	2.604e-26	0.967394	0.505	0.284	3.99142e-22
wdr-60	2.84761e-26	5.33982	0.066	0.002	4.36482e-22
W09G12.9	2.95861e-26	5.26891	0.066	0.002	4.53496e-22
F40F4.7	5.12017e-26	-1.60057	0.148	0.34	7.84819e-22
lec-3	6.16817e-26	2.35955	0.136	0.028	9.45457e-22
mks-2	8.2721e-26	5.69434	0.069	0.003	1.26795e-21
che-10	8.66578e-26	1.35605	0.301	0.128	1.32829e-21
H06I04.1	9.06084e-26	1.54552	0.256	0.097	1.38885e-21
smc-4	1.85225e-25	-1.26349	0.228	0.423	2.83912e-21
cutl-15	1.97655e-25	5.01316	0.066	0.002	3.02966e-21
Y49A10A.2	3.73444e-25	1.82142	0.173	0.047	5.72415e-21
F26F4.8	4.16163e-25	-1.31718	0.197	0.388	6.37894e-21
F33G12.6	4.61546e-25	1.74586	0.217	0.074	7.07457e-21
sto-1	4.95167e-25	-2.00191	0.081	0.256	7.58993e-21
act-3	5.95211e-25	-1.25118	0.197	0.399	9.1234e-21
mks-5	8.23617e-25	5.19187	0.07	0.004	1.26244e-20
unc-75	1.10365e-24	4.14603	0.07	0.004	1.69168e-20
pfn-1	1.26352e-24	-1.43147	0.209	0.398	1.93673e-20
F55C9.11	1.39019e-24	3.23732	0.085	0.009	2.13089e-20
ddx-17	1.5104e-24	-0.72043	0.596	0.729	2.31514e-20
F16B12.1	1.63215e-24	9.89015	0.055	0	2.50176e-20
rgs-11	2.52538e-24	-3.01945	0.028	0.178	3.8709e-20
nkcc-1	2.53055e-24	1.30662	0.29	0.122	3.87883e-20
F53C11.4	3.40309e-24	1.42568	0.237	0.087	5.21625e-20
daf-25	3.41881e-24	2.03969	0.197	0.066	5.24035e-20
rif-1.1	3.51413e-24	-1.99884	0.074	0.246	5.38646e-20
fbxb-65	4.31362e-24	3.3174	0.084	0.009	6.61191e-20
flcn-1	4.56172e-24	1.25384	0.301	0.13	6.99221e-20
sad-1	4.62616e-24	3.37025	0.084	0.009	7.09097e-20
hmg-4	5.12839e-24	-1.44595	0.159	0.348	7.86079e-20
cka-2	6.02181e-24	9.78686	0.054	0	9.23023e-20
attf-4	7.57555e-24	-1.40625	0.156	0.342	1.16118e-19
his-37	7.65616e-24	0.899907	0.52	0.322	1.17354e-19
nex-1	8.03239e-24	2.65564	0.105	0.017	1.2312e-19
ZK512.1	8.13771e-24	-3.90288	0.009	0.144	1.24735e-19
unc-115	1.09924e-23	0.946751	0.492	0.29	1.68492e-19
C46A5.4	1.11575e-23	4.2001	0.062	0.002	1.71022e-19
F54D5.5	1.42376e-23	-1.34592	0.163	0.355	2.18234e-19
gpc-2	1.58494e-23	0.829857	0.58	0.378	2.4294e-19
F41D9.2	2.14185e-23	1.99901	0.148	0.038	3.28303e-19
F12F6.7	3.27577e-23	-1.69657	0.127	0.3	5.0211e-19
mig-2	3.93811e-23	1.25372	0.288	0.126	6.03633e-19
dlc-1	3.98718e-23	-1.09582	0.283	0.473	6.11155e-19
skr-20	4.59144e-23	1.71059	0.177	0.054	7.03776e-19
arl-13	6.202e-23	4.75001	0.062	0.003	9.50642e-19
C39B5.2	7.31703e-23	4.19653	0.067	0.004	1.12155e-18
tyms-1	7.36762e-23	-1.96501	0.066	0.228	1.12931e-18
sem-2	7.77687e-23	-5.80359	0.003	0.125	1.19204e-18
tsp-20	8.72375e-23	-7.24209	0.001	0.122	1.33718e-18
dbl-1	1.19576e-22	4.27331	0.063	0.003	1.83287e-18
nfki-1	1.42807e-22	-3.15097	0.02	0.157	2.18895e-18
his-35	1.51736e-22	1.2708	0.284	0.125	2.32581e-18
pole-1	1.69411e-22	-1.69146	0.108	0.28	2.59673e-18
K07F5.12	2.32835e-22	3.5263	0.071	0.006	3.5689e-18
atf-2	2.54478e-22	5.29931	0.057	0.002	3.90064e-18
R10E12.2	2.57048e-22	5.11577	0.057	0.002	3.94003e-18
pitp-1	2.57399e-22	2.70599	0.096	0.015	3.94541e-18
ctsa-1.1	3.65732e-22	0.2813	1	0.984	5.60595e-18
maph-9	4.52995e-22	5.87713	0.054	0.001	6.94351e-18
mks-3	7.81312e-22	4.76793	0.059	0.003	1.19759e-17
apr-1	9.36416e-22	-4.59252	0.005	0.125	1.43534e-17
hlh-3	9.43931e-22	-3.84532	0.011	0.136	1.44686e-17
Y38H6C.16	1.01314e-21	-1.59635	0.092	0.259	1.55294e-17
T16A1.10	1.1032e-21	2.62207	0.09	0.013	1.69098e-17
ssq-2	1.10831e-21	10.4465	0.049	0	1.69882e-17
flh-2	1.26391e-21	1.9263	0.136	0.034	1.93732e-17
egg-3	1.8943e-21	4.47899	0.057	0.002	2.90359e-17
lact-4	2.03435e-21	2.24282	0.111	0.023	3.11825e-17
C45G7.4	2.96934e-21	-5.33177	0.003	0.117	4.5514e-17
F47B10.9	3.33665e-21	4.1894	0.058	0.003	5.11442e-17
Y23H5A.8	3.56489e-21	4.90001	0.054	0.002	5.46427e-17
egl-18	4.06044e-21	1.36922	0.226	0.089	6.22384e-17
M162.5	9.77315e-21	8.54751	0.049	0.001	1.49803e-16
K04F10.2	9.8253e-21	6.89079	0.049	0.001	1.50602e-16
klp-20	1.95308e-20	3.11444	0.074	0.009	2.99368e-16
clic-1	2.06138e-20	0.989057	0.384	0.206	3.15969e-16
bbs-4	2.23824e-20	4.88942	0.054	0.002	3.43077e-16
H38K22.9	3.07552e-20	1.7616	0.147	0.042	4.71415e-16
kbp-1	3.13769e-20	-2.75131	0.027	0.156	4.80946e-16
npr-15	3.70979e-20	6.60762	0.047	0.001	5.68637e-16
bet-2	3.96552e-20	1.0738	0.314	0.154	6.07835e-16
ppw-1	4.52024e-20	-3.77777	0.009	0.124	6.92863e-16
skpt-1	4.66361e-20	-2.37772	0.042	0.178	7.14839e-16
rpl-41.2	5.19431e-20	-0.498672	0.779	0.859	7.96183e-16
let-653	8.55642e-20	5.4376	0.049	0.001	1.31153e-15
hsp-3	9.2469e-20	0.636953	0.69	0.511	1.41736e-15
lmn-1	1.14531e-19	-1.52758	0.113	0.271	1.75553e-15
psd-1	1.34778e-19	-1.65344	0.092	0.246	2.06588e-15
serp-1.1	1.66789e-19	-1.86579	0.082	0.229	2.55654e-15
F47B3.7	1.69493e-19	4.70517	0.05	0.002	2.59799e-15
unc-85	2.36665e-19	-2.05189	0.055	0.194	3.62761e-15
peli-1	2.45688e-19	1.28315	0.245	0.107	3.76591e-15
T22B7.4	2.62134e-19	1.88011	0.142	0.042	4.01799e-15
tbb-1	2.86162e-19	-0.827734	0.388	0.544	4.38629e-15
C18E9.2	2.86932e-19	1.04776	0.342	0.178	4.39809e-15
gex-2	3.5935e-19	1.06903	0.327	0.167	5.50812e-15
tres-1	3.66629e-19	1.12088	0.282	0.133	5.61969e-15
eat-6	4.23008e-19	1.56449	0.183	0.068	6.48386e-15
egl-1	5.13923e-19	6.23581	0.044	0.001	7.87741e-15
fzr-1	5.87102e-19	1.46818	0.177	0.062	8.9991e-15
prmt-1	7.13235e-19	-0.865361	0.367	0.514	1.09325e-14
fubl-1	8.90866e-19	-0.70663	0.534	0.655	1.36552e-14
ZC21.10	9.79936e-19	-1.22949	0.159	0.326	1.50205e-14
alh-4	1.02605e-18	1.365	0.213	0.087	1.57273e-14
chaf-1	1.12804e-18	-1.05888	0.239	0.402	1.72907e-14
F33A8.7	1.21386e-18	-3.73557	0.013	0.124	1.86061e-14
vha-15	1.2725e-18	1.76833	0.129	0.036	1.95048e-14
tmem-107	1.55858e-18	3.34655	0.065	0.007	2.38899e-14
rnr-1	1.79452e-18	-0.687076	0.565	0.687	2.75064e-14
plk-1	1.89937e-18	-0.934936	0.303	0.462	2.91136e-14
cwn-1	3.66336e-18	1.84337	0.147	0.048	5.6152e-14
T19H12.2	4.41388e-18	-2.45062	0.036	0.159	6.76559e-14
ben-1	4.56328e-18	1.08599	0.259	0.117	6.99459e-14
aakg-5	4.79398e-18	-2.66495	0.028	0.146	7.34821e-14
lin-35	5.97715e-18	-1.60779	0.096	0.24	9.16177e-14
K07C11.10	7.75869e-18	5.29551	0.046	0.002	1.18925e-13
dapk-1	8.85794e-18	4.21585	0.046	0.002	1.35775e-13
sca-1	9.47493e-18	0.977046	0.321	0.164	1.45232e-13
M199.2	9.65775e-18	1.76133	0.121	0.033	1.48034e-13
spp-22	9.96261e-18	9.36625	0.039	0	1.52707e-13
ZK484.3	1.03287e-17	1.07372	0.292	0.144	1.58318e-13
mig-15	1.05366e-17	0.90106	0.322	0.166	1.61505e-13
rtcb-1	1.08294e-17	1.87806	0.12	0.033	1.65992e-13
pgp-10	1.59546e-17	4.54733	0.043	0.001	2.44552e-13
icp-1	1.86136e-17	-1.23371	0.151	0.31	2.8531e-13
mcm-4	1.97969e-17	-1.21036	0.21	0.36	3.03448e-13
T26E3.4	2.03604e-17	-1.08306	0.245	0.397	3.12084e-13
C18E3.3	2.27592e-17	1.15934	0.23	0.101	3.48853e-13
ctf-4	2.43169e-17	-1.77865	0.071	0.206	3.72729e-13
lpd-7	2.60139e-17	-0.954571	0.284	0.439	3.98741e-13
swan-1	2.63644e-17	1.27332	0.195	0.078	4.04113e-13
cyn-5	3.02648e-17	0.874246	0.414	0.244	4.63899e-13
sac-1	3.10342e-17	1.79304	0.167	0.062	4.75693e-13
imb-3	3.99873e-17	-1.83435	0.061	0.19	6.12925e-13
cdt-1	4.47876e-17	-1.58869	0.093	0.232	6.86505e-13
set-1	4.62723e-17	-1.20456	0.198	0.347	7.09262e-13
ret-1	4.85968e-17	-0.973142	0.225	0.383	7.44892e-13
ain-1	5.10747e-17	1.16881	0.257	0.123	7.82873e-13
knl-2	5.37689e-17	-0.591484	0.609	0.713	8.2417e-13
sws-1	5.51806e-17	-2.24065	0.036	0.154	8.45807e-13
rpl-36	6.05178e-17	-0.558793	0.695	0.772	9.27617e-13
perm-3	6.3835e-17	1.25673	0.206	0.087	9.78463e-13
hcp-6	6.49236e-17	-1.07545	0.221	0.372	9.9515e-13
Y39G8B.1	6.71221e-17	1.64803	0.123	0.035	1.02885e-12
strl-1	6.86041e-17	0.787459	0.477	0.314	1.05156e-12
famh-161	8.76038e-17	6.75206	0.039	0.001	1.34279e-12
dip-2	1.2322e-16	1.49598	0.158	0.057	1.88871e-12
hmg-1.2	1.23342e-16	0.426263	0.836	0.703	1.89058e-12
H13N06.2	1.33706e-16	9.23667	0.036	0	2.04945e-12
ugt-66	1.33706e-16	9.09473	0.036	0	2.04945e-12
rnr-2	1.55331e-16	-0.602329	0.395	0.567	2.38092e-12
hil-2	1.65863e-16	0.404324	0.965	0.929	2.54236e-12
mes-4	1.68437e-16	-1.46577	0.111	0.249	2.5818e-12
sgt-1	2.02252e-16	2.04267	0.098	0.024	3.10012e-12
lsy-22	2.11977e-16	1.0819	0.23	0.104	3.24918e-12
cyn-8	2.9839e-16	-0.823831	0.314	0.461	4.57373e-12
WBGene00018813	3.24987e-16	6.44074	0.038	0.001	4.9814e-12
xbx-4	3.598e-16	3.54099	0.054	0.005	5.51502e-12
Y54E5A.5	4.17807e-16	-0.861412	0.314	0.454	6.40414e-12
C46C2.2	4.32324e-16	0.833846	0.329	0.176	6.62667e-12
nmtn-1	5.14878e-16	1.13206	0.255	0.126	7.89205e-12
blos-8	5.89744e-16	0.669438	0.535	0.356	9.03959e-12
inx-12	6.68112e-16	-2.03008	0.057	0.176	1.02408e-11
cdgs-1	6.69881e-16	2.05902	0.097	0.024	1.02679e-11
K10C3.4	6.96176e-16	-2.36114	0.031	0.139	1.0671e-11
C16A3.6	7.17841e-16	-0.973596	0.267	0.412	1.10031e-11
cey-1	8.29079e-16	-1.0877	0.16	0.306	1.27081e-11
hel-1	8.77768e-16	-0.577394	0.575	0.672	1.34544e-11
Y57G11C.31	9.48449e-16	2.39304	0.069	0.011	1.45378e-11
Y73F8A.5	9.85607e-16	0.721262	0.515	0.343	1.51074e-11
psf-3	1.02107e-15	-2.10127	0.049	0.163	1.5651e-11
lpr-6	1.19235e-15	6.2309	0.036	0.001	1.82764e-11
mbl-1	1.30759e-15	-3.92863	0.005	0.093	2.00427e-11
rfc-3	1.55762e-15	-1.66218	0.07	0.195	2.38752e-11
mec-8	1.6058e-15	2.71773	0.07	0.012	2.46136e-11
mrp-1	1.93679e-15	0.980684	0.276	0.141	2.96871e-11
unc-116	2.04383e-15	0.645837	0.577	0.407	3.13279e-11
arl-8	2.08887e-15	1.06733	0.222	0.101	3.20182e-11
rba-1	2.49664e-15	-1.18115	0.164	0.306	3.82685e-11
rab-8	2.93686e-15	-1.30939	0.127	0.261	4.50161e-11
pab-2	2.96647e-15	-0.573201	0.616	0.711	4.547e-11
rps-18	3.16803e-15	-0.545149	0.686	0.771	4.85596e-11
mom-4	3.22134e-15	1.19155	0.195	0.084	4.93767e-11
cwn-2	3.38077e-15	0.947325	0.235	0.109	5.18204e-11
C54E10.6	3.3811e-15	3.25028	0.05	0.005	5.18254e-11
bub-1	3.7221e-15	-0.959995	0.243	0.389	5.70523e-11
memi-3	3.84596e-15	4.00281	0.043	0.003	5.89509e-11
clsp-1	3.97054e-15	-1.66031	0.067	0.188	6.08604e-11
flp-5	4.05609e-15	4.33718	0.065	0.011	6.21717e-11
ndk-1	4.32474e-15	-0.340964	0.942	0.948	6.62896e-11
spd-5	4.3655e-15	-0.860232	0.306	0.448	6.69144e-11
Y69A2AR.28	4.40687e-15	-0.838383	0.356	0.484	6.75484e-11
par-5	4.5712e-15	-0.629953	0.454	0.579	7.00673e-11
lec-1	4.75561e-15	0.883663	0.394	0.24	7.2894e-11
nsy-7	5.89347e-15	3.05849	0.054	0.006	9.03351e-11
F13E9.11	6.55834e-15	9.00842	0.032	0	1.00526e-10
M106.8	7.04491e-15	2.74267	0.062	0.01	1.07984e-10
lbp-9	7.65381e-15	-0.955809	0.236	0.377	1.17318e-10
cab-1	8.12608e-15	2.50998	0.063	0.01	1.24557e-10
far-1	8.42166e-15	-3.44682	0.016	0.107	1.29087e-10
attf-2	9.29284e-15	-0.5708	0.571	0.667	1.42441e-10
mat-2	9.30803e-15	-1.49507	0.111	0.237	1.42673e-10
M01H9.3	1.13723e-14	-1.64542	0.071	0.19	1.74314e-10
crt-1	1.17581e-14	0.387877	0.947	0.89	1.80228e-10
crn-1	1.21987e-14	-2.90189	0.015	0.105	1.86981e-10
nhr-94	1.24117e-14	1.09175	0.197	0.085	1.90247e-10
spop-1	1.26411e-14	-1.24391	0.154	0.29	1.93763e-10
elof-1	1.38292e-14	-1.07408	0.185	0.321	2.11974e-10
dyf-2	1.56951e-14	6.54	0.034	0.001	2.40575e-10
lin-53	1.63814e-14	-0.871931	0.267	0.413	2.51094e-10
W04H10.5	1.72917e-14	4.5694	0.038	0.002	2.65047e-10
pri-2	1.78006e-14	-1.71747	0.069	0.184	2.72848e-10
C14H10.2	2.17247e-14	-6.54858	0.001	0.077	3.32996e-10
fbxb-100	2.34001e-14	2.74817	0.059	0.009	3.58677e-10
C40A11.2	2.39973e-14	8.98804	0.031	0	3.67831e-10
C53D5.1	2.429e-14	-3.51529	0.011	0.096	3.72317e-10
catp-7	3.08243e-14	-2.88431	0.02	0.112	4.72475e-10
cyb-3	3.35709e-14	-0.712863	0.389	0.51	5.14575e-10
rsf-1	3.70011e-14	1.28563	0.154	0.06	5.67153e-10
swan-2	4.02794e-14	1.33905	0.144	0.054	6.17402e-10
dut-1	4.51889e-14	-1.65473	0.074	0.188	6.92655e-10
atm-1	4.89614e-14	-1.72026	0.061	0.173	7.50481e-10
mdf-2	5.295e-14	-1.28786	0.131	0.258	8.11618e-10
nog-1	6.08942e-14	-0.692739	0.426	0.547	9.33386e-10
F59F5.5	6.20554e-14	4.59522	0.036	0.002	9.51185e-10
T25E12.6	6.53969e-14	4.24353	0.036	0.002	1.0024e-09
F36G3.1	7.62256e-14	2.60009	0.058	0.009	1.16839e-09
C39E9.12	8.33137e-14	-1.64384	0.084	0.198	1.27703e-09
M03B6.4	9.00897e-14	1.35768	0.151	0.06	1.38089e-09
K08E7.6	1.23176e-13	2.2863	0.067	0.013	1.88803e-09
inx-13	1.26835e-13	-2.31975	0.03	0.124	1.94413e-09
orc-3	1.45348e-13	-1.79059	0.055	0.162	2.22789e-09
toe-2	1.99694e-13	-1.56365	0.081	0.196	3.06092e-09
osm-12	2.12846e-13	6.15798	0.031	0.001	3.2625e-09
F58H1.5	2.32613e-13	1.98799	0.071	0.016	3.56549e-09
oac-46	2.45033e-13	3.1881	0.04	0.003	3.75586e-09
lec-4	2.46828e-13	-0.977795	0.159	0.289	3.78338e-09
mab-5	2.63101e-13	-0.795281	0.14	0.283	4.03282e-09
pqn-59	2.76654e-13	-0.425812	0.825	0.857	4.24054e-09
WBGene00014701	2.94193e-13	3.46909	0.042	0.004	4.50939e-09
mig-1	2.99552e-13	-1.95722	0.038	0.136	4.59154e-09
srd-31	3.2123e-13	8.92114	0.028	0	4.92382e-09
F59F5.7	3.2123e-13	8.7976	0.028	0	4.92382e-09
act-1	3.2394e-13	-0.926162	0.202	0.337	4.96535e-09
T23F6.5	3.24731e-13	-4.30336	0.004	0.077	4.97748e-09
C27H5.2	3.54405e-13	-2.11605	0.043	0.141	5.43232e-09
capg-2	3.55717e-13	-1.48663	0.096	0.209	5.45242e-09
scc-1	4.04642e-13	-1.44552	0.081	0.193	6.20235e-09
M02B1.3	5.05209e-13	1.39997	0.123	0.044	7.74385e-09
sas-5	5.43017e-13	-1.3334	0.115	0.232	8.32336e-09
C55A6.6	5.48379e-13	1.97045	0.077	0.019	8.40555e-09
ncbp-2	6.1474e-13	-0.568495	0.48	0.588	9.42273e-09
ubc-3	6.18254e-13	1.11621	0.198	0.093	9.4766e-09
K10B4.3	6.52777e-13	2.62171	0.047	0.006	1.00058e-08
Y6B3B.1	7.77292e-13	5.97978	0.03	0.001	1.19143e-08
his-32	8.79518e-13	-0.664995	0.377	0.525	1.34813e-08
hlh-30	9.20523e-13	-1.57397	0.069	0.175	1.41098e-08
rpl-17	1.07207e-12	-0.360901	0.889	0.915	1.64327e-08
eef-1A.1	1.10554e-12	-0.377637	0.845	0.879	1.69458e-08
ZK682.7	1.17537e-12	8.86769	0.027	0	1.80161e-08
C07A9.12	1.30278e-12	3.94724	0.035	0.002	1.99691e-08
erh-2	1.44698e-12	-1.32616	0.086	0.196	2.21793e-08
ifta-1	1.55783e-12	5.34302	0.031	0.001	2.38784e-08
Y39G10AR.9	1.7374e-12	-1.32436	0.102	0.217	2.66308e-08
homt-1	1.76911e-12	-1.4409	0.073	0.18	2.71169e-08
ttbk-7	1.79341e-12	4.12303	0.036	0.003	2.74894e-08
pkn-1	1.97452e-12	-2.02333	0.035	0.126	3.02655e-08
T22C1.6	1.99254e-12	0.973828	0.23	0.119	3.05416e-08
rpl-39	1.99476e-12	-0.635091	0.489	0.591	3.05757e-08
grk-1	2.14344e-12	-2.27109	0.022	0.105	3.28546e-08
Y45G5AM.7	2.19797e-12	-0.573789	0.507	0.602	3.36904e-08
zoo-1	2.21914e-12	1.46273	0.125	0.048	3.40149e-08
calf-1	2.32168e-12	1.58827	0.108	0.037	3.55866e-08
spt-16	2.34724e-12	-1.02462	0.173	0.297	3.59786e-08
C03A3.1	2.65051e-12	4.84228	0.032	0.002	4.0627e-08
nst-1	2.81827e-12	-1.20728	0.146	0.264	4.31985e-08
dyf-17	2.86744e-12	5.77094	0.028	0.001	4.39521e-08
tcl-2	2.99074e-12	0.713098	0.395	0.256	4.58421e-08
sdz-8	3.0207e-12	1.95136	0.063	0.013	4.63013e-08
W06H8.6	3.04727e-12	-0.967275	0.214	0.34	4.67085e-08
mboa-3	3.08911e-12	-5.97275	0.001	0.066	4.73498e-08
zwl-1	3.19128e-12	-2.15346	0.032	0.12	4.89159e-08
ran-4	3.48748e-12	-1.70613	0.062	0.162	5.34561e-08
F34D10.4	3.52103e-12	-2.2611	0.03	0.116	5.39704e-08
pri-1	3.62188e-12	-1.57315	0.062	0.163	5.55162e-08
sos-1	3.63495e-12	-2.20903	0.028	0.114	5.57166e-08
ZK1067.3	3.70907e-12	-1.43485	0.089	0.197	5.68526e-08
ctf-18	3.83816e-12	-1.11552	0.139	0.258	5.88313e-08
Y39A1A.9	4.07783e-12	0.715265	0.253	0.133	6.2505e-08
znf-622	4.22338e-12	-0.886226	0.213	0.341	6.47359e-08
hlh-12	4.30145e-12	8.93118	0.026	0	6.59327e-08
Y52B11A.4	4.49264e-12	1.35285	0.143	0.06	6.88632e-08
ifta-2	4.51789e-12	3.78004	0.049	0.008	6.92502e-08
mksr-2	4.98704e-12	3.02207	0.05	0.008	7.64414e-08
F13E6.1	5.19444e-12	0.952022	0.217	0.111	7.96204e-08
kin-3	5.24532e-12	-0.497274	0.501	0.613	8.04003e-08
pir-1	5.39585e-12	-0.830283	0.28	0.395	8.27076e-08
vha-20	5.5752e-12	0.902251	0.228	0.119	8.54566e-08
lsy-12	5.77512e-12	-1.69967	0.053	0.149	8.85211e-08
F16B12.6	5.78118e-12	-1.4571	0.074	0.178	8.86139e-08
pola-1	5.8656e-12	-1.13742	0.136	0.254	8.99079e-08
che-13	5.91777e-12	4.44912	0.035	0.003	9.07075e-08
F38G1.3	5.95932e-12	1.83949	0.075	0.02	9.13445e-08
clc-7	7.49233e-12	-2.29313	0.026	0.107	1.14842e-07
C46F11.6	8.09313e-12	1.35644	0.105	0.036	1.24051e-07
kel-1	8.63435e-12	1.98088	0.062	0.013	1.32347e-07
nck-1	9.50157e-12	1.04526	0.187	0.09	1.4564e-07
lrk-1	9.88132e-12	1.25848	0.135	0.055	1.51461e-07
plst-1	1.01185e-11	1.81167	0.081	0.023	1.55096e-07
chs-1	1.01988e-11	6.07532	0.027	0.001	1.56327e-07
sax-2	1.0412e-11	0.746322	0.305	0.179	1.59595e-07
F21C10.10	1.04122e-11	-1.75343	0.044	0.135	1.59599e-07
ctbp-1	1.14156e-11	1.00442	0.198	0.098	1.74979e-07
pid-3	1.16481e-11	-1.39106	0.08	0.184	1.78542e-07
T04D3.5	1.21311e-11	0.760324	0.313	0.188	1.85946e-07
sqv-7	1.36457e-11	1.93515	0.074	0.02	2.09161e-07
ima-2	1.4653e-11	-1.61198	0.058	0.154	2.24602e-07
frm-1	1.4959e-11	-0.53403	0.512	0.621	2.29291e-07
dyf-11	1.57467e-11	8.62518	0.024	0	2.41365e-07
imp-2	1.78824e-11	1.06544	0.185	0.09	2.74102e-07
tac-1	1.79118e-11	-1.03725	0.158	0.272	2.74552e-07
his-24	1.82782e-11	-0.183365	0.91	0.993	2.80169e-07
hsp-1	1.94763e-11	0.444311	0.863	0.782	2.98532e-07
cks-1	2.00895e-11	-1.07213	0.166	0.277	3.07931e-07
F39E9.6	2.05352e-11	4.05102	0.034	0.003	3.14764e-07
rps-29	2.07999e-11	-0.57711	0.437	0.548	3.1882e-07
kup-1	2.25277e-11	-1.20021	0.101	0.208	3.45305e-07
C06G3.6	2.45217e-11	-1.26101	0.101	0.207	3.75869e-07
C50F4.6	2.56317e-11	0.387452	0.876	0.801	3.92883e-07
tag-196	2.72811e-11	-0.758139	0.298	0.415	4.18165e-07
lin-1	2.77297e-11	-4.05465	0.008	0.074	4.25041e-07
F40H3.1	2.97963e-11	-5.57183	0.001	0.06	4.56717e-07
Y55B1BL.1	3.05009e-11	-4.43656	0.005	0.068	4.67518e-07
pab-1	3.06584e-11	-0.454736	0.612	0.7	4.69932e-07
ZK867.2	3.78038e-11	5.68759	0.026	0.001	5.79456e-07
Y37E3.30	3.99961e-11	-1.40137	0.075	0.174	6.1306e-07
mom-5	4.27866e-11	1.50614	0.108	0.04	6.55833e-07
sld-2	4.2868e-11	-2.68721	0.016	0.088	6.57081e-07
hinf-1	4.36007e-11	0.95089	0.247	0.141	6.68311e-07
tpxl-1	4.58521e-11	-1.42648	0.07	0.168	7.02821e-07
F11A10.5	4.64023e-11	1.8098	0.078	0.023	7.11254e-07
C17F4.7	4.9564e-11	0.501618	0.473	0.328	7.59718e-07
tps-2	5.1226e-11	4.38358	0.031	0.002	7.85192e-07
F13H10.9	5.27978e-11	0.960179	0.233	0.128	8.09284e-07
chd-7	5.44983e-11	0.624023	0.433	0.297	8.3535e-07
C14B4.2	5.62675e-11	1.78595	0.085	0.027	8.62469e-07
mtm-5	5.90874e-11	-3.18307	0.009	0.075	9.05692e-07
rft-2	6.49156e-11	-2.68236	0.011	0.077	9.95027e-07
C07D8.6	7.04833e-11	-1.03529	0.148	0.258	1.08037e-06
cars-1	7.16712e-11	0.882958	0.26	0.15	1.09858e-06
pif-1	7.95125e-11	-1.37444	0.071	0.167	1.21877e-06
eps-8	8.5948e-11	-1.63233	0.063	0.155	1.31741e-06
npp-11	8.9262e-11	-1.86267	0.044	0.13	1.36821e-06
C40A11.4	9.7467e-11	1.9428	0.061	0.015	1.49397e-06
cku-70	9.86278e-11	-1.87195	0.042	0.125	1.51177e-06
akt-1	1.14318e-10	1.51176	0.086	0.028	1.75226e-06
rab-11.1	1.17326e-10	0.554383	0.457	0.316	1.79837e-06
K10D2.5	1.20586e-10	-1.26313	0.121	0.224	1.84834e-06
unc-108	1.2418e-10	0.852699	0.256	0.147	1.90343e-06
B0511.6	1.29915e-10	-0.72312	0.314	0.427	1.99134e-06
R06A10.4	1.3113e-10	3.79918	0.028	0.002	2.00996e-06
abcf-2	1.31885e-10	-0.590075	0.427	0.533	2.02154e-06
hyls-1	1.42273e-10	-1.94497	0.038	0.118	2.18076e-06
M05D6.5	1.42364e-10	1.85094	0.073	0.021	2.18216e-06
pcbd-1	1.43963e-10	-0.77785	0.286	0.388	2.20667e-06
baf-1	1.44318e-10	-0.891347	0.19	0.306	2.21211e-06
bmk-1	1.44929e-10	-0.735931	0.252	0.368	2.22147e-06
pno-1	1.54071e-10	-1.73758	0.065	0.153	2.36159e-06
gei-4	1.56197e-10	-0.499693	0.482	0.575	2.39419e-06
T04C9.1	1.70695e-10	-2.69594	0.015	0.082	2.61641e-06
col-115	1.71418e-10	2.73191	0.042	0.006	2.6275e-06
F08G2.7	1.77794e-10	-5.24256	0.001	0.056	2.72523e-06
cas-1	1.80386e-10	0.623353	0.391	0.268	2.76495e-06
sea-2	1.90074e-10	1.11196	0.137	0.06	2.91345e-06
rsbp-1	2.08648e-10	0.751516	0.278	0.164	3.19815e-06
WBGene00005709	2.11347e-10	8.6312	0.022	0	3.23953e-06
eef-2	2.19973e-10	-0.293263	0.887	0.917	3.37175e-06
Y51H4A.15	2.2227e-10	-1.65997	0.058	0.145	3.40695e-06
lig-1	2.31518e-10	-0.972688	0.139	0.247	3.5487e-06
aat-2	2.63048e-10	3.64285	0.031	0.003	4.03199e-06
WBGene00014613	2.75103e-10	-1.70342	0.05	0.134	4.21677e-06
gpcp-2	2.77226e-10	1.57985	0.093	0.033	4.24933e-06
unc-33	3.01497e-10	1.21288	0.109	0.042	4.62134e-06
csc-1	3.07909e-10	-1.41461	0.063	0.152	4.71963e-06
tol-1	3.09585e-10	0.68315	0.291	0.175	4.74532e-06
rpn-11	3.10396e-10	0.621862	0.375	0.247	4.75775e-06
rpl-43	3.1289e-10	-0.467829	0.574	0.634	4.79598e-06
gtbp-1	3.28085e-10	-0.793692	0.22	0.331	5.02888e-06
Y50E8A.5	3.41236e-10	-1.37746	0.07	0.162	5.23046e-06
F34H10.3	3.4662e-10	-4.05822	0.005	0.062	5.31298e-06
dyf-1	3.85176e-10	1.93503	0.073	0.022	5.90398e-06
unc-44	3.95809e-10	0.565121	0.348	0.219	6.06695e-06
pry-1	4.00002e-10	-2.51935	0.02	0.088	6.13123e-06
rsa-2	4.07045e-10	-0.813154	0.253	0.362	6.23918e-06
C48E7.1	4.26677e-10	-2.83746	0.009	0.07	6.54011e-06
sft-4	4.56446e-10	0.8192	0.202	0.106	6.9964e-06
bre-3	4.63028e-10	-1.86965	0.031	0.106	7.0973e-06
C03C10.5	4.74528e-10	2.54806	0.035	0.004	7.27357e-06
F44E5.1	4.91322e-10	1.08066	0.299	0.192	7.53099e-06
fkb-1	5.19437e-10	1.15263	0.147	0.068	7.96193e-06
R04F11.2	5.27516e-10	-0.804295	0.213	0.321	8.08577e-06
aspm-1	5.2939e-10	-1.08602	0.106	0.205	8.11449e-06
nasp-1	6.51056e-10	-1.30156	0.085	0.178	9.97938e-06
ama-1	6.81521e-10	-0.807026	0.235	0.346	1.04464e-05
nhr-228	7.42722e-10	-1.62699	0.039	0.117	1.13844e-05
sdpn-1	7.72754e-10	1.2887	0.137	0.064	1.18448e-05
dnj-13	7.95268e-10	0.615064	0.41	0.279	1.21899e-05
Y54G2A.26	8.09355e-10	0.623879	0.298	0.182	1.24058e-05
cdh-4	8.17643e-10	0.504122	0.46	0.32	1.25328e-05
ttc-17	8.30825e-10	-1.28031	0.07	0.159	1.27349e-05
rab-10	8.43975e-10	0.896364	0.193	0.101	1.29364e-05
C01G6.4	8.926e-10	1.07488	0.163	0.081	1.36818e-05
mis-12	9.41304e-10	-0.984463	0.166	0.27	1.44283e-05
twk-1	9.71819e-10	4.45997	0.024	0.001	1.4896e-05
ZK809.5	9.85084e-10	1.3587	0.088	0.031	1.50994e-05
C26B9.1	1.02663e-09	1.4438	0.092	0.034	1.57361e-05
WBGene00019310	1.02906e-09	1.6137	0.062	0.017	1.57735e-05
ani-1	1.03679e-09	-0.644979	0.336	0.448	1.58918e-05
pde-2	1.09309e-09	-1.43557	0.067	0.153	1.67549e-05
Y39G10AR.11	1.20381e-09	1.49592	0.081	0.027	1.8452e-05
cdc-25.2	1.26784e-09	0.878867	0.179	0.094	1.94335e-05
GFP	1.29712e-09	2.55331	0.043	0.008	1.98823e-05
rpl-7A	1.30925e-09	-0.300055	0.899	0.923	2.00681e-05
klp-7	1.34191e-09	-1.96361	0.03	0.1	2.05688e-05
rab-1	1.3977e-09	0.548109	0.412	0.285	2.14239e-05
tim-1	1.41492e-09	-1.32845	0.066	0.153	2.16879e-05
cct-5	1.4291e-09	-0.390451	0.678	0.744	2.19053e-05
C30F12.5	1.43711e-09	-1.18636	0.218	0.316	2.20281e-05
knl-3	1.44122e-09	-1.71742	0.049	0.127	2.2091e-05
ife-2	1.45533e-09	-1.94794	0.031	0.103	2.23073e-05
inx-1	1.50215e-09	-6.1015	0.001	0.051	2.30249e-05
Y17D7C.6	1.51976e-09	1.51707	0.084	0.029	2.32949e-05
sid-3	1.61807e-09	2.43793	0.04	0.007	2.48018e-05
cas-2	1.64263e-09	-1.53667	0.05	0.13	2.51782e-05
ate-1	1.70809e-09	-1.2917	0.077	0.164	2.61816e-05
mlc-4	1.72898e-09	-0.82794	0.237	0.338	2.65018e-05
rpl-35	1.77386e-09	-0.528489	0.485	0.563	2.71898e-05
nasp-2	1.7789e-09	-0.903884	0.167	0.271	2.7267e-05
wdr-62	1.84361e-09	1.91749	0.065	0.019	2.82588e-05
klp-19	1.88353e-09	-0.866935	0.201	0.306	2.88708e-05
T28A11.17	1.88479e-09	4.25831	0.022	0.001	2.88901e-05
lido-8	1.93762e-09	-0.925891	0.168	0.27	2.96998e-05
mct-3	2.07072e-09	-1.43757	0.063	0.147	3.174e-05
rpl-18	2.1783e-09	-0.411267	0.623	0.698	3.33889e-05
lsm-5	2.18628e-09	-0.486461	0.511	0.597	3.35114e-05
C17E4.10	2.27554e-09	-0.980938	0.164	0.264	3.48795e-05
miz-1	2.29832e-09	0.754012	0.236	0.138	3.52287e-05
F53E2.2	2.34316e-09	0.415472	0.663	0.539	3.59159e-05
zip-4	2.64388e-09	-1.31167	0.09	0.178	4.05254e-05
mlc-5	2.79736e-09	-0.787028	0.199	0.306	4.28779e-05
R02E4.2	2.84602e-09	8.30716	0.019	0	4.36238e-05
ora-1	2.84602e-09	8.44445	0.019	0	4.36238e-05
ubq-2	2.86404e-09	-0.538181	0.434	0.52	4.38999e-05
F54E12.2	2.95297e-09	-1.60853	0.049	0.126	4.52631e-05
WBGene00009020	3.27518e-09	2.28776	0.044	0.009	5.02019e-05
cec-3	3.46808e-09	-0.86311	0.225	0.322	5.31588e-05
che-11	3.47545e-09	4.50889	0.023	0.001	5.32718e-05
dpy-23	3.55182e-09	0.81672	0.182	0.096	5.44422e-05
Y38F1A.4	3.73092e-09	-5.33405	0.001	0.048	5.71876e-05
rpl-24.2	3.90278e-09	-0.749564	0.306	0.397	5.98219e-05
ruvb-1	4.17117e-09	-1.15091	0.104	0.195	6.39357e-05
lec-9	4.2269e-09	0.397393	0.469	0.328	6.479e-05
F52D10.2	4.27576e-09	-3.1113	0.009	0.064	6.55388e-05
nurf-1	4.38546e-09	-0.196609	0.999	0.999	6.72203e-05
pcmd-1	4.52198e-09	-1.86936	0.032	0.101	6.93129e-05
mps-2	4.57432e-09	0.237239	0.961	0.934	7.01151e-05
unc-2	4.69124e-09	2.88348	0.034	0.005	7.19073e-05
jac-1	4.70031e-09	2.73185	0.036	0.006	7.20463e-05
snx-13	5.65528e-09	0.702256	0.235	0.136	8.66842e-05
T23G7.3	5.65573e-09	-0.51938	0.495	0.569	8.6691e-05
ZK973.11	5.73399e-09	0.449958	0.489	0.347	8.78907e-05
W04A8.1	5.74289e-09	-0.958542	0.112	0.206	8.80269e-05
unc-37	6.52902e-09	-0.958175	0.177	0.275	0.000100077
cutl-6	6.80942e-09	5.03341	0.02	0.001	0.000104375
icd-2	6.90085e-09	-0.579589	0.42	0.508	0.000105776
F40B5.2	7.12002e-09	1.21899	0.094	0.037	0.000109136
cyn-3	7.80906e-09	-0.578497	0.368	0.457	0.000119697
F56B3.11	7.84482e-09	-1.97955	0.028	0.093	0.000120245
W09C5.1	7.91111e-09	-0.636187	0.338	0.437	0.000121262
Y20F4.4	7.92995e-09	0.78657	0.191	0.103	0.00012155
bkip-1	8.16334e-09	2.35158	0.043	0.009	0.000125128
T04F8.9	8.25217e-09	-0.637165	0.247	0.357	0.000126489
Y71F9AL.25	8.70655e-09	2.48534	0.049	0.012	0.000133454
F13C5.2	9.07594e-09	0.496626	0.423	0.298	0.000139116
thk-1	9.4155e-09	-0.812974	0.185	0.284	0.000144321
efl-3	9.64802e-09	-0.782241	0.206	0.308	0.000147885
vha-13	9.68043e-09	1.07795	0.159	0.083	0.000148382
C30A5.10	9.78355e-09	-8.21107	0	0.043	0.000149962
rpl-23	9.85845e-09	-0.486203	0.42	0.519	0.00015111
aha-1	1.04296e-08	0.720728	0.218	0.125	0.000159865
srw-140	1.04634e-08	8.66449	0.018	0	0.000160382
WBGene00194843	1.04634e-08	8.38439	0.018	0	0.000160382
WBGene00016305	1.04634e-08	8.55456	0.018	0	0.000160382
plin-1	1.06064e-08	2.17189	0.049	0.012	0.000162575
unc-83	1.07513e-08	0.507322	0.532	0.407	0.000164796
tmem-218	1.08191e-08	4.13306	0.028	0.003	0.000165835
abts-4	1.11119e-08	-1.16144	0.086	0.172	0.000170324
C49F5.6	1.13622e-08	-2.08741	0.019	0.078	0.00017416
kbp-3	1.22384e-08	-1.83485	0.031	0.097	0.00018759
perm-5	1.22494e-08	-2.78056	0.011	0.064	0.000187759
wee-1.3	1.24999e-08	-1.88399	0.026	0.089	0.000191599
ndc-80	1.26999e-08	-0.788225	0.175	0.276	0.000194664
sms-1	1.29319e-08	-3.74348	0.004	0.051	0.00019822
ZK430.7	1.30474e-08	-2.32245	0.018	0.075	0.00019999
vha-8	1.36057e-08	0.831873	0.163	0.084	0.000208548
F53C11.5	1.40554e-08	-1.04273	0.14	0.232	0.000215442
vrk-1	1.41049e-08	-1.01788	0.125	0.216	0.000216199
K01F9.2	1.41936e-08	1.75874	0.053	0.014	0.000217559
cla-1	1.49264e-08	2.81798	0.032	0.005	0.000228793
nhr-50	1.5224e-08	2.56703	0.031	0.004	0.000233353
frm-2	1.63181e-08	1.17386	0.121	0.057	0.000250124
ctg-1	1.94667e-08	-0.921667	0.164	0.256	0.000298385
his-60	2.08871e-08	-0.531105	0.433	0.523	0.000320158
eef-1B.2	2.11184e-08	-0.692857	0.274	0.364	0.000323703
rps-15	2.43533e-08	-0.553962	0.466	0.546	0.000373287
T26A8.3	2.4424e-08	5.15686	0.019	0.001	0.000374371
test-1	2.54064e-08	3.85191	0.024	0.002	0.00038943
ZC443.3	2.64854e-08	1.45375	0.073	0.026	0.000405968
M04F3.5	3.25389e-08	-1.3595	0.061	0.135	0.000498756
ram-2	3.31108e-08	0.440732	0.416	0.296	0.000507522
coh-1	3.31131e-08	0.997235	0.115	0.052	0.000507558
ifbp-1	3.44505e-08	1.96809	0.046	0.011	0.000528057
F52A8.1	3.46872e-08	-0.989974	0.127	0.213	0.000531685
pfd-6	3.54289e-08	-0.345823	0.787	0.796	0.000543055
rpl-10	3.81567e-08	-0.423698	0.612	0.669	0.000584865
F47B10.4	3.85336e-08	8.15612	0.016	0	0.000590642
Y67A10A.7	3.85336e-08	8.23234	0.016	0	0.000590642
T24H7.2	3.97304e-08	-0.499688	0.415	0.509	0.000608988
B0041.8	4.21136e-08	-1.23122	0.089	0.168	0.000645517
orc-1	4.24716e-08	-1.39008	0.069	0.143	0.000651005
mek-1	4.38511e-08	1.49257	0.065	0.021	0.000672149
F18A1.7	4.58552e-08	1.3841	0.062	0.02	0.000702868
Y57E12AL.1	4.61252e-08	0.816361	0.174	0.097	0.000707006
dyci-1	4.61355e-08	-1.28593	0.065	0.139	0.000707164
F10E7.5	5.40459e-08	-1.24214	0.059	0.133	0.000828415
san-1	5.4907e-08	-1.28687	0.051	0.122	0.000841614
dph-3	5.51787e-08	-0.908373	0.177	0.26	0.000845779
chc-1	5.56348e-08	0.493186	0.376	0.261	0.000852771
smn-1	5.59167e-08	0.593724	0.349	0.242	0.00085709
cct-4	5.60211e-08	-0.430695	0.555	0.606	0.000858692
K04C1.3	6.11976e-08	-1.93877	0.024	0.082	0.000938036
rap-2	6.15641e-08	-0.731214	0.16	0.254	0.000943654
par-2	6.33719e-08	-1.35544	0.049	0.118	0.000971365
unc-132	6.53908e-08	-3.31813	0.007	0.052	0.00100231
kbp-4	6.72321e-08	-1.50781	0.049	0.117	0.00103053
asp-4	6.77138e-08	0.234406	0.933	0.912	0.00103792
mrp-6	6.84842e-08	3.47831	0.022	0.002	0.00104973
unc-112	7.22532e-08	-0.890692	0.121	0.208	0.0011075
arf-1	7.43468e-08	0.518274	0.412	0.3	0.00113959
ptp-1	7.46818e-08	-3.05218	0.008	0.054	0.00114472
cnnm-1	7.66517e-08	2.11235	0.044	0.011	0.00117492
Y40B1B.7	7.77539e-08	-0.871163	0.148	0.237	0.00119181
flp-15	8.16581e-08	-4.63335	0.003	0.044	0.00125166
lir-3	8.38264e-08	1.93782	0.044	0.011	0.00128489
unc-68	8.66891e-08	-3.03336	0.007	0.052	0.00132877
zipt-7.2	8.94256e-08	0.630928	0.244	0.15	0.00137072
C09E7.8	9.10209e-08	1.80663	0.053	0.016	0.00139517
sym-4	9.45568e-08	1.07071	0.1	0.044	0.00144937
sas-4	9.58855e-08	-1.20777	0.082	0.156	0.00146973
npp-9	9.63514e-08	-1.19099	0.08	0.156	0.00147688
nap-1	1.01067e-07	-1.04881	0.15	0.232	0.00154916
C17G1.5	1.12603e-07	-2.50557	0.012	0.061	0.00172598
Y65B4BL.6	1.15084e-07	2.72206	0.032	0.006	0.001764
lgg-1	1.18457e-07	0.318432	0.745	0.648	0.00181571
rps-8	1.18684e-07	-0.382121	0.586	0.664	0.00181919
F20C5.6	1.21588e-07	-0.955377	0.112	0.195	0.00186371
Y32B12B.2	1.23187e-07	-1.76237	0.04	0.103	0.00188821
C56C10.9	1.25362e-07	2.43784	0.032	0.006	0.00192155
dnj-28	1.26352e-07	-1.9028	0.024	0.08	0.00193672
catp-8	1.28307e-07	0.684758	0.272	0.178	0.00196669
F30A10.9	1.29061e-07	-0.708515	0.255	0.342	0.00197824
T23D8.3	1.32056e-07	-1.02086	0.105	0.186	0.00202415
spd-2	1.37746e-07	-0.985149	0.1	0.18	0.00211137
vha-16	1.39953e-07	0.868623	0.129	0.064	0.00214519
unc-97	1.41289e-07	0.767356	0.187	0.109	0.00216567
asfl-1	1.42212e-07	7.91327	0.015	0	0.00217982
Y6D1A.1	1.52156e-07	-2.279	0.016	0.067	0.00233225
fbxc-40	1.54201e-07	0.93529	0.105	0.048	0.00236359
hsp-16.11	1.54846e-07	-0.301246	0.691	0.767	0.00237347
K11H12.7	1.58029e-07	4.31822	0.019	0.001	0.00242227
aakg-4	1.63109e-07	-4.14154	0.003	0.042	0.00250014
kin-2	1.66153e-07	0.797968	0.147	0.077	0.0025468
plpp-1.1	1.73047e-07	-1.14211	0.067	0.139	0.00265247
rps-24	1.80057e-07	-0.492208	0.496	0.56	0.00275991
B0285.3	2.03947e-07	0.747117	0.198	0.116	0.0031261
rpl-19	2.118e-07	-0.404371	0.571	0.631	0.00324647
Y25C1A.7	2.17946e-07	1.26732	0.08	0.032	0.00334067
arx-6	2.22512e-07	-0.826974	0.124	0.206	0.00341067
cps-6	2.23694e-07	-1.08274	0.086	0.161	0.00342878
casc-3	2.25019e-07	0.699442	0.183	0.106	0.00344909
eef-1B.1	2.27595e-07	-0.304349	0.792	0.813	0.00348858
wrb-1	2.31903e-07	-0.900813	0.146	0.227	0.00355461
ncs-2	2.32857e-07	-1.00871	0.163	0.244	0.00356924
nkb-3	2.34055e-07	-2.86327	0.008	0.052	0.00358759
Y57G11C.36	2.53047e-07	-0.727138	0.174	0.262	0.00387871
T26A5.8	2.53438e-07	-1.89734	0.022	0.074	0.0038847
F21F3.7	2.5691e-07	1.14184	0.073	0.028	0.00393791
npp-12	2.65081e-07	-0.948806	0.131	0.212	0.00406316
ell-1	2.77601e-07	-1.02987	0.101	0.178	0.00425507
bir-1	2.79091e-07	-0.988581	0.108	0.186	0.0042779
C16B8.3	2.79409e-07	0.471489	0.247	0.155	0.00428278
F54C8.4	2.81269e-07	-0.417351	0.387	0.47	0.0043113
alg-2	2.831e-07	0.796225	0.167	0.094	0.00433935
F48E8.3	2.91723e-07	-1.54018	0.035	0.094	0.00447153
lin-14	2.97926e-07	-4.00285	0.004	0.043	0.00456661
JC8.2	3.21656e-07	-1.26571	0.05	0.115	0.00493035
F53H2.3	3.26834e-07	0.748083	0.156	0.086	0.0050097
oac-55	3.30158e-07	4.5671	0.016	0.001	0.00506067
ech-8	3.93616e-07	3.47452	0.026	0.004	0.00603334
rpl-34	4.00568e-07	-0.48663	0.376	0.465	0.00613991
met-1	4.01687e-07	-0.517795	0.358	0.434	0.00615706
fzy-1	4.02315e-07	-0.955904	0.113	0.194	0.00616669
gcy-32	4.14052e-07	2.00532	0.027	0.004	0.00634659
del-2	4.17169e-07	2.85477	0.026	0.004	0.00639437
W09G12.10	4.22337e-07	2.80092	0.026	0.004	0.00647359
F56C11.5	4.22558e-07	1.88612	0.047	0.014	0.00647697
Y54G9A.5	4.23628e-07	-2.17395	0.018	0.066	0.00649337
zhit-1	4.34258e-07	-1.61685	0.03	0.085	0.0066563
vha-17	4.4122e-07	0.763498	0.142	0.075	0.00676303
sam-10	4.66048e-07	-1.11228	0.102	0.176	0.00714359
elt-6	4.72814e-07	1.17814	0.084	0.035	0.0072473
ZK632.2	4.81408e-07	-1.30188	0.043	0.104	0.00737902
ubl-1	4.93605e-07	-0.509563	0.389	0.459	0.00756598
R02F2.1	4.97864e-07	0.427749	0.536	0.43	0.00763126
Y71H2AM.10	5.19044e-07	1.86615	0.042	0.011	0.00795591
msh-6	5.20522e-07	-1.76971	0.03	0.084	0.00797856
Y119D3B.21	5.21511e-07	0.32279	0.373	0.263	0.00799372
C45H4.18	5.26263e-07	8.0742	0.013	0	0.00806656
F47E1.4	5.26263e-07	7.55537	0.013	0	0.00806656
Y71F9AL.7	5.26263e-07	7.81861	0.013	0	0.00806656
sap-140	5.406e-07	-0.863788	0.136	0.217	0.00828632
mak-1	5.48563e-07	1.20443	0.089	0.04	0.00840838
unc-51	5.57777e-07	0.678509	0.198	0.12	0.00854961
F41E6.7	5.58141e-07	4.18315	0.018	0.001	0.00855518
R74.8	5.59747e-07	-1.69481	0.03	0.084	0.0085798
F54E4.3	5.6456e-07	4.0788	0.018	0.001	0.00865358
rpl-6	5.86521e-07	-0.475573	0.473	0.533	0.0089902
rpl-26	5.9405e-07	-0.517241	0.352	0.428	0.0091056
crm-1	6.15763e-07	0.933274	0.115	0.057	0.00943841
byn-1	6.19513e-07	-0.990008	0.098	0.172	0.00949589
Y105C5A.15	6.20104e-07	-2.96772	0.008	0.049	0.00950495
nspg-14	6.21991e-07	0.645394	0.233	0.148	0.00953387
rps-1	6.31002e-07	-0.409212	0.589	0.642	0.009672
scl-2	6.48738e-07	1.95191	0.04	0.011	0.00994386
vab-1	6.79029e-07	-0.846865	0.181	0.262	0.0104082
tsg-101	6.87307e-07	1.38063	0.063	0.024	0.010535
vha-12	6.8868e-07	1.03448	0.084	0.036	0.0105561
F45E4.6	6.89344e-07	-1.4826	0.03	0.084	0.0105663
mig-14	6.9289e-07	-3.60439	0.005	0.044	0.0106206
pigm-1	6.93221e-07	1.36359	0.078	0.033	0.0106257
tppp-1	6.94183e-07	0.823679	0.151	0.084	0.0106404
R11G1.2	6.97787e-07	-1.01886	0.075	0.146	0.0106957
bed-2	6.98267e-07	-3.55095	0.005	0.044	0.010703
orc-4	7.07665e-07	-1.53512	0.038	0.095	0.0108471
arrd-14	7.33507e-07	-2.66182	0.011	0.053	0.0112432
rpl-33	7.33704e-07	-0.479802	0.376	0.456	0.0112462
F46C5.9	7.37001e-07	-1.50806	0.043	0.102	0.0112968
smc-3	7.48048e-07	-0.486827	0.376	0.457	0.0114661
efhd-1	7.56927e-07	-0.555949	0.302	0.385	0.0116022
E01G6.2	7.58287e-07	-3.76278	0.003	0.038	0.011623
F35D11.4	7.60544e-07	-1.89913	0.027	0.078	0.0116576
ptpn-22	7.8494e-07	-1.26317	0.057	0.12	0.0120316
sel-9	7.86694e-07	-0.507133	0.364	0.442	0.0120584
gpb-1	7.94506e-07	0.536241	0.388	0.284	0.0121782
aps-2	8.02647e-07	0.813511	0.129	0.068	0.012303
lido-10	8.10325e-07	-1.80437	0.027	0.079	0.0124207
mog-3	8.15674e-07	0.844036	0.112	0.055	0.0125026
lin-26	8.29231e-07	1.47875	0.057	0.02	0.0127105
Y54G2A.36	8.35451e-07	-2.20064	0.013	0.058	0.0128058
pitr-1	8.38411e-07	-2.0007	0.018	0.064	0.0128512
Y64G10A.7	8.5e-07	-3.65675	0.005	0.043	0.0130288
plp-1	8.5031e-07	0.290009	0.84	0.757	0.0130335
air-1	8.50649e-07	-0.914273	0.121	0.199	0.0130388
cku-80	8.76917e-07	-1.49038	0.039	0.096	0.0134414
ZK154.5	9.31328e-07	-1.3625	0.049	0.109	0.0142754
F59A6.5	9.39976e-07	-0.714216	0.195	0.279	0.014408
cki-2	1.00109e-06	3.40963	0.02	0.002	0.0153447
cdc-14	1.00975e-06	-0.684721	0.189	0.274	0.0154774
tram-1	1.01444e-06	2.41438	0.03	0.006	0.0155493
C29E4.12	1.01677e-06	-1.21201	0.073	0.139	0.015585
rrf-2	1.01936e-06	-1.53495	0.042	0.099	0.0156247
ceh-44	1.03702e-06	0.444949	0.419	0.311	0.0158954
tba-1	1.04459e-06	-0.231977	0.908	0.93	0.0160114
rpl-16	1.05188e-06	-0.418609	0.518	0.576	0.0161233
pas-5	1.07508e-06	-0.935005	0.125	0.2	0.0164789
lin-49	1.10215e-06	-1.51769	0.035	0.09	0.0168937
arle-14	1.10216e-06	-1.02237	0.085	0.154	0.016894
mrpl-55	1.14744e-06	-1.50651	0.051	0.11	0.017588
C34E7.3	1.16267e-06	-7.79513	0	0.031	0.0178213
rps-28	1.17765e-06	-0.529699	0.352	0.421	0.0180511
fbxb-45	1.17774e-06	4.92779	0.015	0.001	0.0180525
lec-10	1.18269e-06	0.437921	0.348	0.244	0.0181283
Y95B8A.6	1.18545e-06	-3.79931	0.003	0.037	0.0181705
C14E2.11	1.244e-06	1.80435	0.036	0.009	0.0190681
C49H3.3	1.25293e-06	-0.742328	0.154	0.235	0.0192049
bbs-5	1.27341e-06	2.97763	0.024	0.004	0.0195188
M110.3	1.29781e-06	1.2014	0.069	0.027	0.0198928
mel-28	1.32028e-06	-0.691359	0.177	0.262	0.0202372
W08A12.3	1.33644e-06	-4.73365	0.001	0.034	0.020485
F17A9.4	1.34547e-06	2.33697	0.024	0.004	0.0206234
hsp-16.2	1.45796e-06	-0.276827	0.939	0.943	0.0223476
dohh-1	1.46446e-06	-0.691126	0.195	0.282	0.0224472
lin-5	1.52042e-06	-0.562381	0.354	0.421	0.0233049
sup-37	1.52364e-06	-1.4272	0.043	0.1	0.0233544
flp-14	1.68805e-06	-5.29387	0.003	0.036	0.0258744
eif-2gamma	1.72224e-06	-0.77394	0.187	0.264	0.0263985
enol-1	1.74027e-06	-1.08089	0.088	0.155	0.0266749
ant-1.1	1.8135e-06	-0.134856	0.993	0.988	0.0277974
mrps-17	1.84639e-06	-1.26896	0.05	0.109	0.0283014
guk-1	1.84913e-06	-1.25913	0.044	0.102	0.0283435
F52C12.6	1.94737e-06	-1.19468	0.065	0.127	0.0298494
F35F10.14	1.95415e-06	7.63108	0.012	0	0.0299532
F47E1.1	1.95415e-06	7.72379	0.012	0	0.0299532
K02G10.15	1.95415e-06	7.38431	0.012	0	0.0299532
WBGene00077689	1.95415e-06	7.73055	0.012	0	0.0299532
set-15	1.96903e-06	-2.2508	0.013	0.055	0.0301814
cytb-5.2	1.97264e-06	-0.71664	0.213	0.292	0.0302366
rps-27	2.01024e-06	-0.482239	0.415	0.478	0.030813
F58D2.4	2.02851e-06	1.17016	0.063	0.025	0.031093
rab-19	2.03116e-06	1.19519	0.075	0.033	0.0311336
rps-30	2.09433e-06	-0.484259	0.439	0.5	0.032102
F10E9.7	2.23947e-06	-1.81909	0.019	0.064	0.0343266
camt-1	2.27168e-06	-2.20973	0.016	0.059	0.0348203
par-1	2.32148e-06	0.67386	0.146	0.082	0.0355837
rpl-1	2.38726e-06	-0.3943	0.516	0.569	0.036592
rpl-24.1	2.45691e-06	-0.406497	0.491	0.552	0.0376595
hmt-1	2.51098e-06	-1.34289	0.047	0.104	0.0384882
K07C5.3	2.6472e-06	-0.928603	0.111	0.18	0.0405763
gld-2	2.69848e-06	1.14883	0.069	0.028	0.0413623
F10E9.11	2.73525e-06	-1.98114	0.016	0.059	0.0419259
rps-9	2.75038e-06	-0.368425	0.586	0.634	0.0421579
syf-1	2.77533e-06	-0.757004	0.125	0.2	0.0425402
atf-6	2.79466e-06	0.936763	0.092	0.044	0.0428366
rpl-20	2.85414e-06	-0.374898	0.598	0.641	0.0437482
cope-1	3.0483e-06	0.405695	0.431	0.315	0.0467243
allo-1	3.06368e-06	-1.23418	0.07	0.132	0.0469601
erp-44.2	3.10604e-06	-2.87419	0.007	0.042	0.0476094
F53A2.3	3.20189e-06	1.33443	0.073	0.032	0.0490785
egl-45	3.23906e-06	-0.828012	0.135	0.206	0.0496483
nmad-1	3.34012e-06	-0.871771	0.147	0.219	0.0511974
grl-4	3.3783e-06	3.06921	0.019	0.002	0.0517825
F26F12.3	3.43187e-06	0.640931	0.166	0.098	0.0526038
T25G3.3	3.43862e-06	-1.13489	0.061	0.121	0.0527072
fipr-1	3.4394e-06	0.567797	0.16	0.094	0.0527191
R09F10.3	3.4889e-06	1.29304	0.058	0.022	0.0534779
rei-1	3.50039e-06	-3.57697	0.003	0.034	0.0536539
F53C11.3	3.54382e-06	0.824192	0.116	0.061	0.0543197
gon-2	3.66296e-06	3.22113	0.02	0.003	0.0561458
Y37A1B.17	3.66695e-06	0.601836	0.162	0.094	0.056207
C47E8.3	3.69008e-06	2.99378	0.02	0.003	0.0565616
pms-2	3.72999e-06	-1.55921	0.036	0.088	0.0571733
mkk-4	3.77326e-06	2.95533	0.023	0.004	0.0578365
eif-2beta	3.8529e-06	-0.744998	0.15	0.224	0.0590572
rps-23	3.95174e-06	-0.411137	0.543	0.596	0.0605723
C33G3.6	4.02627e-06	1.41377	0.049	0.017	0.0617147
F59C12.4	4.02677e-06	-2.61334	0.047	0.1	0.0617223
bub-3	4.04573e-06	-0.914132	0.104	0.173	0.062013
asp-3	4.07527e-06	0.704253	0.131	0.072	0.0624658
sec-16A.2	4.20053e-06	0.747805	0.144	0.083	0.0643857
eri-1	4.246e-06	-3.28963	0.004	0.037	0.0650826
tax-4	4.3116e-06	5.1316	0.013	0.001	0.0660882
zig-11	4.35121e-06	-1.35583	0.051	0.107	0.0666953
soem-1	4.36487e-06	0.392404	0.333	0.234	0.0669048
WBGene00021278	4.39747e-06	4.23345	0.013	0.001	0.0674044
T19B4.3	4.44513e-06	-1.78992	0.024	0.07	0.0681349
epg-7	4.49688e-06	0.817851	0.117	0.063	0.0689282
Y54H5A.1	4.6432e-06	-1.46126	0.038	0.089	0.0711709
polq-1	4.84397e-06	-1.86295	0.019	0.062	0.0742484
set-21	4.85176e-06	-4.65317	0.001	0.031	0.0743678
snrp-40.1	4.86606e-06	-0.554038	0.284	0.357	0.074587
let-607	4.90708e-06	1.62063	0.04	0.012	0.0752157
gcy-34	5.01622e-06	-4.2976	0.004	0.036	0.0768887
F59E12.1	5.04267e-06	-0.901211	0.102	0.17	0.077294
C18A3.9	5.05466e-06	-0.697611	0.121	0.194	0.0774779
ufl-1	5.15187e-06	0.977233	0.098	0.049	0.0789678
mcm-10	5.19825e-06	-1.64465	0.022	0.066	0.0796787
eef-1G	5.21447e-06	-0.278308	0.77	0.799	0.0799274
such-1	5.40833e-06	-2.0359	0.011	0.048	0.0828988
rpl-14	5.53166e-06	-0.412033	0.389	0.455	0.0847893
dod-19	5.5949e-06	0.467516	0.218	0.142	0.0857587
uev-1	5.62394e-06	-0.421185	0.396	0.47	0.0862037
rpa-2	5.66929e-06	-0.761263	0.167	0.242	0.0868989
klc-2	5.68056e-06	0.495836	0.292	0.204	0.0870716
nhr-70	5.92688e-06	1.81104	0.035	0.01	0.0908472
nuaf-1	6.04366e-06	-0.800641	0.132	0.202	0.0926372
eat-16	6.08556e-06	0.510477	0.296	0.208	0.0932794
evl-18	6.21735e-06	-1.17108	0.065	0.123	0.0952996
gpr-1	6.44022e-06	-1.39705	0.04	0.092	0.0987156
mob-2	6.6978e-06	0.646199	0.208	0.135	0.102664
K04F10.7	6.74266e-06	0.693158	0.106	0.055	0.103351
ifb-2	6.83959e-06	0.79441	0.119	0.065	0.104837
C56E6.2	6.90241e-06	4.00463	0.015	0.001	0.1058
dyb-1	6.96409e-06	4.21783	0.015	0.001	0.106746
wht-5	7.01069e-06	4.09895	0.015	0.001	0.10746
nduf-7	7.11925e-06	-0.656994	0.213	0.285	0.109124
F49E2.5	7.18781e-06	-0.838102	0.136	0.205	0.110175
F52E1.14	7.2543e-06	1.62713	0.042	0.013	0.111194
unc-84	7.26183e-06	0.363552	0.402	0.296	0.111309
vdac-1	7.51809e-06	0.415132	0.499	0.405	0.115237
sec-61.G	7.66134e-06	0.381226	0.402	0.3	0.117433
imp-1	7.78378e-06	1.07913	0.071	0.032	0.11931
exos-8	7.87753e-06	-1.36388	0.047	0.099	0.120747
R107.5	7.95781e-06	-0.242347	0.712	0.761	0.121977
rrbs-1	8.08844e-06	-0.839232	0.116	0.184	0.12398
erfa-1	8.10135e-06	-1.35186	0.034	0.082	0.124177
nop-1	8.16229e-06	-1.42301	0.042	0.092	0.125112
lim-8	8.34635e-06	2.00675	0.027	0.006	0.127933
T20B12.7	8.39242e-06	-0.931542	0.096	0.158	0.128639
snrp-200	8.43308e-06	-0.660422	0.19	0.261	0.129262
hum-5	8.51648e-06	0.732157	0.132	0.075	0.130541
manf-1	8.54468e-06	1.0542	0.097	0.05	0.130973
nhr-122	8.68672e-06	1.1304	0.065	0.027	0.13315
rpl-2	8.71544e-06	-0.340562	0.615	0.655	0.13359
vab-10	8.76117e-06	-0.894491	0.094	0.159	0.134291
F20G2.2	8.99855e-06	-1.526	0.03	0.076	0.13793
srgp-1	9.00693e-06	-0.732585	0.154	0.226	0.138058
set-20	9.00808e-06	0.773102	0.16	0.098	0.138076
rig-1	9.22608e-06	-4.80008	0.001	0.029	0.141417
kars-1	9.25934e-06	-1.3508	0.031	0.078	0.141927
Y73F8A.26	9.26144e-06	1.59009	0.04	0.013	0.141959
K07A1.10	9.26618e-06	-1.3998	0.039	0.089	0.142032
nhr-32	9.4833e-06	0.890391	0.089	0.044	0.14536
ldb-1	9.55067e-06	0.616216	0.148	0.086	0.146393
rps-5	9.55294e-06	-0.374138	0.546	0.595	0.146427
arx-3	9.57942e-06	-0.685876	0.183	0.257	0.146833
npp-21	9.82941e-06	-0.786717	0.178	0.246	0.150665
inft-2	9.8617e-06	-3.83394	0.003	0.032	0.15116
rpl-4	1.00066e-05	-0.396666	0.404	0.489	0.15338
R74.7	1.00185e-05	-2.08263	0.015	0.053	0.153563
lin-23	1.03891e-05	0.550863	0.16	0.096	0.159244
let-502	1.05912e-05	-0.864278	0.1	0.165	0.162341
drap-1	1.09283e-05	-0.556422	0.208	0.284	0.167509
M01F1.4	1.10808e-05	-1.65487	0.026	0.069	0.169846
gcna-1	1.11372e-05	0.56676	0.143	0.082	0.170711
C56G7.3	1.12543e-05	2.66928	0.018	0.002	0.172506
C33D9.6	1.12895e-05	-1.04924	0.07	0.129	0.173045
Y44A6C.1	1.13122e-05	0.64612	0.15	0.089	0.173393
T22D1.3	1.14724e-05	-1.55215	0.032	0.079	0.175849
M05D6.1	1.15144e-05	2.62233	0.018	0.002	0.176492
rps-20	1.15494e-05	-0.378828	0.543	0.592	0.177029
nhr-40	1.162e-05	-4.53272	0.001	0.028	0.178112
K04C2.3	1.1905e-05	-2.19807	0.011	0.046	0.18248
T02G5.3	1.19371e-05	3.01398	0.019	0.003	0.182972
rig-5	1.19518e-05	2.66037	0.022	0.004	0.183197
dmd-6	1.21259e-05	1.20455	0.058	0.024	0.185866
F08G2.4	1.22147e-05	2.76411	0.02	0.003	0.187226
T01B7.5	1.2256e-05	-1.35522	0.04	0.09	0.187859
skp-1	1.22612e-05	-0.646121	0.181	0.255	0.18794
rev-3	1.3072e-05	-2.78252	0.007	0.039	0.200368
dpy-27	1.30755e-05	0.426176	0.317	0.225	0.200422
ubh-4	1.3229e-05	-1.03256	0.081	0.14	0.202774
rps-16	1.34098e-05	-0.57132	0.245	0.325	0.205546
spd-1	1.36226e-05	-0.971725	0.081	0.142	0.208807
ola-1	1.3623e-05	-0.649285	0.235	0.304	0.208813
cdt-2	1.36684e-05	-1.18645	0.05	0.102	0.209509
W02B8.2	1.39481e-05	0.685886	0.15	0.09	0.213796
fox-1	1.41718e-05	-2.50548	0.007	0.039	0.217226
Y73F8A.13	1.44802e-05	0.603119	0.185	0.119	0.221953
grd-10	1.46116e-05	0.681322	0.132	0.077	0.223966
rps-13	1.4753e-05	-0.4332	0.376	0.45	0.226134
F32H5.1	1.48683e-05	-2.55224	0.008	0.041	0.227902
cgp-1	1.49961e-05	0.917353	0.092	0.047	0.22986
atgl-1	1.50382e-05	0.745426	0.129	0.074	0.230506
F18A11.5	1.50768e-05	1.73734	0.034	0.01	0.231097
ark-1	1.53471e-05	-1.94618	0.018	0.056	0.23524
Y4C6B.1	1.53737e-05	-1.44264	0.042	0.09	0.235648
rpl-13	1.5529e-05	-0.409278	0.519	0.556	0.238028
F13B12.1	1.55734e-05	-0.782615	0.113	0.178	0.23871
syg-2	1.56195e-05	-7.36833	0	0.025	0.239415
C06E1.1	1.58014e-05	4.83498	0.012	0.001	0.242204
lips-3	1.59955e-05	4.35867	0.012	0.001	0.245178
skr-19	1.6113e-05	3.61212	0.012	0.001	0.24698
pqn-70	1.61826e-05	0.482706	0.271	0.19	0.248048
rae-1	1.6914e-05	-0.606258	0.191	0.262	0.259258
wdr-5.3	1.70084e-05	-1.8129	0.018	0.056	0.260705
F54C8.6	1.72972e-05	-2.62253	0.007	0.038	0.265132
fce-1	1.74934e-05	0.671666	0.1	0.052	0.268139
pxf-1	1.79157e-05	-1.23392	0.03	0.075	0.274612
unc-59	1.7936e-05	0.36363	0.365	0.27	0.274923
C48B4.3	1.83913e-05	-3.83465	0.001	0.027	0.281902
F55A11.1	1.85099e-05	0.904292	0.082	0.04	0.28372
acs-4	1.91231e-05	-0.726938	0.148	0.216	0.293119
T28F12.1	1.92637e-05	0.877901	0.063	0.027	0.295274
sec-11	1.97883e-05	0.69196	0.123	0.07	0.303315
smu-2	2.08169e-05	-0.34978	0.391	0.462	0.319081
cri-3	2.08751e-05	-1.25507	0.043	0.092	0.319973
C25A1.16	2.09127e-05	-0.977338	0.05	0.102	0.32055
gei-8	2.11265e-05	0.643689	0.17	0.106	0.323826
iff-2	2.13579e-05	-0.442684	0.457	0.506	0.327374
rom-5	2.15556e-05	-1.92002	0.02	0.059	0.330404
F09G2.2	2.16322e-05	-0.585105	0.204	0.275	0.331579
obr-2	2.16569e-05	2.08124	0.031	0.009	0.331957
lido-11	2.1716e-05	-0.935076	0.108	0.169	0.332863
acdh-10	2.18521e-05	1.43761	0.047	0.018	0.334949
C34C12.4	2.19506e-05	1.89205	0.031	0.009	0.336459
R05D3.2	2.20938e-05	0.549988	0.221	0.149	0.338653
lrch-1	2.2778e-05	0.477144	0.19	0.122	0.349141
C41D11.9	2.29705e-05	-1.76678	0.024	0.065	0.352092
max-2	2.32918e-05	0.879679	0.093	0.048	0.357017
memb-2	2.36139e-05	-0.972874	0.061	0.114	0.361953
dao-6	2.4886e-05	3.75651	0.013	0.001	0.381452
Y54E10BR.4	2.52408e-05	-0.644609	0.155	0.224	0.386892
H06I04.3	2.5541e-05	-1.03266	0.065	0.119	0.391492
rrp-1	2.57672e-05	-1.86852	0.018	0.055	0.39496
Y59E9AL.36	2.63729e-05	-0.872921	0.105	0.165	0.404244
ftn-2	2.66317e-05	0.561246	0.205	0.137	0.40821
Y34D9A.3	2.6896e-05	-1.24243	0.042	0.09	0.412262
C18B2.4	2.69016e-05	0.5852	0.201	0.132	0.412348
nlp-43	2.70623e-05	-7.12719	0.001	0.026	0.41481
frm-7	2.71495e-05	-4.76002	0.001	0.026	0.416147
idha-1	2.7243e-05	-0.6005	0.194	0.262	0.41758
nspg-10	2.82753e-05	0.475955	0.224	0.15	0.433404
vha-1	2.91082e-05	-0.792966	0.09	0.15	0.44617
rsp-5	3.03276e-05	-1.33802	0.043	0.09	0.464862
efl-1	3.06715e-05	-0.839504	0.077	0.134	0.470133
K01G5.8	3.07205e-05	-0.722472	0.106	0.169	0.470884
rars-1	3.10522e-05	-0.779694	0.146	0.209	0.475969
unc-24	3.16388e-05	3.8555	0.015	0.002	0.484959
hpo-8	3.40871e-05	-0.579305	0.214	0.282	0.522487
dhs-27	3.44166e-05	-3.55734	0.004	0.031	0.527537
F58A4.6	3.47608e-05	-1.0065	0.085	0.141	0.532814
snr-6	3.48022e-05	-0.639505	0.174	0.241	0.533447
rbm-34	3.51906e-05	-1.0162	0.057	0.109	0.539401
hsb-1	3.5425e-05	0.696644	0.136	0.082	0.542995
F46G10.1	3.60613e-05	0.443135	0.16	0.099	0.552748
toca-1	3.61438e-05	0.619495	0.174	0.111	0.554013
F02E9.5	3.65298e-05	0.824152	0.109	0.061	0.559929
ncl-1	3.67858e-05	0.673643	0.15	0.093	0.563852
T05A8.8	3.71573e-05	-7.28443	0	0.023	0.569548
D2096.10	3.74962e-05	2.50699	0.019	0.003	0.574742
gip-2	3.83678e-05	-1.06061	0.058	0.109	0.588101
trpp-12	3.87929e-05	1.13297	0.058	0.025	0.594618
ect-2	3.88015e-05	-0.729267	0.121	0.185	0.594749
tbc-7	3.91827e-05	2.05033	0.027	0.007	0.600593
usp-14	3.97259e-05	-1.19709	0.043	0.09	0.608918
mrpl-36	4.45653e-05	-2.23965	0.009	0.04	0.683097
C37A2.8	4.48871e-05	0.352031	0.367	0.282	0.688029
nucl-1	4.55558e-05	-0.923638	0.069	0.121	0.698279
sur-2	4.59479e-05	0.50482	0.168	0.106	0.704289
Y105C5B.20	4.61543e-05	-7.21658	0	0.022	0.707453
EEED8.10	4.64507e-05	0.80941	0.089	0.047	0.711996
sars-1	4.65091e-05	-0.510984	0.301	0.364	0.712891
kbp-2	4.68403e-05	-0.917889	0.081	0.137	0.717968
T05H4.10	4.87059e-05	0.995554	0.065	0.03	0.746565
cye-1	4.87216e-05	-2.07809	0.011	0.042	0.746805
M01B2.10	4.8843e-05	0.818094	0.097	0.053	0.748665
ZK795.3	4.94734e-05	1.96198	0.026	0.006	0.758329
cwf-19L2	5.00711e-05	-1.57484	0.027	0.067	0.76749
arf-5	5.09844e-05	0.409485	0.268	0.188	0.781489
daf-18	5.15067e-05	-1.69104	0.02	0.057	0.789495
eif-3.B	5.16548e-05	-0.670007	0.148	0.212	0.791765
cpi-2	5.22396e-05	-0.250939	0.767	0.774	0.800729
pbrm-1	5.27343e-05	-0.32025	0.466	0.528	0.808312
Y52B11A.19	5.372e-05	-3.83674	0.001	0.025	0.82342
hrdl-1	5.40082e-05	1.08414	0.071	0.035	0.827838
mlc-3	5.40832e-05	0.67387	0.131	0.078	0.828987
ntl-3	5.43389e-05	0.825354	0.111	0.063	0.832906
taf-4	5.45979e-05	0.872745	0.07	0.033	0.836876
C31H5.4	5.56681e-05	0.746482	0.096	0.052	0.853281
nspg-9	5.60099e-05	0.512304	0.22	0.153	0.85852
cyc-2.1	5.78938e-05	-0.459026	0.322	0.384	0.887396
ceh-86	5.79839e-05	4.72203	0.011	0.001	0.888777
rps-10	5.8046e-05	-0.328457	0.472	0.52	0.88973
WBGene00077781	5.88289e-05	3.97669	0.011	0.001	0.901729
WBGene00019114	5.91131e-05	3.44812	0.011	0.001	0.906086
timm-23	6.09351e-05	-0.729881	0.127	0.188	0.934013
acin-1	6.10143e-05	-0.543627	0.185	0.252	0.935228
paxt-1	6.19621e-05	-1.17249	0.043	0.088	0.949755
T14G11.1	6.25504e-05	1.7832	0.032	0.01	0.958773
rps-4	6.26219e-05	-0.285507	0.499	0.547	0.959868
K08D12.3	6.45431e-05	-0.527292	0.228	0.296	0.989317
gmpr-1	6.55704e-05	-0.818057	0.109	0.167	1
mct-6	6.57178e-05	-2.1995	0.009	0.039	1
asp-1	6.58244e-05	0.73601	0.119	0.07	1
Y43F8B.9	6.65207e-05	-2.04182	0.008	0.037	1
T14G8.3	6.65565e-05	0.946401	0.08	0.041	1
riok-3	6.80615e-05	-1.04854	0.05	0.097	1
Y47G6A.7	6.80896e-05	1.59734	0.028	0.008	1
mel-32	6.81437e-05	-1.07948	0.065	0.114	1
C44B12.3	6.85957e-05	-3.48018	0.003	0.027	1
chdp-1	6.99006e-05	-0.33517	0.389	0.463	1
acdh-7	7.01574e-05	0.863445	0.067	0.032	1
C37C3.2	7.13914e-05	-0.931987	0.077	0.13	1
lido-12	7.24166e-05	-1.5718	0.024	0.062	1
casy-1	7.24552e-05	-2.45376	0.007	0.034	1
K07F5.15	7.24915e-05	-0.592519	0.244	0.304	1
cif-1	7.47309e-05	-1.04745	0.071	0.123	1
npp-3	7.47752e-05	-0.717202	0.139	0.202	1
lias-1	7.4914e-05	-1.14153	0.046	0.091	1
gldr-2	7.49185e-05	-1.37461	0.028	0.068	1
ulp-4	7.52192e-05	-2.14093	0.015	0.047	1
C14B9.8	7.6027e-05	0.939243	0.074	0.037	1
rps-21	7.63717e-05	-0.442199	0.322	0.387	1
pqn-41	7.67402e-05	-0.649094	0.173	0.236	1
E02H1.1	7.77239e-05	-0.924071	0.086	0.139	1
C11H1.3	7.81159e-05	1.35859	0.043	0.017	1
K02A6.3	7.95585e-05	0.804471	0.08	0.041	1
F53A9.8	8.05379e-05	0.526472	0.125	0.075	1
C17G10.13	8.15103e-05	1.23384	0.035	0.012	1
coq-1	8.18211e-05	2.04748	0.022	0.005	1
slc-17.7	8.22714e-05	1.15482	0.05	0.021	1
sqv-5	8.23457e-05	-1.4924	0.02	0.056	1
F54E7.9	8.3097e-05	-0.748472	0.142	0.202	1
hsp-16.41	8.32252e-05	-0.182987	0.923	0.927	1
atl-1	8.47593e-05	-0.929595	0.065	0.116	1
arrd-17	8.51536e-05	-3.69946	0.003	0.026	1
C33A11.2	8.61819e-05	-3.15715	0.003	0.026	1
ric-19	8.61863e-05	1.01453	0.058	0.026	1
F53F4.11	8.66804e-05	-0.975533	0.071	0.122	1
obr-4	8.67607e-05	-1.80399	0.019	0.053	1
C34E7.4	8.6896e-05	3.55343	0.012	0.001	1
spe-44	8.6896e-05	3.59477	0.012	0.001	1
rps-11	8.77866e-05	-0.362072	0.497	0.529	1
Y97E10AR.6	8.7973e-05	0.593879	0.183	0.123	1
F59G1.4	8.85045e-05	-7.24672	0	0.02	1
hil-5	8.96793e-05	0.528314	0.147	0.092	1
R05G6.5	8.97343e-05	0.684713	0.163	0.106	1
fbxa-128	8.9894e-05	-1.89074	0.018	0.051	1
trx-4	9.06807e-05	2.13131	0.02	0.004	1
C34B2.8	9.08097e-05	-0.721286	0.166	0.224	1
T05E11.8	9.13526e-05	1.91574	0.02	0.004	1
nra-4	9.15467e-05	0.647347	0.142	0.089	1
mrps-11	9.29794e-05	-0.757817	0.117	0.176	1
pdcd-2	9.33031e-05	-0.99058	0.063	0.112	1
lnp-1	9.43645e-05	-0.69119	0.163	0.222	1
Y23H5A.2	9.50367e-05	-1.70753	0.012	0.043	1
F15B9.10	9.53502e-05	-2.29444	0.008	0.036	1
tlk-1	9.60051e-05	-0.861826	0.086	0.139	1
hmp-1	9.66934e-05	0.409494	0.28	0.204	1
Y34D9A.8	9.73251e-05	0.957817	0.075	0.039	1
hmr-1	9.75188e-05	0.652109	0.113	0.066	1
tag-321	9.81491e-05	1.46693	0.036	0.013	1
lrp-1	9.84251e-05	2.64304	0.019	0.004	1
exo-1	9.86618e-05	-1.00227	0.061	0.109	1
nadk-1	9.86619e-05	-2.09755	0.009	0.038	1
bbs-8	0.000100104	2.36649	0.019	0.004	1
cnc-3	0.000100126	-3.2604	0.004	0.028	1
hecd-1	0.000100442	-0.508423	0.294	0.356	1
Y32H12A.6	0.000102147	0.969029	0.066	0.032	1
lmp-1	0.000102713	-0.80309	0.106	0.163	1
iglr-2	0.000102859	0.725605	0.131	0.081	1
ceh-21	0.000102884	-2.28569	0.009	0.038	1
Y22D7AL.6	0.000104897	-1.92911	0.013	0.045	1
acp-5	0.000106325	2.99092	0.013	0.002	1
fum-1	0.000109173	-0.93436	0.057	0.103	1
pes-5	0.000109981	-7.2002	0	0.02	1
F22D6.2	0.000110452	0.50245	0.197	0.134	1
pfd-5	0.000112045	-0.481274	0.268	0.332	1
sgo-1	0.000112251	-0.862556	0.077	0.128	1
rps-26	0.000113819	-0.363002	0.503	0.554	1
ceh-100	0.000115284	-0.614255	0.146	0.208	1
ruvb-2	0.000116308	-1.06911	0.049	0.093	1
erp-44.1	0.000117546	1.35839	0.043	0.017	1
hpo-18	0.00011759	-0.721156	0.127	0.184	1
tag-294	0.000120325	-2.52941	0.005	0.031	1
ska-3	0.000121543	-1.25745	0.039	0.08	1
F39H12.1	0.000124324	1.75681	0.028	0.009	1
ctr-9	0.000127189	-0.463247	0.257	0.322	1
T09B4.2	0.000127594	-3.71342	0.003	0.025	1
rpl-32	0.000131288	-0.286881	0.78	0.797	1
T23G5.3	0.000131545	0.424818	0.21	0.143	1
B0025.4	0.000135342	0.74052	0.075	0.039	1
F21F3.6	0.000135794	0.599645	0.182	0.121	1
K11D12.12	0.000137311	-1.25336	0.042	0.083	1
zyg-9	0.000137903	-0.74729	0.158	0.215	1
F52B5.7	0.000138537	0.481346	0.168	0.111	1
nsy-1	0.000140461	-2.36054	0.008	0.035	1
T10B5.4	0.00014181	2.2781	0.023	0.006	1
zgpa-1	0.000141814	1.72149	0.031	0.01	1
erh-1	0.000145831	-0.377921	0.344	0.4	1
tli-1	0.000146683	1.20321	0.049	0.021	1
let-721	0.000148011	-0.873229	0.1	0.152	1
ggtb-1	0.000148894	-0.588273	0.14	0.202	1
mthf-1	0.00014918	-0.96453	0.07	0.119	1
C13C4.4	0.000150541	-2.55085	0.005	0.03	1
rpl-28	0.000151332	-0.508953	0.306	0.356	1
nhr-64	0.000153438	1.15948	0.044	0.018	1
K04B12.2	0.000154705	-1.41018	0.022	0.056	1
F59C6.5	0.000155856	-0.606167	0.189	0.249	1
unc-103	0.000159088	-0.853058	0.084	0.135	1
jmjc-1	0.000160063	-1.79242	0.012	0.041	1
rla-2	0.000160586	-0.491981	0.353	0.394	1
rpl-5	0.000161618	-0.315702	0.64	0.652	1
aat-3	0.000163517	-0.968225	0.07	0.118	1
rpb-2	0.000164503	-0.752908	0.101	0.155	1
wdfy-3	0.000168069	-0.90951	0.062	0.11	1
phip-1	0.000170068	-1.21367	0.043	0.084	1
kin-20	0.000171577	-0.787946	0.085	0.138	1
tmem-131	0.000172497	-1.13744	0.051	0.095	1
pak-2	0.000177627	-1.37072	0.031	0.068	1
sir-2.1	0.000178746	0.366269	0.333	0.254	1
C04C3.9	0.000178814	2.04794	0.022	0.005	1
nrde-3	0.00017903	-0.715796	0.1	0.155	1
C35E7.6	0.000179603	1.25476	0.043	0.018	1
Y119C1B.10	0.000179797	1.11374	0.059	0.028	1
rpl-11.2	0.000179985	-0.406147	0.425	0.465	1
lron-11	0.000181792	-1.07179	0.035	0.075	1
T14B4.3	0.000186021	-1.05584	0.047	0.09	1
WBGene00013638	0.000186409	0.507839	0.164	0.108	1
pfkb-1.1	0.000186817	-1.40113	0.02	0.053	1
qars-1	0.000189263	-0.427633	0.199	0.265	1
clp-4	0.000190126	-1.34011	0.026	0.061	1
F11D5.1	0.000194312	0.535931	0.16	0.106	1
C50F2.2	0.000195145	-1.16889	0.04	0.081	1
dao-3	0.000196149	-0.906991	0.066	0.114	1
ift-43	0.000199167	1.03606	0.062	0.031	1
snr-4	0.000200266	-0.423716	0.256	0.317	1
vab-2	0.000200973	-2.62809	0.004	0.027	1
WBGene00000801	0.000201051	0.511344	0.164	0.108	1
rfc-1	0.000202388	-0.755535	0.156	0.21	1
rab-6.2	0.000203984	0.831478	0.109	0.066	1
C05E11.3	0.000204139	-3.13271	0.003	0.024	1
W02B12.11	0.000208612	0.764473	0.098	0.057	1
H14A12.3	0.000208993	-0.857648	0.085	0.134	1
rpl-3	0.000211427	-0.322247	0.53	0.555	1
K02E10.1	0.000212068	-1.67968	0.016	0.047	1
sel-5	0.000212487	-1.72267	0.019	0.051	1
K03H1.7	0.000213758	-0.975915	0.053	0.096	1
thoc-2	0.000215986	-0.670237	0.156	0.211	1
F10G7.10	0.000219528	0.752682	0.08	0.043	1
T19C3.4	0.000222086	-1.34203	0.031	0.068	1
ddx-52	0.0002228	-1.38352	0.03	0.066	1
sur-6	0.000223649	-0.773927	0.093	0.145	1
mcd-1	0.000226409	-0.659077	0.111	0.167	1
T06E6.1	0.000227547	-1.84618	0.018	0.048	1
ung-1	0.000228661	-1.06014	0.057	0.1	1
fnip-2	0.000230615	-0.781529	0.067	0.114	1
unc-34	0.000231345	0.605199	0.144	0.093	1
lec-8	0.000232255	0.455403	0.224	0.159	1
F08F8.4	0.000236848	-1.57238	0.011	0.038	1
ztf-17	0.000237242	-4.45984	0.001	0.021	1
sbt-1	0.000237409	1.74607	0.024	0.007	1
cdc-48.1	0.000241539	-0.476206	0.248	0.31	1
hlb-1	0.000242565	-3.60947	0.003	0.024	1
rfc-2	0.000242922	-0.842557	0.08	0.128	1
pqe-1	0.000244379	0.448827	0.202	0.141	1
gpr-2	0.000244662	-1.27198	0.032	0.069	1
set-16	0.00024517	0.371885	0.305	0.229	1
K07A1.15	0.000245229	-0.702205	0.132	0.186	1
gid-7	0.000251071	0.544956	0.137	0.088	1
dog-1	0.000252351	-1.4537	0.027	0.062	1
rsa-1	0.000253684	-0.38612	0.402	0.45	1
rps-0	0.000254711	-0.297954	0.52	0.552	1
C06E7.4	0.000255433	0.955475	0.065	0.033	1
acl-11	0.000259795	-1.99471	0.013	0.042	1
tsp-14	0.000262666	-6.86437	0	0.018	1
T06D8.9	0.000262822	0.807802	0.062	0.031	1
lonp-1	0.000263172	-1.46434	0.027	0.061	1
exc-4	0.000264307	-0.636614	0.085	0.136	1
T02G5.7	0.000266105	1.38091	0.036	0.014	1
ZK380.6	0.000266702	1.73691	0.034	0.012	1
henn-1	0.000267051	-1.63877	0.019	0.05	1
K12H6.6	0.00026727	-1.43996	0.03	0.065	1
WBGene00014729	0.00026852	-2.68658	0.005	0.028	1
pptr-2	0.000270967	-0.684029	0.121	0.175	1
gcn-1	0.000275005	-0.986403	0.063	0.108	1
rpc-11	0.000275725	-1.47848	0.023	0.056	1
rbpl-1	0.000283423	-0.711496	0.135	0.189	1
maph-1.1	0.000287918	-0.321769	0.485	0.527	1
ucr-11	0.00029291	-0.879723	0.069	0.114	1
dex-1	0.000294403	1.52049	0.027	0.009	1
C50F4.1	0.000295576	0.612463	0.123	0.077	1
T13F2.6	0.000298687	-2.45081	0.008	0.033	1
oig-3	0.000298821	3.62118	0.011	0.001	1
bbs-1	0.000299444	3.72935	0.011	0.001	1
F57A8.1	0.000301917	0.442432	0.151	0.098	1
cnnm-3	0.000301946	3.3498	0.011	0.001	1
sma-4	0.000303205	3.14551	0.011	0.001	1
C54E4.12	0.000306162	-3.27522	0.003	0.023	1
bath-15	0.000309613	-0.791371	0.047	0.09	1
F10G7.5	0.000310066	-0.902582	0.058	0.102	1
C03H5.3	0.000311402	-1.15098	0.054	0.095	1
cdk-4	0.000312221	-1.12495	0.043	0.083	1
hif-1	0.000316421	-0.936818	0.049	0.09	1
tlp-1	0.000318791	2.48156	0.016	0.003	1
sde-2	0.000319181	-0.691071	0.15	0.203	1
ulp-3	0.000319877	-1.47758	0.023	0.055	1
Y105C5A.1272	0.000320103	-1.04538	0.053	0.095	1
snpc-3.4	0.000321035	-0.683466	0.121	0.175	1
F53B7.7	0.000326687	-6.93634	0	0.017	1
tra-2	0.000332462	-1.4807	0.024	0.057	1
Y57G11C.38	0.00033571	-1.24833	0.027	0.061	1
Y39B6A.37	0.000336287	-1.25092	0.043	0.082	1
plr-1	0.000339126	2.73974	0.015	0.003	1
mev-1	0.000339243	0.489807	0.162	0.108	1
Y37E11B.5	0.000339785	-1.94062	0.011	0.037	1
cct-6	0.000345355	-0.389069	0.332	0.394	1
E04F6.10	0.000346587	3.0914	0.012	0.002	1
hcp-2	0.000347067	-0.592605	0.151	0.209	1
cct-2	0.000349501	-0.34472	0.511	0.548	1
sox-2	0.000351846	2.80364	0.012	0.002	1
ZK688.7	0.00035219	-2.24168	0.005	0.028	1
F31E8.4	0.000353702	-1.67784	0.016	0.045	1
pad-1	0.000361592	-0.927287	0.067	0.112	1
F38B6.6	0.000371164	-2.71619	0.004	0.025	1
ran-2	0.000371235	-0.85425	0.102	0.151	1
T01C3.11	0.000372345	2.23687	0.013	0.002	1
tars-1	0.000372972	-0.654555	0.113	0.166	1
W03F8.4	0.000375281	0.563972	0.088	0.049	1
F01D5.1	0.00037541	0.677662	0.102	0.061	1
znf-593	0.000377471	-0.873297	0.069	0.114	1
flp-27	0.000378361	-3.38937	0.001	0.02	1
dep-1	0.000379664	-1.07312	0.035	0.072	1
toe-4	0.000382555	0.530091	0.152	0.102	1
dhc-1	0.000384412	-0.433658	0.379	0.431	1
scc-3	0.00038531	-0.582556	0.198	0.251	1
Y37E11AL.3	0.000391093	-0.644648	0.158	0.211	1
R11H6.2	0.00039387	-0.503583	0.216	0.271	1
lsm-7	0.000395847	-0.665085	0.133	0.186	1
C05C8.1	0.000398535	-1.64103	0.015	0.043	1
mdmh-35	0.000403756	-2.00281	0.009	0.034	1
C35E7.4	0.000404664	0.572214	0.098	0.058	1
Y39A1A.27	0.000406407	-6.86424	0	0.017	1
sor-1	0.000413573	-0.840683	0.081	0.128	1
idh-1	0.000413972	0.687149	0.073	0.039	1
apc-11	0.000415663	-0.976996	0.054	0.095	1
mrpl-1	0.000416653	-1.10405	0.04	0.078	1
vhp-1	0.00041999	0.789062	0.086	0.049	1
dct-1	0.000422885	0.544249	0.182	0.127	1
C18C4.7	0.000422958	1.34083	0.028	0.01	1
lys-2	0.000423232	1.2311	0.036	0.015	1
arp-6	0.000424705	-1.39088	0.022	0.053	1
bus-12	0.000428633	0.371877	0.271	0.2	1
nhr-152	0.000436123	1.2982	0.036	0.015	1
klp-16	0.000441354	0.531412	0.137	0.089	1
Y41E3.8	0.000447361	0.370316	0.268	0.197	1
C16H3.3	0.000449653	0.361091	0.217	0.154	1
bra-2	0.000451536	0.52222	0.123	0.077	1
Y15E3A.5	0.000457013	-2.30605	0.011	0.036	1
C07H6.9	0.000459073	-4.09912	0.001	0.019	1
fcd-2	0.000459434	-0.634423	0.143	0.197	1
R01B10.3	0.000461553	1.17888	0.031	0.011	1
C09G9.1	0.000465109	-1.12294	0.049	0.088	1
cah-1	0.000466508	-3.37586	0.003	0.022	1
aqp-10	0.00046908	-0.851598	0.081	0.126	1
pqn-83	0.000470955	-1.50747	0.024	0.056	1
sax-7	0.000472228	0.430818	0.216	0.156	1
skn-1	0.000474142	0.313901	0.286	0.213	1
lin-13	0.000474545	-0.600828	0.152	0.205	1
F54C9.9	0.000478381	-0.852194	0.054	0.095	1
cdh-3	0.000480904	-2.82792	0.003	0.022	1
F54D11.4	0.000481464	-1.63815	0.013	0.04	1
spc-1	0.000483223	0.383664	0.415	0.342	1
T28F4.4	0.00049347	-0.880697	0.044	0.083	1
K10C3.5	0.000504603	-1.72829	0.012	0.038	1
K08F4.3	0.000512839	-1.54779	0.02	0.05	1
F52H2.1	0.000515842	0.636938	0.111	0.068	1
pat-4	0.000522565	-1.46236	0.022	0.052	1
dyrb-1	0.000535249	-0.768231	0.067	0.112	1
F46H5.2	0.000537455	-0.86596	0.04	0.078	1
fubl-3	0.000538259	-0.639675	0.108	0.159	1
Y54F10AR.1	0.000540319	1.32474	0.039	0.017	1
unc-18	0.000544643	1.42574	0.027	0.009	1
sas-6	0.00054718	-1.0068	0.07	0.112	1
Y106G6H.16	0.000551322	-0.701043	0.109	0.159	1
pen-2	0.000551919	0.251369	0.41	0.323	1
pygl-1	0.000552033	-1.07976	0.034	0.069	1
F10D7.5	0.000555655	-0.848219	0.054	0.095	1
vha-19	0.000558571	0.702187	0.121	0.078	1
R10H10.7	0.00056148	-1.75013	0.013	0.04	1
hint-3	0.000561603	-1.80372	0.012	0.038	1
xrep-4	0.000563771	-0.578089	0.142	0.196	1
rfth-1	0.000569722	1.06202	0.046	0.021	1
lin-46	0.000573841	-3.97223	0.001	0.019	1
dpy-18	0.000576708	1.25791	0.03	0.011	1
gpb-2	0.00058208	0.508312	0.147	0.097	1
F47G4.4	0.000584088	-3.28156	0.003	0.021	1
act-5	0.000594244	0.554546	0.142	0.095	1
crh-2	0.000597876	1.02548	0.066	0.035	1
C02B10.5	0.000598164	0.482497	0.128	0.083	1
T27F6.7	0.000603251	1.10767	0.039	0.017	1
JC8.7	0.0006061	-1.05874	0.042	0.078	1
rpl-21	0.000607246	-0.28841	0.534	0.568	1
sqd-1	0.000612909	-0.408924	0.182	0.241	1
F26H9.2	0.000614274	-0.859119	0.061	0.102	1
aex-5	0.000614716	1.0252	0.039	0.017	1
czw-1	0.00061625	-0.869582	0.082	0.127	1
kle-2	0.00061638	-0.617125	0.158	0.211	1
col-98	0.000619986	0.660994	0.097	0.059	1
T05B11.7	0.000622811	1.14023	0.039	0.017	1
ubh-1	0.000623306	-1.53081	0.013	0.04	1
rod-1	0.000626312	-0.614477	0.148	0.199	1
tipn-1	0.000626465	-1.2956	0.031	0.064	1
hpo-36	0.000629449	-6.63777	0	0.016	1
F28B12.6	0.000629449	-6.58692	0	0.016	1
npp-22	0.000632956	-0.898544	0.067	0.11	1
gtf-2H1	0.00064502	-0.870666	0.078	0.121	1
fndc-1	0.000645713	0.584378	0.073	0.04	1
cysl-1	0.00064978	-2.60391	0.007	0.028	1
C37C3.1	0.000650234	-2.02199	0.005	0.026	1
Y53G8AM.8	0.00065131	-1.31746	0.031	0.064	1
F44B9.8	0.000655782	-0.895594	0.07	0.112	1
unc-26	0.000659596	0.618595	0.08	0.045	1
emb-9	0.000666615	1.07575	0.049	0.023	1
ced-10	0.00066681	0.825235	0.078	0.045	1
rpb-9	0.000675114	0.386949	0.198	0.142	1
C24H12.4	0.000681514	-0.969286	0.069	0.111	1
T02C5.1	0.000686112	0.752473	0.1	0.061	1
C37A2.7	0.000689574	-0.350795	0.439	0.478	1
trm-1	0.000699184	-0.951791	0.049	0.087	1
madf-8	0.000703256	-0.744374	0.142	0.19	1
fbxb-98	0.000705407	-4.09154	0.001	0.018	1
cmk-1	0.000710951	1.97831	0.022	0.006	1
unk-1	0.000712323	-0.884036	0.061	0.102	1
lin-15B	0.000721803	0.394427	0.239	0.176	1
tfbm-1	0.000724156	-3.07343	0.003	0.021	1
spdl-1	0.000740758	-0.483874	0.221	0.276	1
abce-1	0.00074253	-1.68226	0.012	0.037	1
tnc-2	0.000747176	0.81473	0.049	0.023	1
F01D5.3	0.000748717	0.987592	0.05	0.024	1
D1007.15	0.00075046	1.58587	0.022	0.006	1
scm-1	0.000750713	0.667028	0.116	0.074	1
B0001.3	0.000751437	-1.46506	0.011	0.035	1
dnj-20	0.000751837	1.27264	0.038	0.016	1
zen-4	0.000758092	-0.382363	0.267	0.322	1
apl-1	0.000758601	-0.469758	0.259	0.314	1
R53.4	0.000781391	-0.328633	0.442	0.476	1
R151.2	0.000781437	1.27581	0.043	0.02	1
lin-18	0.000783709	-6.64894	0	0.015	1
snf-1	0.000783709	-6.89976	0	0.015	1
hpo-31	0.000785561	0.54245	0.089	0.053	1
hsp-90	0.000792827	0.157735	0.993	0.983	1
fat-2	0.00079431	-0.454371	0.225	0.28	1
fsn-1	0.000799665	0.905795	0.065	0.035	1
fahd-1	0.000810011	-1.23122	0.035	0.068	1
gly-4	0.00081572	1.3066	0.035	0.015	1
hsp-75	0.000817571	-1.30424	0.024	0.054	1
T05A12.3	0.00082315	0.406492	0.154	0.104	1
mars-1	0.000823418	-0.981396	0.028	0.06	1
ent-2	0.000829173	-0.784925	0.089	0.134	1
ipla-6	0.000829627	0.611429	0.129	0.085	1
ZC116.1	0.000835021	1.03318	0.059	0.031	1
lin-10	0.000839626	-0.948975	0.067	0.108	1
ddx-19	0.000846562	-1.52522	0.018	0.045	1
rpl-38	0.000849633	-0.316407	0.48	0.517	1
T09B4.5	0.000853388	0.214296	0.67	0.577	1
gtf-2H2C	0.000853595	-1.55324	0.018	0.045	1
rab-5	0.000854945	0.659165	0.121	0.079	1
rpl-29	0.000859066	-0.474177	0.263	0.314	1
K10B2.4	0.000862215	0.324638	0.368	0.288	1
F52B10.3	0.00086777	0.352222	0.125	0.081	1
F26D11.1	0.000869146	-2.30843	0.004	0.023	1
mrpl-18	0.000872697	-1.79826	0.007	0.028	1
ctsa-4.1	0.000884363	2.41208	0.02	0.006	1
asg-2	0.000887183	-0.72426	0.136	0.182	1
vps-39	0.000903368	0.794354	0.062	0.033	1
igcm-3	0.000903571	0.627338	0.061	0.032	1
F10C2.4	0.000909278	-1.03087	0.053	0.09	1
pqn-53	0.000909448	0.347199	0.245	0.182	1
Y54E10BR.3	0.000911946	0.751864	0.051	0.025	1
piki-1	0.000918427	-1.58614	0.016	0.042	1
dad-1	0.000924597	-0.6662	0.113	0.157	1
fbxb-101	0.000926784	1.07424	0.039	0.017	1
nsun-1	0.000928496	-1.08922	0.031	0.063	1
F21C10.13	0.000939521	1.02381	0.054	0.027	1
H28G03.2	0.000942387	-0.56965	0.155	0.205	1
F40G9.15	0.000942989	-2.0918	0.012	0.036	1
ttc-4	0.000943828	-1.43677	0.009	0.032	1
unc-32	0.000945475	0.511426	0.112	0.071	1
znf-207	0.000945516	0.396327	0.15	0.101	1
T27F7.12	0.000951969	-1.32626	0.022	0.05	1
M02D8.3	0.000969034	-1.14914	0.04	0.075	1
bre-1	0.000970049	0.734676	0.094	0.057	1
K10B3.5	0.000973047	-1.01531	0.039	0.074	1
Y105E8B.7	0.000976388	0.417081	0.217	0.16	1
fipr-6	0.000982677	0.581876	0.115	0.074	1
rme-1	0.000991823	0.802978	0.07	0.039	1
Y39B6A.33	0.00100255	-0.949239	0.077	0.118	1
icl-1	0.00101333	0.684226	0.08	0.046	1
vig-1	0.00101717	-0.608972	0.148	0.199	1
pole-2	0.00101825	-0.92656	0.043	0.079	1
ttr-34	0.00102088	2.46843	0.013	0.003	1
vps-34	0.00102373	0.431577	0.156	0.106	1
R03G5.6	0.00102379	0.515374	0.119	0.077	1
lst-4	0.00102781	-1.38222	0.023	0.052	1
C55A6.1	0.00102797	0.783538	0.039	0.017	1
kgb-1	0.00103499	0.898741	0.049	0.024	1
tag-229	0.00103534	2.19566	0.013	0.003	1
snpc-1.1	0.00103741	-0.72845	0.097	0.142	1
pap-1	0.00107477	0.576635	0.144	0.099	1
fipr-8	0.00107792	0.506638	0.09	0.054	1
Y37D8A.6	0.00108095	-2.25812	0.004	0.023	1
F35G12.7	0.00108111	-0.508805	0.171	0.22	1
C18A11.1	0.00108942	0.967243	0.053	0.027	1
T23H2.3	0.00109189	-1.07029	0.043	0.078	1
lin-36	0.00109775	0.49199	0.177	0.125	1
ddb-1	0.00109898	-0.69928	0.096	0.141	1
Y55F3AM.13	0.00111344	-0.682072	0.08	0.123	1
hcp-3	0.00111419	-0.509991	0.15	0.198	1
flp-9	0.00111849	-2.90908	0.003	0.02	1
F28B12.1	0.00112075	-3.0663	0.001	0.017	1
ain-2	0.0011211	0.439207	0.205	0.15	1
WBGene00012368	0.00112197	2.27934	0.012	0.002	1
Y54G2A.11	0.00113201	0.660206	0.101	0.063	1
WBGene00303363	0.00113246	2.78705	0.011	0.002	1
F28B4.4	0.00113325	2.39967	0.012	0.002	1
C18B12.4	0.00113459	0.6705	0.067	0.037	1
hum-2	0.00113804	1.44486	0.028	0.011	1
ZK673.4	0.00114275	2.49435	0.011	0.002	1
rbx-1	0.00114333	-0.733697	0.075	0.117	1
dpy-22	0.00114451	0.3408	0.284	0.217	1
cox-5A	0.00114532	-0.320416	0.301	0.356	1
rpl-25.1	0.0011557	-0.62544	0.174	0.221	1
Y10G11A.1	0.00115593	-1.83611	0.013	0.038	1
him-10	0.00115804	-0.562204	0.129	0.178	1
Y54E10BL.3	0.00116256	1.83946	0.019	0.005	1
taap-1	0.00116381	1.02422	0.047	0.023	1
ddx-27	0.00116799	-0.843388	0.059	0.098	1
gpa-4	0.001171	-2.30039	0.005	0.025	1
tspo-1	0.00117354	-0.320957	0.391	0.446	1
toe-1	0.00117896	-0.865813	0.066	0.106	1
K05C4.2	0.00118539	0.475573	0.132	0.088	1
let-355	0.00118586	-2.18539	0.011	0.033	1
pnn-1	0.00119381	-0.595028	0.094	0.139	1
mrps-5	0.00121348	-0.962939	0.04	0.075	1
mua-3	0.00121618	-6.64975	0	0.014	1
duo-1	0.00121907	-1.51948	0.018	0.044	1
paa-1	0.00122612	-0.380947	0.261	0.313	1
C35D10.1	0.00122619	0.589559	0.086	0.052	1
mrpl-32	0.00122774	-1.0923	0.031	0.062	1
daf-16	0.00122852	-2.27162	0.007	0.027	1
lido-9	0.0012308	-0.621085	0.094	0.14	1
nuc-1	0.00123973	1.15815	0.039	0.018	1
chil-10	0.0012505	0.715467	0.066	0.037	1
luc-7L	0.0012716	-0.979948	0.055	0.092	1
cyp-44A1	0.00127778	-1.23968	0.026	0.055	1
Y39G8B.9	0.00128069	0.418947	0.097	0.06	1
dhs-30	0.00129061	-2.6091	0.004	0.022	1
kin-29	0.00130583	-2.5798	0.004	0.022	1
rps-19	0.0013074	-0.371919	0.461	0.491	1
parp-1	0.00131655	-1.1999	0.034	0.065	1
nhr-7	0.00135566	-4.47533	0.001	0.017	1
WBGene00016239	0.00135566	-4.17527	0.001	0.017	1
mif-4	0.00136222	0.712757	0.098	0.062	1
srx-74	0.00136547	-2.82128	0.005	0.024	1
sma-3	0.00138655	1.82419	0.022	0.007	1
cep-1	0.00139471	-2.43699	0.003	0.019	1
C36B1.14	0.00140027	-1.16336	0.035	0.067	1
C44H4.4	0.00140054	-1.129	0.031	0.062	1
egl-3	0.00140532	1.90693	0.018	0.005	1
snu-13	0.00140943	-0.940849	0.058	0.096	1
apb-3	0.00141896	-0.334676	0.336	0.383	1
mtx-1	0.00142289	0.584482	0.124	0.083	1
lgg-2	0.0014264	0.287258	0.369	0.289	1
rpb-10	0.00143394	-1.07914	0.035	0.067	1
C30B5.2	0.00143591	0.58855	0.115	0.075	1
cra-1	0.00145733	-1.25032	0.026	0.054	1
dnj-8	0.0014979	0.353295	0.146	0.1	1
brc-1	0.00150128	-0.92245	0.04	0.074	1
Y39A1A.14	0.00150143	-2.18656	0.007	0.026	1
utp-20	0.00150735	-0.886876	0.054	0.091	1
Y73E7A.1	0.00151246	-0.755407	0.085	0.127	1
C16C4.17	0.00151592	-6.6935	0	0.013	1
mrpl-47	0.00152145	-1.01881	0.049	0.083	1
spr-4	0.00152645	0.510446	0.086	0.052	1
txl-1	0.00154159	-1.06485	0.049	0.083	1
pigc-1	0.00154395	-1.60846	0.012	0.035	1
nhr-190	0.00155377	1.29476	0.027	0.01	1
lys-7	0.00155523	1.30489	0.027	0.01	1
mrps-18A	0.00155952	-1.69951	0.015	0.039	1
erv-46	0.00156765	-1.77511	0.011	0.033	1
sdc-1	0.00157499	-1.25446	0.027	0.056	1
gip-1	0.00157723	-0.598438	0.108	0.154	1
eif-3.F	0.00158116	-0.802617	0.063	0.102	1
dpff-1	0.00158412	0.529809	0.104	0.066	1
asp-2	0.00160284	1.22134	0.027	0.01	1
C35D10.7	0.00160822	-0.943191	0.054	0.089	1
cyn-7	0.00162335	-0.361967	0.36	0.404	1
suf-1	0.00162429	-0.439297	0.204	0.255	1
ent-6	0.00166229	-0.677125	0.113	0.157	1
trpp-6	0.00167803	-0.753945	0.077	0.116	1
sap-49	0.00168192	-0.751253	0.085	0.125	1
ubh-3	0.00168308	-1.22066	0.019	0.045	1
sel-8	0.00169636	-3.73169	0.001	0.016	1
F11C1.7	0.0017038	0.320383	0.186	0.132	1
mtx-2	0.00170601	-0.866985	0.093	0.133	1
C47E8.4	0.00171279	0.408193	0.163	0.115	1
sqv-4	0.00171498	-1.10732	0.047	0.081	1
rla-0	0.00171854	-0.271219	0.461	0.499	1
sna-2	0.00172949	-0.883048	0.044	0.078	1
Y57G11C.1147	0.00173141	-0.396976	0.323	0.37	1
F33H2.6	0.00173473	-1.43659	0.015	0.039	1
F13C5.5	0.00175239	1.81642	0.016	0.004	1
sup-35	0.00175752	-2.5099	0.003	0.019	1
unc-73	0.00176433	0.418764	0.204	0.149	1
cap-2	0.0017679	0.303702	0.357	0.287	1
ztf-3	0.00177888	-0.699973	0.119	0.161	1
C32B5.18	0.00178965	-1.09056	0.046	0.08	1
mdt-1.2	0.00181488	-1.86175	0.011	0.032	1
scp-1	0.00182874	1.18143	0.086	0.054	1
nova-1	0.00185175	0.34262	0.338	0.276	1
C36E8.4	0.00185741	-1.92449	0.008	0.028	1
tomm-70	0.00186176	-1.61899	0.012	0.034	1
ndx-7	0.00187024	-1.41026	0.013	0.037	1
F35B12.3	0.00187477	0.79018	0.069	0.04	1
B0024.4	0.00187624	1.11063	0.035	0.016	1
C05D10.4	0.0018904	-6.60386	0	0.013	1
clc-5	0.00192534	-1.8927	0.008	0.028	1
mrps-2	0.00193125	-2.73775	0.004	0.021	1
C02F5.12	0.00194594	1.55427	0.032	0.014	1
C05D11.13	0.00196392	-1.71433	0.009	0.03	1
nhr-35	0.00197561	-1.65001	0.011	0.032	1
ZC204.12	0.0019774	1.112	0.036	0.017	1
tgs-1	0.00199784	-0.715664	0.063	0.101	1
C45B2.6	0.00200178	0.976094	0.04	0.019	1
hum-4	0.00200244	-1.57921	0.015	0.038	1
madf-2	0.00201427	0.663231	0.043	0.021	1
fkb-6	0.00201663	0.37132	0.268	0.211	1
sur-7	0.0020171	1.44214	0.026	0.01	1
nhx-5	0.00201935	1.12523	0.028	0.011	1
pqn-15	0.00202512	0.336374	0.147	0.1	1
mina-1	0.00203407	0.770983	0.058	0.032	1
Y39B6A.43	0.00203462	-1.01466	0.053	0.087	1
ZK512.11	0.0020612	0.984131	0.04	0.019	1
xnp-1	0.00206125	-0.321948	0.364	0.412	1
pod-2	0.00207878	-0.959414	0.053	0.087	1
moc-2	0.00207897	-3.35515	0.003	0.018	1
sec-24.2	0.00208165	0.830727	0.082	0.051	1
pqn-21	0.002091	-0.73466	0.07	0.109	1
erd-2.1	0.00210155	0.325882	0.271	0.208	1
ykt-6	0.00212383	-1.60797	0.013	0.036	1
eif-3.E	0.00213143	-0.915038	0.042	0.074	1
piga-1	0.00213219	-1.03184	0.03	0.059	1
snap-1	0.0021351	-0.684397	0.133	0.176	1
atg-4.1	0.00213973	0.311513	0.241	0.182	1
wip-1	0.00214939	0.813279	0.044	0.022	1
ttll-5	0.00215139	-0.583256	0.097	0.139	1
cdap-2	0.00215497	2.04255	0.019	0.006	1
R02F11.4	0.00217551	0.48657	0.128	0.088	1
F53F4.10	0.0021789	-0.663156	0.077	0.117	1
alh-1	0.00218305	-0.533592	0.185	0.234	1
M01B12.4	0.00218306	0.159377	0.265	0.197	1
asb-1	0.00218952	-0.93876	0.067	0.104	1
din-1	0.00220776	-0.380421	0.344	0.384	1
W06D11.1	0.00221609	-2.06486	0.008	0.027	1
let-70	0.00221795	0.238104	0.435	0.353	1
dnj-5	0.00221824	-0.790939	0.077	0.115	1
nono-1	0.00221899	0.714215	0.116	0.078	1
rnf-1	0.00223026	-2.16478	0.007	0.025	1
ZK686.3	0.00224589	0.464577	0.154	0.108	1
ekl-1	0.0022534	0.652518	0.071	0.042	1
uad-2	0.00225522	-2.22132	0.007	0.025	1
nhl-2	0.0022674	0.395964	0.183	0.133	1
rpac-19	0.0022783	-1.3695	0.032	0.061	1
zig-1	0.00230177	-1.62881	0.011	0.032	1
emb-1	0.002305	-1.66633	0.009	0.03	1
snr-2	0.00231838	-0.37258	0.132	0.179	1
Y87G2A.18	0.00233094	0.71866	0.075	0.045	1
lir-2	0.00234215	0.598546	0.101	0.066	1
rnf-121	0.00234656	0.569954	0.067	0.039	1
cyn-12	0.00235255	-0.856714	0.039	0.071	1
F59B10.3	0.00235855	-6.35432	0	0.012	1
F14F7.7	0.00235855	-6.29303	0	0.012	1
hpo-19	0.00236085	-1.44289	0.018	0.041	1
cux-7	0.00236275	-0.479015	0.17	0.217	1
R02F2.9	0.00236543	-0.947235	0.04	0.071	1
aly-1	0.00241197	-0.517569	0.159	0.206	1
F10C2.5	0.00244226	-1.40881	0.015	0.038	1
F40E10.6	0.00244397	0.357132	0.171	0.124	1
rhr-1	0.0024486	1.43944	0.022	0.008	1
F33G12.7	0.0024512	-1.56748	0.013	0.035	1
paf-2	0.00246384	1.49329	0.022	0.008	1
C33A12.1	0.00248516	-0.688194	0.139	0.18	1
cyn-13	0.00248649	-0.723107	0.098	0.139	1
hpo-29	0.00249729	-0.789768	0.062	0.098	1
C25F9.11	0.00251527	1.33636	0.022	0.008	1
D1054.18	0.00252187	0.952228	0.034	0.015	1
hars-1	0.00252467	-0.620432	0.089	0.131	1
K07H8.2	0.00254948	0.457254	0.07	0.041	1
ran-3	0.00255224	-0.85165	0.053	0.087	1
F44E7.4	0.00260318	-0.751772	0.044	0.077	1
smc-6	0.00260378	-0.512367	0.121	0.166	1
ceh-83	0.00261492	-2.97761	0.003	0.018	1
C53C11.1	0.00262491	-2.84688	0.003	0.018	1
ttr-21	0.00265927	0.637509	0.109	0.073	1
ZK909.3	0.00266597	-1.85963	0.011	0.031	1
C29F3.7	0.00267344	0.91517	0.059	0.033	1
Y111B2A.10	0.00270217	-0.445294	0.22	0.268	1
nlp-81	0.00271821	-1.93525	0.005	0.023	1
rps-17	0.00272314	-0.334983	0.365	0.405	1
B0024.11	0.00272344	-1.07746	0.036	0.066	1
F40G9.6	0.00272404	-2.19427	0.008	0.027	1
rps-22	0.00275939	-0.335911	0.287	0.335	1
T04G9.4	0.00276761	-0.63904	0.124	0.164	1
Y66D12A.8	0.00276813	-0.949447	0.057	0.09	1
nkb-1	0.00278586	-1.17127	0.034	0.062	1
rack-1	0.00281017	-0.327814	0.446	0.469	1
dph-7	0.00281608	-1.65406	0.009	0.029	1
nlp-77	0.0028216	0.73222	0.053	0.028	1
zipt-3	0.00283586	0.876696	0.054	0.03	1
rpm-1	0.00284936	0.452035	0.117	0.079	1
dars-2	0.00285844	-1.87322	0.008	0.027	1
ocrl-1	0.0028758	0.557579	0.097	0.063	1
pde-12	0.0028769	0.636398	0.057	0.031	1
hrpr-1	0.00288922	0.170891	0.698	0.6	1
hsp-25	0.00289822	0.478204	0.043	0.021	1
hacl-1	0.00290923	0.789815	0.044	0.023	1
C07A9.9	0.00292305	-1.36633	0.024	0.05	1
T13H5.8	0.00292569	-1.12651	0.026	0.052	1
hst-6	0.00292625	0.682571	0.073	0.044	1
F59B10.5	0.00292749	2.39804	0.012	0.003	1
gnrr-5	0.00294424	-6.442	0	0.012	1
kel-20	0.00294969	-1.22464	0.018	0.041	1
cdk-2	0.00295719	-1.52183	0.016	0.039	1
T03D8.7	0.00297131	2.04035	0.012	0.003	1
vps-32.1	0.00298254	0.399344	0.19	0.14	1
mdt-8	0.00299162	0.708211	0.067	0.04	1
mrpl-54	0.00299492	-2.42577	0.004	0.02	1
arl-1	0.00305205	-1.11052	0.034	0.062	1
vps-20	0.0030631	0.197614	0.509	0.431	1
H40L08.1	0.0030641	0.451616	0.142	0.098	1
rps-3	0.00306861	-0.282492	0.508	0.541	1
cyb-1	0.00307387	0.441533	0.152	0.109	1
ctsa-2	0.00307979	1.41487	0.026	0.01	1
tftc-5	0.00309422	-1.25899	0.022	0.046	1
rsp-7	0.00310866	-0.55176	0.144	0.188	1
mob-4	0.00311097	-0.551335	0.102	0.145	1
F28C6.8	0.00314463	-1.64935	0.012	0.033	1
R10D12.13	0.00315285	-2.36577	0.005	0.022	1
C29H12.2	0.0031846	-0.640772	0.096	0.136	1
spcs-3	0.00319053	-0.785072	0.082	0.119	1
ZC247.1	0.00319569	1.26314	0.026	0.01	1
folt-1	0.00320286	-2.23792	0.005	0.022	1
F44B9.5	0.00322901	0.690142	0.082	0.052	1
fbxa-3	0.00324288	0.331951	0.272	0.212	1
tra-4	0.00325771	-0.669196	0.092	0.131	1
F56C9.10	0.00328804	0.333668	0.244	0.185	1
aars-1	0.00328857	-1.12769	0.013	0.035	1
Y9C9A.8	0.00333269	1.20944	0.02	0.007	1
hum-7	0.00333569	-2.28368	0.003	0.017	1
cpn-3	0.00333859	2.49991	0.011	0.002	1
pot-1	0.00333966	-1.03909	0.03	0.057	1
spr-3	0.00334389	2.41592	0.011	0.002	1
R119.5	0.00339518	-1.88985	0.007	0.024	1
lsd-1	0.00340988	-1.46559	0.015	0.037	1
F18A11.3	0.00342254	0.161567	0.685	0.599	1
ZK563.7	0.00349333	-1.67849	0.008	0.026	1
T13F2.2	0.00351125	-0.990537	0.049	0.08	1
ooc-5	0.00353793	-0.845915	0.032	0.061	1
taf-3	0.00355206	-0.802183	0.039	0.069	1
pig-1	0.00356466	-0.671292	0.084	0.123	1
sor-3	0.00358363	-1.50774	0.013	0.034	1
aakg-1	0.00359516	-0.539633	0.089	0.128	1
fbxl-1	0.00365019	-0.495981	0.139	0.183	1
F32H5.4	0.00367762	-6.16928	0	0.011	1
C30A5.16	0.00367762	-6.25583	0	0.011	1
rsp-3	0.00368224	-0.373156	0.34	0.379	1
copa-1	0.00369061	0.473621	0.142	0.101	1
dnj-14	0.00372456	-1.66366	0.012	0.032	1
etc-1	0.00373617	-0.723368	0.066	0.101	1
hpo-12	0.00376402	-1.6097	0.015	0.036	1
kcc-1	0.00377244	-0.651979	0.135	0.176	1
F40G9.5	0.00378849	-1.67232	0.011	0.03	1
F13G3.6	0.00380328	-1.02319	0.03	0.056	1
ufm-1	0.00382905	1.08124	0.035	0.017	1
cct-3	0.0038705	-0.458213	0.252	0.296	1
npp-16	0.00387734	-0.253023	0.338	0.378	1
edc-4	0.00388439	-0.614389	0.105	0.145	1
rpn-2	0.00389397	0.218723	0.276	0.212	1
F28H7.3	0.00391544	0.841172	0.046	0.024	1
cct-7	0.00394075	-0.219188	0.458	0.499	1
C36A4.10	0.00396291	-0.569725	0.155	0.195	1
wrn-1	0.00399078	-1.64084	0.011	0.03	1
bath-44	0.00400634	-0.966459	0.032	0.06	1
cdk-11.2	0.00401872	0.964686	0.027	0.011	1
WBGene00021886	0.00403255	-1.79486	0.008	0.026	1
tbc-13	0.00403908	1.39242	0.024	0.01	1
E03H4.8	0.00405155	-2.13559	0.007	0.024	1
phb-2	0.0040541	-0.928737	0.031	0.058	1
catp-6	0.0040624	-1.40542	0.018	0.04	1
ubc-17	0.00406382	-3.9594	0.001	0.014	1
ras-1	0.00406382	-3.94789	0.001	0.014	1
Y65B4BL.1	0.00409356	-3.47776	0.001	0.014	1
Y53H1A.7	0.00409356	-3.56123	0.001	0.014	1
acdh-3	0.0041118	-1.63943	0.009	0.028	1
spat-2	0.00412031	-0.746256	0.04	0.07	1
vha-11	0.00412065	0.469938	0.121	0.082	1
W08F4.12	0.00413209	-3.24207	0.001	0.014	1
tufm-1	0.00415306	-1.56474	0.02	0.043	1
C34B7.1	0.0041901	1.25342	0.022	0.008	1
enpl-1	0.00420131	0.21585	0.644	0.577	1
F01D5.5	0.00422801	0.418635	0.147	0.106	1
T07F8.4	0.00423292	0.576518	0.062	0.036	1
T07H8.11	0.00423929	0.392294	0.167	0.123	1
xpf-1	0.00424037	0.774871	0.04	0.02	1
ZK829.7	0.00425122	0.747591	0.057	0.032	1
pgam-5	0.00427074	0.359759	0.117	0.08	1
cgh-1	0.00427641	0.439382	0.077	0.047	1
sup-17	0.00429789	-0.729908	0.07	0.104	1
C48B6.10	0.00429994	0.270481	0.226	0.169	1
ahsa-1	0.00430709	-0.28621	0.358	0.394	1
lgl-1	0.00430868	-0.75073	0.061	0.094	1
C25G4.2	0.00433425	-0.607815	0.117	0.159	1
Y50D7A.13	0.00436409	1.20407	0.022	0.008	1
atp-1	0.00438305	-0.227425	0.588	0.585	1
tag-65	0.0043929	-1.00893	0.034	0.061	1
map-2	0.00443451	-0.933796	0.057	0.089	1
gst-43	0.00444311	-1.58866	0.012	0.032	1
C40A11.3	0.00445795	1.49445	0.015	0.004	1
pup-2	0.00446685	0.302777	0.253	0.198	1
chup-1	0.00448543	1.44458	0.015	0.004	1
F25H9.2	0.00450313	1.06011	0.032	0.015	1
cbp-1	0.0045109	0.307891	0.321	0.262	1
tag-209	0.0045575	-2.05333	0.004	0.019	1
C01B10.6	0.00456881	1.27039	0.015	0.004	1
bli-3	0.00456942	-2.27782	0.004	0.019	1
rps-7	0.00458827	-0.255603	0.513	0.546	1
dvc-1	0.00463156	-0.756164	0.074	0.108	1
Y48E1C.1	0.00464576	-1.02853	0.034	0.061	1
mrp-5	0.0046552	-0.612601	0.115	0.154	1
dnj-19	0.00465866	0.334372	0.309	0.249	1
M05B5.4	0.00474752	-2.36512	0.005	0.021	1
ifc-1	0.00476378	0.651952	0.073	0.045	1
M01E11.1	0.00476923	0.917577	0.028	0.012	1
mrpl-9	0.00478037	-0.854798	0.044	0.074	1
F46B6.5	0.00478444	-1.08004	0.04	0.069	1
mec-15	0.0047914	0.553584	0.067	0.041	1
ncap-1	0.00483051	0.429548	0.146	0.103	1
D1037.1	0.00483106	-0.853224	0.035	0.063	1
arrd-13	0.00483626	-1.95934	0.008	0.025	1
dnsn-1	0.00484318	-1.0481	0.024	0.049	1
rbm-26	0.00487148	0.722053	0.069	0.042	1
Y67H2A.7	0.00490772	-1.32988	0.015	0.035	1
[truncated: 3,970 more rows]
